# Supplementary material for: The Venom of the Spine-Bellied Sea Snake (Hydrophis curtus): Proteome, Toxin Diversity and Intraspecific Variation
Source: Int J Mol Sci. 2017 Dec 12;18(12):2695. doi: 10.3390/ijms18122695 (PMC5751296; doi:10.3390/ijms18122695)
Supplement: Supplementary file 1 [file ijms-18-02695-s001.zip]

Archive with 9 entries (9 files):
- Supplementary materials S9, Figure S1.docx
- Table_S1_UniProtKB_January_protein_summaries_ProteinPilot.xlsx
- Table_S2_UniProtKB_June_protein_summaries_ProteinPilot.xlsx
- Table_S3_NCBI _January_protein_summaries_ProteinPilot.xlsx
- Table_S4_NCBI_June_protein_summaries_ProteinPilot.xlsx
- Table_S5_UniProtKB_January_MASCOT.xlsx
- Table_S6_UniProtKB_June_MASCOT.xlsx
- Table_S7_NCBI_January_MASCOT.xlsx
- Table_S8_NCBI_June_MASCOT.xlsx
