# Supplementary material for: The Venom of the Spine-Bellied Sea Snake (Hydrophis curtus): Proteome, Toxin Diversity and Intraspecific Variation
Source: Int J Mol Sci. 2017 Dec 12;18(12):2695. doi: 10.3390/ijms18122695 (PMC5751296; doi:10.3390/ijms18122695)
Supplement: Supplementary file 1 [file ijms-18-02695-s001.zip › Table_S1_UniProtKB_January_protein_summaries_ProteinPilot.xlsx]

## Sheet: Info
Bold =	Winner protein detected by ProteinPilot. Where there is more than one winner the most logical or consistent result is bolded.
	In some cases MASCOT and ProteinPilot have matched different equal winner proteins from the same number group in ProteinPilot. In that case the accession number of the second protein has also been bolded.
Red =	Proteins excluded because they are (1) contaminants (eg trypsin) and/or (2) have only one significant unique sequence.
PP =	ProteinPilot

## Sheet: Peak 1
N	Unused	Total	%Cov	%Cov(50)	%Cov(95)	Accession	Found in UniProt June PP search of peak 1 (Y/N)	Found in UniProt January MASCOT search (Y/N)	Found in NCBI January search PP (Y/N)	Name	Species	Peptides(95%)			Biological Processes	Molecular Function	PANTHER ID
1	17.87	17.87	76.97	67.11	61.18	sp|Q8UW31|PA2A5_HYDHA	N	Y	Y	Acidic phospholipase A2 57 OS=Hydrophis hardwickii PE=2 SV=1	HYDHA	12
2	13.68	13.68	70.37	58.02	58.02	sp|P68416|3S11_HYDHA	Y	N	Y	Short neurotoxin 1 OS=Hydrophis hardwickii PE=1 SV=2	HYDHA	31
2	0.13	10.05	83.82	69.12	69.12	tr|B6V826|B6V826_DEIAC				Short chain neurotoxin 2 (Fragment) OS=Deinagkistrodon acutus PE=4 SV=1	DEIAC	22
2	0	13.68	95	78.33	78.33	sp|P68415|3S11_HYDSC				Short neurotoxin 1 OS=Hydrophis schistosus PE=1 SV=1	HYDSC	31
2	0	13.68	85	78.33	78.33	sp|P01437|3S11_HYDLA				Short neurotoxin 1 OS=Hydrophis lapemoides PE=1 SV=1	HYDLA	31
2	0	9.76	83.82	69.12	52.94	tr|B6V825|B6V825_HYDCY				Short chain neurotoxin 2 (Fragment) OS=Hydrophis cyanocinctus PE=2 SV=1	HYDCY	28
3	12.83	12.83	64.13	64.13	58.7	sp|Q8UW28|3L23_HYDHA	N	Y	Y	Alpha-elapitoxin-Lh2a OS=Hydrophis hardwickii PE=3 SV=1	HYDHA	9
4	7.31	7.31	43.15	38.36	38.36	sp|Q8UW30|PA2B7_HYDHA	N	Y	Y	Basic phospholipase A2 73 OS=Hydrophis hardwickii PE=2 SV=2	HYDHA	6
4	0	5.22	52.94	33.61	33.61	sp|P00610|PA2B_HYDSC				Basic phospholipase A2 OS=Hydrophis schistosus PE=1 SV=1	HYDSC	4
5	2.9	2.9	3.998	1.466	0.9329	tr|V8NYV8|V8NYV8_OPHHA	N	Y	N	Keratin, type II cytoskeletal 1 (Fragment) OS=Ophiophagus hannah GN=KRT1 PE=3 SV=1	OPHHA	2
6	2.7	5.94	67.81	58.22	29.45	sp|Q8UW08|PA2B0_HYDHA	N	Y	Y	Basic phospholipase A2 OS=Hydrophis hardwickii PE=2 SV=1	HYDHA	3	Only one significant unique sequence
7	2.19	2.19	8.911	8.911	8.911	tr|V8N4Z1|V8N4Z1_OPHHA	Y	N	N	Cationic trypsin-3 (Fragment) OS=Ophiophagus hannah GN=Try3 PE=3 SV=1	OPHHA	6
8	2	2	10.87	10.87	10.87	sp|Q8UW29|3L21_HYDHA	N	N	N	Long neurotoxin 1 OS=Hydrophis hardwickii PE=3 SV=1	HYDHA	1
8	0	2	10.75	10.75	10.75	sp|A3FM53|3L22_HYDHA				Long neurotoxin 2 OS=Hydrophis hardwickii PE=3 SV=1	HYDHA	1
9	1.47	1.47	16.81	16.81	16.81	sp|Q8UW11|CRVP2_HYDHA	N	N	Y	Cysteine-rich venom protein 2 OS=Hydrophis hardwickii PE=2 SV=2	HYDHA	3
9	0	1.37	10.08	5.882	5.882	tr|R4G7L7|R4G7L7_9SAUR				CRiSP-Ver-3 OS=Vermicella annulata PE=2 SV=1	9SAUR	1
9	0	1.37	10.08	5.882	5.882	tr|B5G6G2|B5G6G2_TROCA				Cysteine-rich secretory protein OS=Tropidechis carinatus PE=2 SV=1	TROCA	1
9	0	1.37	10.08	5.882	5.882	sp|Q3SB04|CRVP_NOTSC				Cysteine-rich venom protein pseudechetoxin-like OS=Notechis scutatus scutatus PE=2 SV=1	NOTSC	1
9	0	1.37	10.08	5.882	5.882	sp|Q3SB03|CRVP_HOPST				Cysteine-rich venom protein pseudechetoxin-like OS=Hoplocephalus stephensii PE=2 SV=1	HOPST	1
9	0	1.37	10.08	5.882	5.882	sp|F8J2D4|CRVP_DRYCN				Cysteine-rich venom protein OS=Drysdalia coronoides PE=1 SV=1	DRYCN	1
9	0	1.37	10.08	5.882	5.882	sp|A8S6B6|CRVP_AUSSU				Cysteine-rich venom protein OS=Austrelaps superbus PE=2 SV=1	AUSSU	1
9	0	1.37	5.738	5.738	5.738	tr|V8NKT2|V8NKT2_OPHHA				Uncharacterized protein (Fragment) OS=Ophiophagus hannah GN=L345_12110 PE=4 SV=1	OPHHA	1
9	0	1.37	5.932	5.932	5.932	tr|R4G2T2|R4G2T2_DENDV				CRiSP-Den-3 OS=Denisonia devisi PE=2 SV=1	DENDV	1
9	0	1.37	5.6	5.6	5.6	tr|R4G2Q3|R4G2Q3_9SAUR				CRiSP-Bra-2 OS=Brachyurophis roperi PE=2 SV=1	9SAUR	1
9	0	1.37	5.882	5.882	5.882	tr|R4G2G1|R4G2G1_9SAUR				CRiSP-Ech-1 OS=Echiopsis curta PE=2 SV=1	9SAUR	1
9	0	1.37	7.609	7.609	7.609	tr|R4FJD0|R4FJD0_9SAUR				CRiSP-Aca-1 (Fragment) OS=Acanthophis wellsi PE=2 SV=1	9SAUR	1
9	0	1.37	5.907	5.907	5.907	tr|C1JZW4|C1JZW4_OPHHA				Opharin OS=Ophiophagus hannah PE=2 SV=1	OPHHA	1
9	0	1.37	5.882	5.882	5.882	tr|A0A1D8BAX5|A0A1D8BAX5_PSEPP				Cysteine-rich secretory protein OS=Pseudechis papuanus GN=CRiSP1 PE=2 SV=1	PSEPP	1
9	0	1.37	5.882	5.882	5.882	tr|A0A024AYC5|A0A024AYC5_MICIK				Cysteine-rich secretory protein OS=Micropechis ikaheka PE=2 SV=1	MICIK	1
9	0	1.37	5.882	5.882	5.882	tr|A0A024AXG9|A0A024AXG9_MICIK				Cysteine-rich secretory protein OS=Micropechis ikaheka PE=2 SV=1	MICIK	1
9	0	1.37	5.882	5.882	5.882	sp|Q8AVA4|CRVP_PSEAU				Cysteine-rich venom protein pseudechetoxin OS=Pseudechis australis PE=1 SV=1	PSEAU	1
9	0	1.37	5.882	5.882	5.882	sp|Q8AVA3|CRVP_PSEPO				Cysteine-rich venom protein pseudecin OS=Pseudechis porphyriacus PE=1 SV=1	PSEPO	1

## Sheet: P1 Peptides
N	Unused	Total	%Cov	%Cov(50)	%Cov(95)	Accessions	Names	Used	Annotation	Contrib	Conf	Sequence	Modifications	Cleavages	dMass	Prec MW	Prec m/z	Theor MW	Theor m/z	Theor z	Sc	Spectrum	Time	PrecursorSignal	PrecursorElution
1	17.87	17.87	76.97	67.11	61.18	sp|Q8UW31|PA2A5_HYDHA	Acidic phospholipase A2 57 OS=Hydrophis hardwickii PE=2 SV=1			2	99	ENYNIDLNK			0.00112307	1121.54	561.775	1121.54	561.775	2	15	1.1.1.2336.3	24.4239	67621	24.2925
1	17.87	17.87	76.97	67.11	61.18	sp|Q8UW31|PA2A5_HYDHA	Acidic phospholipase A2 57 OS=Hydrophis hardwickii PE=2 SV=1			2	99	MTLDYMDYGCYCGTGGSGTPVDELDR	Carbamidomethyl(C)@10; Carbamidomethyl(C)@12		-0.0088908	2932.16	978.393	2932.17	978.396	3	17	1.1.1.2809.10	43.1626	320427	42.7406
1	17.87	17.87	76.97	67.11	61.18	sp|Q8UW31|PA2A5_HYDHA	Acidic phospholipase A2 57 OS=Hydrophis hardwickii PE=2 SV=1			2	99	TAAICFAGAPYNK	Carbamidomethyl(C)@5		-0.00348346	1382.66	692.338	1382.67	692.34	2	14	1.1.1.2562.9	33.3493	7143	33.3248
1	17.87	17.87	76.97	67.11	61.18	sp|Q8UW31|PA2A5_HYDHA	Acidic phospholipase A2 57 OS=Hydrophis hardwickii PE=2 SV=1			2	99	TAAICFAGAPYNKENYNIDLNK	Carbamidomethyl(C)@5		-0.00968142	2486.18	829.734	2486.19	829.737	3	12	1.1.1.2604.10	35.0314	20895	35.0442
1	17.87	17.87	76.97	67.11	61.18	sp|Q8UW31|PA2A5_HYDHA	Acidic phospholipase A2 57 OS=Hydrophis hardwickii PE=2 SV=1			1.76955	99	CGTGGSGTPVDELDR	Carbamidomethyl(C)@1	cleaved Y-C@N-term	0.00675924	1519.66	760.839	1519.66	760.836	2	17	1.1.1.2341.2	24.6391	7282	24.6053
1	17.87	17.87	76.97	67.11	61.18	sp|Q8UW31|PA2A5_HYDHA	Acidic phospholipase A2 57 OS=Hydrophis hardwickii PE=2 SV=1			1.34679	95.48	NLYQFK		cleaved L-N@N-term	0.00584846	811.429	406.722	811.423	406.719	2	6	1.1.1.2485.2	30.3122	1865	30.3852
1	17.87	17.87	76.97	67.11	61.18	sp|Q8UW31|PA2A5_HYDHA	Acidic phospholipase A2 57 OS=Hydrophis hardwickii PE=2 SV=1			1.3098	99	AGAPYNKENYNIDLNK		cleaved F-A@N-term	-0.0392751	1822.85	608.622	1822.89	608.636	3	16	1.1.1.2358.3	25.2531	9119	25.2733
1	17.87	17.87	76.97	67.11	61.18	sp|Q8UW31|PA2A5_HYDHA	Acidic phospholipase A2 57 OS=Hydrophis hardwickii PE=2 SV=1			1.07572	91.6	AFICNCDR	Carbamidomethyl(C)@4; Carbamidomethyl(C)@6		0.00548901	1054.44	528.226	1054.43	528.224	2	11	1.1.1.2233.4	20.3592	93837	20.3476
1	17.87	17.87	76.97	67.11	61.18	sp|Q8UW31|PA2A5_HYDHA	Acidic phospholipase A2 57 OS=Hydrophis hardwickii PE=2 SV=1			0.978811	94.8	LPACNYMLSGPYYNLYTYDCVEHQLTCK	Carbamidomethyl(C)@4; Carbamidomethyl(C)@20; Carbamidomethyl(C)@27		0.0494921	3472.57	869.151	3472.52	869.138	4	7	1.1.1.2920.9	47.5654	27688	47.8181
1	17.87	17.87	76.97	67.11	61.18	sp|Q8UW31|PA2A5_HYDHA	Acidic phospholipase A2 57 OS=Hydrophis hardwickii PE=2 SV=1			0.931814	99	TYDCVEHQLTCK	Carbamidomethyl(C)@4; Carbamidomethyl(C)@11	cleaved Y-T@N-term	0.00421811	1552.67	777.342	1552.67	777.34	2	12	1.1.1.2279.4	22.1889	12111	22.2485
1	17.87	17.87	76.97	67.11	61.18	sp|Q8UW31|PA2A5_HYDHA	Acidic phospholipase A2 57 OS=Hydrophis hardwickii PE=2 SV=1			0.686133	98.2	IHDDCYGEAEKLPACNYML	Carbamidomethyl(C)@5; Carbamidomethyl(C)@15	cleaved L-S@C-term; missed K-L@11	-0.0131478	2297.96	766.995	2297.98	766.999	3	13	1.1.1.2651.5	36.8901	17573	36.7974
1	17.87	17.87	76.97	67.11	61.18	sp|Q8UW31|PA2A5_HYDHA	Acidic phospholipase A2 57 OS=Hydrophis hardwickii PE=2 SV=1			0.628932	98.55	LPACNYMLSGPYYNLY	Carbamidomethyl(C)@4	cleaved Y-T@C-term	0.00577698	1937.88	969.945	1937.87	969.942	2	11	1.1.1.3038.11	52.2672	40652	52.3969
1	17.87	17.87	76.97	67.11	61.18	sp|Q8UW31|PA2A5_HYDHA	Acidic phospholipase A2 57 OS=Hydrophis hardwickii PE=2 SV=1			0.505845	99	TAAICFAGAPY	Carbamidomethyl(C)@5	cleaved Y-N@C-term	-0.00239093	1140.53	571.27	1140.53	571.271	2	17	1.1.1.2735.4	40.2056	86052	40.1141
1	17.87	17.87	76.97	67.11	61.18	sp|Q8UW31|PA2A5_HYDHA	Acidic phospholipase A2 57 OS=Hydrophis hardwickii PE=2 SV=1			0.319665	90.21	SGPYYNLYTYDCVEHQLTCK	Carbamidomethyl(C)@12; Carbamidomethyl(C)@19	cleaved L-S@N-term	0.00979324	2510.1	837.707	2510.09	837.703	3	12	1.1.1.2712.8	39.3048	28546	39.3225
1	17.87	17.87	76.97	67.11	61.18	sp|Q8UW31|PA2A5_HYDHA	Acidic phospholipase A2 57 OS=Hydrophis hardwickii PE=2 SV=1			0.122053	57.67	TLDYMDYGCYCGTGGSGTPVDELDR	Carbamidomethyl(C)@9; Carbamidomethyl(C)@11	cleaved M-T@N-term	0.01189	2801.14	934.72	2801.13	934.716	3	7	1.1.1.2729.10	39.9823	8693	40.0745
1	17.87	17.87	76.97	67.11	61.18	sp|Q8UW31|PA2A5_HYDHA	Acidic phospholipase A2 57 OS=Hydrophis hardwickii PE=2 SV=1			0.0798767	97.24	MTLDYMDYGCY	Carbamidomethyl(C)@10	cleaved Y-C@C-term	0.0109429	1430.53	716.272	1430.52	716.267	2	10	1.1.1.2865.3	45.3684	9611	45.3186
1	17.87	17.87	76.97	67.11	61.18	sp|Q8UW31|PA2A5_HYDHA	Acidic phospholipase A2 57 OS=Hydrophis hardwickii PE=2 SV=1			0.0705811	68.82	LNLYQFK		cleaved P-L@N-term	-0.00252218	924.504	463.26	924.507	463.261	2	6	1.1.1.2572.4	33.7356	1058	33.7231
1	17.87	17.87	76.97	67.11	61.18	sp|Q8UW31|PA2A5_HYDHA	Acidic phospholipase A2 57 OS=Hydrophis hardwickii PE=2 SV=1			0.0305841	81.96	LPACNYMLSGPY	Carbamidomethyl(C)@4	cleaved Y-Y@C-term	0.00133138	1384.62	693.316	1384.62	693.315	2	9	1.1.1.2841.3	44.4141	7137	44.4444
1	17.87	17.87	76.97	67.11	61.18	sp|Q8UW31|PA2A5_HYDHA	Acidic phospholipase A2 57 OS=Hydrophis hardwickii PE=2 SV=1			0.0127808	63.42	YNLYTYDCVEHQLTCK	Carbamidomethyl(C)@8; Carbamidomethyl(C)@15	cleaved Y-Y@N-term	0.0173885	2105.94	702.986	2105.92	702.98	3	11	1.1.1.2629.6	36.0213	14820	36.0441
1	17.87	17.87	76.97	67.11	61.18	sp|Q8UW31|PA2A5_HYDHA	Acidic phospholipase A2 57 OS=Hydrophis hardwickii PE=2 SV=1			0.00436481	17.9	TAAICF	Carbamidomethyl(C)@5	cleaved F-A@C-term	-0.0128423	681.303	341.659	681.316	341.665	2	6	1.1.1.2637.2	36.3307	4930	36.4427
1	17.87	17.87	76.97	67.11	61.18	sp|Q8UW31|PA2A5_HYDHA	Acidic phospholipase A2 57 OS=Hydrophis hardwickii PE=2 SV=1			0.000434512	1.393	ASIPPLPLNLYQFK		cleaved A-A@N-term	-0.00469148	1599.9	800.956	1599.9	800.958	2	6	1.1.1.2963.7	49.2709	9942	49.2911
1	17.87	17.87	76.97	67.11	61.18	sp|Q8UW31|PA2A5_HYDHA	Acidic phospholipase A2 57 OS=Hydrophis hardwickii PE=2 SV=1			0	83.35	AFICNCDR	Carbamidomethyl(C)@4; Carbamidomethyl(C)@6		-0.000370258	1054.43	528.223	1054.43	528.224	2	8	1.1.1.2226.3	20.081	53256	20.3476
1	17.87	17.87	76.97	67.11	61.18	sp|Q8UW31|PA2A5_HYDHA	Acidic phospholipase A2 57 OS=Hydrophis hardwickii PE=2 SV=1			0	83.35	AFICNCDR	Carbamidomethyl(C)@4; Carbamidomethyl(C)@6		1.00645	1055.44	528.727	1054.43	528.224	2	8	1.1.1.2251.3	21.0697	4005	21.0605
1	17.87	17.87	76.97	67.11	61.18	sp|Q8UW31|PA2A5_HYDHA	Acidic phospholipase A2 57 OS=Hydrophis hardwickii PE=2 SV=1			0	37.16	AFICNCDR	Carbamidomethyl(C)@4; Carbamidomethyl(C)@6		0.00548901	1054.44	528.226	1054.43	528.224	2	9	1.1.1.2231.2	20.2753	83532	20.3476
1	17.87	17.87	76.97	67.11	61.18	sp|Q8UW31|PA2A5_HYDHA	Acidic phospholipase A2 57 OS=Hydrophis hardwickii PE=2 SV=1			0	37.16	AFICNCDR	Carbamidomethyl(C)@4; Carbamidomethyl(C)@6		-0.0129433	1054.42	528.217	1054.43	528.224	2	6	1.1.1.2248.3	20.9518	3872	20.9427
1	17.87	17.87	76.97	67.11	61.18	sp|Q8UW31|PA2A5_HYDHA	Acidic phospholipase A2 57 OS=Hydrophis hardwickii PE=2 SV=1			0	29.42	AFICNCDR	Carbamidomethyl(C)@4; Carbamidomethyl(C)@6		-0.00757228	1054.42	528.22	1054.43	528.224	2	6	1.1.1.2192.5	18.7327	6119	18.9168
1	17.87	17.87	76.97	67.11	61.18	sp|Q8UW31|PA2A5_HYDHA	Acidic phospholipase A2 57 OS=Hydrophis hardwickii PE=2 SV=1			0	29.42	AFICNCDR	Carbamidomethyl(C)@4; Carbamidomethyl(C)@6		0.00548901	1054.44	528.226	1054.43	528.224	2	9	1.1.1.2236.4	20.4781	93837	20.3476
1	17.87	17.87	76.97	67.11	61.18	sp|Q8UW31|PA2A5_HYDHA	Acidic phospholipase A2 57 OS=Hydrophis hardwickii PE=2 SV=1			0	29.42	AFICNCDR	Carbamidomethyl(C)@4; Carbamidomethyl(C)@6		0.00463453	1054.44	528.226	1054.43	528.224	2	7	1.1.1.2241.6	20.6825	93837	20.3476
1	17.87	17.87	76.97	67.11	61.18	sp|Q8UW31|PA2A5_HYDHA	Acidic phospholipase A2 57 OS=Hydrophis hardwickii PE=2 SV=1			0	25.15	AFICNCDR	Carbamidomethyl(C)@4; Carbamidomethyl(C)@6		-0.0163612	1054.42	528.215	1054.43	528.224	2	7	1.1.1.2198.6	18.9737	3858	18.9964
1	17.87	17.87	76.97	67.11	61.18	sp|Q8UW31|PA2A5_HYDHA	Acidic phospholipase A2 57 OS=Hydrophis hardwickii PE=2 SV=1			0	24.38	AFICNCDR	Carbamidomethyl(C)@4; Carbamidomethyl(C)@6		0.00561108	1054.44	528.226	1054.43	528.224	2	8	1.1.1.2227.3	20.1203	83532	20.3476
1	17.87	17.87	76.97	67.11	61.18	sp|Q8UW31|PA2A5_HYDHA	Acidic phospholipase A2 57 OS=Hydrophis hardwickii PE=2 SV=1			0	17.94	AFICNCDR	Carbamidomethyl(C)@4; Carbamidomethyl(C)@6		-0.00696194	1054.43	528.22	1054.43	528.224	2	6	1.1.1.2195.5	18.8516	6511	18.8768
1	17.87	17.87	76.97	67.11	61.18	sp|Q8UW31|PA2A5_HYDHA	Acidic phospholipase A2 57 OS=Hydrophis hardwickii PE=2 SV=1			0	0	AFICNCDR	Carbamidomethyl(C)@4; Carbamidomethyl(C)@6		0.00658762	1054.44	528.227	1054.43	528.224	2	3	1.1.1.2261.3	21.4673	2562	21.4577
1	17.87	17.87	76.97	67.11	61.18	sp|Q8UW31|PA2A5_HYDHA	Acidic phospholipase A2 57 OS=Hydrophis hardwickii PE=2 SV=1			0	0	AFICNCDR	Carbamidomethyl(C)@4; Carbamidomethyl(C)@6		-0.00989157	1054.42	528.219	1054.43	528.224	2	3	1.1.1.2480.2	30.1112	598	30.1037
1	17.87	17.87	76.97	67.11	61.18	sp|Q8UW31|PA2A5_HYDHA	Acidic phospholipase A2 57 OS=Hydrophis hardwickii PE=2 SV=1			0	99	AGAPYNKENYNIDLNK		cleaved F-A@N-term	0.0198668	1822.9	608.642	1822.89	608.636	3	14	1.1.1.2359.6	25.297	20460	25.3904
1	17.87	17.87	76.97	67.11	61.18	sp|Q8UW31|PA2A5_HYDHA	Acidic phospholipase A2 57 OS=Hydrophis hardwickii PE=2 SV=1			0	99	AGAPYNKENYNIDLNK		cleaved F-A@N-term	0.00759898	1822.89	608.638	1822.89	608.636	3	8	1.1.1.2379.6	26.076	3690	26.059
1	17.87	17.87	76.97	67.11	61.18	sp|Q8UW31|PA2A5_HYDHA	Acidic phospholipase A2 57 OS=Hydrophis hardwickii PE=2 SV=1			0	90.7	AGAPYNKENYNIDLNK		cleaved F-A@N-term	0.0198668	1822.9	608.642	1822.89	608.636	3	12	1.1.1.2363.4	25.4484	20460	25.3904
1	17.87	17.87	76.97	67.11	61.18	sp|Q8UW31|PA2A5_HYDHA	Acidic phospholipase A2 57 OS=Hydrophis hardwickii PE=2 SV=1			0	0	ASIPPLPLNLYQFK		cleaved A-A@N-term	-0.00469148	1599.9	800.956	1599.9	800.958	2	5	1.1.1.2964.7	49.3107	9942	49.2911
1	17.87	17.87	76.97	67.11	61.18	sp|Q8UW31|PA2A5_HYDHA	Acidic phospholipase A2 57 OS=Hydrophis hardwickii PE=2 SV=1			0	99	CGTGGSGTPVDELDR	Carbamidomethyl(C)@1	cleaved Y-C@N-term	-0.00361653	1519.65	760.834	1519.66	760.836	2	14	1.1.1.2332.12	24.2848	11417	24.2535
1	17.87	17.87	76.97	67.11	61.18	sp|Q8UW31|PA2A5_HYDHA	Acidic phospholipase A2 57 OS=Hydrophis hardwickii PE=2 SV=1			0	99	CGTGGSGTPVDELDR	Carbamidomethyl(C)@1	cleaved Y-C@N-term	-0.0148468	1519.64	760.828	1519.66	760.836	2	13	1.1.1.2331.11	24.2433	10439	24.2535
1	17.87	17.87	76.97	67.11	61.18	sp|Q8UW31|PA2A5_HYDHA	Acidic phospholipase A2 57 OS=Hydrophis hardwickii PE=2 SV=1			0	99	ENYNIDLNK			0.00539545	1121.54	561.778	1121.54	561.775	2	15	1.1.1.2359.5	25.292	201788	25.3514
1	17.87	17.87	76.97	67.11	61.18	sp|Q8UW31|PA2A5_HYDHA	Acidic phospholipase A2 57 OS=Hydrophis hardwickii PE=2 SV=1			0	99	ENYNIDLNK			0.00612786	1121.54	561.778	1121.54	561.775	2	15	1.1.1.2368.4	25.6371	202371	25.3514
1	17.87	17.87	76.97	67.11	61.18	sp|Q8UW31|PA2A5_HYDHA	Acidic phospholipase A2 57 OS=Hydrophis hardwickii PE=2 SV=1			0	99	ENYNIDLNK			0.00197755	1121.54	561.776	1121.54	561.775	2	12	1.1.1.2439.4	28.4678	6683	28.4553
1	17.87	17.87	76.97	67.11	61.18	sp|Q8UW31|PA2A5_HYDHA	Acidic phospholipase A2 57 OS=Hydrophis hardwickii PE=2 SV=1			0	99	ENYNIDLNK			0.00710441	1121.54	561.779	1121.54	561.775	2	14	1.1.1.2353.3	25.0635	158827	25.2347
1	17.87	17.87	76.97	67.11	61.18	sp|Q8UW31|PA2A5_HYDHA	Acidic phospholipase A2 57 OS=Hydrophis hardwickii PE=2 SV=1			0	99	ENYNIDLNK			0.00234375	1121.54	561.776	1121.54	561.775	2	10	1.1.1.2444.4	28.669	6979	28.7369
1	17.87	17.87	76.97	67.11	61.18	sp|Q8UW31|PA2A5_HYDHA	Acidic phospholipase A2 57 OS=Hydrophis hardwickii PE=2 SV=1			0	99	ENYNIDLNK			0.00710441	1121.54	561.779	1121.54	561.775	2	14	1.1.1.2358.2	25.2456	158460	25.2347
1	17.87	17.87	76.97	67.11	61.18	sp|Q8UW31|PA2A5_HYDHA	Acidic phospholipase A2 57 OS=Hydrophis hardwickii PE=2 SV=1			0	99	ENYNIDLNK			0.00539545	1121.54	561.778	1121.54	561.775	2	14	1.1.1.2363.2	25.4384	201788	25.3514
1	17.87	17.87	76.97	67.11	61.18	sp|Q8UW31|PA2A5_HYDHA	Acidic phospholipase A2 57 OS=Hydrophis hardwickii PE=2 SV=1			0	99	ENYNIDLNK			-0.00583481	1121.53	561.772	1121.54	561.775	2	11	1.1.1.2398.3	26.827	9097	26.8572
1	17.87	17.87	76.97	67.11	61.18	sp|Q8UW31|PA2A5_HYDHA	Acidic phospholipase A2 57 OS=Hydrophis hardwickii PE=2 SV=1			0	99	ENYNIDLNK			0.00417477	1121.54	561.777	1121.54	561.775	2	10	1.1.1.2442.5	28.5912	6975	28.5761
1	17.87	17.87	76.97	67.11	61.18	sp|Q8UW31|PA2A5_HYDHA	Acidic phospholipase A2 57 OS=Hydrophis hardwickii PE=2 SV=1			0	99	ENYNIDLNK			0.00710441	1121.54	561.779	1121.54	561.775	2	13	1.1.1.2350.2	24.9648	41084	24.9951
1	17.87	17.87	76.97	67.11	61.18	sp|Q8UW31|PA2A5_HYDHA	Acidic phospholipase A2 57 OS=Hydrophis hardwickii PE=2 SV=1			0	99	ENYNIDLNK			-0.00180656	1121.53	561.774	1121.54	561.775	2	9	1.1.1.2503.4	31.036	3759	31.0242
1	17.87	17.87	76.97	67.11	61.18	sp|Q8UW31|PA2A5_HYDHA	Acidic phospholipase A2 57 OS=Hydrophis hardwickii PE=2 SV=1			0	99	ENYNIDLNK			0.00234375	1121.54	561.776	1121.54	561.775	2	8	1.1.1.2446.6	28.7542	6907	28.7369
1	17.87	17.87	76.97	67.11	61.18	sp|Q8UW31|PA2A5_HYDHA	Acidic phospholipase A2 57 OS=Hydrophis hardwickii PE=2 SV=1			0	99	ENYNIDLNK			0.000390662	1121.54	561.775	1121.54	561.775	2	9	1.1.1.2455.4	29.1115	7998	29.1392
1	17.87	17.87	76.97	67.11	61.18	sp|Q8UW31|PA2A5_HYDHA	Acidic phospholipase A2 57 OS=Hydrophis hardwickii PE=2 SV=1			0	99	ENYNIDLNK			0.00490718	1121.54	561.777	1121.54	561.775	2	8	1.1.1.2459.4	29.2725	6576	29.3002
1	17.87	17.87	76.97	67.11	61.18	sp|Q8UW31|PA2A5_HYDHA	Acidic phospholipase A2 57 OS=Hydrophis hardwickii PE=2 SV=1			0	98.54	ENYNIDLNK			0.00917956	1121.54	561.779	1121.54	561.775	2	11	1.1.1.2379.4	26.071	72770	25.6648
1	17.87	17.87	76.97	67.11	61.18	sp|Q8UW31|PA2A5_HYDHA	Acidic phospholipase A2 57 OS=Hydrophis hardwickii PE=2 SV=1			0	98.15	ENYNIDLNK			-0.00146433	1121.53	561.774	1121.54	561.775	2	7	1.1.1.3128.2	55.8183	1285	55.7714
1	17.87	17.87	76.97	67.11	61.18	sp|Q8UW31|PA2A5_HYDHA	Acidic phospholipase A2 57 OS=Hydrophis hardwickii PE=2 SV=1			0	97.81	ENYNIDLNK			-0.00180656	1121.53	561.774	1121.54	561.775	2	12	1.1.1.2342.5	24.6681	22465	24.6833
1	17.87	17.87	76.97	67.11	61.18	sp|Q8UW31|PA2A5_HYDHA	Acidic phospholipase A2 57 OS=Hydrophis hardwickii PE=2 SV=1			0	97.81	ENYNIDLNK			0.00710441	1121.54	561.779	1121.54	561.775	2	12	1.1.1.2354.5	25.0925	158827	25.2347
1	17.87	17.87	76.97	67.11	61.18	sp|Q8UW31|PA2A5_HYDHA	Acidic phospholipase A2 57 OS=Hydrophis hardwickii PE=2 SV=1			0	97.81	ENYNIDLNK			0.00917956	1121.54	561.779	1121.54	561.775	2	8	1.1.1.2497.6	30.8028	1954	30.7058
1	17.87	17.87	76.97	67.11	61.18	sp|Q8UW31|PA2A5_HYDHA	Acidic phospholipase A2 57 OS=Hydrophis hardwickii PE=2 SV=1			0	97.78	ENYNIDLNK			-0.00146433	1121.53	561.774	1121.54	561.775	2	8	1.1.1.3370.3	65.4508	1464	65.4361
1	17.87	17.87	76.97	67.11	61.18	sp|Q8UW31|PA2A5_HYDHA	Acidic phospholipase A2 57 OS=Hydrophis hardwickii PE=2 SV=1			0	97.78	ENYNIDLNK			0.00170948	1121.54	561.776	1121.54	561.775	2	7	1.1.1.3439.4	68.1941	1519	68.2218
1	17.87	17.87	76.97	67.11	61.18	sp|Q8UW31|PA2A5_HYDHA	Acidic phospholipase A2 57 OS=Hydrophis hardwickii PE=2 SV=1			0	97.78	ENYNIDLNK			-0.00610296	1121.53	561.772	1121.54	561.775	2	9	1.1.1.3636.3	76.0408	1381	75.8965
1	17.87	17.87	76.97	67.11	61.18	sp|Q8UW31|PA2A5_HYDHA	Acidic phospholipase A2 57 OS=Hydrophis hardwickii PE=2 SV=1			0	97.31	ENYNIDLNK			0.00710441	1121.54	561.779	1121.54	561.775	2	10	1.1.1.2322.4	23.8695	34687	23.9367
1	17.87	17.87	76.97	67.11	61.18	sp|Q8UW31|PA2A5_HYDHA	Acidic phospholipase A2 57 OS=Hydrophis hardwickii PE=2 SV=1			0	97.31	ENYNIDLNK			0.011743	1121.55	561.781	1121.54	561.775	2	12	1.1.1.2343.5	24.7171	12750	24.6833
1	17.87	17.87	76.97	67.11	61.18	sp|Q8UW31|PA2A5_HYDHA	Acidic phospholipase A2 57 OS=Hydrophis hardwickii PE=2 SV=1			0	97.31	ENYNIDLNK			0.00209962	1121.54	561.776	1121.54	561.775	2	10	1.1.1.2384.5	26.2727	9471	26.258
1	17.87	17.87	76.97	67.11	61.18	sp|Q8UW31|PA2A5_HYDHA	Acidic phospholipase A2 57 OS=Hydrophis hardwickii PE=2 SV=1			0	97.31	ENYNIDLNK			0.00270996	1121.54	561.776	1121.54	561.775	2	10	1.1.1.2389.4	26.4696	17447	26.5373
1	17.87	17.87	76.97	67.11	61.18	sp|Q8UW31|PA2A5_HYDHA	Acidic phospholipase A2 57 OS=Hydrophis hardwickii PE=2 SV=1			0	97.31	ENYNIDLNK			0.00795888	1121.54	561.779	1121.54	561.775	2	8	1.1.1.2425.7	27.9144	6106	27.8947
1	17.87	17.87	76.97	67.11	61.18	sp|Q8UW31|PA2A5_HYDHA	Acidic phospholipase A2 57 OS=Hydrophis hardwickii PE=2 SV=1			0	97.31	ENYNIDLNK			0.00417477	1121.54	561.777	1121.54	561.775	2	8	1.1.1.2464.6	29.4788	6446	29.4614
1	17.87	17.87	76.97	67.11	61.18	sp|Q8UW31|PA2A5_HYDHA	Acidic phospholipase A2 57 OS=Hydrophis hardwickii PE=2 SV=1			0	97.31	ENYNIDLNK			0.00759268	1121.54	561.779	1121.54	561.775	2	8	1.1.1.2471.4	29.7544	6053	29.8623
1	17.87	17.87	76.97	67.11	61.18	sp|Q8UW31|PA2A5_HYDHA	Acidic phospholipase A2 57 OS=Hydrophis hardwickii PE=2 SV=1			0	97.31	ENYNIDLNK			0.00759268	1121.54	561.779	1121.54	561.775	2	8	1.1.1.2472.4	29.7946	6053	29.8623
1	17.87	17.87	76.97	67.11	61.18	sp|Q8UW31|PA2A5_HYDHA	Acidic phospholipase A2 57 OS=Hydrophis hardwickii PE=2 SV=1			0	97.31	ENYNIDLNK			0.00551752	1121.54	561.778	1121.54	561.775	2	8	1.1.1.2476.4	29.9551	5697	29.9426
1	17.87	17.87	76.97	67.11	61.18	sp|Q8UW31|PA2A5_HYDHA	Acidic phospholipase A2 57 OS=Hydrophis hardwickii PE=2 SV=1			0	97.31	ENYNIDLNK			0.00576166	1121.54	561.778	1121.54	561.775	2	7	1.1.1.2488.6	30.4427	5484	30.4254
1	17.87	17.87	76.97	67.11	61.18	sp|Q8UW31|PA2A5_HYDHA	Acidic phospholipase A2 57 OS=Hydrophis hardwickii PE=2 SV=1			0	97.31	ENYNIDLNK			0.00380857	1121.54	561.777	1121.54	561.775	2	8	1.1.1.2491.2	30.5528	5243	30.5456
1	17.87	17.87	76.97	67.11	61.18	sp|Q8UW31|PA2A5_HYDHA	Acidic phospholipase A2 57 OS=Hydrophis hardwickii PE=2 SV=1			0	97.31	ENYNIDLNK			0.00795888	1121.54	561.779	1121.54	561.775	2	9	1.1.1.2523.3	31.7894	4428	31.7754
1	17.87	17.87	76.97	67.11	61.18	sp|Q8UW31|PA2A5_HYDHA	Acidic phospholipase A2 57 OS=Hydrophis hardwickii PE=2 SV=1			0	97.31	ENYNIDLNK			0.00832509	1121.54	561.779	1121.54	561.775	2	7	1.1.1.2563.6	33.3814	4112	33.3646
1	17.87	17.87	76.97	67.11	61.18	sp|Q8UW31|PA2A5_HYDHA	Acidic phospholipase A2 57 OS=Hydrophis hardwickii PE=2 SV=1			0	96.83	ENYNIDLNK			-0.0102533	1121.53	561.77	1121.54	561.775	2	6	1.1.1.3138.2	56.2164	564	56.2094
1	17.87	17.87	76.97	67.11	61.18	sp|Q8UW31|PA2A5_HYDHA	Acidic phospholipase A2 57 OS=Hydrophis hardwickii PE=2 SV=1			0	96.83	ENYNIDLNK			0.00293017	1121.54	561.776	1121.54	561.775	2	7	1.1.1.3225.3	59.6793	786	59.6699
1	17.87	17.87	76.97	67.11	61.18	sp|Q8UW31|PA2A5_HYDHA	Acidic phospholipase A2 57 OS=Hydrophis hardwickii PE=2 SV=1			0	96.83	ENYNIDLNK			-0.00146433	1121.53	561.774	1121.54	561.775	2	6	1.1.1.3309.3	63.0206	741	63.0113
1	17.87	17.87	76.97	67.11	61.18	sp|Q8UW31|PA2A5_HYDHA	Acidic phospholipase A2 57 OS=Hydrophis hardwickii PE=2 SV=1			0	96.83	ENYNIDLNK			-0.00976504	1121.53	561.77	1121.54	561.775	2	8	1.1.1.3319.2	63.4187	1443	63.3296
1	17.87	17.87	76.97	67.11	61.18	sp|Q8UW31|PA2A5_HYDHA	Acidic phospholipase A2 57 OS=Hydrophis hardwickii PE=2 SV=1			0	96.83	ENYNIDLNK			-0.0047602	1121.53	561.773	1121.54	561.775	2	6	1.1.1.3324.2	63.6151	1468	63.5685
1	17.87	17.87	76.97	67.11	61.18	sp|Q8UW31|PA2A5_HYDHA	Acidic phospholipase A2 57 OS=Hydrophis hardwickii PE=2 SV=1			0	96.83	ENYNIDLNK			-0.00585882	1121.53	561.772	1121.54	561.775	2	9	1.1.1.3334.2	64.0173	1430	64.045
1	17.87	17.87	76.97	67.11	61.18	sp|Q8UW31|PA2A5_HYDHA	Acidic phospholipase A2 57 OS=Hydrophis hardwickii PE=2 SV=1			0	96.83	ENYNIDLNK			0.00109913	1121.54	561.775	1121.54	561.775	2	6	1.1.1.3354.2	64.8073	1639	64.7607
1	17.87	17.87	76.97	67.11	61.18	sp|Q8UW31|PA2A5_HYDHA	Acidic phospholipase A2 57 OS=Hydrophis hardwickii PE=2 SV=1			0	96.83	ENYNIDLNK			-0.000121563	1121.54	561.775	1121.54	561.775	2	7	1.1.1.3375.3	65.6445	1465	65.6352
1	17.87	17.87	76.97	67.11	61.18	sp|Q8UW31|PA2A5_HYDHA	Acidic phospholipase A2 57 OS=Hydrophis hardwickii PE=2 SV=1			0	96.83	ENYNIDLNK			-0.0063471	1121.53	561.772	1121.54	561.775	2	6	1.1.1.3420.2	67.4331	1675	67.426
1	17.87	17.87	76.97	67.11	61.18	sp|Q8UW31|PA2A5_HYDHA	Acidic phospholipase A2 57 OS=Hydrophis hardwickii PE=2 SV=1			0	96.83	ENYNIDLNK			-0.0095209	1121.53	561.77	1121.54	561.775	2	8	1.1.1.3482.3	69.9079	1550	69.8933
1	17.87	17.87	76.97	67.11	61.18	sp|Q8UW31|PA2A5_HYDHA	Acidic phospholipase A2 57 OS=Hydrophis hardwickii PE=2 SV=1			0	96.83	ENYNIDLNK			-0.0113519	1121.52	561.769	1121.54	561.775	2	6	1.1.1.3498.2	70.5366	1483	70.5296
1	17.87	17.87	76.97	67.11	61.18	sp|Q8UW31|PA2A5_HYDHA	Acidic phospholipase A2 57 OS=Hydrophis hardwickii PE=2 SV=1			0	96.83	ENYNIDLNK			-0.0047602	1121.53	561.773	1121.54	561.775	2	8	1.1.1.3550.4	72.6096	1653	72.6696
1	17.87	17.87	76.97	67.11	61.18	sp|Q8UW31|PA2A5_HYDHA	Acidic phospholipase A2 57 OS=Hydrophis hardwickii PE=2 SV=1			0	96.83	ENYNIDLNK			-0.00390571	1121.53	561.773	1121.54	561.775	2	6	1.1.1.3565.3	73.1957	1505	73.1464
1	17.87	17.87	76.97	67.11	61.18	sp|Q8UW31|PA2A5_HYDHA	Acidic phospholipase A2 57 OS=Hydrophis hardwickii PE=2 SV=1			0	96.69	ENYNIDLNK			0.00710441	1121.54	561.779	1121.54	561.775	2	8	1.1.1.2419.6	27.6731	7374	27.656
1	17.87	17.87	76.97	67.11	61.18	sp|Q8UW31|PA2A5_HYDHA	Acidic phospholipase A2 57 OS=Hydrophis hardwickii PE=2 SV=1			0	95.93	ENYNIDLNK			0.00698234	1121.54	561.778	1121.54	561.775	2	7	1.1.1.2536.8	32.3107	5270	32.3284
1	17.87	17.87	76.97	67.11	61.18	sp|Q8UW31|PA2A5_HYDHA	Acidic phospholipase A2 57 OS=Hydrophis hardwickii PE=2 SV=1			0	93.57	ENYNIDLNK			-0.00852489	1121.53	561.771	1121.54	561.775	2	7	1.1.1.2611.7	35.3044	2187	35.2444
1	17.87	17.87	76.97	67.11	61.18	sp|Q8UW31|PA2A5_HYDHA	Acidic phospholipase A2 57 OS=Hydrophis hardwickii PE=2 SV=1			0	93.57	ENYNIDLNK			-0.00292916	1121.53	561.773	1121.54	561.775	2	6	1.1.1.3253.4	60.795	2059	60.7831
1	17.87	17.87	76.97	67.11	61.18	sp|Q8UW31|PA2A5_HYDHA	Acidic phospholipase A2 57 OS=Hydrophis hardwickii PE=2 SV=1			0	93.57	ENYNIDLNK	Deamidated(N)@2		0.00767618	1122.53	562.271	1122.52	562.267	2	6	1.1.1.3514.4	71.1781	407	71.2058
1	17.87	17.87	76.97	67.11	61.18	sp|Q8UW31|PA2A5_HYDHA	Acidic phospholipase A2 57 OS=Hydrophis hardwickii PE=2 SV=1			0	93.57	ENYNIDLNK			0.00451707	1121.54	561.777	1121.54	561.775	2	6	1.1.1.3602.3	74.6737	1165	74.659
1	17.87	17.87	76.97	67.11	61.18	sp|Q8UW31|PA2A5_HYDHA	Acidic phospholipase A2 57 OS=Hydrophis hardwickii PE=2 SV=1			0	92.86	ENYNIDLNK			0.00148477	1121.54	561.776	1121.54	561.775	2	8	1.1.1.2577.5	33.9382	3222	33.9634
1	17.87	17.87	76.97	67.11	61.18	sp|Q8UW31|PA2A5_HYDHA	Acidic phospholipase A2 57 OS=Hydrophis hardwickii PE=2 SV=1			0	92.86	ENYNIDLNK			-0.00718213	1121.53	561.771	1121.54	561.775	2	7	1.1.1.2690.2	38.4173	2205	38.4501
1	17.87	17.87	76.97	67.11	61.18	sp|Q8UW31|PA2A5_HYDHA	Acidic phospholipase A2 57 OS=Hydrophis hardwickii PE=2 SV=1			0	92.41	ENYNIDLNK			0.0139402	1121.55	561.782	1121.54	561.775	2	8	1.1.1.2308.3	23.3153	3634	23.3064
1	17.87	17.87	76.97	67.11	61.18	sp|Q8UW31|PA2A5_HYDHA	Acidic phospholipase A2 57 OS=Hydrophis hardwickii PE=2 SV=1			0	92.41	ENYNIDLNK			1.01392	1122.55	562.282	1121.54	561.775	2	13	1.1.1.2347.4	24.858	4655	24.8003
1	17.87	17.87	76.97	67.11	61.18	sp|Q8UW31|PA2A5_HYDHA	Acidic phospholipase A2 57 OS=Hydrophis hardwickii PE=2 SV=1			0	92.41	ENYNIDLNK			0.0101561	1121.55	561.78	1121.54	561.775	2	10	1.1.1.2378.6	26.0363	23995	26.0193
1	17.87	17.87	76.97	67.11	61.18	sp|Q8UW31|PA2A5_HYDHA	Acidic phospholipase A2 57 OS=Hydrophis hardwickii PE=2 SV=1			0	92.41	ENYNIDLNK			0.00380857	1121.54	561.777	1121.54	561.775	2	9	1.1.1.2388.4	26.4299	19500	26.3778
1	17.87	17.87	76.97	67.11	61.18	sp|Q8UW31|PA2A5_HYDHA	Acidic phospholipase A2 57 OS=Hydrophis hardwickii PE=2 SV=1			0	92.41	ENYNIDLNK			-0.000830018	1121.53	561.774	1121.54	561.775	2	8	1.1.1.2424.5	27.8694	1957	27.8547
1	17.87	17.87	76.97	67.11	61.18	sp|Q8UW31|PA2A5_HYDHA	Acidic phospholipase A2 57 OS=Hydrophis hardwickii PE=2 SV=1			0	92.41	ENYNIDLNK			0.006372	1121.54	561.778	1121.54	561.775	2	8	1.1.1.2546.6	32.7064	5135	32.7691
1	17.87	17.87	76.97	67.11	61.18	sp|Q8UW31|PA2A5_HYDHA	Acidic phospholipase A2 57 OS=Hydrophis hardwickii PE=2 SV=1			0	91.18	ENYNIDLNK			0.00197305	1121.54	561.776	1121.54	561.775	2	6	1.1.1.2976.2	49.7761	1290	49.7294
1	17.87	17.87	76.97	67.11	61.18	sp|Q8UW31|PA2A5_HYDHA	Acidic phospholipase A2 57 OS=Hydrophis hardwickii PE=2 SV=1			0	90.96	ENYNIDLNK			-0.00146433	1121.53	561.774	1121.54	561.775	2	5	1.1.1.3127.4	55.7834	1285	55.7714
1	17.87	17.87	76.97	67.11	61.18	sp|Q8UW31|PA2A5_HYDHA	Acidic phospholipase A2 57 OS=Hydrophis hardwickii PE=2 SV=1			0	90.96	ENYNIDLNK			-0.00646917	1121.53	561.772	1121.54	561.775	2	7	1.1.1.3477.3	69.7089	1429	69.6944
1	17.87	17.87	76.97	67.11	61.18	sp|Q8UW31|PA2A5_HYDHA	Acidic phospholipase A2 57 OS=Hydrophis hardwickii PE=2 SV=1			0	90.96	ENYNIDLNK			-0.00854435	1121.53	561.771	1121.54	561.775	2	7	1.1.1.3508.3	70.9417	1329	71.0068
1	17.87	17.87	76.97	67.11	61.18	sp|Q8UW31|PA2A5_HYDHA	Acidic phospholipase A2 57 OS=Hydrophis hardwickii PE=2 SV=1			0	90.7	ENYNIDLNK			0.00710441	1121.54	561.779	1121.54	561.775	2	9	1.1.1.2321.3	23.8273	34687	23.9367
1	17.87	17.87	76.97	67.11	61.18	sp|Q8UW31|PA2A5_HYDHA	Acidic phospholipase A2 57 OS=Hydrophis hardwickii PE=2 SV=1			0	90.7	ENYNIDLNK			0.00710441	1121.54	561.779	1121.54	561.775	2	9	1.1.1.2326.2	24.023	34687	23.9367
1	17.87	17.87	76.97	67.11	61.18	sp|Q8UW31|PA2A5_HYDHA	Acidic phospholipase A2 57 OS=Hydrophis hardwickii PE=2 SV=1			0	90.7	ENYNIDLNK			0.00112307	1121.54	561.775	1121.54	561.775	2	11	1.1.1.2332.5	24.2673	66509	24.2925
1	17.87	17.87	76.97	67.11	61.18	sp|Q8UW31|PA2A5_HYDHA	Acidic phospholipase A2 57 OS=Hydrophis hardwickii PE=2 SV=1			0	90.7	ENYNIDLNK			-0.00290517	1121.53	561.774	1121.54	561.775	2	7	1.1.1.2434.6	28.2719	4210	28.1344
1	17.87	17.87	76.97	67.11	61.18	sp|Q8UW31|PA2A5_HYDHA	Acidic phospholipase A2 57 OS=Hydrophis hardwickii PE=2 SV=1			0	90.7	ENYNIDLNK			-0.00339345	1121.53	561.773	1121.54	561.775	2	7	1.1.1.2498.7	30.8451	4587	30.8255
1	17.87	17.87	76.97	67.11	61.18	sp|Q8UW31|PA2A5_HYDHA	Acidic phospholipase A2 57 OS=Hydrophis hardwickii PE=2 SV=1			0	89.13	ENYNIDLNK			0.00185098	1121.54	561.776	1121.54	561.775	2	7	1.1.1.2594.5	34.6174	13390	34.2831
1	17.87	17.87	76.97	67.11	61.18	sp|Q8UW31|PA2A5_HYDHA	Acidic phospholipase A2 57 OS=Hydrophis hardwickii PE=2 SV=1			0	89.13	ENYNIDLNK			-0.00559523	1121.53	561.772	1121.54	561.775	2	7	1.1.1.2630.3	36.0538	4486	35.9642
1	17.87	17.87	76.97	67.11	61.18	sp|Q8UW31|PA2A5_HYDHA	Acidic phospholipase A2 57 OS=Hydrophis hardwickii PE=2 SV=1			0	88.64	ENYNIDLNK			0.00869129	1121.54	561.779	1121.54	561.775	2	8	1.1.1.2400.2	26.9047	13402	26.7771
1	17.87	17.87	76.97	67.11	61.18	sp|Q8UW31|PA2A5_HYDHA	Acidic phospholipase A2 57 OS=Hydrophis hardwickii PE=2 SV=1			0	88.64	ENYNIDLNK			0.000756867	1121.54	561.775	1121.54	561.775	2	8	1.1.1.2429.5	28.0692	6359	28.0545
1	17.87	17.87	76.97	67.11	61.18	sp|Q8UW31|PA2A5_HYDHA	Acidic phospholipase A2 57 OS=Hydrophis hardwickii PE=2 SV=1			0	88.64	ENYNIDLNK			0.00734854	1121.54	561.779	1121.54	561.775	2	7	1.1.1.2481.3	30.1539	5938	30.2244
1	17.87	17.87	76.97	67.11	61.18	sp|Q8UW31|PA2A5_HYDHA	Acidic phospholipase A2 57 OS=Hydrophis hardwickii PE=2 SV=1			0	87.43	ENYNIDLNK			-0.00891055	1121.53	561.77	1121.54	561.775	2	6	1.1.1.3158.3	57.0157	1381	57.0059
1	17.87	17.87	76.97	67.11	61.18	sp|Q8UW31|PA2A5_HYDHA	Acidic phospholipase A2 57 OS=Hydrophis hardwickii PE=2 SV=1			0	83.35	ENYNIDLNK			0.0101561	1121.55	561.78	1121.54	561.775	2	9	1.1.1.2383.6	26.2353	21199	26.1384
1	17.87	17.87	76.97	67.11	61.18	sp|Q8UW31|PA2A5_HYDHA	Acidic phospholipase A2 57 OS=Hydrophis hardwickii PE=2 SV=1			0	83.35	ENYNIDLNK			0.00295409	1121.54	561.776	1121.54	561.775	2	8	1.1.1.2403.4	27.0301	10021	26.9775
1	17.87	17.87	76.97	67.11	61.18	sp|Q8UW31|PA2A5_HYDHA	Acidic phospholipase A2 57 OS=Hydrophis hardwickii PE=2 SV=1			0	83.35	ENYNIDLNK			0.988165	1122.52	562.269	1121.54	561.775	2	8	1.1.1.2433.5	28.2293	2576	28.2144
1	17.87	17.87	76.97	67.11	61.18	sp|Q8UW31|PA2A5_HYDHA	Acidic phospholipase A2 57 OS=Hydrophis hardwickii PE=2 SV=1			0	83.35	ENYNIDLNK			0.00893543	1121.54	561.779	1121.54	561.775	2	7	1.1.1.2541.8	32.5107	5269	32.5284
1	17.87	17.87	76.97	67.11	61.18	sp|Q8UW31|PA2A5_HYDHA	Acidic phospholipase A2 57 OS=Hydrophis hardwickii PE=2 SV=1			0	82.79	ENYNIDLNK			-0.00537054	1121.53	561.772	1121.54	561.775	2	6	1.1.1.3248.4	60.5962	550	60.5844
1	17.87	17.87	76.97	67.11	61.18	sp|Q8UW31|PA2A5_HYDHA	Acidic phospholipase A2 57 OS=Hydrophis hardwickii PE=2 SV=1			0	82.79	ENYNIDLNK			0.00207569	1121.54	561.776	1121.54	561.775	2	7	1.1.1.3286.3	62.1107	1342	62.1359
1	17.87	17.87	76.97	67.11	61.18	sp|Q8UW31|PA2A5_HYDHA	Acidic phospholipase A2 57 OS=Hydrophis hardwickii PE=2 SV=1			0	82.79	ENYNIDLNK			-0.00976504	1121.53	561.77	1121.54	561.775	2	6	1.1.1.3315.4	63.2619	1489	63.3296
1	17.87	17.87	76.97	67.11	61.18	sp|Q8UW31|PA2A5_HYDHA	Acidic phospholipase A2 57 OS=Hydrophis hardwickii PE=2 SV=1			0	82.79	ENYNIDLNK			0.00207569	1121.54	561.776	1121.54	561.775	2	8	1.1.1.3620.2	75.3968	1262	75.3774
1	17.87	17.87	76.97	67.11	61.18	sp|Q8UW31|PA2A5_HYDHA	Acidic phospholipase A2 57 OS=Hydrophis hardwickii PE=2 SV=1			0	80.13	ENYNIDLNK			-0.0119428	1121.52	561.769	1121.54	561.775	2	6	1.1.1.3048.2	52.6428	1537	52.6356
1	17.87	17.87	76.97	67.11	61.18	sp|Q8UW31|PA2A5_HYDHA	Acidic phospholipase A2 57 OS=Hydrophis hardwickii PE=2 SV=1			0	80.08	ENYNIDLNK			-0.00559067	1121.53	561.772	1121.54	561.775	2	7	1.1.1.2449.5	28.8723	3342	28.8976
1	17.87	17.87	76.97	67.11	61.18	sp|Q8UW31|PA2A5_HYDHA	Acidic phospholipase A2 57 OS=Hydrophis hardwickii PE=2 SV=1			0	80.08	ENYNIDLNK			-9.76097e-05	1121.54	561.775	1121.54	561.775	2	7	1.1.1.2453.4	29.0312	3828	28.9781
1	17.87	17.87	76.97	67.11	61.18	sp|Q8UW31|PA2A5_HYDHA	Acidic phospholipase A2 57 OS=Hydrophis hardwickii PE=2 SV=1			0	80	ENYNIDLNK			-0.00329537	1121.53	561.773	1121.54	561.775	2	6	1.1.1.3221.3	59.5203	881	59.471
1	17.87	17.87	76.97	67.11	61.18	sp|Q8UW31|PA2A5_HYDHA	Acidic phospholipase A2 57 OS=Hydrophis hardwickii PE=2 SV=1			0	76.89	ENYNIDLNK			-0.0205071	1121.51	561.765	1121.54	561.775	2	7	1.1.1.3545.3	72.4077	687	72.3936
1	17.87	17.87	76.97	67.11	61.18	sp|Q8UW31|PA2A5_HYDHA	Acidic phospholipase A2 57 OS=Hydrophis hardwickii PE=2 SV=1			0	76.89	ENYNIDLNK			-0.00390571	1121.53	561.773	1121.54	561.775	2	6	1.1.1.3563.2	73.1161	1544	73.1464
1	17.87	17.87	76.97	67.11	61.18	sp|Q8UW31|PA2A5_HYDHA	Acidic phospholipase A2 57 OS=Hydrophis hardwickii PE=2 SV=1			0	76.89	ENYNIDLNK			-0.00585882	1121.53	561.772	1121.54	561.775	2	7	1.1.1.3573.2	73.5174	1356	73.5452
1	17.87	17.87	76.97	67.11	61.18	sp|Q8UW31|PA2A5_HYDHA	Acidic phospholipase A2 57 OS=Hydrophis hardwickii PE=2 SV=1			0	71.35	ENYNIDLNK			-0.00657178	1121.53	561.772	1121.54	561.775	2	6	1.1.1.2626.3	35.8939	4339	35.8442
1	17.87	17.87	76.97	67.11	61.18	sp|Q8UW31|PA2A5_HYDHA	Acidic phospholipase A2 57 OS=Hydrophis hardwickii PE=2 SV=1			0	69.72	ENYNIDLNK			-0.0047602	1121.53	561.773	1121.54	561.775	2	5	1.1.1.3261.3	61.1108	1971	61.1411
1	17.87	17.87	76.97	67.11	61.18	sp|Q8UW31|PA2A5_HYDHA	Acidic phospholipase A2 57 OS=Hydrophis hardwickii PE=2 SV=1			0	69.72	ENYNIDLNK			-0.00366157	1121.53	561.773	1121.54	561.775	2	5	1.1.1.3410.3	67.0383	1507	67.1878
1	17.87	17.87	76.97	67.11	61.18	sp|Q8UW31|PA2A5_HYDHA	Acidic phospholipase A2 57 OS=Hydrophis hardwickii PE=2 SV=1			0	69.72	ENYNIDLNK			-0.0063471	1121.53	561.772	1121.54	561.775	2	5	1.1.1.3435.3	68.0319	1564	67.9826
1	17.87	17.87	76.97	67.11	61.18	sp|Q8UW31|PA2A5_HYDHA	Acidic phospholipase A2 57 OS=Hydrophis hardwickii PE=2 SV=1			0	69.72	ENYNIDLNK			0.00170948	1121.54	561.776	1121.54	561.775	2	5	1.1.1.3440.2	68.229	1519	68.2218
1	17.87	17.87	76.97	67.11	61.18	sp|Q8UW31|PA2A5_HYDHA	Acidic phospholipase A2 57 OS=Hydrophis hardwickii PE=2 SV=1			0	69.72	ENYNIDLNK			0.00109913	1121.54	561.775	1121.54	561.775	2	5	1.1.1.3441.3	68.2711	1556	68.3412
1	17.87	17.87	76.97	67.11	61.18	sp|Q8UW31|PA2A5_HYDHA	Acidic phospholipase A2 57 OS=Hydrophis hardwickii PE=2 SV=1			0	69.72	ENYNIDLNK			-0.00854435	1121.53	561.771	1121.54	561.775	2	5	1.1.1.3509.4	70.979	1329	71.0068
1	17.87	17.87	76.97	67.11	61.18	sp|Q8UW31|PA2A5_HYDHA	Acidic phospholipase A2 57 OS=Hydrophis hardwickii PE=2 SV=1			0	69.72	ENYNIDLNK			-0.00512641	1121.53	561.772	1121.54	561.775	2	6	1.1.1.3555.4	72.8081	1414	72.7886
1	17.87	17.87	76.97	67.11	61.18	sp|Q8UW31|PA2A5_HYDHA	Acidic phospholipase A2 57 OS=Hydrophis hardwickii PE=2 SV=1			0	69.72	ENYNIDLNK			-0.0047602	1121.53	561.773	1121.54	561.775	2	6	1.1.1.3613.2	75.1099	1345	75.1376
1	17.87	17.87	76.97	67.11	61.18	sp|Q8UW31|PA2A5_HYDHA	Acidic phospholipase A2 57 OS=Hydrophis hardwickii PE=2 SV=1			0	69.72	ENYNIDLNK			0.000244645	1121.54	561.775	1121.54	561.775	2	6	1.1.1.3616.3	75.2373	1290	75.2176
1	17.87	17.87	76.97	67.11	61.18	sp|Q8UW31|PA2A5_HYDHA	Acidic phospholipase A2 57 OS=Hydrophis hardwickii PE=2 SV=1			0	69.72	ENYNIDLNK			-0.0031733	1121.53	561.773	1121.54	561.775	2	5	1.1.1.3661.4	76.9223	944	76.9425
1	17.87	17.87	76.97	67.11	61.18	sp|Q8UW31|PA2A5_HYDHA	Acidic phospholipase A2 57 OS=Hydrophis hardwickii PE=2 SV=1			0	66.17	ENYNIDLNK			-0.000590402	1121.53	561.775	1121.54	561.775	2	7	1.1.1.2615.7	35.4641	3378	35.4445
1	17.87	17.87	76.97	67.11	61.18	sp|Q8UW31|PA2A5_HYDHA	Acidic phospholipase A2 57 OS=Hydrophis hardwickii PE=2 SV=1			0	59.11	ENYNIDLNK			0.00356443	1121.54	561.777	1121.54	561.775	2	7	1.1.1.2404.5	27.0728	9698	27.0578
1	17.87	17.87	76.97	67.11	61.18	sp|Q8UW31|PA2A5_HYDHA	Acidic phospholipase A2 57 OS=Hydrophis hardwickii PE=2 SV=1			0	54.71	ENYNIDLNK			-0.0057173	1121.53	561.772	1121.54	561.775	2	6	1.1.1.2631.4	36.0962	4453	36.1239
1	17.87	17.87	76.97	67.11	61.18	sp|Q8UW31|PA2A5_HYDHA	Acidic phospholipase A2 57 OS=Hydrophis hardwickii PE=2 SV=1			0	54.7	ENYNIDLNK			0.00197755	1121.54	561.776	1121.54	561.775	2	8	1.1.1.2393.3	26.6269	17156	26.617
1	17.87	17.87	76.97	67.11	61.18	sp|Q8UW31|PA2A5_HYDHA	Acidic phospholipase A2 57 OS=Hydrophis hardwickii PE=2 SV=1			0	54.7	ENYNIDLNK			0.00270996	1121.54	561.776	1121.54	561.775	2	7	1.1.1.2530.5	32.0645	5334	32.011
1	17.87	17.87	76.97	67.11	61.18	sp|Q8UW31|PA2A5_HYDHA	Acidic phospholipase A2 57 OS=Hydrophis hardwickii PE=2 SV=1			0	52.52	ENYNIDLNK			-0.0252678	1121.51	561.762	1121.54	561.775	2	5	1.1.1.3092.2	54.3871	372	54.38
1	17.87	17.87	76.97	67.11	61.18	sp|Q8UW31|PA2A5_HYDHA	Acidic phospholipase A2 57 OS=Hydrophis hardwickii PE=2 SV=1			0	52.52	ENYNIDLNK			-0.00854435	1121.53	561.771	1121.54	561.775	2	5	1.1.1.3242.3	60.3554	1764	60.3856
1	17.87	17.87	76.97	67.11	61.18	sp|Q8UW31|PA2A5_HYDHA	Acidic phospholipase A2 57 OS=Hydrophis hardwickii PE=2 SV=1			0	52.52	ENYNIDLNK			0.000488784	1121.54	561.775	1121.54	561.775	2	5	1.1.1.3276.3	61.7074	1574	61.6979
1	17.87	17.87	76.97	67.11	61.18	sp|Q8UW31|PA2A5_HYDHA	Acidic phospholipase A2 57 OS=Hydrophis hardwickii PE=2 SV=1			0	52.52	ENYNIDLNK			-0.00537054	1121.53	561.772	1121.54	561.775	2	5	1.1.1.3339.3	64.2134	1456	64.2041
1	17.87	17.87	76.97	67.11	61.18	sp|Q8UW31|PA2A5_HYDHA	Acidic phospholipase A2 57 OS=Hydrophis hardwickii PE=2 SV=1			0	52.52	ENYNIDLNK			-0.00390571	1121.53	561.773	1121.54	561.775	2	5	1.1.1.3345.4	64.4545	1575	64.4822
1	17.87	17.87	76.97	67.11	61.18	sp|Q8UW31|PA2A5_HYDHA	Acidic phospholipase A2 57 OS=Hydrophis hardwickii PE=2 SV=1			0	52.52	ENYNIDLNK			-0.0130609	1121.52	561.768	1121.54	561.775	2	5	1.1.1.3364.2	65.2045	1480	65.2372
1	17.87	17.87	76.97	67.11	61.18	sp|Q8UW31|PA2A5_HYDHA	Acidic phospholipase A2 57 OS=Hydrophis hardwickii PE=2 SV=1			0	52.52	ENYNIDLNK			-0.00146433	1121.53	561.774	1121.54	561.775	2	5	1.1.1.3369.2	65.4033	1464	65.4361
1	17.87	17.87	76.97	67.11	61.18	sp|Q8UW31|PA2A5_HYDHA	Acidic phospholipase A2 57 OS=Hydrophis hardwickii PE=2 SV=1			0	52.52	ENYNIDLNK			-0.0119623	1121.52	561.769	1121.54	561.775	2	5	1.1.1.3389.3	66.2021	1697	66.1926
1	17.87	17.87	76.97	67.11	61.18	sp|Q8UW31|PA2A5_HYDHA	Acidic phospholipase A2 57 OS=Hydrophis hardwickii PE=2 SV=1			0	52.52	ENYNIDLNK			-0.00292916	1121.53	561.773	1121.54	561.775	2	5	1.1.1.3399.2	66.5977	1491	66.6305
1	17.87	17.87	76.97	67.11	61.18	sp|Q8UW31|PA2A5_HYDHA	Acidic phospholipase A2 57 OS=Hydrophis hardwickii PE=2 SV=1			0	52.52	ENYNIDLNK			-0.00549261	1121.53	561.772	1121.54	561.775	2	5	1.1.1.3453.3	68.7486	1669	68.7788
1	17.87	17.87	76.97	67.11	61.18	sp|Q8UW31|PA2A5_HYDHA	Acidic phospholipase A2 57 OS=Hydrophis hardwickii PE=2 SV=1			0	52.52	ENYNIDLNK			-0.00256295	1121.53	561.774	1121.54	561.775	2	5	1.1.1.3457.4	68.9105	1827	68.8982
1	17.87	17.87	76.97	67.11	61.18	sp|Q8UW31|PA2A5_HYDHA	Acidic phospholipase A2 57 OS=Hydrophis hardwickii PE=2 SV=1			0	52.52	ENYNIDLNK			-0.00732365	1121.53	561.771	1121.54	561.775	2	5	1.1.1.3472.3	69.5048	1563	69.4953
1	17.87	17.87	76.97	67.11	61.18	sp|Q8UW31|PA2A5_HYDHA	Acidic phospholipase A2 57 OS=Hydrophis hardwickii PE=2 SV=1			0	52.52	ENYNIDLNK			-0.00390571	1121.53	561.773	1121.54	561.775	2	5	1.1.1.3488.3	70.1414	1417	70.1319
1	17.87	17.87	76.97	67.11	61.18	sp|Q8UW31|PA2A5_HYDHA	Acidic phospholipase A2 57 OS=Hydrophis hardwickii PE=2 SV=1			0	52.52	ENYNIDLNK			-0.00231881	1121.53	561.774	1121.54	561.775	2	6	1.1.1.3625.2	75.5889	581	75.6166
1	17.87	17.87	76.97	67.11	61.18	sp|Q8UW31|PA2A5_HYDHA	Acidic phospholipase A2 57 OS=Hydrophis hardwickii PE=2 SV=1			0	50.5	ENYNIDLNK			-0.000219678	1121.54	561.775	1121.54	561.775	2	7	1.1.1.149.2	0.8639	428	0.8301
1	17.87	17.87	76.97	67.11	61.18	sp|Q8UW31|PA2A5_HYDHA	Acidic phospholipase A2 57 OS=Hydrophis hardwickii PE=2 SV=1			0	50.5	ENYNIDLNK			0.006372	1121.54	561.778	1121.54	561.775	2	6	1.1.1.2548.3	32.7791	5135	32.7691
1	17.87	17.87	76.97	67.11	61.18	sp|Q8UW31|PA2A5_HYDHA	Acidic phospholipase A2 57 OS=Hydrophis hardwickii PE=2 SV=1			0	50.5	ENYNIDLNK			0.00832509	1121.54	561.779	1121.54	561.775	2	6	1.1.1.2566.5	33.4977	4112	33.3646
1	17.87	17.87	76.97	67.11	61.18	sp|Q8UW31|PA2A5_HYDHA	Acidic phospholipase A2 57 OS=Hydrophis hardwickii PE=2 SV=1			0	43.45	ENYNIDLNK			-0.00268502	1121.53	561.774	1121.54	561.775	2	5	1.1.1.3247.3	60.5542	1816	60.5844
1	17.87	17.87	76.97	67.11	61.18	sp|Q8UW31|PA2A5_HYDHA	Acidic phospholipase A2 57 OS=Hydrophis hardwickii PE=2 SV=1			0	43.45	ENYNIDLNK			-0.00109812	1121.53	561.774	1121.54	561.775	2	5	1.1.1.3519.4	71.3769	1386	71.3249
1	17.87	17.87	76.97	67.11	61.18	sp|Q8UW31|PA2A5_HYDHA	Acidic phospholipase A2 57 OS=Hydrophis hardwickii PE=2 SV=1			0	37.3	ENYNIDLNK			-0.0021773	1121.53	561.774	1121.54	561.775	2	6	1.1.1.2605.4	35.0565	3458	35.0442
1	17.87	17.87	76.97	67.11	61.18	sp|Q8UW31|PA2A5_HYDHA	Acidic phospholipase A2 57 OS=Hydrophis hardwickii PE=2 SV=1			0	37.16	ENYNIDLNK			0.00209962	1121.54	561.776	1121.54	561.775	2	7	1.1.1.2408.5	27.233	8684	27.138
1	17.87	17.87	76.97	67.11	61.18	sp|Q8UW31|PA2A5_HYDHA	Acidic phospholipase A2 57 OS=Hydrophis hardwickii PE=2 SV=1			0	37.16	ENYNIDLNK			0.00734854	1121.54	561.779	1121.54	561.775	2	7	1.1.1.2483.4	30.237	5938	30.2244
1	17.87	17.87	76.97	67.11	61.18	sp|Q8UW31|PA2A5_HYDHA	Acidic phospholipase A2 57 OS=Hydrophis hardwickii PE=2 SV=1			0	37.16	ENYNIDLNK			0.0110106	1121.55	561.78	1121.54	561.775	2	6	1.1.1.2568.4	33.5754	3612	33.6031
1	17.87	17.87	76.97	67.11	61.18	sp|Q8UW31|PA2A5_HYDHA	Acidic phospholipase A2 57 OS=Hydrophis hardwickii PE=2 SV=1			0	34.86	ENYNIDLNK			-0.00488227	1121.53	561.773	1121.54	561.775	2	4	1.1.1.3258.5	60.9967	623	60.982
1	17.87	17.87	76.97	67.11	61.18	sp|Q8UW31|PA2A5_HYDHA	Acidic phospholipase A2 57 OS=Hydrophis hardwickii PE=2 SV=1			0	34.86	ENYNIDLNK			-0.00170846	1121.53	561.774	1121.54	561.775	2	4	1.1.1.3297.2	62.5412	1930	62.5739
1	17.87	17.87	76.97	67.11	61.18	sp|Q8UW31|PA2A5_HYDHA	Acidic phospholipase A2 57 OS=Hydrophis hardwickii PE=2 SV=1			0	34.76	ENYNIDLNK			0.00478511	1121.54	561.777	1121.54	561.775	2	9	1.1.1.2373.6	25.8384	174622	25.4295
1	17.87	17.87	76.97	67.11	61.18	sp|Q8UW31|PA2A5_HYDHA	Acidic phospholipase A2 57 OS=Hydrophis hardwickii PE=2 SV=1			0	32.09	ENYNIDLNK			-0.00339799	1121.53	561.773	1121.54	561.775	2	6	1.1.1.2610.7	35.2643	3510	35.2444
1	17.87	17.87	76.97	67.11	61.18	sp|Q8UW31|PA2A5_HYDHA	Acidic phospholipase A2 57 OS=Hydrophis hardwickii PE=2 SV=1			0	26.01	ENYNIDLNK			0.00454098	1121.54	561.777	1121.54	561.775	2	6	1.1.1.2552.6	32.9465	5133	32.8893
1	17.87	17.87	76.97	67.11	61.18	sp|Q8UW31|PA2A5_HYDHA	Acidic phospholipase A2 57 OS=Hydrophis hardwickii PE=2 SV=1			0	24.38	ENYNIDLNK			0.00112307	1121.54	561.775	1121.54	561.775	2	9	1.1.1.2331.2	24.2208	66509	24.2925
1	17.87	17.87	76.97	67.11	61.18	sp|Q8UW31|PA2A5_HYDHA	Acidic phospholipase A2 57 OS=Hydrophis hardwickii PE=2 SV=1			0	24.38	ENYNIDLNK			0.0033203	1121.54	561.777	1121.54	561.775	2	6	1.1.1.2493.4	30.6382	5331	30.6659
1	17.87	17.87	76.97	67.11	61.18	sp|Q8UW31|PA2A5_HYDHA	Acidic phospholipase A2 57 OS=Hydrophis hardwickii PE=2 SV=1			0	23.69	ENYNIDLNK			-0.00339345	1121.53	561.773	1121.54	561.775	2	6	1.1.1.2436.4	28.3473	5907	28.2947
1	17.87	17.87	76.97	67.11	61.18	sp|Q8UW31|PA2A5_HYDHA	Acidic phospholipase A2 57 OS=Hydrophis hardwickii PE=2 SV=1			0	23.69	ENYNIDLNK	Deamidated(N)@4		0.0017084	1122.52	562.268	1122.52	562.267	2	6	1.1.1.2454.4	29.0714	3276	29.0186
1	17.87	17.87	76.97	67.11	61.18	sp|Q8UW31|PA2A5_HYDHA	Acidic phospholipase A2 57 OS=Hydrophis hardwickii PE=2 SV=1			0	18.27	ENYNIDLNK	Glu->pyro-Glu@N-term		0.00909044	1103.53	552.774	1103.52	552.77	2	5	1.1.1.2488.5	30.4402	1428	30.3852
1	17.87	17.87	76.97	67.11	61.18	sp|Q8UW31|PA2A5_HYDHA	Acidic phospholipase A2 57 OS=Hydrophis hardwickii PE=2 SV=1			0	17.94	ENYNIDLNK			0.00612786	1121.54	561.778	1121.54	561.775	2	5	1.1.1.2486.5	30.3599	5740	30.345
1	17.87	17.87	76.97	67.11	61.18	sp|Q8UW31|PA2A5_HYDHA	Acidic phospholipase A2 57 OS=Hydrophis hardwickii PE=2 SV=1			0	15.66	ENYNIDLNK			-0.0019526	1121.53	561.774	1121.54	561.775	2	4	1.1.1.3292.2	62.342	1907	62.3351
1	17.87	17.87	76.97	67.11	61.18	sp|Q8UW31|PA2A5_HYDHA	Acidic phospholipase A2 57 OS=Hydrophis hardwickii PE=2 SV=1			0	15.66	ENYNIDLNK			0.00207569	1121.54	561.776	1121.54	561.775	2	4	1.1.1.3294.3	62.424	1856	62.4542
1	17.87	17.87	76.97	67.11	61.18	sp|Q8UW31|PA2A5_HYDHA	Acidic phospholipase A2 57 OS=Hydrophis hardwickii PE=2 SV=1			0	15.66	ENYNIDLNK			-0.00390571	1121.53	561.773	1121.54	561.775	2	4	1.1.1.3344.2	64.4094	1575	64.4822
1	17.87	17.87	76.97	67.11	61.18	sp|Q8UW31|PA2A5_HYDHA	Acidic phospholipase A2 57 OS=Hydrophis hardwickii PE=2 SV=1			0	15.66	ENYNIDLNK			0.00183155	1121.54	561.776	1121.54	561.775	2	4	1.1.1.3350.4	64.6533	1668	64.681
1	17.87	17.87	76.97	67.11	61.18	sp|Q8UW31|PA2A5_HYDHA	Acidic phospholipase A2 57 OS=Hydrophis hardwickii PE=2 SV=1			0	15.66	ENYNIDLNK			-0.00427192	1121.53	561.773	1121.54	561.775	2	4	1.1.1.3667.3	77.1508	720	77.1414
1	17.87	17.87	76.97	67.11	61.18	sp|Q8UW31|PA2A5_HYDHA	Acidic phospholipase A2 57 OS=Hydrophis hardwickii PE=2 SV=1			0	13.66	ENYNIDLNK			-0.000224195	1121.54	561.775	1121.54	561.775	2	5	1.1.1.2635.4	36.2556	3998	36.2833
1	17.87	17.87	76.97	67.11	61.18	sp|Q8UW31|PA2A5_HYDHA	Acidic phospholipase A2 57 OS=Hydrophis hardwickii PE=2 SV=1			0	11.71	ENYNIDLNK			-0.000365701	1121.53	561.775	1121.54	561.775	2	4	1.1.1.3300.3	62.6629	1865	62.6536
1	17.87	17.87	76.97	67.11	61.18	sp|Q8UW31|PA2A5_HYDHA	Acidic phospholipase A2 57 OS=Hydrophis hardwickii PE=2 SV=1			0	11.35	ENYNIDLNK			-0.00461868	1121.53	561.773	1121.54	561.775	2	6	1.1.1.2636.5	36.2982	1144	36.2833
1	17.87	17.87	76.97	67.11	61.18	sp|Q8UW31|PA2A5_HYDHA	Acidic phospholipase A2 57 OS=Hydrophis hardwickii PE=2 SV=1			0	11.35	ENYNIDLNK	Deamidated(N)@2		-0.00280485	1122.52	562.265	1122.52	562.267	2	5	1.1.1.3034.2	52.0855	336	52.0785
1	17.87	17.87	76.97	67.11	61.18	sp|Q8UW31|PA2A5_HYDHA	Acidic phospholipase A2 57 OS=Hydrophis hardwickii PE=2 SV=1			0	9.593	ENYNIDLNK			0.00490718	1121.54	561.777	1121.54	561.775	2	5	1.1.1.2460.5	29.3153	6576	29.3002
1	17.87	17.87	76.97	67.11	61.18	sp|Q8UW31|PA2A5_HYDHA	Acidic phospholipase A2 57 OS=Hydrophis hardwickii PE=2 SV=1			0	7.409	ENYNIDLNK			0.0129637	1121.55	561.781	1121.54	561.775	2	5	1.1.1.2561.6	33.302	3697	33.2852
1	17.87	17.87	76.97	67.11	61.18	sp|Q8UW31|PA2A5_HYDHA	Acidic phospholipase A2 57 OS=Hydrophis hardwickii PE=2 SV=1			0	6.595	ENYNIDLNK			-0.00134226	1121.53	561.774	1121.54	561.775	2	4	1.1.1.3190.2	58.2849	1621	58.278
1	17.87	17.87	76.97	67.11	61.18	sp|Q8UW31|PA2A5_HYDHA	Acidic phospholipase A2 57 OS=Hydrophis hardwickii PE=2 SV=1			0	6.595	ENYNIDLNK			-0.00671331	1121.53	561.771	1121.54	561.775	2	4	1.1.1.3314.2	63.2171	1761	63.1702
1	17.87	17.87	76.97	67.11	61.18	sp|Q8UW31|PA2A5_HYDHA	Acidic phospholipase A2 57 OS=Hydrophis hardwickii PE=2 SV=1			0	6.595	ENYNIDLNK			-0.00366157	1121.53	561.773	1121.54	561.775	2	4	1.1.1.3411.3	67.078	1507	67.1878
1	17.87	17.87	76.97	67.11	61.18	sp|Q8UW31|PA2A5_HYDHA	Acidic phospholipase A2 57 OS=Hydrophis hardwickii PE=2 SV=1			0	6.595	ENYNIDLNK			-0.007934	1121.53	561.771	1121.54	561.775	2	4	1.1.1.3430.3	67.8331	1617	67.8237
1	17.87	17.87	76.97	67.11	61.18	sp|Q8UW31|PA2A5_HYDHA	Acidic phospholipase A2 57 OS=Hydrophis hardwickii PE=2 SV=1			0	6.595	ENYNIDLNK			-0.000487771	1121.53	561.775	1121.54	561.775	2	4	1.1.1.3460.3	69.0274	260	69.0177
1	17.87	17.87	76.97	67.11	61.18	sp|Q8UW31|PA2A5_HYDHA	Acidic phospholipase A2 57 OS=Hydrophis hardwickii PE=2 SV=1			0	6.595	ENYNIDLNK			-0.00830021	1121.53	561.771	1121.54	561.775	2	4	1.1.1.3586.4	74.0347	1096	74.023
1	17.87	17.87	76.97	67.11	61.18	sp|Q8UW31|PA2A5_HYDHA	Acidic phospholipase A2 57 OS=Hydrophis hardwickii PE=2 SV=1			0	6.595	ENYNIDLNK			-0.00451606	1121.53	561.773	1121.54	561.775	2	4	1.1.1.3630.2	75.784	1612	75.6967
1	17.87	17.87	76.97	67.11	61.18	sp|Q8UW31|PA2A5_HYDHA	Acidic phospholipase A2 57 OS=Hydrophis hardwickii PE=2 SV=1			0	6.45	ENYNIDLNK			0.00698234	1121.54	561.778	1121.54	561.775	2	5	1.1.1.2554.3	33.0186	4686	33.0093
1	17.87	17.87	76.97	67.11	61.18	sp|Q8UW31|PA2A5_HYDHA	Acidic phospholipase A2 57 OS=Hydrophis hardwickii PE=2 SV=1			0	5.475	ENYNIDLNK			-0.00180656	1121.53	561.774	1121.54	561.775	2	5	1.1.1.2502.5	30.999	4138	31.0242
1	17.87	17.87	76.97	67.11	61.18	sp|Q8UW31|PA2A5_HYDHA	Acidic phospholipase A2 57 OS=Hydrophis hardwickii PE=2 SV=1			0	5.041	ENYNIDLNK			-0.000121563	1121.54	561.775	1121.54	561.775	2	4	1.1.1.3374.2	65.6024	1465	65.6352
1	17.87	17.87	76.97	67.11	61.18	sp|Q8UW31|PA2A5_HYDHA	Acidic phospholipase A2 57 OS=Hydrophis hardwickii PE=2 SV=1			0	5.041	ENYNIDLNK			-0.00414985	1121.53	561.773	1121.54	561.775	2	4	1.1.1.3596.5	74.4343	1528	74.4595
1	17.87	17.87	76.97	67.11	61.18	sp|Q8UW31|PA2A5_HYDHA	Acidic phospholipase A2 57 OS=Hydrophis hardwickii PE=2 SV=1			0	3.938	ENYNIDLNK			0.00354052	1121.54	561.777	1121.54	561.775	2	3	1.1.1.3280.3	61.8668	1514	61.8571
1	17.87	17.87	76.97	67.11	61.18	sp|Q8UW31|PA2A5_HYDHA	Acidic phospholipase A2 57 OS=Hydrophis hardwickii PE=2 SV=1			0	2.615	ENYNIDLNK			-0.00366157	1121.53	561.773	1121.54	561.775	2	4	1.1.1.3120.2	55.5001	1681	55.4929
1	17.87	17.87	76.97	67.11	61.18	sp|Q8UW31|PA2A5_HYDHA	Acidic phospholipase A2 57 OS=Hydrophis hardwickii PE=2 SV=1			0	2.615	ENYNIDLNK			-0.00512641	1121.53	561.772	1121.54	561.775	2	4	1.1.1.3219.2	59.4382	1541	59.3915
1	17.87	17.87	76.97	67.11	61.18	sp|Q8UW31|PA2A5_HYDHA	Acidic phospholipase A2 57 OS=Hydrophis hardwickii PE=2 SV=1			0	2.615	ENYNIDLNK			-0.0047602	1121.53	561.773	1121.54	561.775	2	4	1.1.1.3322.2	63.5357	1468	63.5685
1	17.87	17.87	76.97	67.11	61.18	sp|Q8UW31|PA2A5_HYDHA	Acidic phospholipase A2 57 OS=Hydrophis hardwickii PE=2 SV=1			0	2.615	ENYNIDLNK			-0.00537054	1121.53	561.772	1121.54	561.775	2	4	1.1.1.3415.4	67.2394	1679	67.2273
1	17.87	17.87	76.97	67.11	61.18	sp|Q8UW31|PA2A5_HYDHA	Acidic phospholipase A2 57 OS=Hydrophis hardwickii PE=2 SV=1			0	2.615	ENYNIDLNK			-0.0155023	1121.52	561.767	1121.54	561.775	2	4	1.1.1.3501.2	70.6561	1412	70.6488
1	17.87	17.87	76.97	67.11	61.18	sp|Q8UW31|PA2A5_HYDHA	Acidic phospholipase A2 57 OS=Hydrophis hardwickii PE=2 SV=1			0	2.615	ENYNIDLNK			-0.00109812	1121.53	561.774	1121.54	561.775	2	4	1.1.1.3577.3	73.6748	1406	73.6649
1	17.87	17.87	76.97	67.11	61.18	sp|Q8UW31|PA2A5_HYDHA	Acidic phospholipase A2 57 OS=Hydrophis hardwickii PE=2 SV=1			0	2.615	ENYNIDLNK			-0.000487771	1121.53	561.775	1121.54	561.775	2	4	1.1.1.3674.2	77.4302	712	77.4206
1	17.87	17.87	76.97	67.11	61.18	sp|Q8UW31|PA2A5_HYDHA	Acidic phospholipase A2 57 OS=Hydrophis hardwickii PE=2 SV=1			0	1.785	ENYNIDLNK			-0.00756779	1121.53	561.771	1121.54	561.775	2	4	1.1.1.3255.3	60.8722	655	60.8626
1	17.87	17.87	76.97	67.11	61.18	sp|Q8UW31|PA2A5_HYDHA	Acidic phospholipase A2 57 OS=Hydrophis hardwickii PE=2 SV=1			0	1.785	ENYNIDLNK			-0.00414985	1121.53	561.773	1121.54	561.775	2	5	1.1.1.3597.3	74.4739	1528	74.4595
1	17.87	17.87	76.97	67.11	61.18	sp|Q8UW31|PA2A5_HYDHA	Acidic phospholipase A2 57 OS=Hydrophis hardwickii PE=2 SV=1			0	1.506	ENYNIDLNK			-0.00451606	1121.53	561.773	1121.54	561.775	2	4	1.1.1.3210.2	59.0803	1612	59.0731
1	17.87	17.87	76.97	67.11	61.18	sp|Q8UW31|PA2A5_HYDHA	Acidic phospholipase A2 57 OS=Hydrophis hardwickii PE=2 SV=1			0	1.506	ENYNIDLNK			-0.00366157	1121.53	561.773	1121.54	561.775	2	4	1.1.1.3229.3	59.8381	852	59.8287
1	17.87	17.87	76.97	67.11	61.18	sp|Q8UW31|PA2A5_HYDHA	Acidic phospholipase A2 57 OS=Hydrophis hardwickii PE=2 SV=1			0	1.506	ENYNIDLNK			-0.00695745	1121.53	561.771	1121.54	561.775	2	4	1.1.1.3341.3	64.293	1624	64.2834
1	17.87	17.87	76.97	67.11	61.18	sp|Q8UW31|PA2A5_HYDHA	Acidic phospholipase A2 57 OS=Hydrophis hardwickii PE=2 SV=1			0	1.506	ENYNIDLNK			0.000732923	1121.54	561.775	1121.54	561.775	2	4	1.1.1.3445.2	68.4274	1746	68.4205
1	17.87	17.87	76.97	67.11	61.18	sp|Q8UW31|PA2A5_HYDHA	Acidic phospholipase A2 57 OS=Hydrophis hardwickii PE=2 SV=1			0	1.506	ENYNIDLNK			0.000854992	1121.54	561.775	1121.54	561.775	2	4	1.1.1.3525.3	71.6131	1403	71.6035
1	17.87	17.87	76.97	67.11	61.18	sp|Q8UW31|PA2A5_HYDHA	Acidic phospholipase A2 57 OS=Hydrophis hardwickii PE=2 SV=1			0	1.412	ENYNIDLNK	Deamidated(N)@2		0.0444191	1122.56	562.289	1122.52	562.267	2	4	1.1.1.3329.2	63.8139	427	63.8466
1	17.87	17.87	76.97	67.11	61.18	sp|Q8UW31|PA2A5_HYDHA	Acidic phospholipase A2 57 OS=Hydrophis hardwickii PE=2 SV=1			0	1.386	ENYNIDLNK			-0.00427192	1121.53	561.773	1121.54	561.775	2	4	1.1.1.3227.2	59.7562	1614	59.7491
1	17.87	17.87	76.97	67.11	61.18	sp|Q8UW31|PA2A5_HYDHA	Acidic phospholipase A2 57 OS=Hydrophis hardwickii PE=2 SV=1			0	1.386	ENYNIDLNK			-0.00451606	1121.53	561.773	1121.54	561.775	2	4	1.1.1.3425.2	67.6315	1669	67.6246
1	17.87	17.87	76.97	67.11	61.18	sp|Q8UW31|PA2A5_HYDHA	Acidic phospholipase A2 57 OS=Hydrophis hardwickii PE=2 SV=1			0	1.386	ENYNIDLNK			-0.00231881	1121.53	561.774	1121.54	561.775	2	4	1.1.1.3466.3	69.2663	1663	69.3363
1	17.87	17.87	76.97	67.11	61.18	sp|Q8UW31|PA2A5_HYDHA	Acidic phospholipase A2 57 OS=Hydrophis hardwickii PE=2 SV=1			0	1.386	ENYNIDLNK			-0.00390571	1121.53	561.773	1121.54	561.775	2	4	1.1.1.3559.3	72.9569	1540	72.9871
1	17.87	17.87	76.97	67.11	61.18	sp|Q8UW31|PA2A5_HYDHA	Acidic phospholipase A2 57 OS=Hydrophis hardwickii PE=2 SV=1			0	1.37	ENYNIDLNK			0.00634811	1121.54	561.778	1121.54	561.775	2	4	1.1.1.3108.3	55.0255	858	55.0158
1	17.87	17.87	76.97	67.11	61.18	sp|Q8UW31|PA2A5_HYDHA	Acidic phospholipase A2 57 OS=Hydrophis hardwickii PE=2 SV=1			0	1.37	ENYNIDLNK			0.000732923	1121.54	561.775	1121.54	561.775	2	4	1.1.1.3284.3	62.026	1532	62.0166
1	17.87	17.87	76.97	67.11	61.18	sp|Q8UW31|PA2A5_HYDHA	Acidic phospholipase A2 57 OS=Hydrophis hardwickii PE=2 SV=1			0	1.37	ENYNIDLNK			-0.00549261	1121.53	561.772	1121.54	561.775	2	4	1.1.1.3455.2	68.8258	1669	68.7788
1	17.87	17.87	76.97	67.11	61.18	sp|Q8UW31|PA2A5_HYDHA	Acidic phospholipase A2 57 OS=Hydrophis hardwickii PE=2 SV=1			0	1.358	ENYNIDLNK			-0.00695745	1121.53	561.771	1121.54	561.775	2	4	1.1.1.3385.4	66.0453	1923	66.073
1	17.87	17.87	76.97	67.11	61.18	sp|Q8UW31|PA2A5_HYDHA	Acidic phospholipase A2 57 OS=Hydrophis hardwickii PE=2 SV=1			0	1.357	ENYNIDLNK	Deamidated(N)@2		-0.00611765	1122.51	562.264	1122.52	562.267	2	4	1.1.1.3270.3	61.4684	95	61.4189
1	17.87	17.87	76.97	67.11	61.18	sp|Q8UW31|PA2A5_HYDHA	Acidic phospholipase A2 57 OS=Hydrophis hardwickii PE=2 SV=1			0	1.356	ENYNIDLNK			-0.0035395	1121.53	561.773	1121.54	561.775	2	4	1.1.1.3395.3	66.441	1731	66.4712
1	17.87	17.87	76.97	67.11	61.18	sp|Q8UW31|PA2A5_HYDHA	Acidic phospholipase A2 57 OS=Hydrophis hardwickii PE=2 SV=1			0	1.354	ENYNIDLNK			-0.00537054	1121.53	561.772	1121.54	561.775	2	4	1.1.1.3167.3	57.3739	1545	57.3641
1	17.87	17.87	76.97	67.11	61.18	sp|Q8UW31|PA2A5_HYDHA	Acidic phospholipase A2 57 OS=Hydrophis hardwickii PE=2 SV=1			0	1.354	ENYNIDLNK			-0.00427192	1121.53	561.773	1121.54	561.775	2	4	1.1.1.3492.3	70.3006	975	70.3308
1	17.87	17.87	76.97	67.11	61.18	sp|Q8UW31|PA2A5_HYDHA	Acidic phospholipase A2 57 OS=Hydrophis hardwickii PE=2 SV=1			0	1.353	ENYNIDLNK			-0.0173333	1121.52	561.766	1121.54	561.775	2	4	1.1.1.3152.3	56.7763	1381	56.8066
1	17.87	17.87	76.97	67.11	61.18	sp|Q8UW31|PA2A5_HYDHA	Acidic phospholipase A2 57 OS=Hydrophis hardwickii PE=2 SV=1			0	1.353	ENYNIDLNK			-0.00915469	1121.53	561.77	1121.54	561.775	2	3	1.1.1.3244.3	60.4348	2118	60.4651
1	17.87	17.87	76.97	67.11	61.18	sp|Q8UW31|PA2A5_HYDHA	Acidic phospholipase A2 57 OS=Hydrophis hardwickii PE=2 SV=1			0	1.353	ENYNIDLNK			-0.00585882	1121.53	561.772	1121.54	561.775	2	4	1.1.1.3405.3	66.8392	1424	66.8694
1	17.87	17.87	76.97	67.11	61.18	sp|Q8UW31|PA2A5_HYDHA	Acidic phospholipase A2 57 OS=Hydrophis hardwickii PE=2 SV=1			0	1.353	ENYNIDLNK			-0.00585882	1121.53	561.772	1121.54	561.775	2	4	1.1.1.3406.3	66.884	1424	66.8694
1	17.87	17.87	76.97	67.11	61.18	sp|Q8UW31|PA2A5_HYDHA	Acidic phospholipase A2 57 OS=Hydrophis hardwickii PE=2 SV=1			0	1.352	ENYNIDLNK			0.000244645	1121.54	561.775	1121.54	561.775	2	4	1.1.1.3615.2	75.1874	1290	75.2176
1	17.87	17.87	76.97	67.11	61.18	sp|Q8UW31|PA2A5_HYDHA	Acidic phospholipase A2 57 OS=Hydrophis hardwickii PE=2 SV=1			0	1.351	ENYNIDLNK			-0.000487771	1121.53	561.775	1121.54	561.775	2	4	1.1.1.3671.3	77.3207	708	77.301
1	17.87	17.87	76.97	67.11	61.18	sp|Q8UW31|PA2A5_HYDHA	Acidic phospholipase A2 57 OS=Hydrophis hardwickii PE=2 SV=1			0	1.349	ENYNIDLNK			0.000488784	1121.54	561.775	1121.54	561.775	2	3	1.1.1.3195.2	58.4839	1689	58.4769
1	17.87	17.87	76.97	67.11	61.18	sp|Q8UW31|PA2A5_HYDHA	Acidic phospholipase A2 57 OS=Hydrophis hardwickii PE=2 SV=1			0	1.349	ENYNIDLNK			0.00354052	1121.54	561.777	1121.54	561.775	2	3	1.1.1.3279.2	61.8244	1514	61.8571
1	17.87	17.87	76.97	67.11	61.18	sp|Q8UW31|PA2A5_HYDHA	Acidic phospholipase A2 57 OS=Hydrophis hardwickii PE=2 SV=1			0	1.349	ENYNIDLNK			-0.00109812	1121.53	561.774	1121.54	561.775	2	3	1.1.1.3304.4	62.8245	1969	62.8124
1	17.87	17.87	76.97	67.11	61.18	sp|Q8UW31|PA2A5_HYDHA	Acidic phospholipase A2 57 OS=Hydrophis hardwickii PE=2 SV=1			0	0	ENYNIDLNK	Deamidated(N)@4		0.00671319	1122.53	562.27	1122.52	562.267	2	4	1.1.1.2524.2	31.8214	1550	31.8147
1	17.87	17.87	76.97	67.11	61.18	sp|Q8UW31|PA2A5_HYDHA	Acidic phospholipase A2 57 OS=Hydrophis hardwickii PE=2 SV=1			0	0	ENYNIDLNK			0.000264081	1121.54	561.775	1121.54	561.775	2	3	1.1.1.2581.5	34.0982	13390	34.2831
1	17.87	17.87	76.97	67.11	61.18	sp|Q8UW31|PA2A5_HYDHA	Acidic phospholipase A2 57 OS=Hydrophis hardwickii PE=2 SV=1			0	0	ENYNIDLNK			-0.00242144	1121.53	561.774	1121.54	561.775	2	5	1.1.1.2618.5	35.5788	5167	35.5243
1	17.87	17.87	76.97	67.11	61.18	sp|Q8UW31|PA2A5_HYDHA	Acidic phospholipase A2 57 OS=Hydrophis hardwickii PE=2 SV=1			0	0	ENYNIDLNK			-0.00156695	1121.53	561.774	1121.54	561.775	2	5	1.1.1.2620.8	35.6661	5033	35.6439
1	17.87	17.87	76.97	67.11	61.18	sp|Q8UW31|PA2A5_HYDHA	Acidic phospholipase A2 57 OS=Hydrophis hardwickii PE=2 SV=1			0	0	ENYNIDLNK			-0.00474075	1121.53	561.773	1121.54	561.775	2	4	1.1.1.2622.5	35.7389	4676	35.7641
1	17.87	17.87	76.97	67.11	61.18	sp|Q8UW31|PA2A5_HYDHA	Acidic phospholipase A2 57 OS=Hydrophis hardwickii PE=2 SV=1			0	0	ENYNIDLNK			-0.0037642	1121.53	561.773	1121.54	561.775	2	4	1.1.1.2625.6	35.8615	4262	35.8842
1	17.87	17.87	76.97	67.11	61.18	sp|Q8UW31|PA2A5_HYDHA	Acidic phospholipase A2 57 OS=Hydrophis hardwickii PE=2 SV=1			0	0	ENYNIDLNK			-0.0101118	1121.53	561.77	1121.54	561.775	2	4	1.1.1.2686.6	38.2684	1872	38.2515
1	17.87	17.87	76.97	67.11	61.18	sp|Q8UW31|PA2A5_HYDHA	Acidic phospholipase A2 57 OS=Hydrophis hardwickii PE=2 SV=1			0	0	ENYNIDLNK			-0.00718213	1121.53	561.771	1121.54	561.775	2	4	1.1.1.2692.5	38.5042	2205	38.4501
1	17.87	17.87	76.97	67.11	61.18	sp|Q8UW31|PA2A5_HYDHA	Acidic phospholipase A2 57 OS=Hydrophis hardwickii PE=2 SV=1			0	0	ENYNIDLNK			-0.00193316	1121.53	561.774	1121.54	561.775	2	5	1.1.1.2700.4	38.8204	580	38.7287
1	17.87	17.87	76.97	67.11	61.18	sp|Q8UW31|PA2A5_HYDHA	Acidic phospholipase A2 57 OS=Hydrophis hardwickii PE=2 SV=1			0	0	ENYNIDLNK			-0.0125532	1121.52	561.769	1121.54	561.775	2	4	1.1.1.2741.5	40.447	1757	40.4322
1	17.87	17.87	76.97	67.11	61.18	sp|Q8UW31|PA2A5_HYDHA	Acidic phospholipase A2 57 OS=Hydrophis hardwickii PE=2 SV=1			0	0	ENYNIDLNK			-0.0169476	1121.52	561.766	1121.54	561.775	2	3	1.1.1.2744.3	40.5613	1742	40.5518
1	17.87	17.87	76.97	67.11	61.18	sp|Q8UW31|PA2A5_HYDHA	Acidic phospholipase A2 57 OS=Hydrophis hardwickii PE=2 SV=1			0	0	ENYNIDLNK	Deamidated(N)@2		0.03406	1122.55	562.284	1122.52	562.267	2	4	1.1.1.2748.3	40.7206	1759	40.6712
1	17.87	17.87	76.97	67.11	61.18	sp|Q8UW31|PA2A5_HYDHA	Acidic phospholipase A2 57 OS=Hydrophis hardwickii PE=2 SV=1			0	0	ENYNIDLNK			0.0119827	1121.55	561.781	1121.54	561.775	2	4	1.1.1.2757.4	41.0822	2022	41.0701
1	17.87	17.87	76.97	67.11	61.18	sp|Q8UW31|PA2A5_HYDHA	Acidic phospholipase A2 57 OS=Hydrophis hardwickii PE=2 SV=1			0	0	ENYNIDLNK			-0.0113325	1121.52	561.769	1121.54	561.775	2	4	1.1.1.2775.3	41.7978	1752	41.7881
1	17.87	17.87	76.97	67.11	61.18	sp|Q8UW31|PA2A5_HYDHA	Acidic phospholipase A2 57 OS=Hydrophis hardwickii PE=2 SV=1			0	0	ENYNIDLNK	Deamidated(N)@2		-0.0128145	1122.51	562.26	1122.52	562.267	2	3	1.1.1.2810.2	43.1824	822	43.0962
1	17.87	17.87	76.97	67.11	61.18	sp|Q8UW31|PA2A5_HYDHA	Acidic phospholipase A2 57 OS=Hydrophis hardwickii PE=2 SV=1			0	0	ENYNIDLNK			-0.0269573	1121.51	561.761	1121.54	561.775	2	5	1.1.1.2823.2	43.699	1767	43.6522
1	17.87	17.87	76.97	67.11	61.18	sp|Q8UW31|PA2A5_HYDHA	Acidic phospholipase A2 57 OS=Hydrophis hardwickii PE=2 SV=1			0	0	ENYNIDLNK			-0.000712471	1121.53	561.775	1121.54	561.775	2	3	1.1.1.2933.2	48.0626	885	48.0555
1	17.87	17.87	76.97	67.11	61.18	sp|Q8UW31|PA2A5_HYDHA	Acidic phospholipase A2 57 OS=Hydrophis hardwickii PE=2 SV=1			0	0	ENYNIDLNK			0.00185098	1121.54	561.776	1121.54	561.775	2	4	1.1.1.2939.2	48.3011	1365	48.2941
1	17.87	17.87	76.97	67.11	61.18	sp|Q8UW31|PA2A5_HYDHA	Acidic phospholipase A2 57 OS=Hydrophis hardwickii PE=2 SV=1			0	0	ENYNIDLNK			0.00783236	1121.54	561.779	1121.54	561.775	2	4	1.1.1.2964.2	49.2982	636	49.2911
1	17.87	17.87	76.97	67.11	61.18	sp|Q8UW31|PA2A5_HYDHA	Acidic phospholipase A2 57 OS=Hydrophis hardwickii PE=2 SV=1			0	0	ENYNIDLNK			0.00758822	1121.54	561.779	1121.54	561.775	2	3	1.1.1.2971.2	49.5771	1039	49.5701
1	17.87	17.87	76.97	67.11	61.18	sp|Q8UW31|PA2A5_HYDHA	Acidic phospholipase A2 57 OS=Hydrophis hardwickii PE=2 SV=1			0	0	ENYNIDLNK			-0.0057173	1121.53	561.772	1121.54	561.775	2	3	1.1.1.3008.2	51.0491	1727	51.0419
1	17.87	17.87	76.97	67.11	61.18	sp|Q8UW31|PA2A5_HYDHA	Acidic phospholipase A2 57 OS=Hydrophis hardwickii PE=2 SV=1			0	0	ENYNIDLNK			-0.0269573	1121.51	561.761	1121.54	561.775	2	4	1.1.1.3016.2	51.3682	846	51.361
1	17.87	17.87	76.97	67.11	61.18	sp|Q8UW31|PA2A5_HYDHA	Acidic phospholipase A2 57 OS=Hydrophis hardwickii PE=2 SV=1			0	0	ENYNIDLNK			-0.00134226	1121.53	561.774	1121.54	561.775	2	3	1.1.1.3187.2	58.1657	1621	58.278
1	17.87	17.87	76.97	67.11	61.18	sp|Q8UW31|PA2A5_HYDHA	Acidic phospholipase A2 57 OS=Hydrophis hardwickii PE=2 SV=1			0	0	ENYNIDLNK			0.00573777	1121.54	561.778	1121.54	561.775	2	3	1.1.1.3198.2	58.6028	1642	58.5959
1	17.87	17.87	76.97	67.11	61.18	sp|Q8UW31|PA2A5_HYDHA	Acidic phospholipase A2 57 OS=Hydrophis hardwickii PE=2 SV=1			0	0	ENYNIDLNK			-0.00256295	1121.53	561.774	1121.54	561.775	2	3	1.1.1.3232.2	59.9552	1764	59.948
1	17.87	17.87	76.97	67.11	61.18	sp|Q8UW31|PA2A5_HYDHA	Acidic phospholipase A2 57 OS=Hydrophis hardwickii PE=2 SV=1			0	0	ENYNIDLNK			-0.00756779	1121.53	561.771	1121.54	561.775	2	3	1.1.1.3241.4	60.3183	1854	60.3062
1	17.87	17.87	76.97	67.11	61.18	sp|Q8UW31|PA2A5_HYDHA	Acidic phospholipase A2 57 OS=Hydrophis hardwickii PE=2 SV=1			0	0	ENYNIDLNK			-0.00549261	1121.53	561.772	1121.54	561.775	2	3	1.1.1.3264.2	61.2273	1461	61.2204
1	17.87	17.87	76.97	67.11	61.18	sp|Q8UW31|PA2A5_HYDHA	Acidic phospholipase A2 57 OS=Hydrophis hardwickii PE=2 SV=1			0	0	ENYNIDLNK			-0.00573675	1121.53	561.772	1121.54	561.775	2	3	1.1.1.3266.2	61.3068	1532	61.2999
1	17.87	17.87	76.97	67.11	61.18	sp|Q8UW31|PA2A5_HYDHA	Acidic phospholipase A2 57 OS=Hydrophis hardwickii PE=2 SV=1			0	0	ENYNIDLNK			-0.000121563	1121.54	561.775	1121.54	561.775	2	3	1.1.1.3274.2	61.6254	1382	61.6181
1	17.87	17.87	76.97	67.11	61.18	sp|Q8UW31|PA2A5_HYDHA	Acidic phospholipase A2 57 OS=Hydrophis hardwickii PE=2 SV=1			0	0	ENYNIDLNK			-0.00256295	1121.53	561.774	1121.54	561.775	2	3	1.1.1.3289.2	62.2224	1661	62.2551
1	17.87	17.87	76.97	67.11	61.18	sp|Q8UW31|PA2A5_HYDHA	Acidic phospholipase A2 57 OS=Hydrophis hardwickii PE=2 SV=1			0	0	ENYNIDLNK			0.00463914	1121.54	561.777	1121.54	561.775	2	3	1.1.1.3327.2	63.7344	1407	63.7273
1	17.87	17.87	76.97	67.11	61.18	sp|Q8UW31|PA2A5_HYDHA	Acidic phospholipase A2 57 OS=Hydrophis hardwickii PE=2 SV=1			0	0	ENYNIDLNK			0.00183155	1121.54	561.776	1121.54	561.775	2	3	1.1.1.3349.3	64.6112	1668	64.681
1	17.87	17.87	76.97	67.11	61.18	sp|Q8UW31|PA2A5_HYDHA	Acidic phospholipase A2 57 OS=Hydrophis hardwickii PE=2 SV=1			0	0	ENYNIDLNK			-0.00109812	1121.53	561.774	1121.54	561.775	2	3	1.1.1.3379.2	65.8014	1840	65.7943
1	17.87	17.87	76.97	67.11	61.18	sp|Q8UW31|PA2A5_HYDHA	Acidic phospholipase A2 57 OS=Hydrophis hardwickii PE=2 SV=1			0	0	ENYNIDLNK			-0.0047602	1121.53	561.773	1121.54	561.775	2	3	1.1.1.3380.5	65.8486	1011	65.8342
1	17.87	17.87	76.97	67.11	61.18	sp|Q8UW31|PA2A5_HYDHA	Acidic phospholipase A2 57 OS=Hydrophis hardwickii PE=2 SV=1			0	0	ENYNIDLNK			-0.00610296	1121.53	561.772	1121.54	561.775	2	3	1.1.1.3394.2	66.3986	1802	66.3917
1	17.87	17.87	76.97	67.11	61.18	sp|Q8UW31|PA2A5_HYDHA	Acidic phospholipase A2 57 OS=Hydrophis hardwickii PE=2 SV=1			0	0	ENYNIDLNK			-0.0135492	1121.52	561.768	1121.54	561.775	2	3	1.1.1.3400.3	66.6399	1094	66.6305
1	17.87	17.87	76.97	67.11	61.18	sp|Q8UW31|PA2A5_HYDHA	Acidic phospholipase A2 57 OS=Hydrophis hardwickii PE=2 SV=1			0	0	ENYNIDLNK			-0.00537054	1121.53	561.772	1121.54	561.775	2	3	1.1.1.3421.3	67.4753	1675	67.426
1	17.87	17.87	76.97	67.11	61.18	sp|Q8UW31|PA2A5_HYDHA	Acidic phospholipase A2 57 OS=Hydrophis hardwickii PE=2 SV=1			0	0	ENYNIDLNK			-0.00610296	1121.53	561.772	1121.54	561.775	2	3	1.1.1.3450.3	68.6292	1750	68.6594
1	17.87	17.87	76.97	67.11	61.18	sp|Q8UW31|PA2A5_HYDHA	Acidic phospholipase A2 57 OS=Hydrophis hardwickii PE=2 SV=1			0	0	ENYNIDLNK			-0.00109812	1121.53	561.774	1121.54	561.775	2	3	1.1.1.3464.4	69.1892	1725	69.177
1	17.87	17.87	76.97	67.11	61.18	sp|Q8UW31|PA2A5_HYDHA	Acidic phospholipase A2 57 OS=Hydrophis hardwickii PE=2 SV=1			0	0	ENYNIDLNK			-0.0095209	1121.53	561.77	1121.54	561.775	2	3	1.1.1.3483.3	69.9425	1550	69.8933
1	17.87	17.87	76.97	67.11	61.18	sp|Q8UW31|PA2A5_HYDHA	Acidic phospholipase A2 57 OS=Hydrophis hardwickii PE=2 SV=1			0	0	ENYNIDLNK			-0.00134226	1121.53	561.774	1121.54	561.775	2	3	1.1.1.3520.3	71.4141	1321	71.4841
1	17.87	17.87	76.97	67.11	61.18	sp|Q8UW31|PA2A5_HYDHA	Acidic phospholipase A2 57 OS=Hydrophis hardwickii PE=2 SV=1			0	0	ENYNIDLNK			0.000854992	1121.54	561.775	1121.54	561.775	2	3	1.1.1.3524.3	71.5733	1403	71.6035
1	17.87	17.87	76.97	67.11	61.18	sp|Q8UW31|PA2A5_HYDHA	Acidic phospholipase A2 57 OS=Hydrophis hardwickii PE=2 SV=1			0	0	ENYNIDLNK			-0.00231881	1121.53	561.774	1121.54	561.775	2	3	1.1.1.3529.3	71.7724	1336	71.7628
1	17.87	17.87	76.97	67.11	61.18	sp|Q8UW31|PA2A5_HYDHA	Acidic phospholipase A2 57 OS=Hydrophis hardwickii PE=2 SV=1			0	0	ENYNIDLNK			-0.00390571	1121.53	561.773	1121.54	561.775	2	3	1.1.1.3560.3	72.9967	1540	72.9871
1	17.87	17.87	76.97	67.11	61.18	sp|Q8UW31|PA2A5_HYDHA	Acidic phospholipase A2 57 OS=Hydrophis hardwickii PE=2 SV=1			0	0	ENYNIDLNK			-0.00695745	1121.53	561.771	1121.54	561.775	2	3	1.1.1.3570.3	73.3951	1381	73.3855
1	17.87	17.87	76.97	67.11	61.18	sp|Q8UW31|PA2A5_HYDHA	Acidic phospholipase A2 57 OS=Hydrophis hardwickii PE=2 SV=1			0	0	ENYNIDLNK			-0.00109812	1121.53	561.774	1121.54	561.775	2	3	1.1.1.3575.4	73.5972	1406	73.6649
1	17.87	17.87	76.97	67.11	61.18	sp|Q8UW31|PA2A5_HYDHA	Acidic phospholipase A2 57 OS=Hydrophis hardwickii PE=2 SV=1			0	0	ENYNIDLNK			-0.00231881	1121.53	561.774	1121.54	561.775	2	3	1.1.1.3580.5	73.7995	1506	73.8247
1	17.87	17.87	76.97	67.11	61.18	sp|Q8UW31|PA2A5_HYDHA	Acidic phospholipase A2 57 OS=Hydrophis hardwickii PE=2 SV=1			0	0	ENYNIDLNK			-0.00805607	1121.53	561.771	1121.54	561.775	2	3	1.1.1.3592.6	74.2775	1163	74.2607
1	17.87	17.87	76.97	67.11	61.18	sp|Q8UW31|PA2A5_HYDHA	Acidic phospholipase A2 57 OS=Hydrophis hardwickii PE=2 SV=1			0	0	ENYNIDLNK			-0.00512641	1121.53	561.772	1121.54	561.775	2	3	1.1.1.3610.3	74.9925	899	74.9779
1	17.87	17.87	76.97	67.11	61.18	sp|Q8UW31|PA2A5_HYDHA	Acidic phospholipase A2 57 OS=Hydrophis hardwickii PE=2 SV=1			0	40.05	GSRMTLDYMDYGCYCGTGGSGTPVDELDR	Carbamidomethyl(C)@13; Carbamidomethyl(C)@15	cleaved H-G@N-term; missed R-M@3	-2.01187	3230.31	1077.78	3232.32	1078.45	3	9	1.1.1.2794.7	42.5727	2847	42.583
1	17.87	17.87	76.97	67.11	61.18	sp|Q8UW31|PA2A5_HYDHA	Acidic phospholipase A2 57 OS=Hydrophis hardwickii PE=2 SV=1			0	16.38	IHDDCYGEAEKLPACNYML	Carbamidomethyl(C)@5; Carbamidomethyl(C)@15	cleaved L-S@C-term; missed K-L@11	0.98202	2298.96	767.327	2297.98	766.999	3	12	1.1.1.2647.4	36.7377	5452	36.7185
1	17.87	17.87	76.97	67.11	61.18	sp|Q8UW31|PA2A5_HYDHA	Acidic phospholipase A2 57 OS=Hydrophis hardwickii PE=2 SV=1			0	0	IHDDCYGEAEKLPACNYMLSGPYYNLYTYDCVEHQLTCK	Carbamidomethyl(C)@5; Carbamidomethyl(C)@15; Deamidated(N)@16; Carbamidomethyl(C)@31; Carbamidomethyl(C)@38	missed K-L@11	-0.0122441	4791.02	959.212	4791.04	959.215	5	5	1.1.1.2833.8	44.1106	39685	44.0491
1	17.87	17.87	76.97	67.11	61.18	sp|Q8UW31|PA2A5_HYDHA	Acidic phospholipase A2 57 OS=Hydrophis hardwickii PE=2 SV=1			0	60.58	LNLYQFK		cleaved P-L@N-term	-0.00130149	924.506	463.26	924.507	463.261	2	8	1.1.1.2616.3	35.4941	13827	35.4044
1	17.87	17.87	76.97	67.11	61.18	sp|Q8UW31|PA2A5_HYDHA	Acidic phospholipase A2 57 OS=Hydrophis hardwickii PE=2 SV=1			0	42.9	LNLYQFK		cleaved P-L@N-term	-0.00148459	924.505	463.26	924.507	463.261	2	7	1.1.1.2620.2	35.6511	12896	35.4044
1	17.87	17.87	76.97	67.11	61.18	sp|Q8UW31|PA2A5_HYDHA	Acidic phospholipase A2 57 OS=Hydrophis hardwickii PE=2 SV=1			0	32.09	LNLYQFK		cleaved P-L@N-term	-0.00612322	924.501	463.258	924.507	463.261	2	6	1.1.1.2625.2	35.8515	2235	35.8442
1	17.87	17.87	76.97	67.11	61.18	sp|Q8UW31|PA2A5_HYDHA	Acidic phospholipase A2 57 OS=Hydrophis hardwickii PE=2 SV=1			0	3.746	LNLYQFK		cleaved P-L@N-term	-0.00130149	924.506	463.26	924.507	463.261	2	6	1.1.1.2610.3	35.2543	13827	35.4044
1	17.87	17.87	76.97	67.11	61.18	sp|Q8UW31|PA2A5_HYDHA	Acidic phospholipase A2 57 OS=Hydrophis hardwickii PE=2 SV=1			0	3.746	LNLYQFK		cleaved P-L@N-term	-0.00130149	924.506	463.26	924.507	463.261	2	6	1.1.1.2611.3	35.2944	13827	35.4044
1	17.87	17.87	76.97	67.11	61.18	sp|Q8UW31|PA2A5_HYDHA	Acidic phospholipase A2 57 OS=Hydrophis hardwickii PE=2 SV=1			0	3.746	LNLYQFK		cleaved P-L@N-term	-0.00130149	924.506	463.26	924.507	463.261	2	7	1.1.1.2615.2	35.4516	13827	35.4044
1	17.87	17.87	76.97	67.11	61.18	sp|Q8UW31|PA2A5_HYDHA	Acidic phospholipase A2 57 OS=Hydrophis hardwickii PE=2 SV=1			0	0	LNLYQFK		cleaved P-L@N-term	-0.00331563	924.504	463.259	924.507	463.261	2	4	1.1.1.2594.2	34.6099	4967	34.7631
1	17.87	17.87	76.97	67.11	61.18	sp|Q8UW31|PA2A5_HYDHA	Acidic phospholipase A2 57 OS=Hydrophis hardwickii PE=2 SV=1			0	89.13	LPACNYMLSGPYYNLY	Carbamidomethyl(C)@4	cleaved Y-T@C-term	0.00577698	1937.88	969.945	1937.87	969.942	2	10	1.1.1.3037.10	52.2248	40652	52.3969
1	17.87	17.87	76.97	67.11	61.18	sp|Q8UW31|PA2A5_HYDHA	Acidic phospholipase A2 57 OS=Hydrophis hardwickii PE=2 SV=1			0	54.71	LPACNYMLSGPYYNLY	Carbamidomethyl(C)@4	cleaved Y-T@C-term	0.00577698	1937.88	969.945	1937.87	969.942	2	9	1.1.1.3042.10	52.4238	40652	52.3969
1	17.87	17.87	76.97	67.11	61.18	sp|Q8UW31|PA2A5_HYDHA	Acidic phospholipase A2 57 OS=Hydrophis hardwickii PE=2 SV=1			0	0	LPACNYMLSGPYYNLY	Carbamidomethyl(C)@4; Deamidated(N)@14	cleaved Y-T@C-term	0.024192	1938.88	970.446	1938.85	970.434	2	6	1.1.1.3047.9	52.6204	33623	52.357
1	17.87	17.87	76.97	67.11	61.18	sp|Q8UW31|PA2A5_HYDHA	Acidic phospholipase A2 57 OS=Hydrophis hardwickii PE=2 SV=1			0	0	LPACNYMLSGPYYNLY	Carbamidomethyl(C)@4	cleaved Y-T@C-term	-0.00337819	1937.87	969.94	1937.87	969.942	2	5	1.1.1.3052.10	52.822	26615	52.3969
1	17.87	17.87	76.97	67.11	61.18	sp|Q8UW31|PA2A5_HYDHA	Acidic phospholipase A2 57 OS=Hydrophis hardwickii PE=2 SV=1			0	94.22	LPACNYMLSGPYYNLYTYDCVEHQLTCK	Carbamidomethyl(C)@4; Carbamidomethyl(C)@20; Carbamidomethyl(C)@27		0.00827299	3472.53	1158.52	3472.52	1158.52	3	10	1.1.1.2925.12	47.7708	96926	47.8181
1	17.87	17.87	76.97	67.11	61.18	sp|Q8UW31|PA2A5_HYDHA	Acidic phospholipase A2 57 OS=Hydrophis hardwickii PE=2 SV=1			0	89.13	LPACNYMLSGPYYNLYTYDCVEHQLTCK	Carbamidomethyl(C)@4; Carbamidomethyl(C)@20; Carbamidomethyl(C)@27		0.020724	3472.54	1158.52	3472.52	1158.52	3	10	1.1.1.2926.13	47.8129	96926	47.8181
1	17.87	17.87	76.97	67.11	61.18	sp|Q8UW31|PA2A5_HYDHA	Acidic phospholipase A2 57 OS=Hydrophis hardwickii PE=2 SV=1			0	86.64	LPACNYMLSGPYYNLYTYDCVEHQLTCK	Carbamidomethyl(C)@4; Carbamidomethyl(C)@20; Carbamidomethyl(C)@27		0.0181606	3472.54	1158.52	3472.52	1158.52	3	9	1.1.1.2930.13	47.9712	78986	47.8181
1	17.87	17.87	76.97	67.11	61.18	sp|Q8UW31|PA2A5_HYDHA	Acidic phospholipase A2 57 OS=Hydrophis hardwickii PE=2 SV=1			0	0	LPACNYMLSGPYYNLYTYDCVEHQLTCK	Carbamidomethyl(C)@4; Carbamidomethyl(C)@20; Carbamidomethyl(C)@27		0.00827299	3472.53	1158.52	3472.52	1158.52	3	6	1.1.1.2921.9	47.6152	127338	47.8181
1	17.87	17.87	76.97	67.11	61.18	sp|Q8UW31|PA2A5_HYDHA	Acidic phospholipase A2 57 OS=Hydrophis hardwickii PE=2 SV=1			0	0	LPACNYMLSGPYYNLYTYDCVEHQLTCK	Carbamidomethyl(C)@4; Deamidated(N)@14; Carbamidomethyl(C)@20; Carbamidomethyl(C)@27		0.0154175	3473.52	869.388	3473.51	869.384	4	4	1.1.1.2939.10	48.3212	1455	48.2941
1	17.87	17.87	76.97	67.11	61.18	sp|Q8UW31|PA2A5_HYDHA	Acidic phospholipase A2 57 OS=Hydrophis hardwickii PE=2 SV=1			0	83.66	MTLDYMDYGCY	Carbamidomethyl(C)@10	cleaved Y-C@C-term	0.0109429	1430.53	716.272	1430.52	716.267	2	10	1.1.1.2863.4	45.2909	9611	45.3186
1	17.87	17.87	76.97	67.11	61.18	sp|Q8UW31|PA2A5_HYDHA	Acidic phospholipase A2 57 OS=Hydrophis hardwickii PE=2 SV=1			0	66.17	MTLDYMDYGCY	Carbamidomethyl(C)@10	cleaved Y-C@C-term	0.0099663	1430.53	716.272	1430.52	716.267	2	8	1.1.1.2859.4	45.1315	2984	45.1193
1	17.87	17.87	76.97	67.11	61.18	sp|Q8UW31|PA2A5_HYDHA	Acidic phospholipase A2 57 OS=Hydrophis hardwickii PE=2 SV=1			0	99	MTLDYMDYGCYCGTGGSGTPVDELDR	Carbamidomethyl(C)@10; Carbamidomethyl(C)@12		1.03517	2933.2	978.741	2932.17	978.396	3	24	1.1.1.2768.11	41.5392	150687	41.5893
1	17.87	17.87	76.97	67.11	61.18	sp|Q8UW31|PA2A5_HYDHA	Acidic phospholipase A2 57 OS=Hydrophis hardwickii PE=2 SV=1			0	99	MTLDYMDYGCYCGTGGSGTPVDELDR	Carbamidomethyl(C)@10; Carbamidomethyl(C)@12		0.00191231	2932.17	978.396	2932.17	978.396	3	21	1.1.1.2769.12	41.5815	134252	41.5893
1	17.87	17.87	76.97	67.11	61.18	sp|Q8UW31|PA2A5_HYDHA	Acidic phospholipase A2 57 OS=Hydrophis hardwickii PE=2 SV=1			0	99	MTLDYMDYGCYCGTGGSGTPVDELDR	Carbamidomethyl(C)@10; Carbamidomethyl(C)@12		-0.00413011	2932.16	978.394	2932.17	978.396	3	18	1.1.1.2773.11	41.7382	216635	41.5893
1	17.87	17.87	76.97	67.11	61.18	sp|Q8UW31|PA2A5_HYDHA	Acidic phospholipase A2 57 OS=Hydrophis hardwickii PE=2 SV=1			0	99	MTLDYMDYGCYCGTGGSGTPVDELDR	Carbamidomethyl(C)@10; Carbamidomethyl(C)@12		-0.00651045	2932.16	978.394	2932.17	978.396	3	18	1.1.1.2788.12	42.3387	887248	42.583
1	17.87	17.87	76.97	67.11	61.18	sp|Q8UW31|PA2A5_HYDHA	Acidic phospholipase A2 57 OS=Hydrophis hardwickii PE=2 SV=1			0	99	MTLDYMDYGCYCGTGGSGTPVDELDR	Carbamidomethyl(C)@10; Carbamidomethyl(C)@12		-0.00413011	2932.16	978.394	2932.17	978.396	3	25	1.1.1.2794.4	42.5577	887248	42.583
1	17.87	17.87	76.97	67.11	61.18	sp|Q8UW31|PA2A5_HYDHA	Acidic phospholipase A2 57 OS=Hydrophis hardwickii PE=2 SV=1			0	99	MTLDYMDYGCYCGTGGSGTPVDELDR	Carbamidomethyl(C)@10; Carbamidomethyl(C)@12		-0.00413011	2932.16	978.394	2932.17	978.396	3	24	1.1.1.2795.5	42.5974	887248	42.583
1	17.87	17.87	76.97	67.11	61.18	sp|Q8UW31|PA2A5_HYDHA	Acidic phospholipase A2 57 OS=Hydrophis hardwickii PE=2 SV=1			0	99	MTLDYMDYGCYCGTGGSGTPVDELDR	Carbamidomethyl(C)@10; Carbamidomethyl(C)@12		-0.00431321	2932.16	978.394	2932.17	978.396	3	22	1.1.1.2804.7	42.9573	887248	42.583
1	17.87	17.87	76.97	67.11	61.18	sp|Q8UW31|PA2A5_HYDHA	Acidic phospholipase A2 57 OS=Hydrophis hardwickii PE=2 SV=1			0	99	MTLDYMDYGCYCGTGGSGTPVDELDR	Carbamidomethyl(C)@10; Carbamidomethyl(C)@12		0.0178423	2932.18	978.402	2932.17	978.396	3	14	1.1.1.2829.11	43.9597	43230	43.9699
1	17.87	17.87	76.97	67.11	61.18	sp|Q8UW31|PA2A5_HYDHA	Acidic phospholipase A2 57 OS=Hydrophis hardwickii PE=2 SV=1			0	99	MTLDYMDYGCYCGTGGSGTPVDELDR	Carbamidomethyl(C)@10; Carbamidomethyl(C)@12		0.0150958	2932.18	978.401	2932.17	978.396	3	18	1.1.1.2908.6	47.0999	21481	47.0713
1	17.87	17.87	76.97	67.11	61.18	sp|Q8UW31|PA2A5_HYDHA	Acidic phospholipase A2 57 OS=Hydrophis hardwickii PE=2 SV=1			0	99	MTLDYMDYGCYCGTGGSGTPVDELDR	Carbamidomethyl(C)@10; Carbamidomethyl(C)@12		0.00557438	2932.17	978.398	2932.17	978.396	3	17	1.1.1.2913.4	47.301	20594	47.3062
1	17.87	17.87	76.97	67.11	61.18	sp|Q8UW31|PA2A5_HYDHA	Acidic phospholipase A2 57 OS=Hydrophis hardwickii PE=2 SV=1			0	99	MTLDYMDYGCYCGTGGSGTPVDELDR	Carbamidomethyl(C)@10; Carbamidomethyl(C)@12		0.0117999	2932.18	978.4	2932.17	978.396	3	15	1.1.1.2974.9	49.7141	37969	49.6497
1	17.87	17.87	76.97	67.11	61.18	sp|Q8UW31|PA2A5_HYDHA	Acidic phospholipase A2 57 OS=Hydrophis hardwickii PE=2 SV=1			0	99	MTLDYMDYGCYCGTGGSGTPVDELDR	Carbamidomethyl(C)@10; Carbamidomethyl(C)@12		-0.00413011	2932.16	978.394	2932.17	978.396	3	18	1.1.1.2790.11	42.415	887248	42.583
1	17.87	17.87	76.97	67.11	61.18	sp|Q8UW31|PA2A5_HYDHA	Acidic phospholipase A2 57 OS=Hydrophis hardwickii PE=2 SV=1			0	99	MTLDYMDYGCYCGTGGSGTPVDELDR	Carbamidomethyl(C)@10; Carbamidomethyl(C)@12		-0.00413011	2932.16	978.394	2932.17	978.396	3	18	1.1.1.2799.6	42.7573	887248	42.583
1	17.87	17.87	76.97	67.11	61.18	sp|Q8UW31|PA2A5_HYDHA	Acidic phospholipase A2 57 OS=Hydrophis hardwickii PE=2 SV=1			0	99	MTLDYMDYGCYCGTGGSGTPVDELDR	Carbamidomethyl(C)@10; Carbamidomethyl(C)@12		0.991953	2933.16	978.727	2932.17	978.396	3	15	1.1.1.2915.4	47.372	5562	47.3062
1	17.87	17.87	76.97	67.11	61.18	sp|Q8UW31|PA2A5_HYDHA	Acidic phospholipase A2 57 OS=Hydrophis hardwickii PE=2 SV=1			0	99	MTLDYMDYGCYCGTGGSGTPVDELDR	Carbamidomethyl(C)@10; Carbamidomethyl(C)@12		1.02198	2933.19	978.737	2932.17	978.396	3	14	1.1.1.2853.10	44.907	23140	44.7604
1	17.87	17.87	76.97	67.11	61.18	sp|Q8UW31|PA2A5_HYDHA	Acidic phospholipase A2 57 OS=Hydrophis hardwickii PE=2 SV=1			0	99	MTLDYMDYGCYCGTGGSGTPVDELDR	Carbamidomethyl(C)@10; Carbamidomethyl(C)@12		0.992294	2933.16	978.727	2932.17	978.396	3	13	1.1.1.3395.10	66.4585	12196	66.5112
1	17.87	17.87	76.97	67.11	61.18	sp|Q8UW31|PA2A5_HYDHA	Acidic phospholipase A2 57 OS=Hydrophis hardwickii PE=2 SV=1			0	99	MTLDYMDYGCYCGTGGSGTPVDELDR	Carbamidomethyl(C)@10; Carbamidomethyl(C)@12		1.01646	2933.18	978.735	2932.17	978.396	3	17	1.1.1.3454.5	68.8061	12092	68.8189
1	17.87	17.87	76.97	67.11	61.18	sp|Q8UW31|PA2A5_HYDHA	Acidic phospholipase A2 57 OS=Hydrophis hardwickii PE=2 SV=1			0	99	MTLDYMDYGCYCGTGGSGTPVDELDR	Carbamidomethyl(C)@10; Carbamidomethyl(C)@12		0.00536285	2932.17	978.398	2932.17	978.396	3	16	1.1.1.3578.6	73.7396	9795	73.7449
1	17.87	17.87	76.97	67.11	61.18	sp|Q8UW31|PA2A5_HYDHA	Acidic phospholipase A2 57 OS=Hydrophis hardwickii PE=2 SV=1			0	99	MTLDYMDYGCYCGTGGSGTPVDELDR	Carbamidomethyl(C)@10; Carbamidomethyl(C)@12		0.00920803	2932.18	978.399	2932.17	978.396	3	16	1.1.1.3588.5	74.129	9974	74.1021
1	17.87	17.87	76.97	67.11	61.18	sp|Q8UW31|PA2A5_HYDHA	Acidic phospholipase A2 57 OS=Hydrophis hardwickii PE=2 SV=1			0	99	MTLDYMDYGCYCGTGGSGTPVDELDR	Carbamidomethyl(C)@10; Carbamidomethyl(C)@12		1.00255	2933.17	978.73	2932.17	978.396	3	17	1.1.1.3599.5	74.5663	11671	74.579
1	17.87	17.87	76.97	67.11	61.18	sp|Q8UW31|PA2A5_HYDHA	Acidic phospholipase A2 57 OS=Hydrophis hardwickii PE=2 SV=1			0	99	MTLDYMDYGCYCGTGGSGTPVDELDR	Carbamidomethyl(C)@10; Carbamidomethyl(C)@12		-0.0219197	2932.14	978.389	2932.17	978.396	3	16	1.1.1.3634.7	75.9711	3998	75.9366
1	17.87	17.87	76.97	67.11	61.18	sp|Q8UW31|PA2A5_HYDHA	Acidic phospholipase A2 57 OS=Hydrophis hardwickii PE=2 SV=1			0	99	MTLDYMDYGCYCGTGGSGTPVDELDR	Carbamidomethyl(C)@10; Carbamidomethyl(C)@12		0.0190957	2932.19	978.402	2932.17	978.396	3	19	1.1.1.3655.2	76.7001	4271	76.7447
1	17.87	17.87	76.97	67.11	61.18	sp|Q8UW31|PA2A5_HYDHA	Acidic phospholipase A2 57 OS=Hydrophis hardwickii PE=2 SV=1			0	99	MTLDYMDYGCYCGTGGSGTPVDELDR	Carbamidomethyl(C)@10; Carbamidomethyl(C)@12		0.98735	2933.15	978.725	2932.17	978.396	3	17	1.1.1.3661.6	76.9373	3507	76.9823
1	17.87	17.87	76.97	67.11	61.18	sp|Q8UW31|PA2A5_HYDHA	Acidic phospholipase A2 57 OS=Hydrophis hardwickii PE=2 SV=1			0	99	MTLDYMDYGCYCGTGGSGTPVDELDR	Carbamidomethyl(C)@10; Carbamidomethyl(C)@12		-0.00489098	2932.16	978.394	2932.17	978.396	3	16	1.1.1.3664.4	77.0562	5029	76.9823
1	17.87	17.87	76.97	67.11	61.18	sp|Q8UW31|PA2A5_HYDHA	Acidic phospholipase A2 57 OS=Hydrophis hardwickii PE=2 SV=1			0	99	MTLDYMDYGCYCGTGGSGTPVDELDR	Carbamidomethyl(C)@10; Carbamidomethyl(C)@12		-0.00321459	2932.16	978.395	2932.17	978.396	3	13	1.1.1.2778.12	41.9403	215286	41.5893
1	17.87	17.87	76.97	67.11	61.18	sp|Q8UW31|PA2A5_HYDHA	Acidic phospholipase A2 57 OS=Hydrophis hardwickii PE=2 SV=1			0	99	MTLDYMDYGCYCGTGGSGTPVDELDR	Carbamidomethyl(C)@10; Carbamidomethyl(C)@12		0.015462	2932.18	978.401	2932.17	978.396	3	16	1.1.1.2789.9	42.3706	569167	42.583
1	17.87	17.87	76.97	67.11	61.18	sp|Q8UW31|PA2A5_HYDHA	Acidic phospholipase A2 57 OS=Hydrophis hardwickii PE=2 SV=1			0	99	MTLDYMDYGCYCGTGGSGTPVDELDR	Carbamidomethyl(C)@10; Carbamidomethyl(C)@12		0.0112506	2932.18	978.4	2932.17	978.396	3	13	1.1.1.2824.11	43.7614	29956	43.8114
1	17.87	17.87	76.97	67.11	61.18	sp|Q8UW31|PA2A5_HYDHA	Acidic phospholipase A2 57 OS=Hydrophis hardwickii PE=2 SV=1			0	99	MTLDYMDYGCYCGTGGSGTPVDELDR	Carbamidomethyl(C)@10; Carbamidomethyl(C)@12		0.0117999	2932.18	978.4	2932.17	978.396	3	11	1.1.1.2985.10	50.1535	25664	50.1266
1	17.87	17.87	76.97	67.11	61.18	sp|Q8UW31|PA2A5_HYDHA	Acidic phospholipase A2 57 OS=Hydrophis hardwickii PE=2 SV=1			0	99	MTLDYMDYGCYCGTGGSGTPVDELDR	Carbamidomethyl(C)@10; Carbamidomethyl(C)@12		0.00902493	2932.18	978.399	2932.17	978.396	3	15	1.1.1.3673.3	77.4153	1951	77.3807
1	17.87	17.87	76.97	67.11	61.18	sp|Q8UW31|PA2A5_HYDHA	Acidic phospholipase A2 57 OS=Hydrophis hardwickii PE=2 SV=1			0	99	MTLDYMDYGCYCGTGGSGTPVDELDR	Carbamidomethyl(C)@10; Carbamidomethyl(C)@12		-0.062357	2932.1	978.375	2932.17	978.396	3	11	1.1.1.2863.9	45.3034	18915	45.2787
1	17.87	17.87	76.97	67.11	61.18	sp|Q8UW31|PA2A5_HYDHA	Acidic phospholipase A2 57 OS=Hydrophis hardwickii PE=2 SV=1			0	99	MTLDYMDYGCYCGTGGSGTPVDELDR	Carbamidomethyl(C)@10; Carbamidomethyl(C)@12		0.00887024	2932.18	978.399	2932.17	978.396	3	11	1.1.1.2988.12	50.278	26605	50.2857
1	17.87	17.87	76.97	67.11	61.18	sp|Q8UW31|PA2A5_HYDHA	Acidic phospholipase A2 57 OS=Hydrophis hardwickii PE=2 SV=1			0	99	MTLDYMDYGCYCGTGGSGTPVDELDR	Carbamidomethyl(C)@10; Carbamidomethyl(C)@12		-0.00635581	2932.16	978.394	2932.17	978.396	3	12	1.1.1.3116.10	55.3608	8560	55.3736
1	17.87	17.87	76.97	67.11	61.18	sp|Q8UW31|PA2A5_HYDHA	Acidic phospholipase A2 57 OS=Hydrophis hardwickii PE=2 SV=1			0	99	MTLDYMDYGCYCGTGGSGTPVDELDR	Carbamidomethyl(C)@10; Carbamidomethyl(C)@12		0.00591216	2932.17	978.398	2932.17	978.396	3	14	1.1.1.3232.12	59.9827	9244	59.988
1	17.87	17.87	76.97	67.11	61.18	sp|Q8UW31|PA2A5_HYDHA	Acidic phospholipase A2 57 OS=Hydrophis hardwickii PE=2 SV=1			0	99	MTLDYMDYGCYCGTGGSGTPVDELDR	Carbamidomethyl(C)@10; Carbamidomethyl(C)@12		0.00243318	2932.17	978.397	2932.17	978.396	3	14	1.1.1.3480.5	69.8408	14789	69.8138
1	17.87	17.87	76.97	67.11	61.18	sp|Q8UW31|PA2A5_HYDHA	Acidic phospholipase A2 57 OS=Hydrophis hardwickii PE=2 SV=1			0	99	MTLDYMDYGCYCGTGGSGTPVDELDR	Carbamidomethyl(C)@10; Carbamidomethyl(C)@12		0.00664457	2932.17	978.398	2932.17	978.396	3	13	1.1.1.3520.8	71.4341	14330	71.4046
1	17.87	17.87	76.97	67.11	61.18	sp|Q8UW31|PA2A5_HYDHA	Acidic phospholipase A2 57 OS=Hydrophis hardwickii PE=2 SV=1			0	99	MTLDYMDYGCYCGTGGSGTPVDELDR	Carbamidomethyl(C)@10; Carbamidomethyl(C)@12		0.00829251	2932.17	978.399	2932.17	978.396	3	13	1.1.1.3210.8	59.0978	15500	59.1131
1	17.87	17.87	76.97	67.11	61.18	sp|Q8UW31|PA2A5_HYDHA	Acidic phospholipase A2 57 OS=Hydrophis hardwickii PE=2 SV=1			0	99	MTLDYMDYGCYCGTGGSGTPVDELDR	Carbamidomethyl(C)@10; Carbamidomethyl(C)@12		-0.0229898	2932.14	978.388	2932.17	978.396	3	12	1.1.1.2787.9	42.2916	569167	42.583
1	17.87	17.87	76.97	67.11	61.18	sp|Q8UW31|PA2A5_HYDHA	Acidic phospholipase A2 57 OS=Hydrophis hardwickii PE=2 SV=1			0	99	MTLDYMDYGCYCGTGGSGTPVDELDR	Carbamidomethyl(C)@10; Carbamidomethyl(C)@12		0.00557438	2932.17	978.398	2932.17	978.396	3	13	1.1.1.2819.10	43.5598	63891	43.4932
1	17.87	17.87	76.97	67.11	61.18	sp|Q8UW31|PA2A5_HYDHA	Acidic phospholipase A2 57 OS=Hydrophis hardwickii PE=2 SV=1			0	99	MTLDYMDYGCYCGTGGSGTPVDELDR	Carbamidomethyl(C)@10; Carbamidomethyl(C)@12		0.998545	2933.16	978.729	2932.17	978.396	3	11	1.1.1.2825.11	43.8011	48122	43.8114
1	17.87	17.87	76.97	67.11	61.18	sp|Q8UW31|PA2A5_HYDHA	Acidic phospholipase A2 57 OS=Hydrophis hardwickii PE=2 SV=1			0	99	MTLDYMDYGCYCGTGGSGTPVDELDR	Carbamidomethyl(C)@10; Carbamidomethyl(C)@12		0.0215044	2932.19	978.403	2932.17	978.396	3	13	1.1.1.2916.3	47.4034	16835	47.3848
1	17.87	17.87	76.97	67.11	61.18	sp|Q8UW31|PA2A5_HYDHA	Acidic phospholipase A2 57 OS=Hydrophis hardwickii PE=2 SV=1			0	98.97	MTLDYMDYGCYCGTGGSGTPVDELDR	Carbamidomethyl(C)@10; Carbamidomethyl(C)@12		0.0015461	2932.17	978.396	2932.17	978.396	3	10	1.1.1.2783.11	42.1374	141744	41.7085
1	17.87	17.87	76.97	67.11	61.18	sp|Q8UW31|PA2A5_HYDHA	Acidic phospholipase A2 57 OS=Hydrophis hardwickii PE=2 SV=1			0	98.97	MTLDYMDYGCYCGTGGSGTPVDELDR	Carbamidomethyl(C)@10; Carbamidomethyl(C)@12		-0.0207925	2932.15	978.389	2932.17	978.396	3	11	1.1.1.2868.10	45.5056	14824	45.4785
1	17.87	17.87	76.97	67.11	61.18	sp|Q8UW31|PA2A5_HYDHA	Acidic phospholipase A2 57 OS=Hydrophis hardwickii PE=2 SV=1			0	98.97	MTLDYMDYGCYCGTGGSGTPVDELDR	Carbamidomethyl(C)@10; Carbamidomethyl(C)@12		1.99902	2934.17	979.062	2932.17	978.396	3	14	1.1.1.2890.9	46.3803	8745	46.4351
1	17.87	17.87	76.97	67.11	61.18	sp|Q8UW31|PA2A5_HYDHA	Acidic phospholipase A2 57 OS=Hydrophis hardwickii PE=2 SV=1			0	98.97	MTLDYMDYGCYCGTGGSGTPVDELDR	Carbamidomethyl(C)@10; Carbamidomethyl(C)@12		0.986277	2933.15	978.725	2932.17	978.396	3	11	1.1.1.2935.10	48.1621	33907	48.2146
1	17.87	17.87	76.97	67.11	61.18	sp|Q8UW31|PA2A5_HYDHA	Acidic phospholipase A2 57 OS=Hydrophis hardwickii PE=2 SV=1			0	98.97	MTLDYMDYGCYCGTGGSGTPVDELDR	Carbamidomethyl(C)@10; Carbamidomethyl(C)@12		-0.032328	2932.13	978.385	2932.17	978.396	3	12	1.1.1.2945.10	48.5603	30125	48.573
1	17.87	17.87	76.97	67.11	61.18	sp|Q8UW31|PA2A5_HYDHA	Acidic phospholipase A2 57 OS=Hydrophis hardwickii PE=2 SV=1			0	98.97	MTLDYMDYGCYCGTGGSGTPVDELDR	Carbamidomethyl(C)@10; Carbamidomethyl(C)@12		-0.00596114	2932.16	978.394	2932.17	978.396	3	11	1.1.1.2951.8	48.7947	22773	48.7724
1	17.87	17.87	76.97	67.11	61.18	sp|Q8UW31|PA2A5_HYDHA	Acidic phospholipase A2 57 OS=Hydrophis hardwickii PE=2 SV=1			0	98.97	MTLDYMDYGCYCGTGGSGTPVDELDR	Carbamidomethyl(C)@10; Carbamidomethyl(C)@12		1.0099	2933.18	978.732	2932.17	978.396	3	12	1.1.1.2967.10	49.438	28508	49.411
1	17.87	17.87	76.97	67.11	61.18	sp|Q8UW31|PA2A5_HYDHA	Acidic phospholipase A2 57 OS=Hydrophis hardwickii PE=2 SV=1			0	98.97	MTLDYMDYGCYCGTGGSGTPVDELDR	Carbamidomethyl(C)@10; Carbamidomethyl(C)@12		1.97797	2934.14	979.055	2932.17	978.396	3	15	1.1.1.2996.10	50.591	16279	50.5638
1	17.87	17.87	76.97	67.11	61.18	sp|Q8UW31|PA2A5_HYDHA	Acidic phospholipase A2 57 OS=Hydrophis hardwickii PE=2 SV=1			0	98.97	MTLDYMDYGCYCGTGGSGTPVDELDR	Carbamidomethyl(C)@10; Carbamidomethyl(C)@12		-0.0160318	2932.15	978.391	2932.17	978.396	3	11	1.1.1.2998.10	50.6705	25599	50.6434
1	17.87	17.87	76.97	67.11	61.18	sp|Q8UW31|PA2A5_HYDHA	Acidic phospholipase A2 57 OS=Hydrophis hardwickii PE=2 SV=1			0	98.97	MTLDYMDYGCYCGTGGSGTPVDELDR	Carbamidomethyl(C)@10; Carbamidomethyl(C)@12		-0.00834149	2932.16	978.393	2932.17	978.396	3	10	1.1.1.3056.10	52.9811	22203	52.9143
1	17.87	17.87	76.97	67.11	61.18	sp|Q8UW31|PA2A5_HYDHA	Acidic phospholipase A2 57 OS=Hydrophis hardwickii PE=2 SV=1			0	98.93	MTLDYMDYGCYCGTGGSGTPVDELDR	Carbamidomethyl(C)@10; Carbamidomethyl(C)@12		0.00206697	2932.17	978.397	2932.17	978.396	3	11	1.1.1.3157.12	56.9981	20711	57.0059
1	17.87	17.87	76.97	67.11	61.18	sp|Q8UW31|PA2A5_HYDHA	Acidic phospholipase A2 57 OS=Hydrophis hardwickii PE=2 SV=1			0	98.93	MTLDYMDYGCYCGTGGSGTPVDELDR	Carbamidomethyl(C)@10; Carbamidomethyl(C)@12		0.010856	2932.18	978.399	2932.17	978.396	3	9	1.1.1.3205.7	58.8937	15680	58.8347
1	17.87	17.87	76.97	67.11	61.18	sp|Q8UW31|PA2A5_HYDHA	Acidic phospholipase A2 57 OS=Hydrophis hardwickii PE=2 SV=1			0	98.93	MTLDYMDYGCYCGTGGSGTPVDELDR	Carbamidomethyl(C)@10; Carbamidomethyl(C)@12		0.00664457	2932.17	978.398	2932.17	978.396	3	12	1.1.1.3262.9	61.1654	11803	61.1806
1	17.87	17.87	76.97	67.11	61.18	sp|Q8UW31|PA2A5_HYDHA	Acidic phospholipase A2 57 OS=Hydrophis hardwickii PE=2 SV=1			0	98.93	MTLDYMDYGCYCGTGGSGTPVDELDR	Carbamidomethyl(C)@10; Carbamidomethyl(C)@12		0.0183632	2932.18	978.402	2932.17	978.396	3	12	1.1.1.3282.10	61.9714	17223	61.8571
1	17.87	17.87	76.97	67.11	61.18	sp|Q8UW31|PA2A5_HYDHA	Acidic phospholipase A2 57 OS=Hydrophis hardwickii PE=2 SV=1			0	98.93	MTLDYMDYGCYCGTGGSGTPVDELDR	Carbamidomethyl(C)@10; Carbamidomethyl(C)@12		1.00639	2933.17	978.731	2932.17	978.396	3	13	1.1.1.3313.7	63.1948	16575	63.1702
1	17.87	17.87	76.97	67.11	61.18	sp|Q8UW31|PA2A5_HYDHA	Acidic phospholipase A2 57 OS=Hydrophis hardwickii PE=2 SV=1			0	98.93	MTLDYMDYGCYCGTGGSGTPVDELDR	Carbamidomethyl(C)@10; Carbamidomethyl(C)@12		-0.00324305	2932.16	978.395	2932.17	978.396	3	10	1.1.1.3317.10	63.3565	17664	63.3296
1	17.87	17.87	76.97	67.11	61.18	sp|Q8UW31|PA2A5_HYDHA	Acidic phospholipase A2 57 OS=Hydrophis hardwickii PE=2 SV=1			0	98.93	MTLDYMDYGCYCGTGGSGTPVDELDR	Carbamidomethyl(C)@10; Carbamidomethyl(C)@12		1.00859	2933.17	978.732	2932.17	978.396	3	10	1.1.1.3327.5	63.7419	10260	63.7671
1	17.87	17.87	76.97	67.11	61.18	sp|Q8UW31|PA2A5_HYDHA	Acidic phospholipase A2 57 OS=Hydrophis hardwickii PE=2 SV=1			0	98.93	MTLDYMDYGCYCGTGGSGTPVDELDR	Carbamidomethyl(C)@10; Carbamidomethyl(C)@12		1.00859	2933.17	978.732	2932.17	978.396	3	13	1.1.1.3329.8	63.8314	13946	63.7671
1	17.87	17.87	76.97	67.11	61.18	sp|Q8UW31|PA2A5_HYDHA	Acidic phospholipase A2 57 OS=Hydrophis hardwickii PE=2 SV=1			0	98.93	MTLDYMDYGCYCGTGGSGTPVDELDR	Carbamidomethyl(C)@10; Carbamidomethyl(C)@12		0.00243318	2932.17	978.397	2932.17	978.396	3	13	1.1.1.3347.4	64.5489	13417	64.4422
1	17.87	17.87	76.97	67.11	61.18	sp|Q8UW31|PA2A5_HYDHA	Acidic phospholipase A2 57 OS=Hydrophis hardwickii PE=2 SV=1			0	98.93	MTLDYMDYGCYCGTGGSGTPVDELDR	Carbamidomethyl(C)@10; Carbamidomethyl(C)@12		0.0132363	2932.18	978.4	2932.17	978.396	3	11	1.1.1.3372.8	65.5501	11661	65.5553
1	17.87	17.87	76.97	67.11	61.18	sp|Q8UW31|PA2A5_HYDHA	Acidic phospholipase A2 57 OS=Hydrophis hardwickii PE=2 SV=1			0	98.93	MTLDYMDYGCYCGTGGSGTPVDELDR	Carbamidomethyl(C)@10; Carbamidomethyl(C)@12		-0.00544029	2932.16	978.394	2932.17	978.396	3	10	1.1.1.3382.5	65.9384	11678	65.9537
1	17.87	17.87	76.97	67.11	61.18	sp|Q8UW31|PA2A5_HYDHA	Acidic phospholipase A2 57 OS=Hydrophis hardwickii PE=2 SV=1			0	98.93	MTLDYMDYGCYCGTGGSGTPVDELDR	Carbamidomethyl(C)@10; Carbamidomethyl(C)@12		0.0119546	2932.18	978.4	2932.17	978.396	3	12	1.1.1.3459.6	69.0075	13516	69.0177
1	17.87	17.87	76.97	67.11	61.18	sp|Q8UW31|PA2A5_HYDHA	Acidic phospholipase A2 57 OS=Hydrophis hardwickii PE=2 SV=1			0	98.93	MTLDYMDYGCYCGTGGSGTPVDELDR	Carbamidomethyl(C)@10; Carbamidomethyl(C)@12		0.0165322	2932.18	978.401	2932.17	978.396	3	7	1.1.1.3466.10	69.2838	14108	69.2568
1	17.87	17.87	76.97	67.11	61.18	sp|Q8UW31|PA2A5_HYDHA	Acidic phospholipase A2 57 OS=Hydrophis hardwickii PE=2 SV=1			0	98.93	MTLDYMDYGCYCGTGGSGTPVDELDR	Carbamidomethyl(C)@10; Carbamidomethyl(C)@12		-0.0134969	2932.15	978.391	2932.17	978.396	3	12	1.1.1.3543.4	72.3415	13584	72.3542
1	17.87	17.87	76.97	67.11	61.18	sp|Q8UW31|PA2A5_HYDHA	Acidic phospholipase A2 57 OS=Hydrophis hardwickii PE=2 SV=1			0	98.93	MTLDYMDYGCYCGTGGSGTPVDELDR	Carbamidomethyl(C)@10; Carbamidomethyl(C)@12		0.957321	2933.12	978.715	2932.17	978.396	3	14	1.1.1.3547.8	72.5016	10287	72.5117
1	17.87	17.87	76.97	67.11	61.18	sp|Q8UW31|PA2A5_HYDHA	Acidic phospholipase A2 57 OS=Hydrophis hardwickii PE=2 SV=1			0	98.93	MTLDYMDYGCYCGTGGSGTPVDELDR	Carbamidomethyl(C)@10; Carbamidomethyl(C)@12		-0.0180745	2932.15	978.39	2932.17	978.396	3	13	1.1.1.3548.7	72.5357	15132	72.5117
1	17.87	17.87	76.97	67.11	61.18	sp|Q8UW31|PA2A5_HYDHA	Acidic phospholipase A2 57 OS=Hydrophis hardwickii PE=2 SV=1			0	98.93	MTLDYMDYGCYCGTGGSGTPVDELDR	Carbamidomethyl(C)@10; Carbamidomethyl(C)@12		0.00444733	2932.17	978.397	2932.17	978.396	3	13	1.1.1.3553.5	72.7437	1274	72.7093
1	17.87	17.87	76.97	67.11	61.18	sp|Q8UW31|PA2A5_HYDHA	Acidic phospholipase A2 57 OS=Hydrophis hardwickii PE=2 SV=1			0	98.93	MTLDYMDYGCYCGTGGSGTPVDELDR	Carbamidomethyl(C)@10; Carbamidomethyl(C)@12		1.00474	2933.17	978.731	2932.17	978.396	3	13	1.1.1.3558.4	72.9347	7047	72.9078
1	17.87	17.87	76.97	67.11	61.18	sp|Q8UW31|PA2A5_HYDHA	Acidic phospholipase A2 57 OS=Hydrophis hardwickii PE=2 SV=1			0	98.93	MTLDYMDYGCYCGTGGSGTPVDELDR	Carbamidomethyl(C)@10; Carbamidomethyl(C)@12		0.00060214	2932.17	978.396	2932.17	978.396	3	10	1.1.1.3568.5	73.3303	12276	73.3057
1	17.87	17.87	76.97	67.11	61.18	sp|Q8UW31|PA2A5_HYDHA	Acidic phospholipase A2 57 OS=Hydrophis hardwickii PE=2 SV=1			0	98.93	MTLDYMDYGCYCGTGGSGTPVDELDR	Carbamidomethyl(C)@10; Carbamidomethyl(C)@12		-0.0058065	2932.16	978.394	2932.17	978.396	3	13	1.1.1.3573.4	73.5324	11482	73.5052
1	17.87	17.87	76.97	67.11	61.18	sp|Q8UW31|PA2A5_HYDHA	Acidic phospholipase A2 57 OS=Hydrophis hardwickii PE=2 SV=1			0	98.93	MTLDYMDYGCYCGTGGSGTPVDELDR	Carbamidomethyl(C)@10; Carbamidomethyl(C)@12		0.00499664	2932.17	978.398	2932.17	978.396	3	12	1.1.1.3579.7	73.7746	9829	73.7449
1	17.87	17.87	76.97	67.11	61.18	sp|Q8UW31|PA2A5_HYDHA	Acidic phospholipase A2 57 OS=Hydrophis hardwickii PE=2 SV=1			0	98.93	MTLDYMDYGCYCGTGGSGTPVDELDR	Carbamidomethyl(C)@10; Carbamidomethyl(C)@12		-0.0206379	2932.15	978.389	2932.17	978.396	3	13	1.1.1.3584.8	73.9781	7667	73.9043
1	17.87	17.87	76.97	67.11	61.18	sp|Q8UW31|PA2A5_HYDHA	Acidic phospholipase A2 57 OS=Hydrophis hardwickii PE=2 SV=1			0	98.93	MTLDYMDYGCYCGTGGSGTPVDELDR	Carbamidomethyl(C)@10; Carbamidomethyl(C)@12		0.00920803	2932.18	978.399	2932.17	978.396	3	12	1.1.1.3589.7	74.171	9974	74.1021
1	17.87	17.87	76.97	67.11	61.18	sp|Q8UW31|PA2A5_HYDHA	Acidic phospholipase A2 57 OS=Hydrophis hardwickii PE=2 SV=1			0	98.93	MTLDYMDYGCYCGTGGSGTPVDELDR	Carbamidomethyl(C)@10; Carbamidomethyl(C)@12		0.0147012	2932.18	978.401	2932.17	978.396	3	13	1.1.1.3609.5	74.9577	10382	74.8584
1	17.87	17.87	76.97	67.11	61.18	sp|Q8UW31|PA2A5_HYDHA	Acidic phospholipase A2 57 OS=Hydrophis hardwickii PE=2 SV=1			0	98.93	MTLDYMDYGCYCGTGGSGTPVDELDR	Carbamidomethyl(C)@10; Carbamidomethyl(C)@12		-0.0129476	2932.15	978.392	2932.17	978.396	3	12	1.1.1.3624.6	75.5716	3404	75.5368
1	17.87	17.87	76.97	67.11	61.18	sp|Q8UW31|PA2A5_HYDHA	Acidic phospholipase A2 57 OS=Hydrophis hardwickii PE=2 SV=1			0	98.93	MTLDYMDYGCYCGTGGSGTPVDELDR	Carbamidomethyl(C)@10; Carbamidomethyl(C)@12		0.0132363	2932.18	978.4	2932.17	978.396	3	14	1.1.1.3626.5	75.6514	8668	75.6566
1	17.87	17.87	76.97	67.11	61.18	sp|Q8UW31|PA2A5_HYDHA	Acidic phospholipase A2 57 OS=Hydrophis hardwickii PE=2 SV=1			0	98.93	MTLDYMDYGCYCGTGGSGTPVDELDR	Carbamidomethyl(C)@10; Carbamidomethyl(C)@12		0.0137856	2932.18	978.4	2932.17	978.396	3	13	1.1.1.3629.5	75.7714	8405	75.7366
1	17.87	17.87	76.97	67.11	61.18	sp|Q8UW31|PA2A5_HYDHA	Acidic phospholipase A2 57 OS=Hydrophis hardwickii PE=2 SV=1			0	98.93	MTLDYMDYGCYCGTGGSGTPVDELDR	Carbamidomethyl(C)@10; Carbamidomethyl(C)@12		0.0132363	2932.18	978.4	2932.17	978.396	3	10	1.1.1.3630.8	75.8065	8453	75.8167
1	17.87	17.87	76.97	67.11	61.18	sp|Q8UW31|PA2A5_HYDHA	Acidic phospholipase A2 57 OS=Hydrophis hardwickii PE=2 SV=1			0	98.93	MTLDYMDYGCYCGTGGSGTPVDELDR	Carbamidomethyl(C)@10; Carbamidomethyl(C)@12		0.978195	2933.14	978.722	2932.17	978.396	3	14	1.1.1.3639.4	76.171	664	76.1361
1	17.87	17.87	76.97	67.11	61.18	sp|Q8UW31|PA2A5_HYDHA	Acidic phospholipase A2 57 OS=Hydrophis hardwickii PE=2 SV=1			0	98.93	MTLDYMDYGCYCGTGGSGTPVDELDR	Carbamidomethyl(C)@10; Carbamidomethyl(C)@12		1.01518	2933.18	978.734	2932.17	978.396	3	13	1.1.1.3649.3	76.5644	1923	76.5304
1	17.87	17.87	76.97	67.11	61.18	sp|Q8UW31|PA2A5_HYDHA	Acidic phospholipase A2 57 OS=Hydrophis hardwickii PE=2 SV=1			0	98.93	MTLDYMDYGCYCGTGGSGTPVDELDR	Carbamidomethyl(C)@10; Carbamidomethyl(C)@12		0.982223	2933.15	978.723	2932.17	978.396	3	12	1.1.1.3657.3	76.7639	3067	76.7447
1	17.87	17.87	76.97	67.11	61.18	sp|Q8UW31|PA2A5_HYDHA	Acidic phospholipase A2 57 OS=Hydrophis hardwickii PE=2 SV=1			0	98.93	MTLDYMDYGCYCGTGGSGTPVDELDR	Carbamidomethyl(C)@10; Carbamidomethyl(C)@12		0.0033487	2932.17	978.397	2932.17	978.396	3	13	1.1.1.3677.2	77.5539	5302	77.4604
1	17.87	17.87	76.97	67.11	61.18	sp|Q8UW31|PA2A5_HYDHA	Acidic phospholipase A2 57 OS=Hydrophis hardwickii PE=2 SV=1			0	98.93	MTLDYMDYGCYCGTGGSGTPVDELDR	Carbamidomethyl(C)@10; Carbamidomethyl(C)@12		0.981857	2933.15	978.723	2932.17	978.396	3	14	1.1.1.3682.2	77.7365	876	77.6579
1	17.87	17.87	76.97	67.11	61.18	sp|Q8UW31|PA2A5_HYDHA	Acidic phospholipase A2 57 OS=Hydrophis hardwickii PE=2 SV=1			0	98.93	MTLDYMDYGCYCGTGGSGTPVDELDR	Carbamidomethyl(C)@10; Carbamidomethyl(C)@12		-0.0186238	2932.15	978.39	2932.17	978.396	3	13	1.1.1.3685.2	77.8381	2792	77.7808
1	17.87	17.87	76.97	67.11	61.18	sp|Q8UW31|PA2A5_HYDHA	Acidic phospholipase A2 57 OS=Hydrophis hardwickii PE=2 SV=1			0	98.93	MTLDYMDYGCYCGTGGSGTPVDELDR	Carbamidomethyl(C)@10; Carbamidomethyl(C)@12		1.96256	2934.13	979.05	2932.17	978.396	3	13	1.1.1.3693.3	78.0302	2871	77.9966
1	17.87	17.87	76.97	67.11	61.18	sp|Q8UW31|PA2A5_HYDHA	Acidic phospholipase A2 57 OS=Hydrophis hardwickii PE=2 SV=1			0	98.93	MTLDYMDYGCYCGTGGSGTPVDELDR	Carbamidomethyl(C)@10; Carbamidomethyl(C)@12		0.0471106	2932.21	978.412	2932.17	978.396	3	14	1.1.1.3711.2	78.2638	1482	78.23
1	17.87	17.87	76.97	67.11	61.18	sp|Q8UW31|PA2A5_HYDHA	Acidic phospholipase A2 57 OS=Hydrophis hardwickii PE=2 SV=1			0	98.93	MTLDYMDYGCYCGTGGSGTPVDELDR	Carbamidomethyl(C)@10; Carbamidomethyl(C)@12		0.0374061	2932.2	978.408	2932.17	978.396	3	12	1.1.1.3720.2	78.5152	1708	78.4814
1	17.87	17.87	76.97	67.11	61.18	sp|Q8UW31|PA2A5_HYDHA	Acidic phospholipase A2 57 OS=Hydrophis hardwickii PE=2 SV=1			0	98.93	MTLDYMDYGCYCGTGGSGTPVDELDR	Carbamidomethyl(C)@10; Carbamidomethyl(C)@12		-0.0504839	2932.12	978.379	2932.17	978.396	3	13	1.1.1.3721.2	78.5542	512	78.5594
1	17.87	17.87	76.97	67.11	61.18	sp|Q8UW31|PA2A5_HYDHA	Acidic phospholipase A2 57 OS=Hydrophis hardwickii PE=2 SV=1			0	98.93	MTLDYMDYGCYCGTGGSGTPVDELDR	Carbamidomethyl(C)@10; Carbamidomethyl(C)@12		-0.0180745	2932.15	978.39	2932.17	978.396	3	12	1.1.1.3761.3	79.7206	841	79.6469
1	17.87	17.87	76.97	67.11	61.18	sp|Q8UW31|PA2A5_HYDHA	Acidic phospholipase A2 57 OS=Hydrophis hardwickii PE=2 SV=1			0	98.7	MTLDYMDYGCYCGTGGSGTPVDELDR	Carbamidomethyl(C)@10; Carbamidomethyl(C)@12		-0.014567	2932.15	978.391	2932.17	978.396	3	9	1.1.1.3046.10	52.5831	22110	52.5561
1	17.87	17.87	76.97	67.11	61.18	sp|Q8UW31|PA2A5_HYDHA	Acidic phospholipase A2 57 OS=Hydrophis hardwickii PE=2 SV=1			0	98.38	MTLDYMDYGCYCGTGGSGTPVDELDR	Carbamidomethyl(C)@10; Carbamidomethyl(C)@12		-0.00321459	2932.16	978.395	2932.17	978.396	3	12	1.1.1.2811.11	43.2448	232187	42.8195
1	17.87	17.87	76.97	67.11	61.18	sp|Q8UW31|PA2A5_HYDHA	Acidic phospholipase A2 57 OS=Hydrophis hardwickii PE=2 SV=1			0	98.38	MTLDYMDYGCYCGTGGSGTPVDELDR	Carbamidomethyl(C)@10; Carbamidomethyl(C)@12		-0.000101831	2932.17	978.396	2932.17	978.396	3	10	1.1.1.2965.10	49.3582	36642	49.2911
1	17.87	17.87	76.97	67.11	61.18	sp|Q8UW31|PA2A5_HYDHA	Acidic phospholipase A2 57 OS=Hydrophis hardwickii PE=2 SV=1			0	98	MTLDYMDYGCYCGTGGSGTPVDELDR	Carbamidomethyl(C)@10; Carbamidomethyl(C)@12		0.991953	2933.16	978.727	2932.17	978.396	3	12	1.1.1.2827.9	43.8756	21098	43.8114
1	17.87	17.87	76.97	67.11	61.18	sp|Q8UW31|PA2A5_HYDHA	Acidic phospholipase A2 57 OS=Hydrophis hardwickii PE=2 SV=1			0	98	MTLDYMDYGCYCGTGGSGTPVDELDR	Carbamidomethyl(C)@10; Carbamidomethyl(C)@12		-0.0409339	2932.13	978.382	2932.17	978.396	3	10	1.1.1.2923.11	47.6889	20870	47.6991
1	17.87	17.87	76.97	67.11	61.18	sp|Q8UW31|PA2A5_HYDHA	Acidic phospholipase A2 57 OS=Hydrophis hardwickii PE=2 SV=1			0	98	MTLDYMDYGCYCGTGGSGTPVDELDR	Carbamidomethyl(C)@10; Carbamidomethyl(C)@12		0.00703921	2932.17	978.398	2932.17	978.396	3	10	1.1.1.2977.10	49.8358	9715	49.8486
1	17.87	17.87	76.97	67.11	61.18	sp|Q8UW31|PA2A5_HYDHA	Acidic phospholipase A2 57 OS=Hydrophis hardwickii PE=2 SV=1			0	98	MTLDYMDYGCYCGTGGSGTPVDELDR	Carbamidomethyl(C)@10; Carbamidomethyl(C)@12		-0.00193287	2932.16	978.395	2932.17	978.396	3	10	1.1.1.3003.9	50.8672	26306	50.8428
1	17.87	17.87	76.97	67.11	61.18	sp|Q8UW31|PA2A5_HYDHA	Acidic phospholipase A2 57 OS=Hydrophis hardwickii PE=2 SV=1			0	98	MTLDYMDYGCYCGTGGSGTPVDELDR	Carbamidomethyl(C)@10; Carbamidomethyl(C)@12		-0.0277505	2932.14	978.387	2932.17	978.396	3	8	1.1.1.3084.5	54.0778	21475	54.182
1	17.87	17.87	76.97	67.11	61.18	sp|Q8UW31|PA2A5_HYDHA	Acidic phospholipase A2 57 OS=Hydrophis hardwickii PE=2 SV=1			0	97.78	MTLDYMDYGCYCGTGGSGTPVDELDR	Carbamidomethyl(C)@10; Carbamidomethyl(C)@12		0.00353181	2932.17	978.397	2932.17	978.396	3	9	1.1.1.3159.9	57.0707	15192	57.0859
1	17.87	17.87	76.97	67.11	61.18	sp|Q8UW31|PA2A5_HYDHA	Acidic phospholipase A2 57 OS=Hydrophis hardwickii PE=2 SV=1			0	97.78	MTLDYMDYGCYCGTGGSGTPVDELDR	Carbamidomethyl(C)@10; Carbamidomethyl(C)@12		0.0128701	2932.18	978.4	2932.17	978.396	3	9	1.1.1.3283.9	62.0014	16470	62.0166
1	17.87	17.87	76.97	67.11	61.18	sp|Q8UW31|PA2A5_HYDHA	Acidic phospholipase A2 57 OS=Hydrophis hardwickii PE=2 SV=1			0	97.78	MTLDYMDYGCYCGTGGSGTPVDELDR	Carbamidomethyl(C)@10; Carbamidomethyl(C)@12		0.000235932	2932.17	978.396	2932.17	978.396	3	8	1.1.1.3369.9	65.4208	6146	65.3966
1	17.87	17.87	76.97	67.11	61.18	sp|Q8UW31|PA2A5_HYDHA	Acidic phospholipase A2 57 OS=Hydrophis hardwickii PE=2 SV=1			0	97.78	MTLDYMDYGCYCGTGGSGTPVDELDR	Carbamidomethyl(C)@10; Carbamidomethyl(C)@12		0.00481353	2932.17	978.398	2932.17	978.396	3	10	1.1.1.3511.6	71.0761	8942	71.0464
1	17.87	17.87	76.97	67.11	61.18	sp|Q8UW31|PA2A5_HYDHA	Acidic phospholipase A2 57 OS=Hydrophis hardwickii PE=2 SV=1			0	97.78	MTLDYMDYGCYCGTGGSGTPVDELDR	Carbamidomethyl(C)@10; Carbamidomethyl(C)@12		-0.00489098	2932.16	978.394	2932.17	978.396	3	9	1.1.1.3531.9	71.8768	9093	71.8424
1	17.87	17.87	76.97	67.11	61.18	sp|Q8UW31|PA2A5_HYDHA	Acidic phospholipase A2 57 OS=Hydrophis hardwickii PE=2 SV=1			0	97.78	MTLDYMDYGCYCGTGGSGTPVDELDR	Carbamidomethyl(C)@10; Carbamidomethyl(C)@12		0.00902493	2932.18	978.399	2932.17	978.396	3	9	1.1.1.3604.7	74.7734	5271	74.7786
1	17.87	17.87	76.97	67.11	61.18	sp|Q8UW31|PA2A5_HYDHA	Acidic phospholipase A2 57 OS=Hydrophis hardwickii PE=2 SV=1			0	97.78	MTLDYMDYGCYCGTGGSGTPVDELDR	Carbamidomethyl(C)@10; Carbamidomethyl(C)@12		0.0363074	2932.2	978.408	2932.17	978.396	3	11	1.1.1.3698.2	78.0761	1320	78.102
1	17.87	17.87	76.97	67.11	61.18	sp|Q8UW31|PA2A5_HYDHA	Acidic phospholipase A2 57 OS=Hydrophis hardwickii PE=2 SV=1			0	97.78	MTLDYMDYGCYCGTGGSGTPVDELDR	Carbamidomethyl(C)@10; Carbamidomethyl(C)@12		0.00957424	2932.18	978.399	2932.17	978.396	3	9	1.1.1.3727.2	78.7547	642	78.7208
1	17.87	17.87	76.97	67.11	61.18	sp|Q8UW31|PA2A5_HYDHA	Acidic phospholipase A2 57 OS=Hydrophis hardwickii PE=2 SV=1			0	97.52	MTLDYMDYGCYCGTGGSGTPVDELDR	Carbamidomethyl(C)@10; Carbamidomethyl(C)@12		0.0130816	2932.18	978.4	2932.17	978.396	3	9	1.1.1.3037.11	52.2273	11988	52.2376
1	17.87	17.87	76.97	67.11	61.18	sp|Q8UW31|PA2A5_HYDHA	Acidic phospholipase A2 57 OS=Hydrophis hardwickii PE=2 SV=1			0	97.52	MTLDYMDYGCYCGTGGSGTPVDELDR	Carbamidomethyl(C)@10; Carbamidomethyl(C)@12		-0.0365394	2932.13	978.384	2932.17	978.396	3	11	1.1.1.3077.7	53.8077	11635	53.828
1	17.87	17.87	76.97	67.11	61.18	sp|Q8UW31|PA2A5_HYDHA	Acidic phospholipase A2 57 OS=Hydrophis hardwickii PE=2 SV=1			0	96.94	MTLDYMDYGCYCGTGGSGTPVDELDR	Carbamidomethyl(C)@10; Carbamidomethyl(C)@12		0.00887024	2932.18	978.399	2932.17	978.396	3	9	1.1.1.2993.8	50.4665	26605	50.2857
1	17.87	17.87	76.97	67.11	61.18	sp|Q8UW31|PA2A5_HYDHA	Acidic phospholipase A2 57 OS=Hydrophis hardwickii PE=2 SV=1			0	96.94	MTLDYMDYGCYCGTGGSGTPVDELDR	Carbamidomethyl(C)@10; Carbamidomethyl(C)@12		-0.0116374	2932.15	978.392	2932.17	978.396	3	9	1.1.1.3062.10	53.2196	10506	53.1927
1	17.87	17.87	76.97	67.11	61.18	sp|Q8UW31|PA2A5_HYDHA	Acidic phospholipase A2 57 OS=Hydrophis hardwickii PE=2 SV=1			0	96.83	MTLDYMDYGCYCGTGGSGTPVDELDR	Carbamidomethyl(C)@10; Carbamidomethyl(C)@12		0.989913	2933.16	978.726	2932.17	978.396	3	10	1.1.1.3090.9	54.325	24817	54.2609
1	17.87	17.87	76.97	67.11	61.18	sp|Q8UW31|PA2A5_HYDHA	Acidic phospholipase A2 57 OS=Hydrophis hardwickii PE=2 SV=1			0	96.83	MTLDYMDYGCYCGTGGSGTPVDELDR	Carbamidomethyl(C)@10; Carbamidomethyl(C)@12		0.00682768	2932.17	978.398	2932.17	978.396	3	11	1.1.1.3120.8	55.5151	24807	55.5329
1	17.87	17.87	76.97	67.11	61.18	sp|Q8UW31|PA2A5_HYDHA	Acidic phospholipase A2 57 OS=Hydrophis hardwickii PE=2 SV=1			0	96.83	MTLDYMDYGCYCGTGGSGTPVDELDR	Carbamidomethyl(C)@10; Carbamidomethyl(C)@12		0.00719389	2932.17	978.398	2932.17	978.396	3	9	1.1.1.3122.8	55.5946	24807	55.5329
1	17.87	17.87	76.97	67.11	61.18	sp|Q8UW31|PA2A5_HYDHA	Acidic phospholipase A2 57 OS=Hydrophis hardwickii PE=2 SV=1			0	96.83	MTLDYMDYGCYCGTGGSGTPVDELDR	Carbamidomethyl(C)@10; Carbamidomethyl(C)@12		0.00206697	2932.17	978.397	2932.17	978.396	3	8	1.1.1.3157.11	56.9956	20711	57.0059
1	17.87	17.87	76.97	67.11	61.18	sp|Q8UW31|PA2A5_HYDHA	Acidic phospholipase A2 57 OS=Hydrophis hardwickii PE=2 SV=1			0	96.83	MTLDYMDYGCYCGTGGSGTPVDELDR	Carbamidomethyl(C)@10; Carbamidomethyl(C)@12		0.00206697	2932.17	978.397	2932.17	978.396	3	8	1.1.1.3162.11	57.195	15671	57.0059
1	17.87	17.87	76.97	67.11	61.18	sp|Q8UW31|PA2A5_HYDHA	Acidic phospholipase A2 57 OS=Hydrophis hardwickii PE=2 SV=1			0	96.83	MTLDYMDYGCYCGTGGSGTPVDELDR	Carbamidomethyl(C)@10; Carbamidomethyl(C)@12		0.00920803	2932.18	978.399	2932.17	978.396	3	7	1.1.1.3178.12	57.8332	16750	57.8409
1	17.87	17.87	76.97	67.11	61.18	sp|Q8UW31|PA2A5_HYDHA	Acidic phospholipase A2 57 OS=Hydrophis hardwickii PE=2 SV=1			0	96.83	MTLDYMDYGCYCGTGGSGTPVDELDR	Carbamidomethyl(C)@10; Carbamidomethyl(C)@12		1.02086	2933.19	978.736	2932.17	978.396	3	12	1.1.1.3250.11	60.6984	14775	60.6639
1	17.87	17.87	76.97	67.11	61.18	sp|Q8UW31|PA2A5_HYDHA	Acidic phospholipase A2 57 OS=Hydrophis hardwickii PE=2 SV=1			0	96.83	MTLDYMDYGCYCGTGGSGTPVDELDR	Carbamidomethyl(C)@10; Carbamidomethyl(C)@12		0.00682768	2932.17	978.398	2932.17	978.396	3	8	1.1.1.3267.11	61.369	11548	61.3792
1	17.87	17.87	76.97	67.11	61.18	sp|Q8UW31|PA2A5_HYDHA	Acidic phospholipase A2 57 OS=Hydrophis hardwickii PE=2 SV=1			0	96.83	MTLDYMDYGCYCGTGGSGTPVDELDR	Carbamidomethyl(C)@10; Carbamidomethyl(C)@12		0.0185463	2932.18	978.402	2932.17	978.396	3	8	1.1.1.3268.6	61.3962	8362	61.4189
1	17.87	17.87	76.97	67.11	61.18	sp|Q8UW31|PA2A5_HYDHA	Acidic phospholipase A2 57 OS=Hydrophis hardwickii PE=2 SV=1			0	96.83	MTLDYMDYGCYCGTGGSGTPVDELDR	Carbamidomethyl(C)@10; Carbamidomethyl(C)@12		1.01646	2933.18	978.735	2932.17	978.396	3	13	1.1.1.3277.5	61.7723	10019	61.7376
1	17.87	17.87	76.97	67.11	61.18	sp|Q8UW31|PA2A5_HYDHA	Acidic phospholipase A2 57 OS=Hydrophis hardwickii PE=2 SV=1			0	96.83	MTLDYMDYGCYCGTGGSGTPVDELDR	Carbamidomethyl(C)@10; Carbamidomethyl(C)@12		0.00920803	2932.18	978.399	2932.17	978.396	3	7	1.1.1.3278.10	61.8046	9097	61.8174
1	17.87	17.87	76.97	67.11	61.18	sp|Q8UW31|PA2A5_HYDHA	Acidic phospholipase A2 57 OS=Hydrophis hardwickii PE=2 SV=1			0	96.83	MTLDYMDYGCYCGTGGSGTPVDELDR	Carbamidomethyl(C)@10; Carbamidomethyl(C)@12		0.00499664	2932.17	978.398	2932.17	978.396	3	7	1.1.1.3287.10	62.1629	4773	62.1359
1	17.87	17.87	76.97	67.11	61.18	sp|Q8UW31|PA2A5_HYDHA	Acidic phospholipase A2 57 OS=Hydrophis hardwickii PE=2 SV=1			0	96.83	MTLDYMDYGCYCGTGGSGTPVDELDR	Carbamidomethyl(C)@10; Carbamidomethyl(C)@12		0.00920803	2932.18	978.399	2932.17	978.396	3	8	1.1.1.3297.11	62.5638	3437	62.5739
1	17.87	17.87	76.97	67.11	61.18	sp|Q8UW31|PA2A5_HYDHA	Acidic phospholipase A2 57 OS=Hydrophis hardwickii PE=2 SV=1			0	96.83	MTLDYMDYGCYCGTGGSGTPVDELDR	Carbamidomethyl(C)@10; Carbamidomethyl(C)@12		0.0117715	2932.18	978.4	2932.17	978.396	3	9	1.1.1.3302.8	62.7674	18103	62.6931
1	17.87	17.87	76.97	67.11	61.18	sp|Q8UW31|PA2A5_HYDHA	Acidic phospholipase A2 57 OS=Hydrophis hardwickii PE=2 SV=1			0	96.83	MTLDYMDYGCYCGTGGSGTPVDELDR	Carbamidomethyl(C)@10; Carbamidomethyl(C)@12		0.0157998	2932.18	978.401	2932.17	978.396	3	8	1.1.1.3308.9	62.9961	17839	62.8919
1	17.87	17.87	76.97	67.11	61.18	sp|Q8UW31|PA2A5_HYDHA	Acidic phospholipase A2 57 OS=Hydrophis hardwickii PE=2 SV=1			0	96.83	MTLDYMDYGCYCGTGGSGTPVDELDR	Carbamidomethyl(C)@10; Carbamidomethyl(C)@12		-0.00177821	2932.16	978.395	2932.17	978.396	3	8	1.1.1.3324.11	63.6377	14586	63.608
1	17.87	17.87	76.97	67.11	61.18	sp|Q8UW31|PA2A5_HYDHA	Acidic phospholipase A2 57 OS=Hydrophis hardwickii PE=2 SV=1			0	96.83	MTLDYMDYGCYCGTGGSGTPVDELDR	Carbamidomethyl(C)@10; Carbamidomethyl(C)@12		0.00682768	2932.17	978.398	2932.17	978.396	3	10	1.1.1.3352.7	64.7454	13539	64.7207
1	17.87	17.87	76.97	67.11	61.18	sp|Q8UW31|PA2A5_HYDHA	Acidic phospholipase A2 57 OS=Hydrophis hardwickii PE=2 SV=1			0	96.83	MTLDYMDYGCYCGTGGSGTPVDELDR	Carbamidomethyl(C)@10; Carbamidomethyl(C)@12		-0.00214442	2932.16	978.395	2932.17	978.396	3	7	1.1.1.3390.13	66.2669	14607	66.1926
1	17.87	17.87	76.97	67.11	61.18	sp|Q8UW31|PA2A5_HYDHA	Acidic phospholipase A2 57 OS=Hydrophis hardwickii PE=2 SV=1			0	96.83	MTLDYMDYGCYCGTGGSGTPVDELDR	Carbamidomethyl(C)@10; Carbamidomethyl(C)@12		0.00426422	2932.17	978.397	2932.17	978.396	3	9	1.1.1.3428.8	67.7735	15814	67.7838
1	17.87	17.87	76.97	67.11	61.18	sp|Q8UW31|PA2A5_HYDHA	Acidic phospholipase A2 57 OS=Hydrophis hardwickii PE=2 SV=1			0	96.83	MTLDYMDYGCYCGTGGSGTPVDELDR	Carbamidomethyl(C)@10; Carbamidomethyl(C)@12		0.0119546	2932.18	978.4	2932.17	978.396	3	8	1.1.1.3460.9	69.0425	13516	69.0177
1	17.87	17.87	76.97	67.11	61.18	sp|Q8UW31|PA2A5_HYDHA	Acidic phospholipase A2 57 OS=Hydrophis hardwickii PE=2 SV=1			0	96.83	MTLDYMDYGCYCGTGGSGTPVDELDR	Carbamidomethyl(C)@10; Carbamidomethyl(C)@12		0.00664457	2932.17	978.398	2932.17	978.396	3	9	1.1.1.3474.10	69.6044	13877	69.6147
1	17.87	17.87	76.97	67.11	61.18	sp|Q8UW31|PA2A5_HYDHA	Acidic phospholipase A2 57 OS=Hydrophis hardwickii PE=2 SV=1			0	96.83	MTLDYMDYGCYCGTGGSGTPVDELDR	Carbamidomethyl(C)@10; Carbamidomethyl(C)@12		-0.00544029	2932.16	978.394	2932.17	978.396	3	10	1.1.1.3506.6	70.8721	14484	70.7285
1	17.87	17.87	76.97	67.11	61.18	sp|Q8UW31|PA2A5_HYDHA	Acidic phospholipase A2 57 OS=Hydrophis hardwickii PE=2 SV=1			0	96.83	MTLDYMDYGCYCGTGGSGTPVDELDR	Carbamidomethyl(C)@10; Carbamidomethyl(C)@12		-0.0107503	2932.16	978.392	2932.17	978.396	3	10	1.1.1.3525.8	71.6331	6693	71.6035
1	17.87	17.87	76.97	67.11	61.18	sp|Q8UW31|PA2A5_HYDHA	Acidic phospholipase A2 57 OS=Hydrophis hardwickii PE=2 SV=1			0	96.83	MTLDYMDYGCYCGTGGSGTPVDELDR	Carbamidomethyl(C)@10; Carbamidomethyl(C)@12		1.97703	2934.14	979.055	2932.17	978.396	3	10	1.1.1.3536.7	72.069	839	72.0793
1	17.87	17.87	76.97	67.11	61.18	sp|Q8UW31|PA2A5_HYDHA	Acidic phospholipase A2 57 OS=Hydrophis hardwickii PE=2 SV=1			0	96.83	MTLDYMDYGCYCGTGGSGTPVDELDR	Carbamidomethyl(C)@10; Carbamidomethyl(C)@12		0.0251381	2932.19	978.404	2932.17	978.396	3	9	1.1.1.3583.10	73.9335	10090	73.9438
1	17.87	17.87	76.97	67.11	61.18	sp|Q8UW31|PA2A5_HYDHA	Acidic phospholipase A2 57 OS=Hydrophis hardwickii PE=2 SV=1			0	96.83	MTLDYMDYGCYCGTGGSGTPVDELDR	Carbamidomethyl(C)@10; Carbamidomethyl(C)@12		1.01005	2933.18	978.733	2932.17	978.396	3	13	1.1.1.3598.6	74.5338	12113	74.4991
1	17.87	17.87	76.97	67.11	61.18	sp|Q8UW31|PA2A5_HYDHA	Acidic phospholipase A2 57 OS=Hydrophis hardwickii PE=2 SV=1			0	96.83	MTLDYMDYGCYCGTGGSGTPVDELDR	Carbamidomethyl(C)@10; Carbamidomethyl(C)@12		-0.00452477	2932.16	978.394	2932.17	978.396	3	9	1.1.1.3662.8	76.9671	2533	76.9029
1	17.87	17.87	76.97	67.11	61.18	sp|Q8UW31|PA2A5_HYDHA	Acidic phospholipase A2 57 OS=Hydrophis hardwickii PE=2 SV=1			0	96.21	MTLDYMDYGCYCGTGGSGTPVDELDR	Carbamidomethyl(C)@10; Carbamidomethyl(C)@12		-0.0235391	2932.14	978.388	2932.17	978.396	3	9	1.1.1.2946.8	48.5953	6031	48.6527
1	17.87	17.87	76.97	67.11	61.18	sp|Q8UW31|PA2A5_HYDHA	Acidic phospholipase A2 57 OS=Hydrophis hardwickii PE=2 SV=1			0	95.47	MTLDYMDYGCYCGTGGSGTPVDELDR	Carbamidomethyl(C)@10; Carbamidomethyl(C)@12		1.00584	2933.17	978.731	2932.17	978.396	3	10	1.1.1.3363.6	65.1773	14687	65.1976
1	17.87	17.87	76.97	67.11	61.18	sp|Q8UW31|PA2A5_HYDHA	Acidic phospholipase A2 57 OS=Hydrophis hardwickii PE=2 SV=1			0	95.47	MTLDYMDYGCYCGTGGSGTPVDELDR	Carbamidomethyl(C)@10; Carbamidomethyl(C)@12		0.00664457	2932.17	978.398	2932.17	978.396	3	9	1.1.1.3367.8	65.3515	5926	65.3168
1	17.87	17.87	76.97	67.11	61.18	sp|Q8UW31|PA2A5_HYDHA	Acidic phospholipase A2 57 OS=Hydrophis hardwickii PE=2 SV=1			0	95.47	MTLDYMDYGCYCGTGGSGTPVDELDR	Carbamidomethyl(C)@10; Carbamidomethyl(C)@12		0.993576	2933.16	978.727	2932.17	978.396	3	9	1.1.1.3748.3	79.2424	889	79.2087
1	17.87	17.87	76.97	67.11	61.18	sp|Q8UW31|PA2A5_HYDHA	Acidic phospholipase A2 57 OS=Hydrophis hardwickii PE=2 SV=1			0	95.32	MTLDYMDYGCYCGTGGSGTPVDELDR	Carbamidomethyl(C)@10; Carbamidomethyl(C)@12		1.02345	2933.19	978.737	2932.17	978.396	3	10	1.1.1.3014.8	51.3034	9742	51.361
1	17.87	17.87	76.97	67.11	61.18	sp|Q8UW31|PA2A5_HYDHA	Acidic phospholipase A2 57 OS=Hydrophis hardwickii PE=2 SV=1			0	94.22	MTLDYMDYGCYCGTGGSGTPVDELDR	Carbamidomethyl(C)@10; Carbamidomethyl(C)@12		-0.00596114	2932.16	978.394	2932.17	978.396	3	9	1.1.1.2872.10	45.6653	14709	45.5984
1	17.87	17.87	76.97	67.11	61.18	sp|Q8UW31|PA2A5_HYDHA	Acidic phospholipase A2 57 OS=Hydrophis hardwickii PE=2 SV=1			0	94.22	MTLDYMDYGCYCGTGGSGTPVDELDR	Carbamidomethyl(C)@10; Carbamidomethyl(C)@12		0.0112506	2932.18	978.4	2932.17	978.396	3	9	1.1.1.2891.11	46.4248	32167	46.3955
1	17.87	17.87	76.97	67.11	61.18	sp|Q8UW31|PA2A5_HYDHA	Acidic phospholipase A2 57 OS=Hydrophis hardwickii PE=2 SV=1			0	94.22	MTLDYMDYGCYCGTGGSGTPVDELDR	Carbamidomethyl(C)@10; Carbamidomethyl(C)@12		0.970896	2933.14	978.72	2932.17	978.396	3	12	1.1.1.2920.10	47.568	5091	47.5807
1	17.87	17.87	76.97	67.11	61.18	sp|Q8UW31|PA2A5_HYDHA	Acidic phospholipase A2 57 OS=Hydrophis hardwickii PE=2 SV=1			0	94.22	MTLDYMDYGCYCGTGGSGTPVDELDR	Carbamidomethyl(C)@10; Carbamidomethyl(C)@12		0.00520817	2932.17	978.398	2932.17	978.396	3	9	1.1.1.2937.10	48.2417	30821	48.2544
1	17.87	17.87	76.97	67.11	61.18	sp|Q8UW31|PA2A5_HYDHA	Acidic phospholipase A2 57 OS=Hydrophis hardwickii PE=2 SV=1			0	94.22	MTLDYMDYGCYCGTGGSGTPVDELDR	Carbamidomethyl(C)@10; Carbamidomethyl(C)@12		2.00049	2934.17	979.063	2932.17	978.396	3	11	1.1.1.3058.11	53.0632	11491	53.0337
1	17.87	17.87	76.97	67.11	61.18	sp|Q8UW31|PA2A5_HYDHA	Acidic phospholipase A2 57 OS=Hydrophis hardwickii PE=2 SV=1			0	94.22	MTLDYMDYGCYCGTGGSGTPVDELDR	Carbamidomethyl(C)@10; Carbamidomethyl(C)@12		-0.0262856	2932.14	978.387	2932.17	978.396	3	9	1.1.1.3073.11	53.6597	18004	53.5509
1	17.87	17.87	76.97	67.11	61.18	sp|Q8UW31|PA2A5_HYDHA	Acidic phospholipase A2 57 OS=Hydrophis hardwickii PE=2 SV=1			0	93.57	MTLDYMDYGCYCGTGGSGTPVDELDR	Carbamidomethyl(C)@10; Carbamidomethyl(C)@12		2.00523	2934.17	979.064	2932.17	978.396	3	8	1.1.1.3169.8	57.4657	10532	57.4437
1	17.87	17.87	76.97	67.11	61.18	sp|Q8UW31|PA2A5_HYDHA	Acidic phospholipase A2 57 OS=Hydrophis hardwickii PE=2 SV=1			0	93.57	MTLDYMDYGCYCGTGGSGTPVDELDR	Carbamidomethyl(C)@10; Carbamidomethyl(C)@12		0.00664457	2932.17	978.398	2932.17	978.396	3	7	1.1.1.3515.11	71.2353	14411	71.2456
1	17.87	17.87	76.97	67.11	61.18	sp|Q8UW31|PA2A5_HYDHA	Acidic phospholipase A2 57 OS=Hydrophis hardwickii PE=2 SV=1			0	93.57	MTLDYMDYGCYCGTGGSGTPVDELDR	Carbamidomethyl(C)@10; Carbamidomethyl(C)@12		0.0147012	2932.18	978.401	2932.17	978.396	3	9	1.1.1.3607.10	74.8932	10382	74.8584
1	17.87	17.87	76.97	67.11	61.18	sp|Q8UW31|PA2A5_HYDHA	Acidic phospholipase A2 57 OS=Hydrophis hardwickii PE=2 SV=1			0	93.57	MTLDYMDYGCYCGTGGSGTPVDELDR	Carbamidomethyl(C)@10; Carbamidomethyl(C)@12		-0.0114827	2932.15	978.392	2932.17	978.396	3	7	1.1.1.3672.8	77.3754	5114	77.3409
1	17.87	17.87	76.97	67.11	61.18	sp|Q8UW31|PA2A5_HYDHA	Acidic phospholipase A2 57 OS=Hydrophis hardwickii PE=2 SV=1			0	93.57	MTLDYMDYGCYCGTGGSGTPVDELDR	Carbamidomethyl(C)@10; Carbamidomethyl(C)@12		-0.0116658	2932.15	978.392	2932.17	978.396	3	7	1.1.1.3779.3	80.4295	783	80.4347
1	17.87	17.87	76.97	67.11	61.18	sp|Q8UW31|PA2A5_HYDHA	Acidic phospholipase A2 57 OS=Hydrophis hardwickii PE=2 SV=1			0	92.86	MTLDYMDYGCYCGTGGSGTPVDELDR	Carbamidomethyl(C)@10; Carbamidomethyl(C)@12		0.00941955	2932.18	978.399	2932.17	978.396	3	7	1.1.1.2879.10	45.9451	31751	45.8778
1	17.87	17.87	76.97	67.11	61.18	sp|Q8UW31|PA2A5_HYDHA	Acidic phospholipase A2 57 OS=Hydrophis hardwickii PE=2 SV=1			0	92.86	MTLDYMDYGCYCGTGGSGTPVDELDR	Carbamidomethyl(C)@10; Carbamidomethyl(C)@12		0.00941955	2932.18	978.399	2932.17	978.396	3	8	1.1.1.2880.11	45.9874	31788	45.9178
1	17.87	17.87	76.97	67.11	61.18	sp|Q8UW31|PA2A5_HYDHA	Acidic phospholipase A2 57 OS=Hydrophis hardwickii PE=2 SV=1			0	92.86	MTLDYMDYGCYCGTGGSGTPVDELDR	Carbamidomethyl(C)@10; Carbamidomethyl(C)@12		-0.000468038	2932.17	978.396	2932.17	978.396	3	8	1.1.1.2905.10	46.9797	22793	46.9528
1	17.87	17.87	76.97	67.11	61.18	sp|Q8UW31|PA2A5_HYDHA	Acidic phospholipase A2 57 OS=Hydrophis hardwickii PE=2 SV=1			0	92.86	MTLDYMDYGCYCGTGGSGTPVDELDR	Carbamidomethyl(C)@10; Carbamidomethyl(C)@12		0.0169268	2932.18	978.402	2932.17	978.396	3	8	1.1.1.3016.11	51.3908	5006	51.361
1	17.87	17.87	76.97	67.11	61.18	sp|Q8UW31|PA2A5_HYDHA	Acidic phospholipase A2 57 OS=Hydrophis hardwickii PE=2 SV=1			0	92.86	MTLDYMDYGCYCGTGGSGTPVDELDR	Carbamidomethyl(C)@10; Carbamidomethyl(C)@12		0.00996886	2932.18	978.399	2932.17	978.396	3	8	1.1.1.3025.9	51.7443	28624	51.7994
1	17.87	17.87	76.97	67.11	61.18	sp|Q8UW31|PA2A5_HYDHA	Acidic phospholipase A2 57 OS=Hydrophis hardwickii PE=2 SV=1			0	92.86	MTLDYMDYGCYCGTGGSGTPVDELDR	Carbamidomethyl(C)@10; Carbamidomethyl(C)@12		-0.0506384	2932.12	978.379	2932.17	978.396	3	9	1.1.1.3050.11	52.7448	22001	52.7154
1	17.87	17.87	76.97	67.11	61.18	sp|Q8UW31|PA2A5_HYDHA	Acidic phospholipase A2 57 OS=Hydrophis hardwickii PE=2 SV=1			0	92.86	MTLDYMDYGCYCGTGGSGTPVDELDR	Carbamidomethyl(C)@10; Carbamidomethyl(C)@12		-0.0506384	2932.12	978.379	2932.17	978.396	3	10	1.1.1.3051.10	52.7822	22001	52.7154
1	17.87	17.87	76.97	67.11	61.18	sp|Q8UW31|PA2A5_HYDHA	Acidic phospholipase A2 57 OS=Hydrophis hardwickii PE=2 SV=1			0	92.86	MTLDYMDYGCYCGTGGSGTPVDELDR	Carbamidomethyl(C)@10; Carbamidomethyl(C)@12		-0.00193287	2932.16	978.395	2932.17	978.396	3	8	1.1.1.3067.11	53.4213	13846	53.4315
1	17.87	17.87	76.97	67.11	61.18	sp|Q8UW31|PA2A5_HYDHA	Acidic phospholipase A2 57 OS=Hydrophis hardwickii PE=2 SV=1			0	90.96	MTLDYMDYGCYCGTGGSGTPVDELDR	Carbamidomethyl(C)@10; Carbamidomethyl(C)@12		-0.00598961	2932.16	978.394	2932.17	978.396	3	7	1.1.1.3098.9	54.643	10769	54.5786
1	17.87	17.87	76.97	67.11	61.18	sp|Q8UW31|PA2A5_HYDHA	Acidic phospholipase A2 57 OS=Hydrophis hardwickii PE=2 SV=1			0	90.96	MTLDYMDYGCYCGTGGSGTPVDELDR	Carbamidomethyl(C)@10; Carbamidomethyl(C)@12		0.0119546	2932.18	978.4	2932.17	978.396	3	7	1.1.1.3241.7	60.3258	17536	60.3062
1	17.87	17.87	76.97	67.11	61.18	sp|Q8UW31|PA2A5_HYDHA	Acidic phospholipase A2 57 OS=Hydrophis hardwickii PE=2 SV=1			0	90.96	MTLDYMDYGCYCGTGGSGTPVDELDR	Carbamidomethyl(C)@10; Carbamidomethyl(C)@12		0.00499664	2932.17	978.398	2932.17	978.396	3	8	1.1.1.3307.8	62.9663	7876	62.8919
1	17.87	17.87	76.97	67.11	61.18	sp|Q8UW31|PA2A5_HYDHA	Acidic phospholipase A2 57 OS=Hydrophis hardwickii PE=2 SV=1			0	90.96	MTLDYMDYGCYCGTGGSGTPVDELDR	Carbamidomethyl(C)@10; Carbamidomethyl(C)@12		-0.00544029	2932.16	978.394	2932.17	978.396	3	7	1.1.1.3500.9	70.6336	13857	70.7285
1	17.87	17.87	76.97	67.11	61.18	sp|Q8UW31|PA2A5_HYDHA	Acidic phospholipase A2 57 OS=Hydrophis hardwickii PE=2 SV=1			0	90.96	MTLDYMDYGCYCGTGGSGTPVDELDR	Carbamidomethyl(C)@10; Carbamidomethyl(C)@12		0.957321	2933.12	978.715	2932.17	978.396	3	12	1.1.1.3547.9	72.5066	10287	72.5117
1	17.87	17.87	76.97	67.11	61.18	sp|Q8UW31|PA2A5_HYDHA	Acidic phospholipase A2 57 OS=Hydrophis hardwickii PE=2 SV=1			0	90.96	MTLDYMDYGCYCGTGGSGTPVDELDR	Carbamidomethyl(C)@10; Carbamidomethyl(C)@12		0.00920803	2932.18	978.399	2932.17	978.396	3	9	1.1.1.3590.9	74.2157	9885	74.1021
1	17.87	17.87	76.97	67.11	61.18	sp|Q8UW31|PA2A5_HYDHA	Acidic phospholipase A2 57 OS=Hydrophis hardwickii PE=2 SV=1			0	89.13	MTLDYMDYGCYCGTGGSGTPVDELDR	Carbamidomethyl(C)@10; Carbamidomethyl(C)@12		1.00569	2933.17	978.731	2932.17	978.396	3	9	1.1.1.2994.10	50.5114	25824	50.5242
1	17.87	17.87	76.97	67.11	61.18	sp|Q8UW31|PA2A5_HYDHA	Acidic phospholipase A2 57 OS=Hydrophis hardwickii PE=2 SV=1			0	89.13	MTLDYMDYGCYCGTGGSGTPVDELDR	Carbamidomethyl(C)@10; Carbamidomethyl(C)@12		0.0182085	2932.18	978.402	2932.17	978.396	3	9	1.1.1.3079.8	53.8889	11527	53.9066
1	17.87	17.87	76.97	67.11	61.18	sp|Q8UW31|PA2A5_HYDHA	Acidic phospholipase A2 57 OS=Hydrophis hardwickii PE=2 SV=1			0	87.43	MTLDYMDYGCYCGTGGSGTPVDELDR	Carbamidomethyl(C)@10; Carbamidomethyl(C)@12		0.0128701	2932.18	978.4	2932.17	978.396	3	7	1.1.1.3293.7	62.3942	17171	62.4542
1	17.87	17.87	76.97	67.11	61.18	sp|Q8UW31|PA2A5_HYDHA	Acidic phospholipase A2 57 OS=Hydrophis hardwickii PE=2 SV=1			0	87.43	MTLDYMDYGCYCGTGGSGTPVDELDR	Carbamidomethyl(C)@10; Carbamidomethyl(C)@12		0.0104898	2932.18	978.399	2932.17	978.396	3	7	1.1.1.3559.10	72.982	8180	72.9078
1	17.87	17.87	76.97	67.11	61.18	sp|Q8UW31|PA2A5_HYDHA	Acidic phospholipase A2 57 OS=Hydrophis hardwickii PE=2 SV=1			0	83.66	MTLDYMDYGCYCGTGGSGTPVDELDR	Carbamidomethyl(C)@10; Carbamidomethyl(C)@12		3.01122	2935.18	979.4	2932.17	978.396	3	14	1.1.1.2799.7	42.7598	245485	42.6226
1	17.87	17.87	76.97	67.11	61.18	sp|Q8UW31|PA2A5_HYDHA	Acidic phospholipase A2 57 OS=Hydrophis hardwickii PE=2 SV=1			0	83.66	MTLDYMDYGCYCGTGGSGTPVDELDR	Carbamidomethyl(C)@10; Carbamidomethyl(C)@12		-0.0403846	2932.13	978.382	2932.17	978.396	3	8	1.1.1.2873.11	45.7076	11167	45.7178
1	17.87	17.87	76.97	67.11	61.18	sp|Q8UW31|PA2A5_HYDHA	Acidic phospholipase A2 57 OS=Hydrophis hardwickii PE=2 SV=1			0	83.66	MTLDYMDYGCYCGTGGSGTPVDELDR	Carbamidomethyl(C)@10; Carbamidomethyl(C)@12		0.00337714	2932.17	978.397	2932.17	978.396	3	8	1.1.1.3009.10	51.1088	12670	51.1615
1	17.87	17.87	76.97	67.11	61.18	sp|Q8UW31|PA2A5_HYDHA	Acidic phospholipase A2 57 OS=Hydrophis hardwickii PE=2 SV=1			0	82.79	MTLDYMDYGCYCGTGGSGTPVDELDR	Carbamidomethyl(C)@10; Carbamidomethyl(C)@12		0.0101236	2932.18	978.399	2932.17	978.396	3	8	1.1.1.3093.10	54.447	11033	54.38
1	17.87	17.87	76.97	67.11	61.18	sp|Q8UW31|PA2A5_HYDHA	Acidic phospholipase A2 57 OS=Hydrophis hardwickii PE=2 SV=1			0	82.79	MTLDYMDYGCYCGTGGSGTPVDELDR	Carbamidomethyl(C)@10; Carbamidomethyl(C)@12		0.0207436	2932.19	978.403	2932.17	978.396	3	7	1.1.1.3139.10	56.2761	11639	56.3684
1	17.87	17.87	76.97	67.11	61.18	sp|Q8UW31|PA2A5_HYDHA	Acidic phospholipase A2 57 OS=Hydrophis hardwickii PE=2 SV=1			0	82.79	MTLDYMDYGCYCGTGGSGTPVDELDR	Carbamidomethyl(C)@10; Carbamidomethyl(C)@12		-0.00928548	2932.16	978.393	2932.17	978.396	3	7	1.1.1.3155.12	56.9186	20732	56.8465
1	17.87	17.87	76.97	67.11	61.18	sp|Q8UW31|PA2A5_HYDHA	Acidic phospholipase A2 57 OS=Hydrophis hardwickii PE=2 SV=1			0	82.79	MTLDYMDYGCYCGTGGSGTPVDELDR	Carbamidomethyl(C)@10; Carbamidomethyl(C)@12		0.0077432	2932.17	978.399	2932.17	978.396	3	7	1.1.1.3252.12	60.7753	13864	60.7433
1	17.87	17.87	76.97	67.11	61.18	sp|Q8UW31|PA2A5_HYDHA	Acidic phospholipase A2 57 OS=Hydrophis hardwickii PE=2 SV=1			0	82.79	MTLDYMDYGCYCGTGGSGTPVDELDR	Carbamidomethyl(C)@10; Carbamidomethyl(C)@12		0.00591216	2932.17	978.398	2932.17	978.396	3	8	1.1.1.3312.10	63.165	17348	63.1702
1	17.87	17.87	76.97	67.11	61.18	sp|Q8UW31|PA2A5_HYDHA	Acidic phospholipase A2 57 OS=Hydrophis hardwickii PE=2 SV=1			0	82.79	MTLDYMDYGCYCGTGGSGTPVDELDR	Carbamidomethyl(C)@10; Carbamidomethyl(C)@12		-0.0153279	2932.15	978.391	2932.17	978.396	3	8	1.1.1.3408.7	66.9739	7075	66.9891
1	17.87	17.87	76.97	67.11	61.18	sp|Q8UW31|PA2A5_HYDHA	Acidic phospholipase A2 57 OS=Hydrophis hardwickii PE=2 SV=1			0	82.79	MTLDYMDYGCYCGTGGSGTPVDELDR	Carbamidomethyl(C)@10; Carbamidomethyl(C)@12		1.0031	2933.17	978.73	2932.17	978.396	3	8	1.1.1.3427.7	67.7235	6217	67.7838
1	17.87	17.87	76.97	67.11	61.18	sp|Q8UW31|PA2A5_HYDHA	Acidic phospholipase A2 57 OS=Hydrophis hardwickii PE=2 SV=1			0	82.79	MTLDYMDYGCYCGTGGSGTPVDELDR	Carbamidomethyl(C)@10; Carbamidomethyl(C)@12		-0.00452477	2932.16	978.394	2932.17	978.396	3	8	1.1.1.3494.10	70.3975	15201	70.3707
1	17.87	17.87	76.97	67.11	61.18	sp|Q8UW31|PA2A5_HYDHA	Acidic phospholipase A2 57 OS=Hydrophis hardwickii PE=2 SV=1			0	82.79	MTLDYMDYGCYCGTGGSGTPVDELDR	Carbamidomethyl(C)@10; Carbamidomethyl(C)@12		0.0156167	2932.18	978.401	2932.17	978.396	3	7	1.1.1.3563.6	73.1361	8362	73.1064
1	17.87	17.87	76.97	67.11	61.18	sp|Q8UW31|PA2A5_HYDHA	Acidic phospholipase A2 57 OS=Hydrophis hardwickii PE=2 SV=1			0	82.79	MTLDYMDYGCYCGTGGSGTPVDELDR	Carbamidomethyl(C)@10; Carbamidomethyl(C)@12		-0.0272297	2932.14	978.387	2932.17	978.396	3	9	1.1.1.3644.4	76.3682	4312	76.2552
1	17.87	17.87	76.97	67.11	61.18	sp|Q8UW31|PA2A5_HYDHA	Acidic phospholipase A2 57 OS=Hydrophis hardwickii PE=2 SV=1			0	80.13	MTLDYMDYGCYCGTGGSGTPVDELDR	Carbamidomethyl(C)@10; Carbamidomethyl(C)@12		0.00905334	2932.18	978.399	2932.17	978.396	3	8	1.1.1.2910.6	47.1733	17849	47.1493
1	17.87	17.87	76.97	67.11	61.18	sp|Q8UW31|PA2A5_HYDHA	Acidic phospholipase A2 57 OS=Hydrophis hardwickii PE=2 SV=1			0	76.89	MTLDYMDYGCYCGTGGSGTPVDELDR	Carbamidomethyl(C)@10; Carbamidomethyl(C)@12		0.00902493	2932.18	978.399	2932.17	978.396	3	7	1.1.1.3164.9	57.2694	15319	57.2449
1	17.87	17.87	76.97	67.11	61.18	sp|Q8UW31|PA2A5_HYDHA	Acidic phospholipase A2 57 OS=Hydrophis hardwickii PE=2 SV=1			0	76.89	MTLDYMDYGCYCGTGGSGTPVDELDR	Carbamidomethyl(C)@10; Carbamidomethyl(C)@12		0.0143349	2932.18	978.401	2932.17	978.396	3	6	1.1.1.3179.6	57.8577	9421	57.8409
1	17.87	17.87	76.97	67.11	61.18	sp|Q8UW31|PA2A5_HYDHA	Acidic phospholipase A2 57 OS=Hydrophis hardwickii PE=2 SV=1			0	76.89	MTLDYMDYGCYCGTGGSGTPVDELDR	Carbamidomethyl(C)@10; Carbamidomethyl(C)@12		2.01054	2934.18	979.066	2932.17	978.396	3	10	1.1.1.3188.11	58.2282	1671	58.1984
1	17.87	17.87	76.97	67.11	61.18	sp|Q8UW31|PA2A5_HYDHA	Acidic phospholipase A2 57 OS=Hydrophis hardwickii PE=2 SV=1			0	76.89	MTLDYMDYGCYCGTGGSGTPVDELDR	Carbamidomethyl(C)@10; Carbamidomethyl(C)@12		0.00682768	2932.17	978.398	2932.17	978.396	3	6	1.1.1.3215.4	59.2842	10322	59.2324
1	17.87	17.87	76.97	67.11	61.18	sp|Q8UW31|PA2A5_HYDHA	Acidic phospholipase A2 57 OS=Hydrophis hardwickii PE=2 SV=1			0	76.89	MTLDYMDYGCYCGTGGSGTPVDELDR	Carbamidomethyl(C)@10; Carbamidomethyl(C)@12		0.999618	2933.17	978.729	2932.17	978.396	3	10	1.1.1.3253.9	60.8075	12107	60.9024
1	17.87	17.87	76.97	67.11	61.18	sp|Q8UW31|PA2A5_HYDHA	Acidic phospholipase A2 57 OS=Hydrophis hardwickii PE=2 SV=1			0	76.89	MTLDYMDYGCYCGTGGSGTPVDELDR	Carbamidomethyl(C)@10; Carbamidomethyl(C)@12		0.00499664	2932.17	978.398	2932.17	978.396	3	7	1.1.1.3256.7	60.922	12541	60.9024
1	17.87	17.87	76.97	67.11	61.18	sp|Q8UW31|PA2A5_HYDHA	Acidic phospholipase A2 57 OS=Hydrophis hardwickii PE=2 SV=1			0	76.89	MTLDYMDYGCYCGTGGSGTPVDELDR	Carbamidomethyl(C)@10; Carbamidomethyl(C)@12		-0.00159511	2932.16	978.395	2932.17	978.396	3	6	1.1.1.3457.10	68.9255	7228	68.9383
1	17.87	17.87	76.97	67.11	61.18	sp|Q8UW31|PA2A5_HYDHA	Acidic phospholipase A2 57 OS=Hydrophis hardwickii PE=2 SV=1			0	76.89	MTLDYMDYGCYCGTGGSGTPVDELDR	Carbamidomethyl(C)@10; Carbamidomethyl(C)@12		0.0165322	2932.18	978.401	2932.17	978.396	3	6	1.1.1.3464.9	69.2017	14046	69.2568
1	17.87	17.87	76.97	67.11	61.18	sp|Q8UW31|PA2A5_HYDHA	Acidic phospholipase A2 57 OS=Hydrophis hardwickii PE=2 SV=1			0	76.89	MTLDYMDYGCYCGTGGSGTPVDELDR	Carbamidomethyl(C)@10; Carbamidomethyl(C)@12		0.000968348	2932.17	978.396	2932.17	978.396	3	7	1.1.1.3492.11	70.3206	15184	70.291
1	17.87	17.87	76.97	67.11	61.18	sp|Q8UW31|PA2A5_HYDHA	Acidic phospholipase A2 57 OS=Hydrophis hardwickii PE=2 SV=1			0	76.89	MTLDYMDYGCYCGTGGSGTPVDELDR	Carbamidomethyl(C)@10; Carbamidomethyl(C)@12		-0.00324305	2932.16	978.395	2932.17	978.396	3	7	1.1.1.3750.3	79.3207	863	79.2476
1	17.87	17.87	76.97	67.11	61.18	sp|Q8UW31|PA2A5_HYDHA	Acidic phospholipase A2 57 OS=Hydrophis hardwickii PE=2 SV=1			0	76.02	MTLDYMDYGCYCGTGGSGTPVDELDR	Carbamidomethyl(C)@10; Carbamidomethyl(C)@12		-0.0268349	2932.14	978.387	2932.17	978.396	3	7	1.1.1.3083.7	54.0432	21339	54.182
1	17.87	17.87	76.97	67.11	61.18	sp|Q8UW31|PA2A5_HYDHA	Acidic phospholipase A2 57 OS=Hydrophis hardwickii PE=2 SV=1			0	71.35	MTLDYMDYGCYCGTGGSGTPVDELDR	Carbamidomethyl(C)@10; Carbamidomethyl(C)@12		0.00941955	2932.18	978.399	2932.17	978.396	3	8	1.1.1.2814.10	43.3616	205900	42.9381
1	17.87	17.87	76.97	67.11	61.18	sp|Q8UW31|PA2A5_HYDHA	Acidic phospholipase A2 57 OS=Hydrophis hardwickii PE=2 SV=1			0	69.72	MTLDYMDYGCYCGTGGSGTPVDELDR	Carbamidomethyl(C)@10; Carbamidomethyl(C)@12		0.00920803	2932.18	978.399	2932.17	978.396	3	6	1.1.1.3126.11	55.7612	24741	55.7316
1	17.87	17.87	76.97	67.11	61.18	sp|Q8UW31|PA2A5_HYDHA	Acidic phospholipase A2 57 OS=Hydrophis hardwickii PE=2 SV=1			0	69.72	MTLDYMDYGCYCGTGGSGTPVDELDR	Carbamidomethyl(C)@10; Carbamidomethyl(C)@12		0.00664457	2932.17	978.398	2932.17	978.396	3	6	1.1.1.3136.10	56.1567	24244	56.1297
1	17.87	17.87	76.97	67.11	61.18	sp|Q8UW31|PA2A5_HYDHA	Acidic phospholipase A2 57 OS=Hydrophis hardwickii PE=2 SV=1			0	69.72	MTLDYMDYGCYCGTGGSGTPVDELDR	Carbamidomethyl(C)@10; Carbamidomethyl(C)@12		0.0134194	2932.18	978.4	2932.17	978.396	3	6	1.1.1.3196.13	58.5511	16196	58.5166
1	17.87	17.87	76.97	67.11	61.18	sp|Q8UW31|PA2A5_HYDHA	Acidic phospholipase A2 57 OS=Hydrophis hardwickii PE=2 SV=1			0	69.72	MTLDYMDYGCYCGTGGSGTPVDELDR	Carbamidomethyl(C)@10; Carbamidomethyl(C)@12		0.0123208	2932.18	978.4	2932.17	978.396	3	7	1.1.1.3225.8	59.6919	19343	59.7491
1	17.87	17.87	76.97	67.11	61.18	sp|Q8UW31|PA2A5_HYDHA	Acidic phospholipase A2 57 OS=Hydrophis hardwickii PE=2 SV=1			0	69.72	MTLDYMDYGCYCGTGGSGTPVDELDR	Carbamidomethyl(C)@10; Carbamidomethyl(C)@12		0.0123208	2932.18	978.4	2932.17	978.396	3	7	1.1.1.3332.6	63.9504	13892	63.926
1	17.87	17.87	76.97	67.11	61.18	sp|Q8UW31|PA2A5_HYDHA	Acidic phospholipase A2 57 OS=Hydrophis hardwickii PE=2 SV=1			0	69.72	MTLDYMDYGCYCGTGGSGTPVDELDR	Carbamidomethyl(C)@10; Carbamidomethyl(C)@12		0.00243318	2932.17	978.397	2932.17	978.396	3	6	1.1.1.3344.9	64.4269	13417	64.4422
1	17.87	17.87	76.97	67.11	61.18	sp|Q8UW31|PA2A5_HYDHA	Acidic phospholipase A2 57 OS=Hydrophis hardwickii PE=2 SV=1			0	69.72	MTLDYMDYGCYCGTGGSGTPVDELDR	Carbamidomethyl(C)@10; Carbamidomethyl(C)@12		2.02647	2934.19	979.071	2932.17	978.396	3	10	1.1.1.3373.8	65.585	5900	65.6352
1	17.87	17.87	76.97	67.11	61.18	sp|Q8UW31|PA2A5_HYDHA	Acidic phospholipase A2 57 OS=Hydrophis hardwickii PE=2 SV=1			0	69.72	MTLDYMDYGCYCGTGGSGTPVDELDR	Carbamidomethyl(C)@10; Carbamidomethyl(C)@12		2.00669	2934.17	979.065	2932.17	978.396	3	10	1.1.1.3379.7	65.8189	523	65.8342
1	17.87	17.87	76.97	67.11	61.18	sp|Q8UW31|PA2A5_HYDHA	Acidic phospholipase A2 57 OS=Hydrophis hardwickii PE=2 SV=1			0	69.72	MTLDYMDYGCYCGTGGSGTPVDELDR	Carbamidomethyl(C)@10; Carbamidomethyl(C)@12		0.0134194	2932.18	978.4	2932.17	978.396	3	7	1.1.1.3537.7	72.1035	5702	72.1578
1	17.87	17.87	76.97	67.11	61.18	sp|Q8UW31|PA2A5_HYDHA	Acidic phospholipase A2 57 OS=Hydrophis hardwickii PE=2 SV=1			0	69.72	MTLDYMDYGCYCGTGGSGTPVDELDR	Carbamidomethyl(C)@10; Carbamidomethyl(C)@12		-0.0191731	2932.15	978.389	2932.17	978.396	3	6	1.1.1.3541.8	72.2653	8736	72.1578
1	17.87	17.87	76.97	67.11	61.18	sp|Q8UW31|PA2A5_HYDHA	Acidic phospholipase A2 57 OS=Hydrophis hardwickii PE=2 SV=1			0	69.72	MTLDYMDYGCYCGTGGSGTPVDELDR	Carbamidomethyl(C)@10; Carbamidomethyl(C)@12		-0.00873617	2932.16	978.393	2932.17	978.396	3	7	1.1.1.3667.7	77.1659	5465	77.1414
1	17.87	17.87	76.97	67.11	61.18	sp|Q8UW31|PA2A5_HYDHA	Acidic phospholipase A2 57 OS=Hydrophis hardwickii PE=2 SV=1			0	69.72	MTLDYMDYGCYCGTGGSGTPVDELDR	Carbamidomethyl(C)@10; Carbamidomethyl(C)@12		0.975814	2933.14	978.721	2932.17	978.396	3	10	1.1.1.3688.2	77.9364	904	77.8583
1	17.87	17.87	76.97	67.11	61.18	sp|Q8UW31|PA2A5_HYDHA	Acidic phospholipase A2 57 OS=Hydrophis hardwickii PE=2 SV=1			0	66.17	MTLDYMDYGCYCGTGGSGTPVDELDR	Oxidation(M)@1; Carbamidomethyl(C)@10; Carbamidomethyl(C)@12		0.0232431	2948.18	983.735	2948.16	983.728	3	6	1.1.1.2702.13	38.9227	2478	39.007
1	17.87	17.87	76.97	67.11	61.18	sp|Q8UW31|PA2A5_HYDHA	Acidic phospholipase A2 57 OS=Hydrophis hardwickii PE=2 SV=1			0	66.17	MTLDYMDYGCYCGTGGSGTPVDELDR	Carbamidomethyl(C)@10; Carbamidomethyl(C)@12		0.997414	2933.16	734.298	2932.17	734.049	4	9	1.1.1.2792.2	42.4715	4611	42.5042
1	17.87	17.87	76.97	67.11	61.18	sp|Q8UW31|PA2A5_HYDHA	Acidic phospholipase A2 57 OS=Hydrophis hardwickii PE=2 SV=1			0	66.17	MTLDYMDYGCYCGTGGSGTPVDELDR	Carbamidomethyl(C)@10; Carbamidomethyl(C)@12		-0.00248218	2932.16	978.395	2932.17	978.396	3	7	1.1.1.2838.9	44.3105	11072	44.2863
1	17.87	17.87	76.97	67.11	61.18	sp|Q8UW31|PA2A5_HYDHA	Acidic phospholipase A2 57 OS=Hydrophis hardwickii PE=2 SV=1			0	66.17	MTLDYMDYGCYCGTGGSGTPVDELDR	Carbamidomethyl(C)@10; Carbamidomethyl(C)@12		-0.0178629	2932.15	978.39	2932.17	978.396	3	6	1.1.1.2924.9	47.7235	14183	47.6991
1	17.87	17.87	76.97	67.11	61.18	sp|Q8UW31|PA2A5_HYDHA	Acidic phospholipase A2 57 OS=Hydrophis hardwickii PE=2 SV=1			0	66.17	MTLDYMDYGCYCGTGGSGTPVDELDR	Carbamidomethyl(C)@10; Carbamidomethyl(C)@12		-0.0118205	2932.15	978.392	2932.17	978.396	3	7	1.1.1.3063.10	53.2595	11676	53.2324
1	17.87	17.87	76.97	67.11	61.18	sp|Q8UW31|PA2A5_HYDHA	Acidic phospholipase A2 57 OS=Hydrophis hardwickii PE=2 SV=1			0	66.17	MTLDYMDYGCYCGTGGSGTPVDELDR	Carbamidomethyl(C)@10; Carbamidomethyl(C)@12		-0.0229898	2932.14	978.388	2932.17	978.396	3	8	1.1.1.3068.10	53.4587	11631	53.3918
1	17.87	17.87	76.97	67.11	61.18	sp|Q8UW31|PA2A5_HYDHA	Acidic phospholipase A2 57 OS=Hydrophis hardwickii PE=2 SV=1			0	60.58	MTLDYMDYGCYCGTGGSGTPVDELDR	Carbamidomethyl(C)@10; Carbamidomethyl(C)@12		0.0136309	2932.18	978.4	2932.17	978.396	3	6	1.1.1.2884.9	46.142	30731	46.1573
1	17.87	17.87	76.97	67.11	61.18	sp|Q8UW31|PA2A5_HYDHA	Acidic phospholipase A2 57 OS=Hydrophis hardwickii PE=2 SV=1			0	60.58	MTLDYMDYGCYCGTGGSGTPVDELDR	Carbamidomethyl(C)@10; Carbamidomethyl(C)@12		0.0149127	2932.18	978.401	2932.17	978.396	3	7	1.1.1.2889.9	46.3406	33055	46.3165
1	17.87	17.87	76.97	67.11	61.18	sp|Q8UW31|PA2A5_HYDHA	Acidic phospholipase A2 57 OS=Hydrophis hardwickii PE=2 SV=1			0	60.58	MTLDYMDYGCYCGTGGSGTPVDELDR	Carbamidomethyl(C)@10; Carbamidomethyl(C)@12		-0.023356	2932.14	978.388	2932.17	978.396	3	7	1.1.1.2900.10	46.7806	24585	46.7536
1	17.87	17.87	76.97	67.11	61.18	sp|Q8UW31|PA2A5_HYDHA	Acidic phospholipase A2 57 OS=Hydrophis hardwickii PE=2 SV=1			0	60.58	MTLDYMDYGCYCGTGGSGTPVDELDR	Carbamidomethyl(C)@10; Carbamidomethyl(C)@12		1.00184	2933.17	978.73	2932.17	978.396	3	9	1.1.1.2983.12	50.0793	27293	50.1266
1	17.87	17.87	76.97	67.11	61.18	sp|Q8UW31|PA2A5_HYDHA	Acidic phospholipase A2 57 OS=Hydrophis hardwickii PE=2 SV=1			0	60.58	MTLDYMDYGCYCGTGGSGTPVDELDR	Carbamidomethyl(C)@10; Carbamidomethyl(C)@12		-0.00522873	2932.16	978.394	2932.17	978.396	3	8	1.1.1.3021.10	51.5877	8857	51.5606
1	17.87	17.87	76.97	67.11	61.18	sp|Q8UW31|PA2A5_HYDHA	Acidic phospholipase A2 57 OS=Hydrophis hardwickii PE=2 SV=1			0	52.52	MTLDYMDYGCYCGTGGSGTPVDELDR	Carbamidomethyl(C)@10; Carbamidomethyl(C)@12		0.000968348	2932.17	978.396	2932.17	978.396	3	6	1.1.1.3111.9	55.1597	16334	55.1353
1	17.87	17.87	76.97	67.11	61.18	sp|Q8UW31|PA2A5_HYDHA	Acidic phospholipase A2 57 OS=Hydrophis hardwickii PE=2 SV=1			0	52.52	MTLDYMDYGCYCGTGGSGTPVDELDR	Carbamidomethyl(C)@10; Carbamidomethyl(C)@12		-0.0012289	2932.16	978.395	2932.17	978.396	3	6	1.1.1.3132.9	55.9949	23914	55.9307
1	17.87	17.87	76.97	67.11	61.18	sp|Q8UW31|PA2A5_HYDHA	Acidic phospholipase A2 57 OS=Hydrophis hardwickii PE=2 SV=1			0	52.52	MTLDYMDYGCYCGTGGSGTPVDELDR	Carbamidomethyl(C)@10; Carbamidomethyl(C)@12		-0.00873617	2932.16	978.393	2932.17	978.396	3	6	1.1.1.3147.10	56.5949	20969	56.5677
1	17.87	17.87	76.97	67.11	61.18	sp|Q8UW31|PA2A5_HYDHA	Acidic phospholipase A2 57 OS=Hydrophis hardwickii PE=2 SV=1			0	52.52	MTLDYMDYGCYCGTGGSGTPVDELDR	Carbamidomethyl(C)@10; Carbamidomethyl(C)@12		0.00426422	2932.17	978.397	2932.17	978.396	3	6	1.1.1.3189.9	58.2628	16321	58.3177
1	17.87	17.87	76.97	67.11	61.18	sp|Q8UW31|PA2A5_HYDHA	Acidic phospholipase A2 57 OS=Hydrophis hardwickii PE=2 SV=1			0	52.52	MTLDYMDYGCYCGTGGSGTPVDELDR	Carbamidomethyl(C)@10; Carbamidomethyl(C)@12		-0.0200886	2932.15	978.389	2932.17	978.396	3	6	1.1.1.3388.8	66.1748	8112	66.1526
1	17.87	17.87	76.97	67.11	61.18	sp|Q8UW31|PA2A5_HYDHA	Acidic phospholipase A2 57 OS=Hydrophis hardwickii PE=2 SV=1			0	52.52	MTLDYMDYGCYCGTGGSGTPVDELDR	Carbamidomethyl(C)@10; Carbamidomethyl(C)@12		0.00994045	2932.18	978.399	2932.17	978.396	3	7	1.1.1.3393.5	66.3715	7288	66.3518
1	17.87	17.87	76.97	67.11	61.18	sp|Q8UW31|PA2A5_HYDHA	Acidic phospholipase A2 57 OS=Hydrophis hardwickii PE=2 SV=1			0	52.52	MTLDYMDYGCYCGTGGSGTPVDELDR	Carbamidomethyl(C)@10; Carbamidomethyl(C)@12		0.00627837	2932.17	978.398	2932.17	978.396	3	5	1.1.1.3403.9	66.7745	14028	66.7897
1	17.87	17.87	76.97	67.11	61.18	sp|Q8UW31|PA2A5_HYDHA	Acidic phospholipase A2 57 OS=Hydrophis hardwickii PE=2 SV=1			0	52.52	MTLDYMDYGCYCGTGGSGTPVDELDR	Carbamidomethyl(C)@10; Carbamidomethyl(C)@12		0.00151766	2932.17	978.396	2932.17	978.396	3	5	1.1.1.3469.7	69.3955	9164	69.3761
1	17.87	17.87	76.97	67.11	61.18	sp|Q8UW31|PA2A5_HYDHA	Acidic phospholipase A2 57 OS=Hydrophis hardwickii PE=2 SV=1			0	52.52	MTLDYMDYGCYCGTGGSGTPVDELDR	Carbamidomethyl(C)@10; Carbamidomethyl(C)@12		2.01804	2934.18	979.069	2932.17	978.396	3	8	1.1.1.3479.7	69.8036	6114	69.8535
1	17.87	17.87	76.97	67.11	61.18	sp|Q8UW31|PA2A5_HYDHA	Acidic phospholipase A2 57 OS=Hydrophis hardwickii PE=2 SV=1			0	52.52	MTLDYMDYGCYCGTGGSGTPVDELDR	Carbamidomethyl(C)@10; Carbamidomethyl(C)@12		-0.00360925	2932.16	978.395	2932.17	978.396	3	8	1.1.1.3743.2	79.0472	1563	79.0131
1	17.87	17.87	76.97	67.11	61.18	sp|Q8UW31|PA2A5_HYDHA	Acidic phospholipase A2 57 OS=Hydrophis hardwickii PE=2 SV=1			0	52.52	MTLDYMDYGCYCGTGGSGTPVDELDR	Carbamidomethyl(C)@10; Carbamidomethyl(C)@12		0.0167153	2932.18	978.402	2932.17	978.396	3	5	1.1.1.3768.5	79.9965	1538	79.9228
1	17.87	17.87	76.97	67.11	61.18	sp|Q8UW31|PA2A5_HYDHA	Acidic phospholipase A2 57 OS=Hydrophis hardwickii PE=2 SV=1			0	52.52	MTLDYMDYGCYCGTGGSGTPVDELDR	Carbamidomethyl(C)@10; Carbamidomethyl(C)@12		-0.00983479	2932.16	978.393	2932.17	978.396	3	7	1.1.1.3785.2	80.6654	600	80.6707
1	17.87	17.87	76.97	67.11	61.18	sp|Q8UW31|PA2A5_HYDHA	Acidic phospholipase A2 57 OS=Hydrophis hardwickii PE=2 SV=1			0	43.45	MTLDYMDYGCYCGTGGSGTPVDELDR	Carbamidomethyl(C)@10; Carbamidomethyl(C)@12		0.017997	2932.18	978.402	2932.17	978.396	3	5	1.1.1.3423.9	67.5696	15698	67.5848
1	17.87	17.87	76.97	67.11	61.18	sp|Q8UW31|PA2A5_HYDHA	Acidic phospholipase A2 57 OS=Hydrophis hardwickii PE=2 SV=1			0	34.86	MTLDYMDYGCYCGTGGSGTPVDELDR	Carbamidomethyl(C)@10; Carbamidomethyl(C)@12		-0.00305994	2932.16	978.395	2932.17	978.396	3	6	1.1.1.3143.10	56.4353	11594	56.448
1	17.87	17.87	76.97	67.11	61.18	sp|Q8UW31|PA2A5_HYDHA	Acidic phospholipase A2 57 OS=Hydrophis hardwickii PE=2 SV=1			0	34.86	MTLDYMDYGCYCGTGGSGTPVDELDR	Carbamidomethyl(C)@10; Carbamidomethyl(C)@12		0.0117715	2932.18	978.4	2932.17	978.396	3	5	1.1.1.3303.10	62.7996	18165	62.6931
1	17.87	17.87	76.97	67.11	61.18	sp|Q8UW31|PA2A5_HYDHA	Acidic phospholipase A2 57 OS=Hydrophis hardwickii PE=2 SV=1			0	32.09	MTLDYMDYGCYCGTGGSGTPVDELDR	Carbamidomethyl(C)@10; Carbamidomethyl(C)@12		2.00598	2934.17	979.065	2932.17	978.396	3	8	1.1.1.2847.8	44.6634	15729	44.6811
1	17.87	17.87	76.97	67.11	61.18	sp|Q8UW31|PA2A5_HYDHA	Acidic phospholipase A2 57 OS=Hydrophis hardwickii PE=2 SV=1			0	32.09	MTLDYMDYGCYCGTGGSGTPVDELDR	Carbamidomethyl(C)@10; Carbamidomethyl(C)@12		0.978769	2933.14	978.722	2932.17	978.396	3	9	1.1.1.2925.7	47.7583	6749	47.8974
1	17.87	17.87	76.97	67.11	61.18	sp|Q8UW31|PA2A5_HYDHA	Acidic phospholipase A2 57 OS=Hydrophis hardwickii PE=2 SV=1			0	32.09	MTLDYMDYGCYCGTGGSGTPVDELDR	Carbamidomethyl(C)@10; Carbamidomethyl(C)@12		-0.00596114	2932.16	978.394	2932.17	978.396	3	7	1.1.1.2950.11	48.7622	22773	48.7724
1	17.87	17.87	76.97	67.11	61.18	sp|Q8UW31|PA2A5_HYDHA	Acidic phospholipase A2 57 OS=Hydrophis hardwickii PE=2 SV=1			0	32.09	MTLDYMDYGCYCGTGGSGTPVDELDR	Carbamidomethyl(C)@10; Carbamidomethyl(C)@12		0.00575748	2932.17	978.398	2932.17	978.396	3	7	1.1.1.2960.9	49.1562	27537	49.1714
1	17.87	17.87	76.97	67.11	61.18	sp|Q8UW31|PA2A5_HYDHA	Acidic phospholipase A2 57 OS=Hydrophis hardwickii PE=2 SV=1			0	32.09	MTLDYMDYGCYCGTGGSGTPVDELDR	Carbamidomethyl(C)@10; Carbamidomethyl(C)@12		1.02583	2933.19	978.738	2932.17	978.396	3	10	1.1.1.3082.6	54.0015	6747	53.9852
1	17.87	17.87	76.97	67.11	61.18	sp|Q8UW31|PA2A5_HYDHA	Acidic phospholipase A2 57 OS=Hydrophis hardwickii PE=2 SV=1			0	27.38	MTLDYMDYGCYCGTGGSGTPVDELDR	Carbamidomethyl(C)@10; Carbamidomethyl(C)@12		0.956431	2933.12	978.715	2932.17	978.396	3	9	1.1.1.3030.10	51.9461	16645	51.8791
1	17.87	17.87	76.97	67.11	61.18	sp|Q8UW31|PA2A5_HYDHA	Acidic phospholipase A2 57 OS=Hydrophis hardwickii PE=2 SV=1			0	20.8	MTLDYMDYGCYCGTGGSGTPVDELDR	Carbamidomethyl(C)@10; Carbamidomethyl(C)@12		0.00829251	2932.17	978.399	2932.17	978.396	3	6	1.1.1.3646.2	76.4266	3225	76.4124
1	17.87	17.87	76.97	67.11	61.18	sp|Q8UW31|PA2A5_HYDHA	Acidic phospholipase A2 57 OS=Hydrophis hardwickii PE=2 SV=1			0	15.66	MTLDYMDYGCYCGTGGSGTPVDELDR	Carbamidomethyl(C)@10; Carbamidomethyl(C)@12		-0.0162434	2932.15	978.39	2932.17	978.396	3	6	1.1.1.3174.5	57.6566	10633	57.6422
1	17.87	17.87	76.97	67.11	61.18	sp|Q8UW31|PA2A5_HYDHA	Acidic phospholipase A2 57 OS=Hydrophis hardwickii PE=2 SV=1			0	6.174	MTLDYMDYGCYCGTGGSGTPVDELDR	Dicarbamidomethyl(D)@7; Carbamidomethyl(C)@10; Carbamidomethyl(C)@12		0.00334546	3046.21	1016.41	3046.21	1016.41	3	7	1.1.1.2865.11	45.3884	12670	45.3987
1	17.87	17.87	76.97	67.11	61.18	sp|Q8UW31|PA2A5_HYDHA	Acidic phospholipase A2 57 OS=Hydrophis hardwickii PE=2 SV=1			0	4.884	MTLDYMDYGCYCGTGGSGTPVDELDR	Cation:Na(D)@7; Carbamidomethyl(C)@10; Carbamidomethyl(C)@12		0.0323031	2954.18	985.734	2954.15	985.723	3	11	1.1.1.2793.6	42.5234	8352	42.5042
1	17.87	17.87	76.97	67.11	61.18	sp|Q8UW31|PA2A5_HYDHA	Acidic phospholipase A2 57 OS=Hydrophis hardwickii PE=2 SV=1			0	3.746	MTLDYMDYGCYCGTGGSGTPVDELDR	Carbamidomethyl(C)@10; Carbamidomethyl(C)@12		0.006673	2932.17	978.398	2932.17	978.396	3	6	1.1.1.2852.8	44.8622	26029	44.8799
1	17.87	17.87	76.97	67.11	61.18	sp|Q8UW31|PA2A5_HYDHA	Acidic phospholipase A2 57 OS=Hydrophis hardwickii PE=2 SV=1			0	3.746	MTLDYMDYGCYCGTGGSGTPVDELDR	Carbamidomethyl(C)@10; Carbamidomethyl(C)@12		-0.0191446	2932.15	978.389	2932.17	978.396	3	6	1.1.1.2940.9	48.3585	10230	48.2544
1	17.87	17.87	76.97	67.11	61.18	sp|Q8UW31|PA2A5_HYDHA	Acidic phospholipase A2 57 OS=Hydrophis hardwickii PE=2 SV=1			0	3.16	MTLDYMDYGCYCGTGGSGTPVDELDR	Carbamidomethyl(C)@10; Carbamidomethyl(C)@12		0.00994045	2932.18	978.399	2932.17	978.396	3	5	1.1.1.3337.6	64.1416	8530	64.0054
1	17.87	17.87	76.97	67.11	61.18	sp|Q8UW31|PA2A5_HYDHA	Acidic phospholipase A2 57 OS=Hydrophis hardwickii PE=2 SV=1			0	1.785	MTLDYMDYGCYCGTGGSGTPVDELDR	Carbamidomethyl(C)@10; Carbamidomethyl(C)@12		-0.00873617	2932.16	978.393	2932.17	978.396	3	5	1.1.1.3148.11	56.6372	20969	56.5677
1	17.87	17.87	76.97	67.11	61.18	sp|Q8UW31|PA2A5_HYDHA	Acidic phospholipase A2 57 OS=Hydrophis hardwickii PE=2 SV=1			0	1.568	MTLDYMDYGCYCGTGGSGTPVDELDR	Carbamidomethyl(C)@10; Carbamidomethyl(C)@12		0.0143349	2932.18	978.401	2932.17	978.396	3	6	1.1.1.3615.6	75.2124	8442	75.2176
1	17.87	17.87	76.97	67.11	61.18	sp|Q8UW31|PA2A5_HYDHA	Acidic phospholipase A2 57 OS=Hydrophis hardwickii PE=2 SV=1			0	1.374	MTLDYMDYGCYCGTGGSGTPVDELDR	Carbamidomethyl(C)@10; Carbamidomethyl(C)@12		0.00957424	2932.18	978.399	2932.17	978.396	3	5	1.1.1.3245.10	60.492	16881	60.5047
1	17.87	17.87	76.97	67.11	61.18	sp|Q8UW31|PA2A5_HYDHA	Acidic phospholipase A2 57 OS=Hydrophis hardwickii PE=2 SV=1			0	1.361	MTLDYMDYGCYCGTGGSGTPVDELDR	Carbamidomethyl(C)@10; Carbamidomethyl(C)@12		0.00664457	2932.17	978.398	2932.17	978.396	3	5	1.1.1.3262.8	61.1629	11803	61.1806
1	17.87	17.87	76.97	67.11	61.18	sp|Q8UW31|PA2A5_HYDHA	Acidic phospholipase A2 57 OS=Hydrophis hardwickii PE=2 SV=1			0	1.355	MTLDYMDYGCYCGTGGSGTPVDELDR	Carbamidomethyl(C)@10; Carbamidomethyl(C)@12; Deamidated(R)@26		0.0480118	2933.2	978.74	2933.15	978.724	3	7	1.1.1.3594.10	74.3742	12556	74.3398
1	17.87	17.87	76.97	67.11	61.18	sp|Q8UW31|PA2A5_HYDHA	Acidic phospholipase A2 57 OS=Hydrophis hardwickii PE=2 SV=1			0	1.354	MTLDYMDYGCYCGTGGSGTPVDELDR	Carbamidomethyl(C)@10; Carbamidomethyl(C)@12		-0.0144124	2932.15	978.391	2932.17	978.396	3	5	1.1.1.3433.12	67.9749	8648	67.8633
1	17.87	17.87	76.97	67.11	61.18	sp|Q8UW31|PA2A5_HYDHA	Acidic phospholipase A2 57 OS=Hydrophis hardwickii PE=2 SV=1			0	1.353	MTLDYMDYGCYCGTGGSGTPVDELDR	Carbamidomethyl(C)@10; Carbamidomethyl(C)@12		-0.0200886	2932.15	978.389	2932.17	978.396	3	4	1.1.1.3510.12	71.0387	14316	71.0068
1	17.87	17.87	76.97	67.11	61.18	sp|Q8UW31|PA2A5_HYDHA	Acidic phospholipase A2 57 OS=Hydrophis hardwickii PE=2 SV=1			0	1.353	MTLDYMDYGCYCGTGGSGTPVDELDR	Carbamidomethyl(C)@10; Carbamidomethyl(C)@12		-0.0297931	2932.14	978.386	2932.17	978.396	3	5	1.1.1.3754.5	79.4779	1139	79.4043
1	17.87	17.87	76.97	67.11	61.18	sp|Q8UW31|PA2A5_HYDHA	Acidic phospholipase A2 57 OS=Hydrophis hardwickii PE=2 SV=1			0	1.353	MTLDYMDYGCYCGTGGSGTPVDELDR	Carbamidomethyl(C)@10; Carbamidomethyl(C)@12		-0.00159511	2932.16	978.395	2932.17	978.396	3	4	1.1.1.3772.4	80.154	1385	80.1198
1	17.87	17.87	76.97	67.11	61.18	sp|Q8UW31|PA2A5_HYDHA	Acidic phospholipase A2 57 OS=Hydrophis hardwickii PE=2 SV=1			0	1.351	MTLDYMDYGCYCGTGGSGTPVDELDR	Carbamidomethyl(C)@10; Carbamidomethyl(C)@12		0.00426422	2932.17	978.397	2932.17	978.396	3	4	1.1.1.3430.11	67.8531	12782	67.7838
1	17.87	17.87	76.97	67.11	61.18	sp|Q8UW31|PA2A5_HYDHA	Acidic phospholipase A2 57 OS=Hydrophis hardwickii PE=2 SV=1			0	1.35	MTLDYMDYGCYCGTGGSGTPVDELDR	Carbamidomethyl(C)@10; Carbamidomethyl(C)@12		0.0123208	2932.18	978.4	2932.17	978.396	3	4	1.1.1.3444.10	68.4078	5097	68.4205
1	17.87	17.87	76.97	67.11	61.18	sp|Q8UW31|PA2A5_HYDHA	Acidic phospholipase A2 57 OS=Hydrophis hardwickii PE=2 SV=1			0	1.349	MTLDYMDYGCYCGTGGSGTPVDELDR	Carbamidomethyl(C)@10; Carbamidomethyl(C)@12		-0.00177821	2932.16	978.395	2932.17	978.396	3	4	1.1.1.3362.9	65.1424	6369	65.1576
1	17.87	17.87	76.97	67.11	61.18	sp|Q8UW31|PA2A5_HYDHA	Acidic phospholipase A2 57 OS=Hydrophis hardwickii PE=2 SV=1			0	1.349	MTLDYMDYGCYCGTGGSGTPVDELDR	Carbamidomethyl(C)@10; Carbamidomethyl(C)@12		-0.00360925	2932.16	978.395	2932.17	978.396	3	4	1.1.1.3398.8	66.5729	15553	66.5906
1	17.87	17.87	76.97	67.11	61.18	sp|Q8UW31|PA2A5_HYDHA	Acidic phospholipase A2 57 OS=Hydrophis hardwickii PE=2 SV=1			0	0.2247	MTLDYMDYGCYCGTGGSGTPVDELDR	Carbamidomethyl(C)@10; Carbamidomethyl(C)@12		-0.012736	2932.15	978.392	2932.17	978.396	3	6	1.1.1.2885.6	46.1745	15717	46.0377
1	17.87	17.87	76.97	67.11	61.18	sp|Q8UW31|PA2A5_HYDHA	Acidic phospholipase A2 57 OS=Hydrophis hardwickii PE=2 SV=1			0	0	MTLDYMDYGCYCGTGGSGTPVDELDR	Oxidation(M)@6; Carbamidomethyl(C)@10; Carbamidomethyl(C)@12		0.0153697	2948.18	983.733	2948.16	983.728	3	5	1.1.1.2684.11	38.2016	8168	38.2118
1	17.87	17.87	76.97	67.11	61.18	sp|Q8UW31|PA2A5_HYDHA	Acidic phospholipase A2 57 OS=Hydrophis hardwickii PE=2 SV=1			0	0	MTLDYMDYGCYCGTGGSGTPVDELDR	Oxidation(M)@6; Carbamidomethyl(C)@10; Carbamidomethyl(C)@12		0.0345955	2948.2	983.739	2948.16	983.728	3	3	1.1.1.2707.11	39.1155	6727	39.1257
1	17.87	17.87	76.97	67.11	61.18	sp|Q8UW31|PA2A5_HYDHA	Acidic phospholipase A2 57 OS=Hydrophis hardwickii PE=2 SV=1			0	0	MTLDYMDYGCYCGTGGSGTPVDELDR	Carbamidomethyl(C)@10; Carbamidomethyl(C)@12		0.00429265	2932.17	978.397	2932.17	978.396	3	4	1.1.1.2759.12	41.1824	3772	41.1501
1	17.87	17.87	76.97	67.11	61.18	sp|Q8UW31|PA2A5_HYDHA	Acidic phospholipase A2 57 OS=Hydrophis hardwickii PE=2 SV=1			0	0	MTLDYMDYGCYCGTGGSGTPVDELDR	Carbamidomethyl(C)@10; Carbamidomethyl(C)@12		0.0183916	2932.18	978.402	2932.17	978.396	3	3	1.1.1.2764.11	41.3795	134252	41.5893
1	17.87	17.87	76.97	67.11	61.18	sp|Q8UW31|PA2A5_HYDHA	Acidic phospholipase A2 57 OS=Hydrophis hardwickii PE=2 SV=1			0	0	MTLDYMDYGCYCGTGGSGTPVDELDR	Carbamidomethyl(C)@10; Carbamidomethyl(C)@12		-0.00248218	2932.16	978.395	2932.17	978.396	3	3	1.1.1.2839.12	44.3575	24140	44.3257
1	17.87	17.87	76.97	67.11	61.18	sp|Q8UW31|PA2A5_HYDHA	Acidic phospholipase A2 57 OS=Hydrophis hardwickii PE=2 SV=1			0	0	MTLDYMDYGCYCGTGGSGTPVDELDR	Carbamidomethyl(C)@10; Carbamidomethyl(C)@12; Deamidated(R)@26		0.0513328	2933.2	978.741	2933.15	978.724	3	6	1.1.1.2858.7	45.0991	19810	45.0796
1	17.87	17.87	76.97	67.11	61.18	sp|Q8UW31|PA2A5_HYDHA	Acidic phospholipase A2 57 OS=Hydrophis hardwickii PE=2 SV=1			0	0	MTLDYMDYGCYCGTGGSGTPVDELDR	Carbamidomethyl(C)@10; Carbamidomethyl(C)@12		-0.00980632	2932.16	978.393	2932.17	978.396	3	5	1.1.1.2874.9	45.7425	13289	45.7178
1	17.87	17.87	76.97	67.11	61.18	sp|Q8UW31|PA2A5_HYDHA	Acidic phospholipase A2 57 OS=Hydrophis hardwickii PE=2 SV=1			0	0	MTLDYMDYGCYCGTGGSGTPVDELDR	Carbamidomethyl(C)@10; Carbamidomethyl(C)@12		-0.00522873	2932.16	978.394	2932.17	978.396	3	5	1.1.1.2894.8	46.5368	15606	46.5148
1	17.87	17.87	76.97	67.11	61.18	sp|Q8UW31|PA2A5_HYDHA	Acidic phospholipase A2 57 OS=Hydrophis hardwickii PE=2 SV=1			0	0	MTLDYMDYGCYCGTGGSGTPVDELDR	Carbamidomethyl(C)@10; Carbamidomethyl(C)@12		-0.00614425	2932.16	978.394	2932.17	978.396	3	5	1.1.1.2903.10	46.9004	23619	46.8332
1	17.87	17.87	76.97	67.11	61.18	sp|Q8UW31|PA2A5_HYDHA	Acidic phospholipase A2 57 OS=Hydrophis hardwickii PE=2 SV=1			0	0	MTLDYMDYGCYCGTGGSGTPVDELDR	Carbamidomethyl(C)@10; Carbamidomethyl(C)@12		-0.00852459	2932.16	978.393	2932.17	978.396	3	3	1.1.1.2933.10	48.0826	36231	47.8974
1	17.87	17.87	76.97	67.11	61.18	sp|Q8UW31|PA2A5_HYDHA	Acidic phospholipase A2 57 OS=Hydrophis hardwickii PE=2 SV=1			0	0	MTLDYMDYGCYCGTGGSGTPVDELDR	Carbamidomethyl(C)@10; Carbamidomethyl(C)@12		-0.00193287	2932.16	978.395	2932.17	978.396	3	5	1.1.1.2955.10	48.9592	3105	48.9319
1	17.87	17.87	76.97	67.11	61.18	sp|Q8UW31|PA2A5_HYDHA	Acidic phospholipase A2 57 OS=Hydrophis hardwickii PE=2 SV=1			0	0	MTLDYMDYGCYCGTGGSGTPVDELDR	Carbamidomethyl(C)@10; Carbamidomethyl(C)@12		0.00099679	2932.17	978.396	2932.17	978.396	3	5	1.1.1.3019.12	51.5129	30687	51.4807
1	17.87	17.87	76.97	67.11	61.18	sp|Q8UW31|PA2A5_HYDHA	Acidic phospholipase A2 57 OS=Hydrophis hardwickii PE=2 SV=1			0	0	MTLDYMDYGCYCGTGGSGTPVDELDR	Carbamidomethyl(C)@10; Carbamidomethyl(C)@12		-0.0165811	2932.15	978.39	2932.17	978.396	3	5	1.1.1.3076.6	53.7656	13070	53.7492
1	17.87	17.87	76.97	67.11	61.18	sp|Q8UW31|PA2A5_HYDHA	Acidic phospholipase A2 57 OS=Hydrophis hardwickii PE=2 SV=1			0	0	MTLDYMDYGCYCGTGGSGTPVDELDR	Carbamidomethyl(C)@10; Carbamidomethyl(C)@12		-0.00852459	2932.16	978.393	2932.17	978.396	3	3	1.1.1.3078.7	53.847	745	53.828
1	17.87	17.87	76.97	67.11	61.18	sp|Q8UW31|PA2A5_HYDHA	Acidic phospholipase A2 57 OS=Hydrophis hardwickii PE=2 SV=1			0	0	MTLDYMDYGCYCGTGGSGTPVDELDR	Carbamidomethyl(C)@10; Carbamidomethyl(C)@12		0.00703921	2932.17	978.398	2932.17	978.396	3	5	1.1.1.3079.7	53.8864	13264	53.9066
1	17.87	17.87	76.97	67.11	61.18	sp|Q8UW31|PA2A5_HYDHA	Acidic phospholipase A2 57 OS=Hydrophis hardwickii PE=2 SV=1			0	0	MTLDYMDYGCYCGTGGSGTPVDELDR	Carbamidomethyl(C)@10; Carbamidomethyl(C)@12		0.00719389	2932.17	978.398	2932.17	978.396	3	4	1.1.1.3121.11	55.5623	24861	55.5329
1	17.87	17.87	76.97	67.11	61.18	sp|Q8UW31|PA2A5_HYDHA	Acidic phospholipase A2 57 OS=Hydrophis hardwickii PE=2 SV=1			0	0	MTLDYMDYGCYCGTGGSGTPVDELDR	Carbamidomethyl(C)@10; Carbamidomethyl(C)@12		0.000235932	2932.17	978.396	2932.17	978.396	3	4	1.1.1.3131.9	55.9552	11957	55.9307
1	17.87	17.87	76.97	67.11	61.18	sp|Q8UW31|PA2A5_HYDHA	Acidic phospholipase A2 57 OS=Hydrophis hardwickii PE=2 SV=1			0	0	MTLDYMDYGCYCGTGGSGTPVDELDR	Carbamidomethyl(C)@10; Carbamidomethyl(C)@12		0.00829251	2932.17	978.399	2932.17	978.396	3	4	1.1.1.3184.9	58.064	16862	57.9996
1	17.87	17.87	76.97	67.11	61.18	sp|Q8UW31|PA2A5_HYDHA	Acidic phospholipase A2 57 OS=Hydrophis hardwickii PE=2 SV=1			0	0	MTLDYMDYGCYCGTGGSGTPVDELDR	Carbamidomethyl(C)@10; Carbamidomethyl(C)@12		0.0222084	2932.19	978.403	2932.17	978.396	3	4	1.1.1.3195.8	58.4989	4020	58.5166
1	17.87	17.87	76.97	67.11	61.18	sp|Q8UW31|PA2A5_HYDHA	Acidic phospholipase A2 57 OS=Hydrophis hardwickii PE=2 SV=1			0	0	MTLDYMDYGCYCGTGGSGTPVDELDR	Carbamidomethyl(C)@10; Carbamidomethyl(C)@12		0.00994045	2932.18	978.399	2932.17	978.396	3	3	1.1.1.3200.11	58.7051	7095	58.6756
1	17.87	17.87	76.97	67.11	61.18	sp|Q8UW31|PA2A5_HYDHA	Acidic phospholipase A2 57 OS=Hydrophis hardwickii PE=2 SV=1			0	0	MTLDYMDYGCYCGTGGSGTPVDELDR	Carbamidomethyl(C)@10; Carbamidomethyl(C)@12		-0.012032	2932.15	978.392	2932.17	978.396	3	3	1.1.1.3220.6	59.488	5973	59.471
1	17.87	17.87	76.97	67.11	61.18	sp|Q8UW31|PA2A5_HYDHA	Acidic phospholipase A2 57 OS=Hydrophis hardwickii PE=2 SV=1			0	0	MTLDYMDYGCYCGTGGSGTPVDELDR	Carbamidomethyl(C)@10; Carbamidomethyl(C)@12		0.0222084	2932.19	978.403	2932.17	978.396	3	3	1.1.1.3230.11	59.8981	9244	59.988
1	17.87	17.87	76.97	67.11	61.18	sp|Q8UW31|PA2A5_HYDHA	Acidic phospholipase A2 57 OS=Hydrophis hardwickii PE=2 SV=1			0	0	MTLDYMDYGCYCGTGGSGTPVDELDR	Carbamidomethyl(C)@10; Carbamidomethyl(C)@12		0.0119546	2932.18	978.4	2932.17	978.396	3	4	1.1.1.3240.10	60.2934	17536	60.3062
1	17.87	17.87	76.97	67.11	61.18	sp|Q8UW31|PA2A5_HYDHA	Acidic phospholipase A2 57 OS=Hydrophis hardwickii PE=2 SV=1			0	0	MTLDYMDYGCYCGTGGSGTPVDELDR	Carbamidomethyl(C)@10; Carbamidomethyl(C)@12		0.00572905	2932.17	978.398	2932.17	978.396	3	4	1.1.1.3266.11	61.3293	8842	61.2999
1	17.87	17.87	76.97	67.11	61.18	sp|Q8UW31|PA2A5_HYDHA	Acidic phospholipase A2 57 OS=Hydrophis hardwickii PE=2 SV=1			0	0	MTLDYMDYGCYCGTGGSGTPVDELDR	Carbamidomethyl(C)@10; Carbamidomethyl(C)@12		0.0141518	2932.18	978.401	2932.17	978.396	3	3	1.1.1.3273.12	61.6104	8170	61.5785
1	17.87	17.87	76.97	67.11	61.18	sp|Q8UW31|PA2A5_HYDHA	Acidic phospholipase A2 57 OS=Hydrophis hardwickii PE=2 SV=1			0	0	MTLDYMDYGCYCGTGGSGTPVDELDR	Carbamidomethyl(C)@10; Carbamidomethyl(C)@12		0.00444733	2932.17	978.397	2932.17	978.396	3	4	1.1.1.3288.7	62.1953	17570	62.2551
1	17.87	17.87	76.97	67.11	61.18	sp|Q8UW31|PA2A5_HYDHA	Acidic phospholipase A2 57 OS=Hydrophis hardwickii PE=2 SV=1			0	0	MTLDYMDYGCYCGTGGSGTPVDELDR	Carbamidomethyl(C)@10; Carbamidomethyl(C)@12		0.0117715	2932.18	978.4	2932.17	978.396	3	3	1.1.1.3301.13	62.7278	17354	62.6931
1	17.87	17.87	76.97	67.11	61.18	sp|Q8UW31|PA2A5_HYDHA	Acidic phospholipase A2 57 OS=Hydrophis hardwickii PE=2 SV=1			0	0	MTLDYMDYGCYCGTGGSGTPVDELDR	Carbamidomethyl(C)@10; Carbamidomethyl(C)@12		0.0167153	2932.18	978.402	2932.17	978.396	3	4	1.1.1.3342.12	64.3552	8608	64.2041
1	17.87	17.87	76.97	67.11	61.18	sp|Q8UW31|PA2A5_HYDHA	Acidic phospholipase A2 57 OS=Hydrophis hardwickii PE=2 SV=1			0	0	MTLDYMDYGCYCGTGGSGTPVDELDR	Carbamidomethyl(C)@10; Carbamidomethyl(C)@12		0.00664457	2932.17	978.398	2932.17	978.396	3	4	1.1.1.3377.10	65.7418	11341	65.6747
1	17.87	17.87	76.97	67.11	61.18	sp|Q8UW31|PA2A5_HYDHA	Acidic phospholipase A2 57 OS=Hydrophis hardwickii PE=2 SV=1			0	0	MTLDYMDYGCYCGTGGSGTPVDELDR	Carbamidomethyl(C)@10; Carbamidomethyl(C)@12		-0.0321735	2932.13	978.385	2932.17	978.396	3	4	1.1.1.3413.8	67.1701	15459	67.1878
1	17.87	17.87	76.97	67.11	61.18	sp|Q8UW31|PA2A5_HYDHA	Acidic phospholipase A2 57 OS=Hydrophis hardwickii PE=2 SV=1			0	0	MTLDYMDYGCYCGTGGSGTPVDELDR	Carbamidomethyl(C)@10; Carbamidomethyl(C)@12		0.0152505	2932.18	978.401	2932.17	978.396	3	3	1.1.1.3418.10	67.3737	15523	67.3864
1	17.87	17.87	76.97	67.11	61.18	sp|Q8UW31|PA2A5_HYDHA	Acidic phospholipase A2 57 OS=Hydrophis hardwickii PE=2 SV=1			0	0	MTLDYMDYGCYCGTGGSGTPVDELDR	Carbamidomethyl(C)@10; Carbamidomethyl(C)@12		0.000968348	2932.17	978.396	2932.17	978.396	3	4	1.1.1.3484.11	70.0023	15323	70.0921
1	17.87	17.87	76.97	67.11	61.18	sp|Q8UW31|PA2A5_HYDHA	Acidic phospholipase A2 57 OS=Hydrophis hardwickii PE=2 SV=1			0	0	MTLDYMDYGCYCGTGGSGTPVDELDR	Carbamidomethyl(C)@10; Carbamidomethyl(C)@12		0.0167153	2932.18	978.402	2932.17	978.396	3	3	1.1.1.3766.5	79.9176	1530	79.9228
1	17.87	17.87	76.97	67.11	61.18	sp|Q8UW31|PA2A5_HYDHA	Acidic phospholipase A2 57 OS=Hydrophis hardwickii PE=2 SV=1			0	83.35	NLYQFK		cleaved L-N@N-term	0.00163711	811.424	406.719	811.423	406.719	2	6	1.1.1.2463.2	29.4286	2798	29.3808
1	17.87	17.87	76.97	67.11	61.18	sp|Q8UW31|PA2A5_HYDHA	Acidic phospholipase A2 57 OS=Hydrophis hardwickii PE=2 SV=1			0	83.35	NLYQFK		cleaved L-N@N-term	-0.00379493	811.419	406.717	811.423	406.719	2	5	1.1.1.2536.2	32.2957	1901	32.2884
1	17.87	17.87	76.97	67.11	61.18	sp|Q8UW31|PA2A5_HYDHA	Acidic phospholipase A2 57 OS=Hydrophis hardwickii PE=2 SV=1			0	73.46	NLYQFK		cleaved L-N@N-term	-0.00273729	811.42	406.717	811.423	406.719	2	4	1.1.1.3512.2	71.0935	272	71.0863
1	17.87	17.87	76.97	67.11	61.18	sp|Q8UW31|PA2A5_HYDHA	Acidic phospholipase A2 57 OS=Hydrophis hardwickii PE=2 SV=1			0	68.08	NLYQFK		cleaved L-N@N-term	0.00505502	811.428	406.721	811.423	406.719	2	6	1.1.1.2448.3	28.8272	4505	28.8173
1	17.87	17.87	76.97	67.11	61.18	sp|Q8UW31|PA2A5_HYDHA	Acidic phospholipase A2 57 OS=Hydrophis hardwickii PE=2 SV=1			0	54.7	NLYQFK		cleaved L-N@N-term	0.00523812	811.428	406.721	811.423	406.719	2	6	1.1.1.2454.2	29.0664	3606	29.059
1	17.87	17.87	76.97	67.11	61.18	sp|Q8UW31|PA2A5_HYDHA	Acidic phospholipase A2 57 OS=Hydrophis hardwickii PE=2 SV=1			0	50.5	NLYQFK		cleaved L-N@N-term	0.00102677	811.424	406.719	811.423	406.719	2	9	1.1.1.2418.2	27.6232	70541	27.6959
1	17.87	17.87	76.97	67.11	61.18	sp|Q8UW31|PA2A5_HYDHA	Acidic phospholipase A2 57 OS=Hydrophis hardwickii PE=2 SV=1			0	46.61	NLYQFK		cleaved L-N@N-term	0.00102677	811.424	406.719	811.423	406.719	2	9	1.1.1.2423.2	27.822	70541	27.6959
1	17.87	17.87	76.97	67.11	61.18	sp|Q8UW31|PA2A5_HYDHA	Acidic phospholipase A2 57 OS=Hydrophis hardwickii PE=2 SV=1			0	43.07	NLYQFK		cleaved L-N@N-term	0.00481088	811.428	406.721	811.423	406.719	2	5	1.1.1.2477.2	29.9904	2275	30.0635
1	17.87	17.87	76.97	67.11	61.18	sp|Q8UW31|PA2A5_HYDHA	Acidic phospholipase A2 57 OS=Hydrophis hardwickii PE=2 SV=1			0	24.38	NLYQFK		cleaved L-N@N-term	0.00481088	811.428	406.721	811.423	406.719	2	5	1.1.1.2479.2	30.0709	2275	30.0635
1	17.87	17.87	76.97	67.11	61.18	sp|Q8UW31|PA2A5_HYDHA	Acidic phospholipase A2 57 OS=Hydrophis hardwickii PE=2 SV=1			0	23.06	NLYQFK		cleaved L-N@N-term	0.000843663	811.424	406.719	811.423	406.719	2	8	1.1.1.2414.2	27.4648	67209	27.6959
1	17.87	17.87	76.97	67.11	61.18	sp|Q8UW31|PA2A5_HYDHA	Acidic phospholipase A2 57 OS=Hydrophis hardwickii PE=2 SV=1			0	20.54	NLYQFK		cleaved L-N@N-term	-0.000193918	811.423	406.719	811.423	406.719	2	7	1.1.1.2428.3	28.0242	70541	27.6959
1	17.87	17.87	76.97	67.11	61.18	sp|Q8UW31|PA2A5_HYDHA	Acidic phospholipase A2 57 OS=Hydrophis hardwickii PE=2 SV=1			0	20.54	NLYQFK		cleaved L-N@N-term	0.00462778	811.427	406.721	811.423	406.719	2	5	1.1.1.2438.2	28.4226	6907	28.4151
1	17.87	17.87	76.97	67.11	61.18	sp|Q8UW31|PA2A5_HYDHA	Acidic phospholipase A2 57 OS=Hydrophis hardwickii PE=2 SV=1			0	18.97	NLYQFK		cleaved L-N@N-term	0.00102677	811.424	406.719	811.423	406.719	2	8	1.1.1.2419.2	27.6631	70541	27.6959
1	17.87	17.87	76.97	67.11	61.18	sp|Q8UW31|PA2A5_HYDHA	Acidic phospholipase A2 57 OS=Hydrophis hardwickii PE=2 SV=1			0	18.27	NLYQFK		cleaved L-N@N-term	0.00481088	811.428	406.721	811.423	406.719	2	5	1.1.1.2446.3	28.7467	1961	28.8173
1	17.87	17.87	76.97	67.11	61.18	sp|Q8UW31|PA2A5_HYDHA	Acidic phospholipase A2 57 OS=Hydrophis hardwickii PE=2 SV=1			0	17.94	NLYQFK		cleaved L-N@N-term	0.000843663	811.424	406.719	811.423	406.719	2	6	1.1.1.2433.2	28.2218	60109	27.8151
1	17.87	17.87	76.97	67.11	61.18	sp|Q8UW31|PA2A5_HYDHA	Acidic phospholipase A2 57 OS=Hydrophis hardwickii PE=2 SV=1			0	16.16	NLYQFK		cleaved L-N@N-term	0.00066056	811.423	406.719	811.423	406.719	2	6	1.1.1.2413.2	27.4249	67209	27.6959
1	17.87	17.87	76.97	67.11	61.18	sp|Q8UW31|PA2A5_HYDHA	Acidic phospholipase A2 57 OS=Hydrophis hardwickii PE=2 SV=1			0	12.64	NLYQFK		cleaved L-N@N-term	0.00523812	811.428	406.721	811.423	406.719	2	4	1.1.1.2455.2	29.1065	3606	29.059
1	17.87	17.87	76.97	67.11	61.18	sp|Q8UW31|PA2A5_HYDHA	Acidic phospholipase A2 57 OS=Hydrophis hardwickii PE=2 SV=1			0	5.959	NLYQFK		cleaved L-N@N-term	0.00462778	811.427	406.721	811.423	406.719	2	5	1.1.1.2443.3	28.6263	7280	28.4151
1	17.87	17.87	76.97	67.11	61.18	sp|Q8UW31|PA2A5_HYDHA	Acidic phospholipase A2 57 OS=Hydrophis hardwickii PE=2 SV=1			0	4.667	NLYQFK		cleaved L-N@N-term	5.02185e-05	811.423	406.719	811.423	406.719	2	4	1.1.1.2373.2	25.8284	6035	25.8221
1	17.87	17.87	76.97	67.11	61.18	sp|Q8UW31|PA2A5_HYDHA	Acidic phospholipase A2 57 OS=Hydrophis hardwickii PE=2 SV=1			0	0	NLYQFK		cleaved L-N@N-term	0.00163711	811.424	406.719	811.423	406.719	2	4	1.1.1.2462.2	29.3883	2798	29.3808
1	17.87	17.87	76.97	67.11	61.18	sp|Q8UW31|PA2A5_HYDHA	Acidic phospholipase A2 57 OS=Hydrophis hardwickii PE=2 SV=1			0	0	NLYQFK		cleaved L-N@N-term	0.0082288	811.431	406.723	811.423	406.719	2	4	1.1.1.2474.2	29.8697	1902	29.9025
1	17.87	17.87	76.97	67.11	61.18	sp|Q8UW31|PA2A5_HYDHA	Acidic phospholipase A2 57 OS=Hydrophis hardwickii PE=2 SV=1			0	0	NLYQFK		cleaved L-N@N-term	-0.00379493	811.419	406.717	811.423	406.719	2	4	1.1.1.2502.2	30.9914	2110	30.9847
1	17.87	17.87	76.97	67.11	61.18	sp|Q8UW31|PA2A5_HYDHA	Acidic phospholipase A2 57 OS=Hydrophis hardwickii PE=2 SV=1			0	0	NLYQFK		cleaved L-N@N-term	-0.00379493	811.419	406.717	811.423	406.719	2	3	1.1.1.2537.2	32.3357	1901	32.2884
1	17.87	17.87	76.97	67.11	61.18	sp|Q8UW31|PA2A5_HYDHA	Acidic phospholipase A2 57 OS=Hydrophis hardwickii PE=2 SV=1			0	0	NLYQFK		cleaved L-N@N-term	0.00163711	811.424	406.719	811.423	406.719	2	3	1.1.1.2542.2	32.5359	1602	32.5284
1	17.87	17.87	76.97	67.11	61.18	sp|Q8UW31|PA2A5_HYDHA	Acidic phospholipase A2 57 OS=Hydrophis hardwickii PE=2 SV=1			0	22.77	NMIQC	Carbamidomethyl(C)@5	cleaved C-A@C-term	-0.000537566	664.267	665.274	664.267	665.275	1	6	1.1.1.2218.4	19.7686	4573	19.7567
1	17.87	17.87	76.97	67.11	61.18	sp|Q8UW31|PA2A5_HYDHA	Acidic phospholipase A2 57 OS=Hydrophis hardwickii PE=2 SV=1			0	98.97	TAAICFAGAPY	Carbamidomethyl(C)@5	cleaved Y-N@C-term	-0.0028792	1140.52	571.269	1140.53	571.271	2	12	1.1.1.2740.2	40.3994	86052	40.1141
1	17.87	17.87	76.97	67.11	61.18	sp|Q8UW31|PA2A5_HYDHA	Acidic phospholipase A2 57 OS=Hydrophis hardwickii PE=2 SV=1			0	98.7	TAAICFAGAPY	Carbamidomethyl(C)@5	cleaved Y-N@C-term	-0.00190265	1140.53	571.27	1140.53	571.271	2	15	1.1.1.2731.4	40.0467	86602	40.0347
1	17.87	17.87	76.97	67.11	61.18	sp|Q8UW31|PA2A5_HYDHA	Acidic phospholipase A2 57 OS=Hydrophis hardwickii PE=2 SV=1			0	98.38	TAAICFAGAPY	Carbamidomethyl(C)@5	cleaved Y-N@C-term	-0.00190265	1140.53	571.27	1140.53	571.271	2	15	1.1.1.2730.2	40.002	86602	40.0347
1	17.87	17.87	76.97	67.11	61.18	sp|Q8UW31|PA2A5_HYDHA	Acidic phospholipase A2 57 OS=Hydrophis hardwickii PE=2 SV=1			0	98	TAAICFAGAPY	Carbamidomethyl(C)@5	cleaved Y-N@C-term	-0.00226886	1140.53	571.27	1140.53	571.271	2	12	1.1.1.2725.3	39.8061	86602	40.0347
1	17.87	17.87	76.97	67.11	61.18	sp|Q8UW31|PA2A5_HYDHA	Acidic phospholipase A2 57 OS=Hydrophis hardwickii PE=2 SV=1			0	98	TAAICFAGAPY	Carbamidomethyl(C)@5	cleaved Y-N@C-term	-0.00324541	1140.52	571.269	1140.53	571.271	2	10	1.1.1.2770.4	41.6013	7535	41.5893
1	17.87	17.87	76.97	67.11	61.18	sp|Q8UW31|PA2A5_HYDHA	Acidic phospholipase A2 57 OS=Hydrophis hardwickii PE=2 SV=1			0	97.52	TAAICFAGAPY	Carbamidomethyl(C)@5	cleaved Y-N@C-term	-0.0028792	1140.52	571.269	1140.53	571.271	2	10	1.1.1.2683.4	38.1444	18142	38.0537
1	17.87	17.87	76.97	67.11	61.18	sp|Q8UW31|PA2A5_HYDHA	Acidic phospholipase A2 57 OS=Hydrophis hardwickii PE=2 SV=1			0	97.35	TAAICFAGAPY	Carbamidomethyl(C)@5	cleaved Y-N@C-term	-0.000774631	1140.53	571.271	1140.53	571.271	2	8	1.1.1.3218.3	59.4008	2417	59.3915
1	17.87	17.87	76.97	67.11	61.18	sp|Q8UW31|PA2A5_HYDHA	Acidic phospholipase A2 57 OS=Hydrophis hardwickii PE=2 SV=1			0	96.94	TAAICFAGAPY	Carbamidomethyl(C)@5	cleaved Y-N@C-term	-0.00263507	1140.52	571.27	1140.53	571.271	2	8	1.1.1.2950.2	48.7397	6734	48.8523
1	17.87	17.87	76.97	67.11	61.18	sp|Q8UW31|PA2A5_HYDHA	Acidic phospholipase A2 57 OS=Hydrophis hardwickii PE=2 SV=1			0	96.83	TAAICFAGAPY	Carbamidomethyl(C)@5	cleaved Y-N@C-term	-0.00199532	1140.53	571.27	1140.53	571.271	2	10	1.1.1.3277.2	61.7498	2702	61.7776
1	17.87	17.87	76.97	67.11	61.18	sp|Q8UW31|PA2A5_HYDHA	Acidic phospholipase A2 57 OS=Hydrophis hardwickii PE=2 SV=1			0	94.22	TAAICFAGAPY	Carbamidomethyl(C)@5	cleaved Y-N@C-term	-0.00190265	1140.53	571.27	1140.53	571.271	2	12	1.1.1.2726.3	39.8457	86602	40.0347
1	17.87	17.87	76.97	67.11	61.18	sp|Q8UW31|PA2A5_HYDHA	Acidic phospholipase A2 57 OS=Hydrophis hardwickii PE=2 SV=1			0	94.22	TAAICFAGAPY	Carbamidomethyl(C)@5	cleaved Y-N@C-term	-0.0028792	1140.52	571.269	1140.53	571.271	2	8	1.1.1.2960.2	49.1387	5889	49.1714
1	17.87	17.87	76.97	67.11	61.18	sp|Q8UW31|PA2A5_HYDHA	Acidic phospholipase A2 57 OS=Hydrophis hardwickii PE=2 SV=1			0	93.57	TAAICFAGAPY	Carbamidomethyl(C)@5	cleaved Y-N@C-term	-0.000774631	1140.53	571.271	1140.53	571.271	2	9	1.1.1.3562.2	73.0811	1654	73.1464
1	17.87	17.87	76.97	67.11	61.18	sp|Q8UW31|PA2A5_HYDHA	Acidic phospholipase A2 57 OS=Hydrophis hardwickii PE=2 SV=1			0	92.86	TAAICFAGAPY	Carbamidomethyl(C)@5	cleaved Y-N@C-term	-0.00947093	1140.52	571.266	1140.53	571.271	2	9	1.1.1.2790.2	42.3924	5149	42.3858
1	17.87	17.87	76.97	67.11	61.18	sp|Q8UW31|PA2A5_HYDHA	Acidic phospholipase A2 57 OS=Hydrophis hardwickii PE=2 SV=1			0	92.86	TAAICFAGAPY	Carbamidomethyl(C)@5	cleaved Y-N@C-term	-0.0104475	1140.52	571.266	1140.53	571.271	2	9	1.1.1.2883.2	46.0846	5005	46.1173
1	17.87	17.87	76.97	67.11	61.18	sp|Q8UW31|PA2A5_HYDHA	Acidic phospholipase A2 57 OS=Hydrophis hardwickii PE=2 SV=1			0	82.79	TAAICFAGAPY	Carbamidomethyl(C)@5	cleaved Y-N@C-term	-0.00138498	1140.53	571.27	1140.53	571.271	2	8	1.1.1.3608.2	74.9105	1590	74.8985
1	17.87	17.87	76.97	67.11	61.18	sp|Q8UW31|PA2A5_HYDHA	Acidic phospholipase A2 57 OS=Hydrophis hardwickii PE=2 SV=1			0	76.89	TAAICFAGAPY	Carbamidomethyl(C)@5	cleaved Y-N@C-term	-0.0008967	1140.53	571.27	1140.53	571.271	2	7	1.1.1.3132.2	55.9774	3623	56.0102
1	17.87	17.87	76.97	67.11	61.18	sp|Q8UW31|PA2A5_HYDHA	Acidic phospholipase A2 57 OS=Hydrophis hardwickii PE=2 SV=1			0	76.89	TAAICFAGAPY	Carbamidomethyl(C)@5	cleaved Y-N@C-term	0.000446063	1140.53	571.271	1140.53	571.271	2	6	1.1.1.3172.3	57.5722	1594	57.6024
1	17.87	17.87	76.97	67.11	61.18	sp|Q8UW31|PA2A5_HYDHA	Acidic phospholipase A2 57 OS=Hydrophis hardwickii PE=2 SV=1			0	76.89	TAAICFAGAPY	Carbamidomethyl(C)@5	cleaved Y-N@C-term	-0.00516913	1140.52	571.268	1140.53	571.271	2	9	1.1.1.3551.2	72.6419	1130	72.6298
1	17.87	17.87	76.97	67.11	61.18	sp|Q8UW31|PA2A5_HYDHA	Acidic phospholipase A2 57 OS=Hydrophis hardwickii PE=2 SV=1			0	71.35	TAAICFAGAPY	Carbamidomethyl(C)@5	cleaved Y-N@C-term	-0.00666334	1140.52	571.268	1140.53	571.271	2	9	1.1.1.2780.3	41.9977	6396	42.0279
1	17.87	17.87	76.97	67.11	61.18	sp|Q8UW31|PA2A5_HYDHA	Acidic phospholipase A2 57 OS=Hydrophis hardwickii PE=2 SV=1			0	66.17	TAAICFAGAPY	Carbamidomethyl(C)@5	cleaved Y-N@C-term	0.00298011	1140.53	571.273	1140.53	571.271	2	8	1.1.1.2873.2	45.685	5354	45.8378
1	17.87	17.87	76.97	67.11	61.18	sp|Q8UW31|PA2A5_HYDHA	Acidic phospholipase A2 57 OS=Hydrophis hardwickii PE=2 SV=1			0	66.17	TAAICFAGAPY	Carbamidomethyl(C)@5	cleaved Y-N@C-term	-0.0106916	1140.52	571.266	1140.53	571.271	2	7	1.1.1.2985.2	50.1335	2750	50.1266
1	17.87	17.87	76.97	67.11	61.18	sp|Q8UW31|PA2A5_HYDHA	Acidic phospholipase A2 57 OS=Hydrophis hardwickii PE=2 SV=1			0	60.58	TAAICFAGAPY	Carbamidomethyl(C)@5	cleaved Y-N@C-term	-0.0028792	1140.52	571.269	1140.53	571.271	2	8	1.1.1.2678.2	37.9418	18142	38.0537
1	17.87	17.87	76.97	67.11	61.18	sp|Q8UW31|PA2A5_HYDHA	Acidic phospholipase A2 57 OS=Hydrophis hardwickii PE=2 SV=1			0	54.71	TAAICFAGAPY	Carbamidomethyl(C)@5	cleaved Y-N@C-term	-0.00202472	1140.53	571.27	1140.53	571.271	2	8	1.1.1.2746.3	40.641	16298	40.5518
1	17.87	17.87	76.97	67.11	61.18	sp|Q8UW31|PA2A5_HYDHA	Acidic phospholipase A2 57 OS=Hydrophis hardwickii PE=2 SV=1			0	54.71	TAAICFAGAPY	Carbamidomethyl(C)@5	cleaved Y-N@C-term	-0.000437824	1140.53	571.271	1140.53	571.271	2	8	1.1.1.2774.2	41.7554	7304	41.7484
1	17.87	17.87	76.97	67.11	61.18	sp|Q8UW31|PA2A5_HYDHA	Acidic phospholipase A2 57 OS=Hydrophis hardwickii PE=2 SV=1			0	54.71	TAAICFAGAPY	Carbamidomethyl(C)@5	cleaved Y-N@C-term	-0.00409989	1140.52	571.269	1140.53	571.271	2	7	1.1.1.2841.2	44.4116	3920	44.3652
1	17.87	17.87	76.97	67.11	61.18	sp|Q8UW31|PA2A5_HYDHA	Acidic phospholipase A2 57 OS=Hydrophis hardwickii PE=2 SV=1			0	52.52	TAAICFAGAPY	Carbamidomethyl(C)@5	cleaved Y-N@C-term	0.000690201	1140.53	571.271	1140.53	571.271	2	6	1.1.1.3368.2	65.3664	2154	65.3567
1	17.87	17.87	76.97	67.11	61.18	sp|Q8UW31|PA2A5_HYDHA	Acidic phospholipase A2 57 OS=Hydrophis hardwickii PE=2 SV=1			0	52.52	TAAICFAGAPY	Carbamidomethyl(C)@5	cleaved Y-N@C-term	-0.00394843	1140.52	571.269	1140.53	571.271	2	7	1.1.1.3638.2	76.1159	1328	76.0561
1	17.87	17.87	76.97	67.11	61.18	sp|Q8UW31|PA2A5_HYDHA	Acidic phospholipase A2 57 OS=Hydrophis hardwickii PE=2 SV=1			0	43.45	TAAICFAGAPY	Carbamidomethyl(C)@5	cleaved Y-N@C-term	0.00447435	1140.53	571.273	1140.53	571.271	2	6	1.1.1.3383.4	65.9681	1814	65.9933
1	17.87	17.87	76.97	67.11	61.18	sp|Q8UW31|PA2A5_HYDHA	Acidic phospholipase A2 57 OS=Hydrophis hardwickii PE=2 SV=1			0	34.86	TAAICFAGAPY	Carbamidomethyl(C)@5	cleaved Y-N@C-term	-0.00492499	1140.52	571.269	1140.53	571.271	2	7	1.1.1.3593.2	74.3146	1646	74.3398
1	17.87	17.87	76.97	67.11	61.18	sp|Q8UW31|PA2A5_HYDHA	Acidic phospholipase A2 57 OS=Hydrophis hardwickii PE=2 SV=1			0	6.595	TAAICFAGAPY	Carbamidomethyl(C)@5	cleaved Y-N@C-term	-0.00114084	1140.53	571.27	1140.53	571.271	2	5	1.1.1.3320.4	63.4609	2343	63.3692
1	17.87	17.87	76.97	67.11	61.18	sp|Q8UW31|PA2A5_HYDHA	Acidic phospholipase A2 57 OS=Hydrophis hardwickii PE=2 SV=1			0	6.595	TAAICFAGAPY	Carbamidomethyl(C)@5	cleaved Y-N@C-term	-0.0008967	1140.53	571.27	1140.53	571.271	2	6	1.1.1.3605.2	74.7909	1423	74.7786
1	17.87	17.87	76.97	67.11	61.18	sp|Q8UW31|PA2A5_HYDHA	Acidic phospholipase A2 57 OS=Hydrophis hardwickii PE=2 SV=1			0	1.785	TAAICFAGAPY	Carbamidomethyl(C)@5	cleaved Y-N@C-term	0.00361987	1140.53	571.273	1140.53	571.271	2	5	1.1.1.3232.3	59.9577	3104	59.988
1	17.87	17.87	76.97	67.11	61.18	sp|Q8UW31|PA2A5_HYDHA	Acidic phospholipase A2 57 OS=Hydrophis hardwickii PE=2 SV=1			0	1.353	TAAICFAGAPY	Carbamidomethyl(C)@5	cleaved Y-N@C-term	-0.00211739	1140.53	571.27	1140.53	571.271	2	5	1.1.1.3127.5	55.7859	3383	55.7714
1	17.87	17.87	76.97	67.11	61.18	sp|Q8UW31|PA2A5_HYDHA	Acidic phospholipase A2 57 OS=Hydrophis hardwickii PE=2 SV=1			0	1.351	TAAICFAGAPY	Carbamidomethyl(C)@5	cleaved Y-N@C-term	-0.00614568	1140.52	571.268	1140.53	571.271	2	4	1.1.1.3520.4	71.4166	2410	71.3249
1	17.87	17.87	76.97	67.11	61.18	sp|Q8UW31|PA2A5_HYDHA	Acidic phospholipase A2 57 OS=Hydrophis hardwickii PE=2 SV=1			0	0.2247	TAAICFAGAPY	Carbamidomethyl(C)@5	cleaved Y-N@C-term	0.000172521	1140.53	571.271	1140.53	571.271	2	7	1.1.1.2745.3	40.6012	13639	40.6315
1	17.87	17.87	76.97	67.11	61.18	sp|Q8UW31|PA2A5_HYDHA	Acidic phospholipase A2 57 OS=Hydrophis hardwickii PE=2 SV=1			0	0	TAAICFAGAPY	Carbamidomethyl(C)@5	cleaved Y-N@C-term	-0.00324541	1140.52	571.269	1140.53	571.271	2	6	1.1.1.2755.4	41.0024	9645	40.9502
1	17.87	17.87	76.97	67.11	61.18	sp|Q8UW31|PA2A5_HYDHA	Acidic phospholipase A2 57 OS=Hydrophis hardwickii PE=2 SV=1			0	0	TAAICFAGAPY	Carbamidomethyl(C)@5	cleaved Y-N@C-term	-0.00629714	1140.52	571.268	1140.53	571.271	2	6	1.1.1.2927.2	47.825	4667	47.8974
1	17.87	17.87	76.97	67.11	61.18	sp|Q8UW31|PA2A5_HYDHA	Acidic phospholipase A2 57 OS=Hydrophis hardwickii PE=2 SV=1			0	0	TAAICFAGAPY	Carbamidomethyl(C)@5	cleaved Y-N@C-term	-0.00211739	1140.53	571.27	1140.53	571.271	2	4	1.1.1.3112.2	55.182	3349	55.2148
1	17.87	17.87	76.97	67.11	61.18	sp|Q8UW31|PA2A5_HYDHA	Acidic phospholipase A2 57 OS=Hydrophis hardwickii PE=2 SV=1			0	99	TAAICFAGAPYNK	Carbamidomethyl(C)@5		0.0101881	1382.68	692.345	1382.67	692.34	2	19	1.1.1.2470.6	29.7197	22036	29.7025
1	17.87	17.87	76.97	67.11	61.18	sp|Q8UW31|PA2A5_HYDHA	Acidic phospholipase A2 57 OS=Hydrophis hardwickii PE=2 SV=1			0	99	TAAICFAGAPYNK	Carbamidomethyl(C)@5		0.00554956	1382.67	692.343	1382.67	692.34	2	19	1.1.1.2503.7	31.0435	189783	31.1428
1	17.87	17.87	76.97	67.11	61.18	sp|Q8UW31|PA2A5_HYDHA	Acidic phospholipase A2 57 OS=Hydrophis hardwickii PE=2 SV=1			0	99	TAAICFAGAPYNK	Carbamidomethyl(C)@5		0.00554956	1382.67	692.343	1382.67	692.34	2	18	1.1.1.2504.5	31.078	189783	31.1428
1	17.87	17.87	76.97	67.11	61.18	sp|Q8UW31|PA2A5_HYDHA	Acidic phospholipase A2 57 OS=Hydrophis hardwickii PE=2 SV=1			0	99	TAAICFAGAPYNK	Carbamidomethyl(C)@5		0.00371854	1382.67	692.342	1382.67	692.34	2	15	1.1.1.2524.7	31.8339	14472	31.7754
1	17.87	17.87	76.97	67.11	61.18	sp|Q8UW31|PA2A5_HYDHA	Acidic phospholipase A2 57 OS=Hydrophis hardwickii PE=2 SV=1			0	99	TAAICFAGAPYNK	Carbamidomethyl(C)@5		0.00371854	1382.67	692.342	1382.67	692.34	2	16	1.1.1.2525.7	31.8728	14472	31.7754
1	17.87	17.87	76.97	67.11	61.18	sp|Q8UW31|PA2A5_HYDHA	Acidic phospholipase A2 57 OS=Hydrophis hardwickii PE=2 SV=1			0	99	TAAICFAGAPYNK	Carbamidomethyl(C)@5		1.01359	1383.68	692.847	1382.67	692.34	2	16	1.1.1.2539.7	32.4282	5916	32.3684
1	17.87	17.87	76.97	67.11	61.18	sp|Q8UW31|PA2A5_HYDHA	Acidic phospholipase A2 57 OS=Hydrophis hardwickii PE=2 SV=1			0	99	TAAICFAGAPYNK	Carbamidomethyl(C)@5		0.00762472	1382.67	692.344	1382.67	692.34	2	15	1.1.1.2544.9	32.6335	10041	32.6487
1	17.87	17.87	76.97	67.11	61.18	sp|Q8UW31|PA2A5_HYDHA	Acidic phospholipase A2 57 OS=Hydrophis hardwickii PE=2 SV=1			0	99	TAAICFAGAPYNK	Carbamidomethyl(C)@5		1.00419	1383.67	692.842	1382.67	692.34	2	15	1.1.1.2556.10	33.115	4661	33.0883
1	17.87	17.87	76.97	67.11	61.18	sp|Q8UW31|PA2A5_HYDHA	Acidic phospholipase A2 57 OS=Hydrophis hardwickii PE=2 SV=1			0	99	TAAICFAGAPYNK	Carbamidomethyl(C)@5		0.00799092	1382.67	692.344	1382.67	692.34	2	15	1.1.1.2569.6	33.6202	6656	33.5629
1	17.87	17.87	76.97	67.11	61.18	sp|Q8UW31|PA2A5_HYDHA	Acidic phospholipase A2 57 OS=Hydrophis hardwickii PE=2 SV=1			0	99	TAAICFAGAPYNK	Carbamidomethyl(C)@5		-0.00296498	1382.66	692.338	1382.67	692.34	2	14	1.1.1.2574.4	33.8159	6209	33.8436
1	17.87	17.87	76.97	67.11	61.18	sp|Q8UW31|PA2A5_HYDHA	Acidic phospholipase A2 57 OS=Hydrophis hardwickii PE=2 SV=1			0	99	TAAICFAGAPYNK	Carbamidomethyl(C)@5		-0.000157391	1382.67	692.34	1382.67	692.34	2	14	1.1.1.2585.8	34.2654	5651	34.2831
1	17.87	17.87	76.97	67.11	61.18	sp|Q8UW31|PA2A5_HYDHA	Acidic phospholipase A2 57 OS=Hydrophis hardwickii PE=2 SV=1			0	99	TAAICFAGAPYNK	Carbamidomethyl(C)@5		0.0026502	1382.67	692.341	1382.67	692.34	2	15	1.1.1.2590.7	34.4623	7712	34.4825
1	17.87	17.87	76.97	67.11	61.18	sp|Q8UW31|PA2A5_HYDHA	Acidic phospholipase A2 57 OS=Hydrophis hardwickii PE=2 SV=1			0	99	TAAICFAGAPYNK	Carbamidomethyl(C)@5		-0.00650498	1382.66	692.337	1382.67	692.34	2	13	1.1.1.2635.8	36.2656	4116	36.3235
1	17.87	17.87	76.97	67.11	61.18	sp|Q8UW31|PA2A5_HYDHA	Acidic phospholipase A2 57 OS=Hydrophis hardwickii PE=2 SV=1			0	99	TAAICFAGAPYNK	Carbamidomethyl(C)@5		-0.0130967	1382.65	692.333	1382.67	692.34	2	15	1.1.1.2676.2	37.8677	3343	37.8954
1	17.87	17.87	76.97	67.11	61.18	sp|Q8UW31|PA2A5_HYDHA	Acidic phospholipase A2 57 OS=Hydrophis hardwickii PE=2 SV=1			0	99	TAAICFAGAPYNK	Carbamidomethyl(C)@5		0.00582399	1382.67	692.343	1382.67	692.34	2	11	1.1.1.2685.3	38.2213	3842	38.2515
1	17.87	17.87	76.97	67.11	61.18	sp|Q8UW31|PA2A5_HYDHA	Acidic phospholipase A2 57 OS=Hydrophis hardwickii PE=2 SV=1			0	99	TAAICFAGAPYNK	Carbamidomethyl(C)@5		0.0175426	1382.68	692.349	1382.67	692.34	2	12	1.1.1.2731.7	40.0542	12705	40.3526
1	17.87	17.87	76.97	67.11	61.18	sp|Q8UW31|PA2A5_HYDHA	Acidic phospholipase A2 57 OS=Hydrophis hardwickii PE=2 SV=1			0	99	TAAICFAGAPYNK	Carbamidomethyl(C)@5		0.992713	1383.66	692.836	1382.67	692.34	2	12	1.1.1.2465.7	29.5216	5436	29.7025
1	17.87	17.87	76.97	67.11	61.18	sp|Q8UW31|PA2A5_HYDHA	Acidic phospholipase A2 57 OS=Hydrophis hardwickii PE=2 SV=1			0	99	TAAICFAGAPYNK	Carbamidomethyl(C)@5		0.00554956	1382.67	692.343	1382.67	692.34	2	17	1.1.1.2508.3	31.2354	189783	31.1428
1	17.87	17.87	76.97	67.11	61.18	sp|Q8UW31|PA2A5_HYDHA	Acidic phospholipase A2 57 OS=Hydrophis hardwickii PE=2 SV=1			0	99	TAAICFAGAPYNK	Carbamidomethyl(C)@5		0.00481716	1382.67	692.342	1382.67	692.34	2	17	1.1.1.2513.4	31.4437	96597	31.1428
1	17.87	17.87	76.97	67.11	61.18	sp|Q8UW31|PA2A5_HYDHA	Acidic phospholipase A2 57 OS=Hydrophis hardwickii PE=2 SV=1			0	99	TAAICFAGAPYNK	Carbamidomethyl(C)@5		0.0121412	1382.68	692.346	1382.67	692.34	2	13	1.1.1.2529.6	32.0275	15451	31.9715
1	17.87	17.87	76.97	67.11	61.18	sp|Q8UW31|PA2A5_HYDHA	Acidic phospholipase A2 57 OS=Hydrophis hardwickii PE=2 SV=1			0	99	TAAICFAGAPYNK	Carbamidomethyl(C)@5		-0.0130048	1382.65	692.333	1382.67	692.34	2	13	1.1.1.2545.9	32.6738	5073	32.6487
1	17.87	17.87	76.97	67.11	61.18	sp|Q8UW31|PA2A5_HYDHA	Acidic phospholipase A2 57 OS=Hydrophis hardwickii PE=2 SV=1			0	99	TAAICFAGAPYNK	Carbamidomethyl(C)@5		0.00420682	1382.67	692.342	1382.67	692.34	2	13	1.1.1.2550.7	32.8691	7416	32.8893
1	17.87	17.87	76.97	67.11	61.18	sp|Q8UW31|PA2A5_HYDHA	Acidic phospholipase A2 57 OS=Hydrophis hardwickii PE=2 SV=1			0	99	TAAICFAGAPYNK	Carbamidomethyl(C)@5		0.00323027	1382.67	692.342	1382.67	692.34	2	13	1.1.1.2554.6	33.0261	7728	33.0883
1	17.87	17.87	76.97	67.11	61.18	sp|Q8UW31|PA2A5_HYDHA	Acidic phospholipase A2 57 OS=Hydrophis hardwickii PE=2 SV=1			0	99	TAAICFAGAPYNK	Carbamidomethyl(C)@5		-0.00467394	1382.66	692.338	1382.67	692.34	2	13	1.1.1.2584.6	34.2204	4170	34.2032
1	17.87	17.87	76.97	67.11	61.18	sp|Q8UW31|PA2A5_HYDHA	Acidic phospholipase A2 57 OS=Hydrophis hardwickii PE=2 SV=1			0	99	TAAICFAGAPYNK	Carbamidomethyl(C)@5		-0.00992291	1382.66	692.335	1382.67	692.34	2	13	1.1.1.2626.8	35.9064	4894	35.8842
1	17.87	17.87	76.97	67.11	61.18	sp|Q8UW31|PA2A5_HYDHA	Acidic phospholipase A2 57 OS=Hydrophis hardwickii PE=2 SV=1			0	99	TAAICFAGAPYNK	Carbamidomethyl(C)@5		0.0101881	1382.68	692.345	1382.67	692.34	2	12	1.1.1.2466.9	29.5669	21983	29.7025
1	17.87	17.87	76.97	67.11	61.18	sp|Q8UW31|PA2A5_HYDHA	Acidic phospholipase A2 57 OS=Hydrophis hardwickii PE=2 SV=1			0	99	TAAICFAGAPYNK	Carbamidomethyl(C)@5		-0.0138592	1382.65	692.333	1382.67	692.34	2	13	1.1.1.2538.10	32.3956	5949	32.3684
1	17.87	17.87	76.97	67.11	61.18	sp|Q8UW31|PA2A5_HYDHA	Acidic phospholipase A2 57 OS=Hydrophis hardwickii PE=2 SV=1			0	99	TAAICFAGAPYNK	Carbamidomethyl(C)@5		1.00419	1383.67	692.842	1382.67	692.34	2	13	1.1.1.2559.5	33.2208	4808	33.246
1	17.87	17.87	76.97	67.11	61.18	sp|Q8UW31|PA2A5_HYDHA	Acidic phospholipase A2 57 OS=Hydrophis hardwickii PE=2 SV=1			0	99	TAAICFAGAPYNK	Carbamidomethyl(C)@5		0.002742	1382.67	692.341	1382.67	692.34	2	11	1.1.1.2480.7	30.1237	5475	30.1037
1	17.87	17.87	76.97	67.11	61.18	sp|Q8UW31|PA2A5_HYDHA	Acidic phospholipase A2 57 OS=Hydrophis hardwickii PE=2 SV=1			0	99	TAAICFAGAPYNK	Carbamidomethyl(C)@5		0.00420682	1382.67	692.342	1382.67	692.34	2	11	1.1.1.2549.7	32.8291	7416	32.8893
1	17.87	17.87	76.97	67.11	61.18	sp|Q8UW31|PA2A5_HYDHA	Acidic phospholipase A2 57 OS=Hydrophis hardwickii PE=2 SV=1			0	99	TAAICFAGAPYNK	Carbamidomethyl(C)@5		-0.0024767	1382.66	692.339	1382.67	692.34	2	12	1.1.1.2639.7	36.4225	4268	36.4032
1	17.87	17.87	76.97	67.11	61.18	sp|Q8UW31|PA2A5_HYDHA	Acidic phospholipase A2 57 OS=Hydrophis hardwickii PE=2 SV=1			0	99	TAAICFAGAPYNK	Carbamidomethyl(C)@5		0.00203985	1382.67	692.341	1382.67	692.34	2	12	1.1.1.2687.7	38.3108	3695	38.3707
1	17.87	17.87	76.97	67.11	61.18	sp|Q8UW31|PA2A5_HYDHA	Acidic phospholipase A2 57 OS=Hydrophis hardwickii PE=2 SV=1			0	99	TAAICFAGAPYNK	Carbamidomethyl(C)@5		0.00457302	1382.67	692.342	1382.67	692.34	2	12	1.1.1.2534.8	32.2308	12498	32.2485
1	17.87	17.87	76.97	67.11	61.18	sp|Q8UW31|PA2A5_HYDHA	Acidic phospholipase A2 57 OS=Hydrophis hardwickii PE=2 SV=1			0	99	TAAICFAGAPYNK	Carbamidomethyl(C)@5		0.0130261	1382.68	692.346	1382.67	692.34	2	14	1.1.1.2741.6	40.4495	10191	40.3526
1	17.87	17.87	76.97	67.11	61.18	sp|Q8UW31|PA2A5_HYDHA	Acidic phospholipase A2 57 OS=Hydrophis hardwickii PE=2 SV=1			0	99	TAAICFAGAPYNK	Carbamidomethyl(C)@5		-0.00140831	1382.66	692.339	1382.67	692.34	2	11	1.1.1.2564.6	33.421	6588	33.4041
1	17.87	17.87	76.97	67.11	61.18	sp|Q8UW31|PA2A5_HYDHA	Acidic phospholipase A2 57 OS=Hydrophis hardwickii PE=2 SV=1			0	99	TAAICFAGAPYNK	Carbamidomethyl(C)@5		-0.00296498	1382.66	692.338	1382.67	692.34	2	12	1.1.1.2571.6	33.7004	6137	33.6831
1	17.87	17.87	76.97	67.11	61.18	sp|Q8UW31|PA2A5_HYDHA	Acidic phospholipase A2 57 OS=Hydrophis hardwickii PE=2 SV=1			0	99	TAAICFAGAPYNK	Carbamidomethyl(C)@5		0.00213166	1382.67	692.341	1382.67	692.34	2	11	1.1.1.2481.8	30.1664	6348	30.1037
1	17.87	17.87	76.97	67.11	61.18	sp|Q8UW31|PA2A5_HYDHA	Acidic phospholipase A2 57 OS=Hydrophis hardwickii PE=2 SV=1			0	99	TAAICFAGAPYNK	Carbamidomethyl(C)@5		-0.0040636	1382.66	692.338	1382.67	692.34	2	12	1.1.1.2579.6	34.0207	5922	33.9634
1	17.87	17.87	76.97	67.11	61.18	sp|Q8UW31|PA2A5_HYDHA	Acidic phospholipase A2 57 OS=Hydrophis hardwickii PE=2 SV=1			0	99	TAAICFAGAPYNK	Carbamidomethyl(C)@5		-0.000157391	1382.67	692.34	1382.67	692.34	2	12	1.1.1.2589.5	34.4173	7956	34.2831
1	17.87	17.87	76.97	67.11	61.18	sp|Q8UW31|PA2A5_HYDHA	Acidic phospholipase A2 57 OS=Hydrophis hardwickii PE=2 SV=1			0	99	TAAICFAGAPYNK	Carbamidomethyl(C)@5		-0.0129746	1382.65	692.333	1382.67	692.34	2	10	1.1.1.2716.6	39.4578	1839	39.4412
1	17.87	17.87	76.97	67.11	61.18	sp|Q8UW31|PA2A5_HYDHA	Acidic phospholipase A2 57 OS=Hydrophis hardwickii PE=2 SV=1			0	99	TAAICFAGAPYNK	Carbamidomethyl(C)@5		0.0100964	1382.68	692.345	1382.67	692.34	2	10	1.1.1.2727.5	39.8904	8625	40.2334
1	17.87	17.87	76.97	67.11	61.18	sp|Q8UW31|PA2A5_HYDHA	Acidic phospholipase A2 57 OS=Hydrophis hardwickii PE=2 SV=1			0	99	TAAICFAGAPYNK	Carbamidomethyl(C)@5		-0.000326121	1382.66	692.34	1382.67	692.34	2	10	1.1.1.3457.6	68.9155	1301	68.9383
1	17.87	17.87	76.97	67.11	61.18	sp|Q8UW31|PA2A5_HYDHA	Acidic phospholipase A2 57 OS=Hydrophis hardwickii PE=2 SV=1			0	99	TAAICFAGAPYNK	Carbamidomethyl(C)@5		-0.0024767	1382.66	692.339	1382.67	692.34	2	12	1.1.1.2601.10	34.911	4062	34.9237
1	17.87	17.87	76.97	67.11	61.18	sp|Q8UW31|PA2A5_HYDHA	Acidic phospholipase A2 57 OS=Hydrophis hardwickii PE=2 SV=1			0	99	TAAICFAGAPYNK	Carbamidomethyl(C)@5		-0.011876	1382.65	692.334	1382.67	692.34	2	11	1.1.1.2682.8	38.1148	3804	38.093
1	17.87	17.87	76.97	67.11	61.18	sp|Q8UW31|PA2A5_HYDHA	Acidic phospholipase A2 57 OS=Hydrophis hardwickii PE=2 SV=1			0	99	TAAICFAGAPYNK	Carbamidomethyl(C)@5		-0.0147303	1382.65	692.332	1382.67	692.34	2	9	1.1.1.3326.5	63.702	1259	63.7671
1	17.87	17.87	76.97	67.11	61.18	sp|Q8UW31|PA2A5_HYDHA	Acidic phospholipase A2 57 OS=Hydrophis hardwickii PE=2 SV=1			0	99	TAAICFAGAPYNK	Carbamidomethyl(C)@5		-0.00296498	1382.66	692.338	1382.67	692.34	2	12	1.1.1.2575.7	33.8635	6209	33.8436
1	17.87	17.87	76.97	67.11	61.18	sp|Q8UW31|PA2A5_HYDHA	Acidic phospholipase A2 57 OS=Hydrophis hardwickii PE=2 SV=1			0	99	TAAICFAGAPYNK	Carbamidomethyl(C)@5		0.00203985	1382.67	692.341	1382.67	692.34	2	12	1.1.1.2617.8	35.5467	5687	35.5243
1	17.87	17.87	76.97	67.11	61.18	sp|Q8UW31|PA2A5_HYDHA	Acidic phospholipase A2 57 OS=Hydrophis hardwickii PE=2 SV=1			0	99	TAAICFAGAPYNK	Carbamidomethyl(C)@5		0.00362675	1382.67	692.342	1382.67	692.34	2	9	1.1.1.2706.4	39.0584	3528	39.007
1	17.87	17.87	76.97	67.11	61.18	sp|Q8UW31|PA2A5_HYDHA	Acidic phospholipase A2 57 OS=Hydrophis hardwickii PE=2 SV=1			0	99	TAAICFAGAPYNK	Carbamidomethyl(C)@5		0.0158336	1382.68	692.348	1382.67	692.34	2	9	1.1.1.2715.3	39.4109	3377	39.4412
1	17.87	17.87	76.97	67.11	61.18	sp|Q8UW31|PA2A5_HYDHA	Acidic phospholipase A2 57 OS=Hydrophis hardwickii PE=2 SV=1			0	99	TAAICFAGAPYNK	Carbamidomethyl(C)@5		0.0135143	1382.68	692.347	1382.67	692.34	2	11	1.1.1.2732.4	40.0863	12365	40.3128
1	17.87	17.87	76.97	67.11	61.18	sp|Q8UW31|PA2A5_HYDHA	Acidic phospholipase A2 57 OS=Hydrophis hardwickii PE=2 SV=1			0	99	TAAICFAGAPYNK	Carbamidomethyl(C)@5		0.994827	1383.66	692.837	1382.67	692.34	2	11	1.1.1.2778.4	41.9203	4402	41.9881
1	17.87	17.87	76.97	67.11	61.18	sp|Q8UW31|PA2A5_HYDHA	Acidic phospholipase A2 57 OS=Hydrophis hardwickii PE=2 SV=1			0	99	TAAICFAGAPYNK	Carbamidomethyl(C)@5		1.04085	1383.71	692.86	1382.67	692.34	2	11	1.1.1.2784.3	42.1573	4277	42.0279
1	17.87	17.87	76.97	67.11	61.18	sp|Q8UW31|PA2A5_HYDHA	Acidic phospholipase A2 57 OS=Hydrophis hardwickii PE=2 SV=1			0	98.97	TAAICFAGAPYNK	Carbamidomethyl(C)@5		0.00692261	1382.67	692.343	1382.67	692.34	2	11	1.1.1.2595.6	34.66	7400	34.7231
1	17.87	17.87	76.97	67.11	61.18	sp|Q8UW31|PA2A5_HYDHA	Acidic phospholipase A2 57 OS=Hydrophis hardwickii PE=2 SV=1			0	98.97	TAAICFAGAPYNK	Carbamidomethyl(C)@5		0.00326054	1382.67	692.342	1382.67	692.34	2	11	1.1.1.2599.7	34.8233	3721	34.8033
1	17.87	17.87	76.97	67.11	61.18	sp|Q8UW31|PA2A5_HYDHA	Acidic phospholipase A2 57 OS=Hydrophis hardwickii PE=2 SV=1			0	98.97	TAAICFAGAPYNK	Carbamidomethyl(C)@5		-0.0024767	1382.66	692.339	1382.67	692.34	2	10	1.1.1.2640.7	36.462	4244	36.4032
1	17.87	17.87	76.97	67.11	61.18	sp|Q8UW31|PA2A5_HYDHA	Acidic phospholipase A2 57 OS=Hydrophis hardwickii PE=2 SV=1			0	98.97	TAAICFAGAPYNK	Carbamidomethyl(C)@5		0.00228399	1382.67	692.341	1382.67	692.34	2	10	1.1.1.2642.4	36.5337	4589	36.5614
1	17.87	17.87	76.97	67.11	61.18	sp|Q8UW31|PA2A5_HYDHA	Acidic phospholipase A2 57 OS=Hydrophis hardwickii PE=2 SV=1			0	98.97	TAAICFAGAPYNK	Carbamidomethyl(C)@5		-0.000767736	1382.66	692.34	1382.67	692.34	2	8	1.1.1.2721.4	39.6506	3140	39.5993
1	17.87	17.87	76.97	67.11	61.18	sp|Q8UW31|PA2A5_HYDHA	Acidic phospholipase A2 57 OS=Hydrophis hardwickii PE=2 SV=1			0	98.97	TAAICFAGAPYNK	Carbamidomethyl(C)@5		0.0130261	1382.68	692.346	1382.67	692.34	2	12	1.1.1.2736.5	40.2479	10336	40.3526
1	17.87	17.87	76.97	67.11	61.18	sp|Q8UW31|PA2A5_HYDHA	Acidic phospholipase A2 57 OS=Hydrophis hardwickii PE=2 SV=1			0	98.97	TAAICFAGAPYNK	Carbamidomethyl(C)@5		0.00545778	1382.67	692.343	1382.67	692.34	2	10	1.1.1.2752.6	40.8875	3359	40.8703
1	17.87	17.87	76.97	67.11	61.18	sp|Q8UW31|PA2A5_HYDHA	Acidic phospholipase A2 57 OS=Hydrophis hardwickii PE=2 SV=1			0	98.97	TAAICFAGAPYNK	Carbamidomethyl(C)@5		0.00948606	1382.67	692.345	1382.67	692.34	2	9	1.1.1.2757.7	41.0897	3123	41.0701
1	17.87	17.87	76.97	67.11	61.18	sp|Q8UW31|PA2A5_HYDHA	Acidic phospholipase A2 57 OS=Hydrophis hardwickii PE=2 SV=1			0	98.97	TAAICFAGAPYNK	Carbamidomethyl(C)@5		-0.0021105	1382.66	692.339	1382.67	692.34	2	10	1.1.1.2762.7	41.2898	2570	41.3101
1	17.87	17.87	76.97	67.11	61.18	sp|Q8UW31|PA2A5_HYDHA	Acidic phospholipase A2 57 OS=Hydrophis hardwickii PE=2 SV=1			0	98.97	TAAICFAGAPYNK	Carbamidomethyl(C)@5		0.0135143	1382.68	692.347	1382.67	692.34	2	8	1.1.1.2847.3	44.6509	2367	44.6416
1	17.87	17.87	76.97	67.11	61.18	sp|Q8UW31|PA2A5_HYDHA	Acidic phospholipase A2 57 OS=Hydrophis hardwickii PE=2 SV=1			0	98.97	TAAICFAGAPYNK	Carbamidomethyl(C)@5		-0.00369739	1382.66	692.338	1382.67	692.34	2	7	1.1.1.2855.4	44.9718	1769	44.9198
1	17.87	17.87	76.97	67.11	61.18	sp|Q8UW31|PA2A5_HYDHA	Acidic phospholipase A2 57 OS=Hydrophis hardwickii PE=2 SV=1			0	98.97	TAAICFAGAPYNK	Carbamidomethyl(C)@5		-0.0168808	1382.65	692.332	1382.67	692.34	2	8	1.1.1.2882.4	46.0499	2737	46.0377
1	17.87	17.87	76.97	67.11	61.18	sp|Q8UW31|PA2A5_HYDHA	Acidic phospholipase A2 57 OS=Hydrophis hardwickii PE=2 SV=1			0	98.97	TAAICFAGAPYNK	Carbamidomethyl(C)@5		-0.0133408	1382.65	692.333	1382.67	692.34	2	8	1.1.1.2886.2	46.2041	2624	46.1173
1	17.87	17.87	76.97	67.11	61.18	sp|Q8UW31|PA2A5_HYDHA	Acidic phospholipase A2 57 OS=Hydrophis hardwickii PE=2 SV=1			0	98.93	TAAICFAGAPYNK	Carbamidomethyl(C)@5		-0.0128993	1382.65	692.333	1382.67	692.34	2	7	1.1.1.3164.3	57.2544	951	57.2846
1	17.87	17.87	76.97	67.11	61.18	sp|Q8UW31|PA2A5_HYDHA	Acidic phospholipase A2 57 OS=Hydrophis hardwickii PE=2 SV=1			0	98.93	TAAICFAGAPYNK	Carbamidomethyl(C)@5		-0.000326121	1382.66	692.34	1382.67	692.34	2	7	1.1.1.3245.5	60.4795	990	60.4651
1	17.87	17.87	76.97	67.11	61.18	sp|Q8UW31|PA2A5_HYDHA	Acidic phospholipase A2 57 OS=Hydrophis hardwickii PE=2 SV=1			0	98.93	TAAICFAGAPYNK	Carbamidomethyl(C)@5		0.00321389	1382.67	692.341	1382.67	692.34	2	9	1.1.1.3247.5	60.5592	1068	60.5445
1	17.87	17.87	76.97	67.11	61.18	sp|Q8UW31|PA2A5_HYDHA	Acidic phospholipase A2 57 OS=Hydrophis hardwickii PE=2 SV=1			0	98.93	TAAICFAGAPYNK	Carbamidomethyl(C)@5		-0.00313372	1382.66	692.338	1382.67	692.34	2	8	1.1.1.3284.5	62.031	1267	62.0562
1	17.87	17.87	76.97	67.11	61.18	sp|Q8UW31|PA2A5_HYDHA	Acidic phospholipase A2 57 OS=Hydrophis hardwickii PE=2 SV=1			0	98.93	TAAICFAGAPYNK	Carbamidomethyl(C)@5		-0.0099696	1382.66	692.335	1382.67	692.34	2	8	1.1.1.3306.4	62.9039	1301	62.8919
1	17.87	17.87	76.97	67.11	61.18	sp|Q8UW31|PA2A5_HYDHA	Acidic phospholipase A2 57 OS=Hydrophis hardwickii PE=2 SV=1			0	98.93	TAAICFAGAPYNK	Carbamidomethyl(C)@5		-0.0099696	1382.66	692.335	1382.67	692.34	2	7	1.1.1.3308.3	62.9811	1301	62.8919
1	17.87	17.87	76.97	67.11	61.18	sp|Q8UW31|PA2A5_HYDHA	Acidic phospholipase A2 57 OS=Hydrophis hardwickii PE=2 SV=1			0	98.93	TAAICFAGAPYNK	Carbamidomethyl(C)@5		-0.0187586	1382.65	692.331	1382.67	692.34	2	10	1.1.1.3381.4	65.8885	1104	65.9137
1	17.87	17.87	76.97	67.11	61.18	sp|Q8UW31|PA2A5_HYDHA	Acidic phospholipase A2 57 OS=Hydrophis hardwickii PE=2 SV=1			0	98.93	TAAICFAGAPYNK	Carbamidomethyl(C)@5		-0.00569717	1382.66	692.337	1382.67	692.34	2	8	1.1.1.3389.4	66.2046	1068	66.1926
1	17.87	17.87	76.97	67.11	61.18	sp|Q8UW31|PA2A5_HYDHA	Acidic phospholipase A2 57 OS=Hydrophis hardwickii PE=2 SV=1			0	98.93	TAAICFAGAPYNK	Carbamidomethyl(C)@5		-0.00349992	1382.66	692.338	1382.67	692.34	2	8	1.1.1.3409.3	66.9986	1208	67.0288
1	17.87	17.87	76.97	67.11	61.18	sp|Q8UW31|PA2A5_HYDHA	Acidic phospholipase A2 57 OS=Hydrophis hardwickii PE=2 SV=1			0	98.93	TAAICFAGAPYNK	Carbamidomethyl(C)@5		-0.00972546	1382.66	692.335	1382.67	692.34	2	7	1.1.1.3468.5	69.3509	1277	69.4158
1	17.87	17.87	76.97	67.11	61.18	sp|Q8UW31|PA2A5_HYDHA	Acidic phospholipase A2 57 OS=Hydrophis hardwickii PE=2 SV=1			0	98.93	TAAICFAGAPYNK	Carbamidomethyl(C)@5		-0.0111903	1382.65	692.334	1382.67	692.34	2	8	1.1.1.3474.5	69.5894	1007	69.6147
1	17.87	17.87	76.97	67.11	61.18	sp|Q8UW31|PA2A5_HYDHA	Acidic phospholipase A2 57 OS=Hydrophis hardwickii PE=2 SV=1			0	98.93	TAAICFAGAPYNK	Carbamidomethyl(C)@5		-0.00874891	1382.66	692.336	1382.67	692.34	2	8	1.1.1.3484.4	69.9848	427	69.9727
1	17.87	17.87	76.97	67.11	61.18	sp|Q8UW31|PA2A5_HYDHA	Acidic phospholipase A2 57 OS=Hydrophis hardwickii PE=2 SV=1			0	98.93	TAAICFAGAPYNK	Carbamidomethyl(C)@5		-0.0128993	1382.65	692.333	1382.67	692.34	2	7	1.1.1.3510.6	71.0237	977	71.0863
1	17.87	17.87	76.97	67.11	61.18	sp|Q8UW31|PA2A5_HYDHA	Acidic phospholipase A2 57 OS=Hydrophis hardwickii PE=2 SV=1			0	98.93	TAAICFAGAPYNK	Carbamidomethyl(C)@5		-0.0083827	1382.66	692.336	1382.67	692.34	2	8	1.1.1.3542.4	72.2898	641	72.2756
1	17.87	17.87	76.97	67.11	61.18	sp|Q8UW31|PA2A5_HYDHA	Acidic phospholipase A2 57 OS=Hydrophis hardwickii PE=2 SV=1			0	98.93	TAAICFAGAPYNK	Carbamidomethyl(C)@5		0.00150492	1382.67	692.341	1382.67	692.34	2	11	1.1.1.3558.2	72.9197	1029	72.9078
1	17.87	17.87	76.97	67.11	61.18	sp|Q8UW31|PA2A5_HYDHA	Acidic phospholipase A2 57 OS=Hydrophis hardwickii PE=2 SV=1			0	98.93	TAAICFAGAPYNK	Carbamidomethyl(C)@5		-0.00459855	1382.66	692.338	1382.67	692.34	2	9	1.1.1.3570.6	73.4101	635	73.4654
1	17.87	17.87	76.97	67.11	61.18	sp|Q8UW31|PA2A5_HYDHA	Acidic phospholipase A2 57 OS=Hydrophis hardwickii PE=2 SV=1			0	98.93	TAAICFAGAPYNK	Carbamidomethyl(C)@5		-0.0103358	1382.65	692.335	1382.67	692.34	2	8	1.1.1.3574.3	73.5598	950	73.4254
1	17.87	17.87	76.97	67.11	61.18	sp|Q8UW31|PA2A5_HYDHA	Acidic phospholipase A2 57 OS=Hydrophis hardwickii PE=2 SV=1			0	98.93	TAAICFAGAPYNK	Carbamidomethyl(C)@5		0.00187113	1382.67	692.341	1382.67	692.34	2	8	1.1.1.3606.4	74.8382	782	74.8187
1	17.87	17.87	76.97	67.11	61.18	sp|Q8UW31|PA2A5_HYDHA	Acidic phospholipase A2 57 OS=Hydrophis hardwickii PE=2 SV=1			0	98.93	TAAICFAGAPYNK	Carbamidomethyl(C)@5		-0.00630752	1382.66	692.337	1382.67	692.34	2	10	1.1.1.3613.4	75.1249	910	75.1376
1	17.87	17.87	76.97	67.11	61.18	sp|Q8UW31|PA2A5_HYDHA	Acidic phospholipase A2 57 OS=Hydrophis hardwickii PE=2 SV=1			0	98.93	TAAICFAGAPYNK	Carbamidomethyl(C)@5		-0.0118006	1382.65	692.334	1382.67	692.34	2	8	1.1.1.3617.4	75.2771	837	75.2576
1	17.87	17.87	76.97	67.11	61.18	sp|Q8UW31|PA2A5_HYDHA	Acidic phospholipase A2 57 OS=Hydrophis hardwickii PE=2 SV=1			0	98.93	TAAICFAGAPYNK	Carbamidomethyl(C)@5		-0.0128993	1382.65	692.333	1382.67	692.34	2	10	1.1.1.3627.3	75.6814	632	75.6166
1	17.87	17.87	76.97	67.11	61.18	sp|Q8UW31|PA2A5_HYDHA	Acidic phospholipase A2 57 OS=Hydrophis hardwickii PE=2 SV=1			0	98.93	TAAICFAGAPYNK	Carbamidomethyl(C)@5		-0.0131434	1382.65	692.333	1382.67	692.34	2	9	1.1.1.3633.4	75.9313	381	75.9763
1	17.87	17.87	76.97	67.11	61.18	sp|Q8UW31|PA2A5_HYDHA	Acidic phospholipase A2 57 OS=Hydrophis hardwickii PE=2 SV=1			0	98.7	TAAICFAGAPYNK	Carbamidomethyl(C)@5		0.00692261	1382.67	692.343	1382.67	692.34	2	10	1.1.1.2594.8	34.6249	7400	34.7231
1	17.87	17.87	76.97	67.11	61.18	sp|Q8UW31|PA2A5_HYDHA	Acidic phospholipase A2 57 OS=Hydrophis hardwickii PE=2 SV=1			0	98.7	TAAICFAGAPYNK	Carbamidomethyl(C)@5		-0.00455188	1382.66	692.338	1382.67	692.34	2	11	1.1.1.2604.7	35.0239	3865	35.1242
1	17.87	17.87	76.97	67.11	61.18	sp|Q8UW31|PA2A5_HYDHA	Acidic phospholipase A2 57 OS=Hydrophis hardwickii PE=2 SV=1			0	98.7	TAAICFAGAPYNK	Carbamidomethyl(C)@5		-0.0129746	1382.65	692.333	1382.67	692.34	2	9	1.1.1.2678.5	37.9493	3915	38.0142
1	17.87	17.87	76.97	67.11	61.18	sp|Q8UW31|PA2A5_HYDHA	Acidic phospholipase A2 57 OS=Hydrophis hardwickii PE=2 SV=1			0	98.7	TAAICFAGAPYNK	Carbamidomethyl(C)@5		0.0138805	1382.68	692.347	1382.67	692.34	2	10	1.1.1.2747.4	40.6833	10191	40.3526
1	17.87	17.87	76.97	67.11	61.18	sp|Q8UW31|PA2A5_HYDHA	Acidic phospholipase A2 57 OS=Hydrophis hardwickii PE=2 SV=1			0	98.7	TAAICFAGAPYNK	Carbamidomethyl(C)@5		-0.00357532	1382.66	692.338	1382.67	692.34	2	8	1.1.1.2854.4	44.9321	1843	44.9198
1	17.87	17.87	76.97	67.11	61.18	sp|Q8UW31|PA2A5_HYDHA	Acidic phospholipase A2 57 OS=Hydrophis hardwickii PE=2 SV=1			0	98.46	TAAICFAGAPYNK	Carbamidomethyl(C)@5		-0.0099696	1382.66	692.335	1382.67	692.34	2	7	1.1.1.3305.5	62.8667	1301	62.8919
1	17.87	17.87	76.97	67.11	61.18	sp|Q8UW31|PA2A5_HYDHA	Acidic phospholipase A2 57 OS=Hydrophis hardwickii PE=2 SV=1			0	98.38	TAAICFAGAPYNK	Carbamidomethyl(C)@5		-0.00333119	1382.66	692.338	1382.67	692.34	2	10	1.1.1.2605.6	35.0615	7664	35.0442
1	17.87	17.87	76.97	67.11	61.18	sp|Q8UW31|PA2A5_HYDHA	Acidic phospholipase A2 57 OS=Hydrophis hardwickii PE=2 SV=1			0	98	TAAICFAGAPYNK	Carbamidomethyl(C)@5		-0.00735946	1382.66	692.336	1382.67	692.34	2	10	1.1.1.2609.8	35.2267	4385	35.2046
1	17.87	17.87	76.97	67.11	61.18	sp|Q8UW31|PA2A5_HYDHA	Acidic phospholipase A2 57 OS=Hydrophis hardwickii PE=2 SV=1			0	98	TAAICFAGAPYNK	Carbamidomethyl(C)@5		-0.00809188	1382.66	692.336	1382.67	692.34	2	10	1.1.1.2610.11	35.2743	4920	35.2845
1	17.87	17.87	76.97	67.11	61.18	sp|Q8UW31|PA2A5_HYDHA	Acidic phospholipase A2 57 OS=Hydrophis hardwickii PE=2 SV=1			0	98	TAAICFAGAPYNK	Carbamidomethyl(C)@5		0.0126599	1382.68	692.346	1382.67	692.34	2	9	1.1.1.2619.9	35.6287	3075	35.604
1	17.87	17.87	76.97	67.11	61.18	sp|Q8UW31|PA2A5_HYDHA	Acidic phospholipase A2 57 OS=Hydrophis hardwickii PE=2 SV=1			0	98	TAAICFAGAPYNK	Carbamidomethyl(C)@5		-0.0112657	1382.65	692.334	1382.67	692.34	2	9	1.1.1.2629.5	36.0188	5070	36.0042
1	17.87	17.87	76.97	67.11	61.18	sp|Q8UW31|PA2A5_HYDHA	Acidic phospholipase A2 57 OS=Hydrophis hardwickii PE=2 SV=1			0	98	TAAICFAGAPYNK	Carbamidomethyl(C)@5		-0.00870222	1382.66	692.336	1382.67	692.34	2	8	1.1.1.2693.5	38.5441	2281	38.5294
1	17.87	17.87	76.97	67.11	61.18	sp|Q8UW31|PA2A5_HYDHA	Acidic phospholipase A2 57 OS=Hydrophis hardwickii PE=2 SV=1			0	98	TAAICFAGAPYNK	Carbamidomethyl(C)@5		0.00191778	1382.67	692.341	1382.67	692.34	2	8	1.1.1.2698.7	38.7483	3725	38.7287
1	17.87	17.87	76.97	67.11	61.18	sp|Q8UW31|PA2A5_HYDHA	Acidic phospholipase A2 57 OS=Hydrophis hardwickii PE=2 SV=1			0	98	TAAICFAGAPYNK	Carbamidomethyl(C)@5		-0.0024767	1382.66	692.339	1382.67	692.34	2	9	1.1.1.2701.4	38.8603	3011	38.888
1	17.87	17.87	76.97	67.11	61.18	sp|Q8UW31|PA2A5_HYDHA	Acidic phospholipase A2 57 OS=Hydrophis hardwickii PE=2 SV=1			0	98	TAAICFAGAPYNK	Carbamidomethyl(C)@5		-0.00369739	1382.66	692.338	1382.67	692.34	2	7	1.1.1.2890.3	46.3652	2779	46.3558
1	17.87	17.87	76.97	67.11	61.18	sp|Q8UW31|PA2A5_HYDHA	Acidic phospholipase A2 57 OS=Hydrophis hardwickii PE=2 SV=1			0	97.78	TAAICFAGAPYNK	Carbamidomethyl(C)@5		-0.00337785	1382.66	692.338	1382.67	692.34	2	7	1.1.1.3096.3	54.5483	878	54.4993
1	17.87	17.87	76.97	67.11	61.18	sp|Q8UW31|PA2A5_HYDHA	Acidic phospholipase A2 57 OS=Hydrophis hardwickii PE=2 SV=1			0	97.78	TAAICFAGAPYNK	Carbamidomethyl(C)@5		-0.01412	1382.65	692.333	1382.67	692.34	2	8	1.1.1.3376.4	65.6894	1173	65.7146
1	17.87	17.87	76.97	67.11	61.18	sp|Q8UW31|PA2A5_HYDHA	Acidic phospholipase A2 57 OS=Hydrophis hardwickii PE=2 SV=1			0	97.78	TAAICFAGAPYNK	Carbamidomethyl(C)@5		0.00187113	1382.67	692.341	1382.67	692.34	2	9	1.1.1.3608.3	74.918	965	74.8187
1	17.87	17.87	76.97	67.11	61.18	sp|Q8UW31|PA2A5_HYDHA	Acidic phospholipase A2 57 OS=Hydrophis hardwickii PE=2 SV=1			0	97.78	TAAICFAGAPYNK	Carbamidomethyl(C)@5		1.00223	1383.67	692.841	1382.67	692.34	2	10	1.1.1.3618.4	75.3246	248	75.3373
1	17.87	17.87	76.97	67.11	61.18	sp|Q8UW31|PA2A5_HYDHA	Acidic phospholipase A2 57 OS=Hydrophis hardwickii PE=2 SV=1			0	97.78	TAAICFAGAPYNK	Carbamidomethyl(C)@5		-0.00813856	1382.66	692.336	1382.67	692.34	2	8	1.1.1.3634.4	75.9561	625	75.9763
1	17.87	17.87	76.97	67.11	61.18	sp|Q8UW31|PA2A5_HYDHA	Acidic phospholipase A2 57 OS=Hydrophis hardwickii PE=2 SV=1			0	97.52	TAAICFAGAPYNK	Carbamidomethyl(C)@5		-0.0040636	1382.66	692.338	1382.67	692.34	2	10	1.1.1.2614.9	35.4293	4911	35.3645
1	17.87	17.87	76.97	67.11	61.18	sp|Q8UW31|PA2A5_HYDHA	Acidic phospholipase A2 57 OS=Hydrophis hardwickii PE=2 SV=1			0	97.31	TAAICFAGAPYNK	Carbamidomethyl(C)@5		0.0101881	1382.68	692.345	1382.67	692.34	2	9	1.1.1.2475.8	29.9249	23439	29.7025
1	17.87	17.87	76.97	67.11	61.18	sp|Q8UW31|PA2A5_HYDHA	Acidic phospholipase A2 57 OS=Hydrophis hardwickii PE=2 SV=1			0	96.94	TAAICFAGAPYNK	Carbamidomethyl(C)@5		-0.00125601	1382.66	692.339	1382.67	692.34	2	9	1.1.1.2624.5	35.819	5310	35.8042
1	17.87	17.87	76.97	67.11	61.18	sp|Q8UW31|PA2A5_HYDHA	Acidic phospholipase A2 57 OS=Hydrophis hardwickii PE=2 SV=1			0	96.94	TAAICFAGAPYNK	Carbamidomethyl(C)@5		1.04207	1383.71	692.861	1382.67	692.34	2	9	1.1.1.2788.5	42.3212	1127	42.3068
1	17.87	17.87	76.97	67.11	61.18	sp|Q8UW31|PA2A5_HYDHA	Acidic phospholipase A2 57 OS=Hydrophis hardwickii PE=2 SV=1			0	96.94	TAAICFAGAPYNK	Carbamidomethyl(C)@5		-0.0123643	1382.65	692.334	1382.67	692.34	2	7	1.1.1.3010.3	51.1312	895	51.1215
1	17.87	17.87	76.97	67.11	61.18	sp|Q8UW31|PA2A5_HYDHA	Acidic phospholipase A2 57 OS=Hydrophis hardwickii PE=2 SV=1			0	96.83	TAAICFAGAPYNK	Carbamidomethyl(C)@5		-0.010702	1382.65	692.335	1382.67	692.34	2	6	1.1.1.3111.5	55.1497	1236	55.1353
1	17.87	17.87	76.97	67.11	61.18	sp|Q8UW31|PA2A5_HYDHA	Acidic phospholipase A2 57 OS=Hydrophis hardwickii PE=2 SV=1			0	96.83	TAAICFAGAPYNK	Carbamidomethyl(C)@5		-0.0147303	1382.65	692.332	1382.67	692.34	2	7	1.1.1.3124.5	55.6665	1971	55.7316
1	17.87	17.87	76.97	67.11	61.18	sp|Q8UW31|PA2A5_HYDHA	Acidic phospholipase A2 57 OS=Hydrophis hardwickii PE=2 SV=1			0	96.83	TAAICFAGAPYNK	Carbamidomethyl(C)@5		0.989412	1383.65	692.835	1382.67	692.34	2	7	1.1.1.3143.6	56.4253	840	56.4084
1	17.87	17.87	76.97	67.11	61.18	sp|Q8UW31|PA2A5_HYDHA	Acidic phospholipase A2 57 OS=Hydrophis hardwickii PE=2 SV=1			0	96.83	TAAICFAGAPYNK	Carbamidomethyl(C)@5		-0.0102137	1382.66	692.335	1382.67	692.34	2	5	1.1.1.3148.5	56.6222	1088	56.6075
1	17.87	17.87	76.97	67.11	61.18	sp|Q8UW31|PA2A5_HYDHA	Acidic phospholipase A2 57 OS=Hydrophis hardwickii PE=2 SV=1			0	96.83	TAAICFAGAPYNK	Carbamidomethyl(C)@5		-0.0133875	1382.65	692.333	1382.67	692.34	2	6	1.1.1.3172.6	57.5797	1360	57.5231
1	17.87	17.87	76.97	67.11	61.18	sp|Q8UW31|PA2A5_HYDHA	Acidic phospholipase A2 57 OS=Hydrophis hardwickii PE=2 SV=1			0	96.83	TAAICFAGAPYNK	Carbamidomethyl(C)@5		-0.0131434	1382.65	692.333	1382.67	692.34	2	6	1.1.1.3237.4	60.1593	1139	60.187
1	17.87	17.87	76.97	67.11	61.18	sp|Q8UW31|PA2A5_HYDHA	Acidic phospholipase A2 57 OS=Hydrophis hardwickii PE=2 SV=1			0	96.83	TAAICFAGAPYNK	Carbamidomethyl(C)@5		-0.0171717	1382.65	692.331	1382.67	692.34	2	8	1.1.1.3296.4	62.5088	592	62.4542
1	17.87	17.87	76.97	67.11	61.18	sp|Q8UW31|PA2A5_HYDHA	Acidic phospholipase A2 57 OS=Hydrophis hardwickii PE=2 SV=1			0	96.83	TAAICFAGAPYNK	Carbamidomethyl(C)@5		-0.00874891	1382.66	692.336	1382.67	692.34	2	6	1.1.1.3311.5	63.1052	1120	63.0906
1	17.87	17.87	76.97	67.11	61.18	sp|Q8UW31|PA2A5_HYDHA	Acidic phospholipase A2 57 OS=Hydrophis hardwickii PE=2 SV=1			0	96.83	TAAICFAGAPYNK	Carbamidomethyl(C)@5		-0.0168055	1382.65	692.332	1382.67	692.34	2	7	1.1.1.3341.5	64.298	1303	64.3232
1	17.87	17.87	76.97	67.11	61.18	sp|Q8UW31|PA2A5_HYDHA	Acidic phospholipase A2 57 OS=Hydrophis hardwickii PE=2 SV=1			0	96.83	TAAICFAGAPYNK	Carbamidomethyl(C)@5		-0.0155848	1382.65	692.332	1382.67	692.34	2	6	1.1.1.3446.5	68.4748	880	68.5398
1	17.87	17.87	76.97	67.11	61.18	sp|Q8UW31|PA2A5_HYDHA	Acidic phospholipase A2 57 OS=Hydrophis hardwickii PE=2 SV=1			0	96.83	TAAICFAGAPYNK	Carbamidomethyl(C)@5		-0.000936467	1382.66	692.339	1382.67	692.34	2	7	1.1.1.3479.4	69.7886	851	69.774
1	17.87	17.87	76.97	67.11	61.18	sp|Q8UW31|PA2A5_HYDHA	Acidic phospholipase A2 57 OS=Hydrophis hardwickii PE=2 SV=1			0	96.83	TAAICFAGAPYNK	Carbamidomethyl(C)@5		-0.01412	1382.65	692.333	1382.67	692.34	2	6	1.1.1.3515.5	71.2203	1019	71.3249
1	17.87	17.87	76.97	67.11	61.18	sp|Q8UW31|PA2A5_HYDHA	Acidic phospholipase A2 57 OS=Hydrophis hardwickii PE=2 SV=1			0	96.83	TAAICFAGAPYNK	Carbamidomethyl(C)@5		0.983797	1383.65	692.832	1382.67	692.34	2	9	1.1.1.3543.2	72.3265	454	72.2756
1	17.87	17.87	76.97	67.11	61.18	sp|Q8UW31|PA2A5_HYDHA	Acidic phospholipase A2 57 OS=Hydrophis hardwickii PE=2 SV=1			0	96.83	TAAICFAGAPYNK	Carbamidomethyl(C)@5		-0.0111903	1382.65	692.334	1382.67	692.34	2	8	1.1.1.3564.3	73.1657	991	73.266
1	17.87	17.87	76.97	67.11	61.18	sp|Q8UW31|PA2A5_HYDHA	Acidic phospholipase A2 57 OS=Hydrophis hardwickii PE=2 SV=1			0	96.83	TAAICFAGAPYNK	Carbamidomethyl(C)@5		-0.00191302	1382.66	692.339	1382.67	692.34	2	7	1.1.1.3597.4	74.4789	758	74.4194
1	17.87	17.87	76.97	67.11	61.18	sp|Q8UW31|PA2A5_HYDHA	Acidic phospholipase A2 57 OS=Hydrophis hardwickii PE=2 SV=1			0	96.83	TAAICFAGAPYNK	Carbamidomethyl(C)@5		-0.0024013	1382.66	692.339	1382.67	692.34	2	8	1.1.1.3622.5	75.4843	605	75.4171
1	17.87	17.87	76.97	67.11	61.18	sp|Q8UW31|PA2A5_HYDHA	Acidic phospholipase A2 57 OS=Hydrophis hardwickii PE=2 SV=1			0	96.83	TAAICFAGAPYNK	Carbamidomethyl(C)@5		-0.0187586	1382.65	692.331	1382.67	692.34	2	9	1.1.1.3638.3	76.1309	589	76.096
1	17.87	17.87	76.97	67.11	61.18	sp|Q8UW31|PA2A5_HYDHA	Acidic phospholipase A2 57 OS=Hydrophis hardwickii PE=2 SV=1			0	96.83	TAAICFAGAPYNK	Carbamidomethyl(C)@5		-0.0161951	1382.65	692.332	1382.67	692.34	2	7	1.1.1.3672.4	77.3554	589	77.301
1	17.87	17.87	76.97	67.11	61.18	sp|Q8UW31|PA2A5_HYDHA	Acidic phospholipase A2 57 OS=Hydrophis hardwickii PE=2 SV=1			0	96.21	TAAICFAGAPYNK	Carbamidomethyl(C)@5		-0.00735946	1382.66	692.336	1382.67	692.34	2	7	1.1.1.2809.5	43.1501	3430	43.1358
1	17.87	17.87	76.97	67.11	61.18	sp|Q8UW31|PA2A5_HYDHA	Acidic phospholipase A2 57 OS=Hydrophis hardwickii PE=2 SV=1			0	95.32	TAAICFAGAPYNK	Carbamidomethyl(C)@5		-0.0165146	1382.65	692.332	1382.67	692.34	2	7	1.1.1.2973.4	49.6617	1962	49.6894
1	17.87	17.87	76.97	67.11	61.18	sp|Q8UW31|PA2A5_HYDHA	Acidic phospholipase A2 57 OS=Hydrophis hardwickii PE=2 SV=1			0	94.22	TAAICFAGAPYNK	Carbamidomethyl(C)@5		-0.0130967	1382.65	692.333	1382.67	692.34	2	6	1.1.1.2935.2	48.1421	1411	48.1749
1	17.87	17.87	76.97	67.11	61.18	sp|Q8UW31|PA2A5_HYDHA	Acidic phospholipase A2 57 OS=Hydrophis hardwickii PE=2 SV=1			0	94.22	TAAICFAGAPYNK	Carbamidomethyl(C)@5		-0.0149277	1382.65	692.332	1382.67	692.34	2	6	1.1.1.2998.5	50.658	1255	50.6833
1	17.87	17.87	76.97	67.11	61.18	sp|Q8UW31|PA2A5_HYDHA	Acidic phospholipase A2 57 OS=Hydrophis hardwickii PE=2 SV=1			0	93.57	TAAICFAGAPYNK	Carbamidomethyl(C)@5		-0.0133875	1382.65	692.333	1382.67	692.34	2	6	1.1.1.3170.5	57.4978	1360	57.5231
1	17.87	17.87	76.97	67.11	61.18	sp|Q8UW31|PA2A5_HYDHA	Acidic phospholipase A2 57 OS=Hydrophis hardwickii PE=2 SV=1			0	93.57	TAAICFAGAPYNK	Carbamidomethyl(C)@5		-0.0163172	1382.65	692.332	1382.67	692.34	2	6	1.1.1.3216.4	59.3241	1014	59.3119
1	17.87	17.87	76.97	67.11	61.18	sp|Q8UW31|PA2A5_HYDHA	Acidic phospholipase A2 57 OS=Hydrophis hardwickii PE=2 SV=1			0	93.57	TAAICFAGAPYNK	Carbamidomethyl(C)@5		0.00504493	1382.67	692.342	1382.67	692.34	2	7	1.1.1.3367.5	65.3364	1459	65.3168
1	17.87	17.87	76.97	67.11	61.18	sp|Q8UW31|PA2A5_HYDHA	Acidic phospholipase A2 57 OS=Hydrophis hardwickii PE=2 SV=1			0	92.86	TAAICFAGAPYNK	Carbamidomethyl(C)@5		0.00142951	1382.67	692.341	1382.67	692.34	2	7	1.1.1.2695.5	38.6238	3675	38.6091
1	17.87	17.87	76.97	67.11	61.18	sp|Q8UW31|PA2A5_HYDHA	Acidic phospholipase A2 57 OS=Hydrophis hardwickii PE=2 SV=1			0	92.86	TAAICFAGAPYNK	Carbamidomethyl(C)@5		-0.00467394	1382.66	692.338	1382.67	692.34	2	8	1.1.1.2767.3	41.4793	2689	41.4695
1	17.87	17.87	76.97	67.11	61.18	sp|Q8UW31|PA2A5_HYDHA	Acidic phospholipase A2 57 OS=Hydrophis hardwickii PE=2 SV=1			0	92.86	TAAICFAGAPYNK	Carbamidomethyl(C)@5		0.00167364	1382.67	692.341	1382.67	692.34	2	7	1.1.1.2769.4	41.5615	3229	41.5494
1	17.87	17.87	76.97	67.11	61.18	sp|Q8UW31|PA2A5_HYDHA	Acidic phospholipase A2 57 OS=Hydrophis hardwickii PE=2 SV=1			0	92.86	TAAICFAGAPYNK	Carbamidomethyl(C)@5		-0.00870222	1382.66	692.336	1382.67	692.34	2	6	1.1.1.2940.2	48.341	1627	48.4137
1	17.87	17.87	76.97	67.11	61.18	sp|Q8UW31|PA2A5_HYDHA	Acidic phospholipase A2 57 OS=Hydrophis hardwickii PE=2 SV=1			0	91.18	TAAICFAGAPYNK	Carbamidomethyl(C)@5		0.0026502	1382.67	692.341	1382.67	692.34	2	7	1.1.1.2688.5	38.3455	3695	38.3707
1	17.87	17.87	76.97	67.11	61.18	sp|Q8UW31|PA2A5_HYDHA	Acidic phospholipase A2 57 OS=Hydrophis hardwickii PE=2 SV=1			0	91.18	TAAICFAGAPYNK	Carbamidomethyl(C)@5		-0.00735946	1382.66	692.336	1382.67	692.34	2	7	1.1.1.2808.3	43.1056	3430	43.1358
1	17.87	17.87	76.97	67.11	61.18	sp|Q8UW31|PA2A5_HYDHA	Acidic phospholipase A2 57 OS=Hydrophis hardwickii PE=2 SV=1			0	90.96	TAAICFAGAPYNK	Carbamidomethyl(C)@5		0.981844	1383.65	692.831	1382.67	692.34	2	6	1.1.1.3357.4	64.9314	555	64.9195
1	17.87	17.87	76.97	67.11	61.18	sp|Q8UW31|PA2A5_HYDHA	Acidic phospholipase A2 57 OS=Hydrophis hardwickii PE=2 SV=1			0	90.7	TAAICFAGAPYNK	Carbamidomethyl(C)@5		0.00200959	1382.67	692.341	1382.67	692.34	2	9	1.1.1.2495.8	30.728	163815	31.0638
1	17.87	17.87	76.97	67.11	61.18	sp|Q8UW31|PA2A5_HYDHA	Acidic phospholipase A2 57 OS=Hydrophis hardwickii PE=2 SV=1			0	87.43	TAAICFAGAPYNK	Carbamidomethyl(C)@5		1.00125	1383.67	692.841	1382.67	692.34	2	8	1.1.1.3656.3	76.7294	795	76.7054
1	17.87	17.87	76.97	67.11	61.18	sp|Q8UW31|PA2A5_HYDHA	Acidic phospholipase A2 57 OS=Hydrophis hardwickii PE=2 SV=1			0	82.79	TAAICFAGAPYNK	Carbamidomethyl(C)@5		-0.00191302	1382.66	692.339	1382.67	692.34	2	6	1.1.1.3595.4	74.3942	758	74.4194
1	17.87	17.87	76.97	67.11	61.18	sp|Q8UW31|PA2A5_HYDHA	Acidic phospholipase A2 57 OS=Hydrophis hardwickii PE=2 SV=1			0	76.89	TAAICFAGAPYNK	Carbamidomethyl(C)@5		-0.00630752	1382.66	692.337	1382.67	692.34	2	7	1.1.1.3612.4	75.0848	910	75.1376
1	17.87	17.87	76.97	67.11	61.18	sp|Q8UW31|PA2A5_HYDHA	Acidic phospholipase A2 57 OS=Hydrophis hardwickii PE=2 SV=1			0	76.02	TAAICFAGAPYNK	Carbamidomethyl(C)@5		0.00643434	1382.67	692.343	1382.67	692.34	2	6	1.1.1.2930.3	47.9462	1374	47.9369
1	17.87	17.87	76.97	67.11	61.18	sp|Q8UW31|PA2A5_HYDHA	Acidic phospholipase A2 57 OS=Hydrophis hardwickii PE=2 SV=1			0	71.35	TAAICFAGAPYNK	Carbamidomethyl(C)@5		0.00252813	1382.67	692.341	1382.67	692.34	2	6	1.1.1.2820.3	43.5821	2299	43.5329
1	17.87	17.87	76.97	67.11	61.18	sp|Q8UW31|PA2A5_HYDHA	Acidic phospholipase A2 57 OS=Hydrophis hardwickii PE=2 SV=1			0	69.72	TAAICFAGAPYNK	Carbamidomethyl(C)@5		-0.00374406	1382.66	692.338	1382.67	692.34	2	5	1.1.1.3105.2	54.9038	1290	54.8968
1	17.87	17.87	76.97	67.11	61.18	sp|Q8UW31|PA2A5_HYDHA	Acidic phospholipase A2 57 OS=Hydrophis hardwickii PE=2 SV=1			0	69.72	TAAICFAGAPYNK	Carbamidomethyl(C)@5		-0.007162	1382.66	692.336	1382.67	692.34	2	5	1.1.1.3180.4	57.8926	1593	57.8804
1	17.87	17.87	76.97	67.11	61.18	sp|Q8UW31|PA2A5_HYDHA	Acidic phospholipase A2 57 OS=Hydrophis hardwickii PE=2 SV=1			0	69.72	TAAICFAGAPYNK	Carbamidomethyl(C)@5		0.0142001	1382.68	692.347	1382.67	692.34	2	5	1.1.1.3251.3	60.7131	1043	60.6639
1	17.87	17.87	76.97	67.11	61.18	sp|Q8UW31|PA2A5_HYDHA	Acidic phospholipase A2 57 OS=Hydrophis hardwickii PE=2 SV=1			0	69.72	TAAICFAGAPYNK	Carbamidomethyl(C)@5		-0.00520889	1382.66	692.337	1382.67	692.34	2	5	1.1.1.3264.3	61.2298	1150	61.2204
1	17.87	17.87	76.97	67.11	61.18	sp|Q8UW31|PA2A5_HYDHA	Acidic phospholipase A2 57 OS=Hydrophis hardwickii PE=2 SV=1			0	69.72	TAAICFAGAPYNK	Carbamidomethyl(C)@5		0.000406295	1382.67	692.34	1382.67	692.34	2	5	1.1.1.3290.4	62.2674	1252	62.2551
1	17.87	17.87	76.97	67.11	61.18	sp|Q8UW31|PA2A5_HYDHA	Acidic phospholipase A2 57 OS=Hydrophis hardwickii PE=2 SV=1			0	69.72	TAAICFAGAPYNK	Carbamidomethyl(C)@5		-0.0083827	1382.66	692.336	1382.67	692.34	2	5	1.1.1.3315.5	63.2644	1382	63.2498
1	17.87	17.87	76.97	67.11	61.18	sp|Q8UW31|PA2A5_HYDHA	Acidic phospholipase A2 57 OS=Hydrophis hardwickii PE=2 SV=1			0	69.72	TAAICFAGAPYNK	Carbamidomethyl(C)@5		-0.00435441	1382.66	692.338	1382.67	692.34	2	5	1.1.1.3321.4	63.5009	1336	63.4887
1	17.87	17.87	76.97	67.11	61.18	sp|Q8UW31|PA2A5_HYDHA	Acidic phospholipase A2 57 OS=Hydrophis hardwickii PE=2 SV=1			0	69.72	TAAICFAGAPYNK	Carbamidomethyl(C)@5		-0.0135096	1382.65	692.333	1382.67	692.34	2	5	1.1.1.3336.7	64.1042	900	64.1245
1	17.87	17.87	76.97	67.11	61.18	sp|Q8UW31|PA2A5_HYDHA	Acidic phospholipase A2 57 OS=Hydrophis hardwickii PE=2 SV=1			0	69.72	TAAICFAGAPYNK	Carbamidomethyl(C)@5		-0.0105799	1382.65	692.335	1382.67	692.34	2	5	1.1.1.3346.3	64.4919	1316	64.4822
1	17.87	17.87	76.97	67.11	61.18	sp|Q8UW31|PA2A5_HYDHA	Acidic phospholipase A2 57 OS=Hydrophis hardwickii PE=2 SV=1			0	69.72	TAAICFAGAPYNK	Carbamidomethyl(C)@5		-0.00899304	1382.66	692.335	1382.67	692.34	2	5	1.1.1.3425.5	67.639	875	67.7041
1	17.87	17.87	76.97	67.11	61.18	sp|Q8UW31|PA2A5_HYDHA	Acidic phospholipase A2 57 OS=Hydrophis hardwickii PE=2 SV=1			0	69.72	TAAICFAGAPYNK	Carbamidomethyl(C)@5		-0.00972546	1382.66	692.335	1382.67	692.34	2	5	1.1.1.3450.6	68.6367	630	68.6195
1	17.87	17.87	76.97	67.11	61.18	sp|Q8UW31|PA2A5_HYDHA	Acidic phospholipase A2 57 OS=Hydrophis hardwickii PE=2 SV=1			0	69.72	TAAICFAGAPYNK	Carbamidomethyl(C)@5		0.00370217	1382.67	692.342	1382.67	692.34	2	5	1.1.1.3463.5	69.1518	1160	69.1372
1	17.87	17.87	76.97	67.11	61.18	sp|Q8UW31|PA2A5_HYDHA	Acidic phospholipase A2 57 OS=Hydrophis hardwickii PE=2 SV=1			0	69.72	TAAICFAGAPYNK	Carbamidomethyl(C)@5		-0.00960339	1382.66	692.335	1382.67	692.34	2	5	1.1.1.3505.4	70.82	971	70.8873
1	17.87	17.87	76.97	67.11	61.18	sp|Q8UW31|PA2A5_HYDHA	Acidic phospholipase A2 57 OS=Hydrophis hardwickii PE=2 SV=1			0	69.72	TAAICFAGAPYNK	Carbamidomethyl(C)@5		-0.00313372	1382.66	692.338	1382.67	692.34	2	5	1.1.1.3577.6	73.6823	973	73.625
1	17.87	17.87	76.97	67.11	61.18	sp|Q8UW31|PA2A5_HYDHA	Acidic phospholipase A2 57 OS=Hydrophis hardwickii PE=2 SV=1			0	66.17	TAAICFAGAPYNK	Carbamidomethyl(C)@5		0.0136364	1382.68	692.347	1382.67	692.34	2	7	1.1.1.2746.6	40.6485	10191	40.3526
1	17.87	17.87	76.97	67.11	61.18	sp|Q8UW31|PA2A5_HYDHA	Acidic phospholipase A2 57 OS=Hydrophis hardwickii PE=2 SV=1			0	66.17	TAAICFAGAPYNK	Carbamidomethyl(C)@5		0.988724	1383.65	692.834	1382.67	692.34	2	6	1.1.1.2872.3	45.6478	1109	45.6383
1	17.87	17.87	76.97	67.11	61.18	sp|Q8UW31|PA2A5_HYDHA	Acidic phospholipase A2 57 OS=Hydrophis hardwickii PE=2 SV=1			0	61.46	TAAICFAGAPYNK	Carbamidomethyl(C)@5		0.021036	1382.69	692.35	1382.67	692.34	2	5	1.1.1.3095.3	54.5088	976	54.539
1	17.87	17.87	76.97	67.11	61.18	sp|Q8UW31|PA2A5_HYDHA	Acidic phospholipase A2 57 OS=Hydrophis hardwickii PE=2 SV=1			0	61.46	TAAICFAGAPYNK	Carbamidomethyl(C)@5		-0.0119227	1382.65	692.334	1382.67	692.34	2	5	1.1.1.3181.4	57.9323	1617	57.9996
1	17.87	17.87	76.97	67.11	61.18	sp|Q8UW31|PA2A5_HYDHA	Acidic phospholipase A2 57 OS=Hydrophis hardwickii PE=2 SV=1			0	61.46	TAAICFAGAPYNK	Carbamidomethyl(C)@5		-0.00655166	1382.66	692.337	1382.67	692.34	2	5	1.1.1.3213.6	59.2097	761	59.1925
1	17.87	17.87	76.97	67.11	61.18	sp|Q8UW31|PA2A5_HYDHA	Acidic phospholipase A2 57 OS=Hydrophis hardwickii PE=2 SV=1			0	61.46	TAAICFAGAPYNK	Carbamidomethyl(C)@5		-0.0083827	1382.66	692.336	1382.67	692.34	2	5	1.1.1.3269.3	61.4286	1144	61.4189
1	17.87	17.87	76.97	67.11	61.18	sp|Q8UW31|PA2A5_HYDHA	Acidic phospholipase A2 57 OS=Hydrophis hardwickii PE=2 SV=1			0	61.46	TAAICFAGAPYNK	Carbamidomethyl(C)@5		-0.0111903	1382.65	692.334	1382.67	692.34	2	5	1.1.1.3360.3	65.0478	1227	65.0383
1	17.87	17.87	76.97	67.11	61.18	sp|Q8UW31|PA2A5_HYDHA	Acidic phospholipase A2 57 OS=Hydrophis hardwickii PE=2 SV=1			0	61.46	TAAICFAGAPYNK	Carbamidomethyl(C)@5		-0.0135096	1382.65	692.333	1382.67	692.34	2	5	1.1.1.3420.3	67.4356	841	67.426
1	17.87	17.87	76.97	67.11	61.18	sp|Q8UW31|PA2A5_HYDHA	Acidic phospholipase A2 57 OS=Hydrophis hardwickii PE=2 SV=1			0	54.71	TAAICFAGAPYNK	Carbamidomethyl(C)@5		0.00472537	1382.67	692.342	1382.67	692.34	2	6	1.1.1.2895.4	46.5666	774	46.5545
1	17.87	17.87	76.97	67.11	61.18	sp|Q8UW31|PA2A5_HYDHA	Acidic phospholipase A2 57 OS=Hydrophis hardwickii PE=2 SV=1			0	52.52	TAAICFAGAPYNK	Carbamidomethyl(C)@5		-0.0055751	1382.66	692.337	1382.67	692.34	2	5	1.1.1.3101.2	54.7446	802	54.7774
1	17.87	17.87	76.97	67.11	61.18	sp|Q8UW31|PA2A5_HYDHA	Acidic phospholipase A2 57 OS=Hydrophis hardwickii PE=2 SV=1			0	52.52	TAAICFAGAPYNK	Carbamidomethyl(C)@5		-0.00301165	1382.66	692.338	1382.67	692.34	2	5	1.1.1.3119.5	55.4677	1549	55.4929
1	17.87	17.87	76.97	67.11	61.18	sp|Q8UW31|PA2A5_HYDHA	Acidic phospholipase A2 57 OS=Hydrophis hardwickii PE=2 SV=1			0	52.52	TAAICFAGAPYNK	Carbamidomethyl(C)@5		-0.0155848	1382.65	692.332	1382.67	692.34	2	5	1.1.1.3160.3	57.0952	1006	57.1654
1	17.87	17.87	76.97	67.11	61.18	sp|Q8UW31|PA2A5_HYDHA	Acidic phospholipase A2 57 OS=Hydrophis hardwickii PE=2 SV=1			0	52.52	TAAICFAGAPYNK	Carbamidomethyl(C)@5		-0.0157069	1382.65	692.332	1382.67	692.34	2	5	1.1.1.3197.6	58.5732	1133	58.5563
1	17.87	17.87	76.97	67.11	61.18	sp|Q8UW31|PA2A5_HYDHA	Acidic phospholipase A2 57 OS=Hydrophis hardwickii PE=2 SV=1			0	52.52	TAAICFAGAPYNK	Carbamidomethyl(C)@5		-0.0139979	1382.65	692.333	1382.67	692.34	2	5	1.1.1.3225.5	59.6843	1031	59.7096
1	17.87	17.87	76.97	67.11	61.18	sp|Q8UW31|PA2A5_HYDHA	Acidic phospholipase A2 57 OS=Hydrophis hardwickii PE=2 SV=1			0	52.52	TAAICFAGAPYNK	Carbamidomethyl(C)@5		-0.00691787	1382.66	692.336	1382.67	692.34	2	5	1.1.1.3230.4	59.8806	1066	59.8684
1	17.87	17.87	76.97	67.11	61.18	sp|Q8UW31|PA2A5_HYDHA	Acidic phospholipase A2 57 OS=Hydrophis hardwickii PE=2 SV=1			0	52.52	TAAICFAGAPYNK	Carbamidomethyl(C)@5		-0.000326121	1382.66	692.34	1382.67	692.34	2	5	1.1.1.3244.5	60.4398	990	60.4651
1	17.87	17.87	76.97	67.11	61.18	sp|Q8UW31|PA2A5_HYDHA	Acidic phospholipase A2 57 OS=Hydrophis hardwickii PE=2 SV=1			0	52.52	TAAICFAGAPYNK	Carbamidomethyl(C)@5		-0.01412	1382.65	692.333	1382.67	692.34	2	5	1.1.1.3375.4	65.647	1173	65.7146
1	17.87	17.87	76.97	67.11	61.18	sp|Q8UW31|PA2A5_HYDHA	Acidic phospholipase A2 57 OS=Hydrophis hardwickii PE=2 SV=1			0	52.52	TAAICFAGAPYNK	Carbamidomethyl(C)@5		-0.00789442	1382.66	692.336	1382.67	692.34	2	5	1.1.1.3395.5	66.446	1095	66.4712
1	17.87	17.87	76.97	67.11	61.18	sp|Q8UW31|PA2A5_HYDHA	Acidic phospholipase A2 57 OS=Hydrophis hardwickii PE=2 SV=1			0	52.52	TAAICFAGAPYNK	Carbamidomethyl(C)@5		-0.00899304	1382.66	692.335	1382.67	692.34	2	5	1.1.1.3427.3	67.7135	875	67.7041
1	17.87	17.87	76.97	67.11	61.18	sp|Q8UW31|PA2A5_HYDHA	Acidic phospholipase A2 57 OS=Hydrophis hardwickii PE=2 SV=1			0	52.52	TAAICFAGAPYNK	Carbamidomethyl(C)@5		-0.00215716	1382.66	692.339	1382.67	692.34	2	5	1.1.1.3435.4	68.0344	771	67.9429
1	17.87	17.87	76.97	67.11	61.18	sp|Q8UW31|PA2A5_HYDHA	Acidic phospholipase A2 57 OS=Hydrophis hardwickii PE=2 SV=1			0	52.52	TAAICFAGAPYNK	Carbamidomethyl(C)@5		-0.0055751	1382.66	692.337	1382.67	692.34	2	5	1.1.1.3490.2	70.2186	794	70.2514
1	17.87	17.87	76.97	67.11	61.18	sp|Q8UW31|PA2A5_HYDHA	Acidic phospholipase A2 57 OS=Hydrophis hardwickii PE=2 SV=1			0	52.52	TAAICFAGAPYNK	Carbamidomethyl(C)@5		0.00162699	1382.67	692.341	1382.67	692.34	2	5	1.1.1.3500.3	70.6186	841	70.6488
1	17.87	17.87	76.97	67.11	61.18	sp|Q8UW31|PA2A5_HYDHA	Acidic phospholipase A2 57 OS=Hydrophis hardwickii PE=2 SV=1			0	52.52	TAAICFAGAPYNK	Carbamidomethyl(C)@5		0.000284226	1382.67	692.34	1382.67	692.34	2	5	1.1.1.3525.6	71.6231	828	71.5638
1	17.87	17.87	76.97	67.11	61.18	sp|Q8UW31|PA2A5_HYDHA	Acidic phospholipase A2 57 OS=Hydrophis hardwickii PE=2 SV=1			0	52.52	TAAICFAGAPYNK	Carbamidomethyl(C)@5		-0.0135096	1382.65	692.333	1382.67	692.34	2	5	1.1.1.3554.3	72.7584	1034	72.7489
1	17.87	17.87	76.97	67.11	61.18	sp|Q8UW31|PA2A5_HYDHA	Acidic phospholipase A2 57 OS=Hydrophis hardwickii PE=2 SV=1			0	43.45	TAAICFAGAPYNK	Carbamidomethyl(C)@5		-0.0163172	1382.65	692.332	1382.67	692.34	2	5	1.1.1.3352.3	64.7304	1269	64.7607
1	17.87	17.87	76.97	67.11	61.18	sp|Q8UW31|PA2A5_HYDHA	Acidic phospholipase A2 57 OS=Hydrophis hardwickii PE=2 SV=1			0	43.45	TAAICFAGAPYNK	Carbamidomethyl(C)@5		-0.0118006	1382.65	692.334	1382.67	692.34	2	5	1.1.1.3443.6	68.3607	907	68.3809
1	17.87	17.87	76.97	67.11	61.18	sp|Q8UW31|PA2A5_HYDHA	Acidic phospholipase A2 57 OS=Hydrophis hardwickii PE=2 SV=1			0	43.07	TAAICFAGAPYNK	Carbamidomethyl(C)@5		0.00420682	1382.67	692.342	1382.67	692.34	2	7	1.1.1.2492.8	30.608	78252	30.9448
1	17.87	17.87	76.97	67.11	61.18	sp|Q8UW31|PA2A5_HYDHA	Acidic phospholipase A2 57 OS=Hydrophis hardwickii PE=2 SV=1			0	42.9	TAAICFAGAPYNK	Carbamidomethyl(C)@5		0.0130261	1382.68	692.346	1382.67	692.34	2	8	1.1.1.2738.4	40.3249	10191	40.3526
1	17.87	17.87	76.97	67.11	61.18	sp|Q8UW31|PA2A5_HYDHA	Acidic phospholipase A2 57 OS=Hydrophis hardwickii PE=2 SV=1			0	42.9	TAAICFAGAPYNK	Carbamidomethyl(C)@5		0.000452954	1382.67	692.34	1382.67	692.34	2	6	1.1.1.3075.4	53.7215	1418	53.7097
1	17.87	17.87	76.97	67.11	61.18	sp|Q8UW31|PA2A5_HYDHA	Acidic phospholipase A2 57 OS=Hydrophis hardwickii PE=2 SV=1			0	37.3	TAAICFAGAPYNK	Carbamidomethyl(C)@5		1.04085	1383.71	692.86	1382.67	692.34	2	8	1.1.1.2782.6	42.0849	4277	42.0279
1	17.87	17.87	76.97	67.11	61.18	sp|Q8UW31|PA2A5_HYDHA	Acidic phospholipase A2 57 OS=Hydrophis hardwickii PE=2 SV=1			0	34.86	TAAICFAGAPYNK	Carbamidomethyl(C)@5		-0.00691787	1382.66	692.336	1382.67	692.34	2	4	1.1.1.3122.4	55.5846	1661	55.6122
1	17.87	17.87	76.97	67.11	61.18	sp|Q8UW31|PA2A5_HYDHA	Acidic phospholipase A2 57 OS=Hydrophis hardwickii PE=2 SV=1			0	34.86	TAAICFAGAPYNK	Carbamidomethyl(C)@5		0.00638769	1382.67	692.343	1382.67	692.34	2	4	1.1.1.3585.5	73.9977	818	74.0625
1	17.87	17.87	76.97	67.11	61.18	sp|Q8UW31|PA2A5_HYDHA	Acidic phospholipase A2 57 OS=Hydrophis hardwickii PE=2 SV=1			0	34.76	TAAICFAGAPYNK	Carbamidomethyl(C)@5; Deamidated(N)@12		0.0201714	1383.67	692.842	1383.65	692.832	2	6	1.1.1.2557.9	33.1519	4336	33.1672
1	17.87	17.87	76.97	67.11	61.18	sp|Q8UW31|PA2A5_HYDHA	Acidic phospholipase A2 57 OS=Hydrophis hardwickii PE=2 SV=1			0	32.09	TAAICFAGAPYNK	Carbamidomethyl(C)@5		0.986526	1383.65	692.833	1382.67	692.34	2	6	1.1.1.2864.2	45.3259	1862	45.2787
1	17.87	17.87	76.97	67.11	61.18	sp|Q8UW31|PA2A5_HYDHA	Acidic phospholipase A2 57 OS=Hydrophis hardwickii PE=2 SV=1			0	32.09	TAAICFAGAPYNK	Carbamidomethyl(C)@5		-0.0322615	1382.63	692.324	1382.67	692.34	2	6	1.1.1.3042.6	52.4138	2124	52.3969
1	17.87	17.87	76.97	67.11	61.18	sp|Q8UW31|PA2A5_HYDHA	Acidic phospholipase A2 57 OS=Hydrophis hardwickii PE=2 SV=1			0	32.09	TAAICFAGAPYNK	Carbamidomethyl(C)@5		-0.00552843	1382.66	692.337	1382.67	692.34	2	5	1.1.1.3057.5	53.0084	1572	53.0337
1	17.87	17.87	76.97	67.11	61.18	sp|Q8UW31|PA2A5_HYDHA	Acidic phospholipase A2 57 OS=Hydrophis hardwickii PE=2 SV=1			0	22.48	TAAICFAGAPYNK	Carbamidomethyl(C)@5		0.00591577	1382.67	692.343	1382.67	692.34	2	6	1.1.1.2486.9	30.3699	6884	30.5056
1	17.87	17.87	76.97	67.11	61.18	sp|Q8UW31|PA2A5_HYDHA	Acidic phospholipase A2 57 OS=Hydrophis hardwickii PE=2 SV=1			0	17.62	TAAICFAGAPYNK	Carbamidomethyl(C)@5		0.00432888	1382.67	692.342	1382.67	692.34	2	8	1.1.1.2499.9	30.89	189783	31.1428
1	17.87	17.87	76.97	67.11	61.18	sp|Q8UW31|PA2A5_HYDHA	Acidic phospholipase A2 57 OS=Hydrophis hardwickii PE=2 SV=1			0	15.66	TAAICFAGAPYNK	Carbamidomethyl(C)@5		0.00126078	1382.67	692.341	1382.67	692.34	2	4	1.1.1.3090.3	54.31	1157	54.2609
1	17.87	17.87	76.97	67.11	61.18	sp|Q8UW31|PA2A5_HYDHA	Acidic phospholipase A2 57 OS=Hydrophis hardwickii PE=2 SV=1			0	15.66	TAAICFAGAPYNK	Carbamidomethyl(C)@5		-0.0197351	1382.65	692.33	1382.67	692.34	2	5	1.1.1.3153.3	56.8163	1093	56.8465
1	17.87	17.87	76.97	67.11	61.18	sp|Q8UW31|PA2A5_HYDHA	Acidic phospholipase A2 57 OS=Hydrophis hardwickii PE=2 SV=1			0	15.66	TAAICFAGAPYNK	Carbamidomethyl(C)@5		-0.000204051	1382.67	692.34	1382.67	692.34	2	4	1.1.1.3219.3	59.4407	900	59.471
1	17.87	17.87	76.97	67.11	61.18	sp|Q8UW31|PA2A5_HYDHA	Acidic phospholipase A2 57 OS=Hydrophis hardwickii PE=2 SV=1			0	15.66	TAAICFAGAPYNK	Carbamidomethyl(C)@5		-0.00691787	1382.66	692.336	1382.67	692.34	2	4	1.1.1.3229.6	59.8456	1066	59.8684
1	17.87	17.87	76.97	67.11	61.18	sp|Q8UW31|PA2A5_HYDHA	Acidic phospholipase A2 57 OS=Hydrophis hardwickii PE=2 SV=1			0	15.66	TAAICFAGAPYNK	Carbamidomethyl(C)@5		-0.00569717	1382.66	692.337	1382.67	692.34	2	4	1.1.1.3279.3	61.8269	973	61.8571
1	17.87	17.87	76.97	67.11	61.18	sp|Q8UW31|PA2A5_HYDHA	Acidic phospholipase A2 57 OS=Hydrophis hardwickii PE=2 SV=1			0	15.66	TAAICFAGAPYNK	Carbamidomethyl(C)@5		-0.00899304	1382.66	692.335	1382.67	692.34	2	4	1.1.1.3441.5	68.2761	645	68.3014
1	17.87	17.87	76.97	67.11	61.18	sp|Q8UW31|PA2A5_HYDHA	Acidic phospholipase A2 57 OS=Hydrophis hardwickii PE=2 SV=1			0	15.66	TAAICFAGAPYNK	Carbamidomethyl(C)@5		-0.00252337	1382.66	692.339	1382.67	692.34	2	4	1.1.1.3495.5	70.4249	829	70.4502
1	17.87	17.87	76.97	67.11	61.18	sp|Q8UW31|PA2A5_HYDHA	Acidic phospholipase A2 57 OS=Hydrophis hardwickii PE=2 SV=1			0	7.653	TAAICFAGAPYNK	Carbamidomethyl(C)@5		-0.0359236	1382.63	692.322	1382.67	692.34	2	7	1.1.1.3034.4	52.0905	2952	52.0785
1	17.87	17.87	76.97	67.11	61.18	sp|Q8UW31|PA2A5_HYDHA	Acidic phospholipase A2 57 OS=Hydrophis hardwickii PE=2 SV=1			0	7.61	TAAICFAGAPYNK	Carbamidomethyl(C)@5; Deamidated(N)@12		0.0471485	1383.7	692.856	1383.65	692.832	2	9	1.1.1.2518.4	31.6319	7858	31.6134
1	17.87	17.87	76.97	67.11	61.18	sp|Q8UW31|PA2A5_HYDHA	Acidic phospholipase A2 57 OS=Hydrophis hardwickii PE=2 SV=1			0	6.595	TAAICFAGAPYNK	Carbamidomethyl(C)@5		-0.00911511	1382.66	692.335	1382.67	692.34	2	4	1.1.1.3274.3	61.6279	916	61.6979
1	17.87	17.87	76.97	67.11	61.18	sp|Q8UW31|PA2A5_HYDHA	Acidic phospholipase A2 57 OS=Hydrophis hardwickii PE=2 SV=1			0	6.595	TAAICFAGAPYNK	Carbamidomethyl(C)@5		-0.0024013	1382.66	692.339	1382.67	692.34	2	4	1.1.1.3400.4	66.6424	1221	66.7101
1	17.87	17.87	76.97	67.11	61.18	sp|Q8UW31|PA2A5_HYDHA	Acidic phospholipase A2 57 OS=Hydrophis hardwickii PE=2 SV=1			0	6.595	TAAICFAGAPYNK	Carbamidomethyl(C)@5		-0.000936467	1382.66	692.339	1382.67	692.34	2	4	1.1.1.3478.6	69.7512	851	69.774
1	17.87	17.87	76.97	67.11	61.18	sp|Q8UW31|PA2A5_HYDHA	Acidic phospholipase A2 57 OS=Hydrophis hardwickii PE=2 SV=1			0	6.174	TAAICFAGAPYNK	Carbamidomethyl(C)@5		-0.00369739	1382.66	692.338	1382.67	692.34	2	5	1.1.1.3022.3	51.61	1356	51.6004
1	17.87	17.87	76.97	67.11	61.18	sp|Q8UW31|PA2A5_HYDHA	Acidic phospholipase A2 57 OS=Hydrophis hardwickii PE=2 SV=1			0	5.65	TAAICFAGAPYNK	Carbamidomethyl(C)@5; Deamidated(N)@12		0.0381154	1383.69	692.851	1383.65	692.832	2	6	1.1.1.2531.7	32.1091	7957	32.0502
1	17.87	17.87	76.97	67.11	61.18	sp|Q8UW31|PA2A5_HYDHA	Acidic phospholipase A2 57 OS=Hydrophis hardwickii PE=2 SV=1			0	5.041	TAAICFAGAPYNK	Carbamidomethyl(C)@5		-0.0102137	1382.66	692.335	1382.67	692.34	2	4	1.1.1.3363.4	65.1698	1282	65.1177
1	17.87	17.87	76.97	67.11	61.18	sp|Q8UW31|PA2A5_HYDHA	Acidic phospholipase A2 57 OS=Hydrophis hardwickii PE=2 SV=1			0	5.041	TAAICFAGAPYNK	Carbamidomethyl(C)@5		-0.0067958	1382.66	692.337	1382.67	692.34	2	4	1.1.1.3423.6	67.5621	910	67.5451
1	17.87	17.87	76.97	67.11	61.18	sp|Q8UW31|PA2A5_HYDHA	Acidic phospholipase A2 57 OS=Hydrophis hardwickii PE=2 SV=1			0	5.041	TAAICFAGAPYNK	Carbamidomethyl(C)@5		-0.00191302	1382.66	692.339	1382.67	692.34	2	4	1.1.1.3431.2	67.8704	762	67.7438
1	17.87	17.87	76.97	67.11	61.18	sp|Q8UW31|PA2A5_HYDHA	Acidic phospholipase A2 57 OS=Hydrophis hardwickii PE=2 SV=1			0	5.041	TAAICFAGAPYNK	Carbamidomethyl(C)@5		-0.000936467	1382.66	692.339	1382.67	692.34	2	4	1.1.1.3452.3	68.7085	1080	68.6594
1	17.87	17.87	76.97	67.11	61.18	sp|Q8UW31|PA2A5_HYDHA	Acidic phospholipase A2 57 OS=Hydrophis hardwickii PE=2 SV=1			0	5.041	TAAICFAGAPYNK	Carbamidomethyl(C)@5		-0.00655166	1382.66	692.337	1382.67	692.34	2	4	1.1.1.3530.4	71.8147	492	71.8026
1	17.87	17.87	76.97	67.11	61.18	sp|Q8UW31|PA2A5_HYDHA	Acidic phospholipase A2 57 OS=Hydrophis hardwickii PE=2 SV=1			0	5.041	TAAICFAGAPYNK	Carbamidomethyl(C)@5		0.00187113	1382.67	692.341	1382.67	692.34	2	4	1.1.1.3607.5	74.8732	965	74.8187
1	17.87	17.87	76.97	67.11	61.18	sp|Q8UW31|PA2A5_HYDHA	Acidic phospholipase A2 57 OS=Hydrophis hardwickii PE=2 SV=1			0	3.746	TAAICFAGAPYNK	Carbamidomethyl(C)@5		-0.00674912	1382.66	692.337	1382.67	692.34	2	6	1.1.1.2630.7	36.0638	4782	36.084
1	17.87	17.87	76.97	67.11	61.18	sp|Q8UW31|PA2A5_HYDHA	Acidic phospholipase A2 57 OS=Hydrophis hardwickii PE=2 SV=1			0	3.746	TAAICFAGAPYNK	Carbamidomethyl(C)@5		-0.0281112	1382.64	692.326	1382.67	692.34	2	5	1.1.1.2832.4	44.0609	2303	44.1677
1	17.87	17.87	76.97	67.11	61.18	sp|Q8UW31|PA2A5_HYDHA	Acidic phospholipase A2 57 OS=Hydrophis hardwickii PE=2 SV=1			0	3.746	TAAICFAGAPYNK	Carbamidomethyl(C)@5		0.00448123	1382.67	692.342	1382.67	692.34	2	5	1.1.1.2932.3	48.0253	1121	48.0158
1	17.87	17.87	76.97	67.11	61.18	sp|Q8UW31|PA2A5_HYDHA	Acidic phospholipase A2 57 OS=Hydrophis hardwickii PE=2 SV=1			0	3.746	TAAICFAGAPYNK	Carbamidomethyl(C)@5		-0.0105333	1382.65	692.335	1382.67	692.34	2	5	1.1.1.3015.3	51.3308	1169	51.321
1	17.87	17.87	76.97	67.11	61.18	sp|Q8UW31|PA2A5_HYDHA	Acidic phospholipase A2 57 OS=Hydrophis hardwickii PE=2 SV=1			0	2.615	TAAICFAGAPYNK	Carbamidomethyl(C)@5		-0.0039882	1382.66	692.338	1382.67	692.34	2	5	1.1.1.3581.4	73.8442	1095	73.8247
1	17.87	17.87	76.97	67.11	61.18	sp|Q8UW31|PA2A5_HYDHA	Acidic phospholipase A2 57 OS=Hydrophis hardwickii PE=2 SV=1			0	1.785	TAAICFAGAPYNK	Carbamidomethyl(C)@5		-0.00972546	1382.66	692.335	1382.67	692.34	2	4	1.1.1.3469.5	69.3905	1277	69.4158
1	17.87	17.87	76.97	67.11	61.18	sp|Q8UW31|PA2A5_HYDHA	Acidic phospholipase A2 57 OS=Hydrophis hardwickii PE=2 SV=1			0	1.412	TAAICFAGAPYNK	Carbamidomethyl(C)@5		-0.00899304	1382.66	692.335	1382.67	692.34	2	4	1.1.1.3340.5	64.2581	618	64.3232
1	17.87	17.87	76.97	67.11	61.18	sp|Q8UW31|PA2A5_HYDHA	Acidic phospholipase A2 57 OS=Hydrophis hardwickii PE=2 SV=1			0	1.397	TAAICFAGAPYNK	Carbamidomethyl(C)@5		-0.022909	1382.64	692.328	1382.67	692.34	2	4	1.1.1.3342.5	64.3377	1272	64.3232
1	17.87	17.87	76.97	67.11	61.18	sp|Q8UW31|PA2A5_HYDHA	Acidic phospholipase A2 57 OS=Hydrophis hardwickii PE=2 SV=1			0	1.397	TAAICFAGAPYNK	Carbamidomethyl(C)@5		-0.0146082	1382.65	692.333	1382.67	692.34	2	4	1.1.1.3349.4	64.6137	1263	64.681
1	17.87	17.87	76.97	67.11	61.18	sp|Q8UW31|PA2A5_HYDHA	Acidic phospholipase A2 57 OS=Hydrophis hardwickii PE=2 SV=1			0	1.374	TAAICFAGAPYNK	Carbamidomethyl(C)@5		-0.00130268	1382.66	692.339	1382.67	692.34	2	4	1.1.1.3185.3	58.0885	850	58.1188
1	17.87	17.87	76.97	67.11	61.18	sp|Q8UW31|PA2A5_HYDHA	Acidic phospholipase A2 57 OS=Hydrophis hardwickii PE=2 SV=1			0	1.374	TAAICFAGAPYNK	Carbamidomethyl(C)@5		-0.0109462	1382.65	692.334	1382.67	692.34	2	4	1.1.1.3473.6	69.5546	1007	69.6147
1	17.87	17.87	76.97	67.11	61.18	sp|Q8UW31|PA2A5_HYDHA	Acidic phospholipase A2 57 OS=Hydrophis hardwickii PE=2 SV=1			0	1.357	TAAICFAGAPYNK	Carbamidomethyl(C)@5		-0.0171717	1382.65	692.331	1382.67	692.34	2	4	1.1.1.3202.6	58.7721	1067	58.7549
1	17.87	17.87	76.97	67.11	61.18	sp|Q8UW31|PA2A5_HYDHA	Acidic phospholipase A2 57 OS=Hydrophis hardwickii PE=2 SV=1			0	1.354	TAAICFAGAPYNK	Carbamidomethyl(C)@5		-0.00691787	1382.66	692.336	1382.67	692.34	2	3	1.1.1.3331.4	63.8982	497	63.8864
1	17.87	17.87	76.97	67.11	61.18	sp|Q8UW31|PA2A5_HYDHA	Acidic phospholipase A2 57 OS=Hydrophis hardwickii PE=2 SV=1			0	1.352	TAAICFAGAPYNK	Carbamidomethyl(C)@5		-0.0135096	1382.65	692.333	1382.67	692.34	2	3	1.1.1.3240.4	60.2784	1042	60.2666
1	17.87	17.87	76.97	67.11	61.18	sp|Q8UW31|PA2A5_HYDHA	Acidic phospholipase A2 57 OS=Hydrophis hardwickii PE=2 SV=1			0	1.352	TAAICFAGAPYNK	Carbamidomethyl(C)@5		0.00284768	1382.67	692.341	1382.67	692.34	2	3	1.1.1.3258.7	61.0017	1162	60.982
1	17.87	17.87	76.97	67.11	61.18	sp|Q8UW31|PA2A5_HYDHA	Acidic phospholipase A2 57 OS=Hydrophis hardwickii PE=2 SV=1			0	1.352	TAAICFAGAPYNK	Carbamidomethyl(C)@5		-0.00813856	1382.66	692.336	1382.67	692.34	2	3	1.1.1.3271.3	61.5084	953	61.5386
1	17.87	17.87	76.97	67.11	61.18	sp|Q8UW31|PA2A5_HYDHA	Acidic phospholipase A2 57 OS=Hydrophis hardwickii PE=2 SV=1			0	1.352	TAAICFAGAPYNK	Carbamidomethyl(C)@5		-0.00179095	1382.66	692.339	1382.67	692.34	2	3	1.1.1.3276.6	61.7149	542	61.6979
1	17.87	17.87	76.97	67.11	61.18	sp|Q8UW31|PA2A5_HYDHA	Acidic phospholipase A2 57 OS=Hydrophis hardwickii PE=2 SV=1			0	1.352	TAAICFAGAPYNK	Carbamidomethyl(C)@5		0.00406838	1382.67	692.342	1382.67	692.34	2	3	1.1.1.3351.3	64.6905	623	64.681
1	17.87	17.87	76.97	67.11	61.18	sp|Q8UW31|PA2A5_HYDHA	Acidic phospholipase A2 57 OS=Hydrophis hardwickii PE=2 SV=1			0	1.352	TAAICFAGAPYNK	Carbamidomethyl(C)@5		-0.00215716	1382.66	692.339	1382.67	692.34	2	3	1.1.1.3524.6	71.5808	828	71.5638
1	17.87	17.87	76.97	67.11	61.18	sp|Q8UW31|PA2A5_HYDHA	Acidic phospholipase A2 57 OS=Hydrophis hardwickii PE=2 SV=1			0	1.352	TAAICFAGAPYNK	Carbamidomethyl(C)@5		0.00406838	1382.67	692.342	1382.67	692.34	2	3	1.1.1.3590.5	74.1957	1010	74.221
1	17.87	17.87	76.97	67.11	61.18	sp|Q8UW31|PA2A5_HYDHA	Acidic phospholipase A2 57 OS=Hydrophis hardwickii PE=2 SV=1			0	1.35	TAAICFAGAPYNK	Carbamidomethyl(C)@5		0.00284768	1382.67	692.341	1382.67	692.34	2	3	1.1.1.3257.8	60.9643	1162	60.982
1	17.87	17.87	76.97	67.11	61.18	sp|Q8UW31|PA2A5_HYDHA	Acidic phospholipase A2 57 OS=Hydrophis hardwickii PE=2 SV=1			0	1.35	TAAICFAGAPYNK	Carbamidomethyl(C)@5		-0.00374406	1382.66	692.338	1382.67	692.34	2	3	1.1.1.3410.4	67.0408	1208	67.0288
1	17.87	17.87	76.97	67.11	61.18	sp|Q8UW31|PA2A5_HYDHA	Acidic phospholipase A2 57 OS=Hydrophis hardwickii PE=2 SV=1			0	1.35	TAAICFAGAPYNK	Carbamidomethyl(C)@5		-0.000936467	1382.66	692.339	1382.67	692.34	2	3	1.1.1.3415.5	67.2419	1033	67.2273
1	17.87	17.87	76.97	67.11	61.18	sp|Q8UW31|PA2A5_HYDHA	Acidic phospholipase A2 57 OS=Hydrophis hardwickii PE=2 SV=1			0	1.349	TAAICFAGAPYNK	Carbamidomethyl(C)@5		-0.0149744	1382.65	692.332	1382.67	692.34	2	3	1.1.1.3155.3	56.8961	1086	56.8864
1	17.87	17.87	76.97	67.11	61.18	sp|Q8UW31|PA2A5_HYDHA	Acidic phospholipase A2 57 OS=Hydrophis hardwickii PE=2 SV=1			0	1.349	TAAICFAGAPYNK	Carbamidomethyl(C)@5		4.00874e-05	1382.67	692.34	1382.67	692.34	2	3	1.1.1.3579.3	73.7546	838	73.7449
1	17.87	17.87	76.97	67.11	61.18	sp|Q8UW31|PA2A5_HYDHA	Acidic phospholipase A2 57 OS=Hydrophis hardwickii PE=2 SV=1			0	0	TAAICFAGAPYNK	Carbamidomethyl(C)@5; Deamidated(N)@12		0.0127253	1383.66	692.838	1383.65	692.832	2	3	1.1.1.2478.5	30.0383	6846	29.7025
1	17.87	17.87	76.97	67.11	61.18	sp|Q8UW31|PA2A5_HYDHA	Acidic phospholipase A2 57 OS=Hydrophis hardwickii PE=2 SV=1			0	0	TAAICFAGAPYNK	Carbamidomethyl(C)@5; Deamidated(N)@12		0.0471485	1383.7	692.856	1383.65	692.832	2	8	1.1.1.2521.4	31.7235	6250	31.6969
1	17.87	17.87	76.97	67.11	61.18	sp|Q8UW31|PA2A5_HYDHA	Acidic phospholipase A2 57 OS=Hydrophis hardwickii PE=2 SV=1			0	0	TAAICFAGAPYNK	Carbamidomethyl(C)@5		0.00863158	1382.67	692.344	1382.67	692.34	2	5	1.1.1.2726.4	39.8482	7904	40.1937
1	17.87	17.87	76.97	67.11	61.18	sp|Q8UW31|PA2A5_HYDHA	Acidic phospholipase A2 57 OS=Hydrophis hardwickii PE=2 SV=1			0	0	TAAICFAGAPYNK	Carbamidomethyl(C)@5		-0.00430774	1382.66	692.338	1382.67	692.34	2	5	1.1.1.2765.5	41.4043	2753	41.3896
1	17.87	17.87	76.97	67.11	61.18	sp|Q8UW31|PA2A5_HYDHA	Acidic phospholipase A2 57 OS=Hydrophis hardwickii PE=2 SV=1			0	0	TAAICFAGAPYNK	Carbamidomethyl(C)@5; Deamidated(N)@12		0.0108115	1383.66	692.837	1383.65	692.832	2	4	1.1.1.2776.5	41.843	4590	41.9881
1	17.87	17.87	76.97	67.11	61.18	sp|Q8UW31|PA2A5_HYDHA	Acidic phospholipase A2 57 OS=Hydrophis hardwickii PE=2 SV=1			0	0	TAAICFAGAPYNK	Carbamidomethyl(C)@5		0.0126599	1382.68	692.346	1382.67	692.34	2	4	1.1.1.2877.5	45.8525	2456	45.7978
1	17.87	17.87	76.97	67.11	61.18	sp|Q8UW31|PA2A5_HYDHA	Acidic phospholipase A2 57 OS=Hydrophis hardwickii PE=2 SV=1			0	0	TAAICFAGAPYNK	Carbamidomethyl(C)@5		-0.00894636	1382.66	692.335	1382.67	692.34	2	4	1.1.1.2879.2	45.9251	2612	45.9578
1	17.87	17.87	76.97	67.11	61.18	sp|Q8UW31|PA2A5_HYDHA	Acidic phospholipase A2 57 OS=Hydrophis hardwickii PE=2 SV=1			0	0	TAAICFAGAPYNK	Carbamidomethyl(C)@5		0.00692261	1382.67	692.343	1382.67	692.34	2	3	1.1.1.2901.2	46.8005	1831	46.7934
1	17.87	17.87	76.97	67.11	61.18	sp|Q8UW31|PA2A5_HYDHA	Acidic phospholipase A2 57 OS=Hydrophis hardwickii PE=2 SV=1			0	0	TAAICFAGAPYNK	Carbamidomethyl(C)@5		-0.00430774	1382.66	692.338	1382.67	692.34	2	4	1.1.1.2946.3	48.5828	1588	48.573
1	17.87	17.87	76.97	67.11	61.18	sp|Q8UW31|PA2A5_HYDHA	Acidic phospholipase A2 57 OS=Hydrophis hardwickii PE=2 SV=1			0	0	TAAICFAGAPYNK	Carbamidomethyl(C)@5		-0.0130967	1382.65	692.333	1382.67	692.34	2	3	1.1.1.2951.3	48.7822	1380	48.8124
1	17.87	17.87	76.97	67.11	61.18	sp|Q8UW31|PA2A5_HYDHA	Acidic phospholipase A2 57 OS=Hydrophis hardwickii PE=2 SV=1			0	0	TAAICFAGAPYNK	Carbamidomethyl(C)@5		-0.018956	1382.65	692.33	1382.67	692.34	2	4	1.1.1.2956.4	48.9839	1623	48.8921
1	17.87	17.87	76.97	67.11	61.18	sp|Q8UW31|PA2A5_HYDHA	Acidic phospholipase A2 57 OS=Hydrophis hardwickii PE=2 SV=1			0	0	TAAICFAGAPYNK	Carbamidomethyl(C)@5		-0.0431257	1382.62	692.318	1382.67	692.34	2	5	1.1.1.2967.3	49.4205	1331	49.3309
1	17.87	17.87	76.97	67.11	61.18	sp|Q8UW31|PA2A5_HYDHA	Acidic phospholipase A2 57 OS=Hydrophis hardwickii PE=2 SV=1			0	0	TAAICFAGAPYNK	Carbamidomethyl(C)@5		-0.017125	1382.65	692.331	1382.67	692.34	2	4	1.1.1.2980.3	49.9375	1850	49.9677
1	17.87	17.87	76.97	67.11	61.18	sp|Q8UW31|PA2A5_HYDHA	Acidic phospholipase A2 57 OS=Hydrophis hardwickii PE=2 SV=1			0	0	TAAICFAGAPYNK	Carbamidomethyl(C)@5		0.00606813	1382.67	692.343	1382.67	692.34	2	3	1.1.1.2988.4	50.258	723	50.2458
1	17.87	17.87	76.97	67.11	61.18	sp|Q8UW31|PA2A5_HYDHA	Acidic phospholipase A2 57 OS=Hydrophis hardwickii PE=2 SV=1			0	0	TAAICFAGAPYNK	Carbamidomethyl(C)@5		-0.00125601	1382.66	692.339	1382.67	692.34	2	3	1.1.1.2991.3	50.3745	1204	50.3253
1	17.87	17.87	76.97	67.11	61.18	sp|Q8UW31|PA2A5_HYDHA	Acidic phospholipase A2 57 OS=Hydrophis hardwickii PE=2 SV=1			0	0	TAAICFAGAPYNK	Carbamidomethyl(C)@5		-0.0193222	1382.65	692.33	1382.67	692.34	2	3	1.1.1.3005.3	50.9322	991	50.9223
1	17.87	17.87	76.97	67.11	61.18	sp|Q8UW31|PA2A5_HYDHA	Acidic phospholipase A2 57 OS=Hydrophis hardwickii PE=2 SV=1			0	0	TAAICFAGAPYNK	Carbamidomethyl(C)@5		-0.0325057	1382.63	692.324	1382.67	692.34	2	5	1.1.1.3043.4	52.4488	2424	52.3969
1	17.87	17.87	76.97	67.11	61.18	sp|Q8UW31|PA2A5_HYDHA	Acidic phospholipase A2 57 OS=Hydrophis hardwickii PE=2 SV=1			0	0	TAAICFAGAPYNK	Carbamidomethyl(C)@5		-0.011876	1382.65	692.334	1382.67	692.34	2	3	1.1.1.3045.2	52.5234	1706	52.5561
1	17.87	17.87	76.97	67.11	61.18	sp|Q8UW31|PA2A5_HYDHA	Acidic phospholipase A2 57 OS=Hydrophis hardwickii PE=2 SV=1			0	0	TAAICFAGAPYNK	Carbamidomethyl(C)@5		-0.0102891	1382.66	692.335	1382.67	692.34	2	3	1.1.1.3049.3	52.6851	1708	52.6356
1	17.87	17.87	76.97	67.11	61.18	sp|Q8UW31|PA2A5_HYDHA	Acidic phospholipase A2 57 OS=Hydrophis hardwickii PE=2 SV=1			0	0	TAAICFAGAPYNK	Carbamidomethyl(C)@5		-0.00430774	1382.66	692.338	1382.67	692.34	2	4	1.1.1.3060.2	53.1201	1446	53.1131
1	17.87	17.87	76.97	67.11	61.18	sp|Q8UW31|PA2A5_HYDHA	Acidic phospholipase A2 57 OS=Hydrophis hardwickii PE=2 SV=1			0	0	TAAICFAGAPYNK	Carbamidomethyl(C)@5		0.00448123	1382.67	692.342	1382.67	692.34	2	4	1.1.1.3062.4	53.2046	1487	53.2324
1	17.87	17.87	76.97	67.11	61.18	sp|Q8UW31|PA2A5_HYDHA	Acidic phospholipase A2 57 OS=Hydrophis hardwickii PE=2 SV=1			0	0	TAAICFAGAPYNK	Carbamidomethyl(C)@5		-0.0055751	1382.66	692.337	1382.67	692.34	2	3	1.1.1.3136.3	56.1392	1836	56.05
1	17.87	17.87	76.97	67.11	61.18	sp|Q8UW31|PA2A5_HYDHA	Acidic phospholipase A2 57 OS=Hydrophis hardwickii PE=2 SV=1			0	0	TAAICFAGAPYNK	Carbamidomethyl(C)@5		-0.00520889	1382.66	692.337	1382.67	692.34	2	3	1.1.1.3175.4	57.6937	1377	57.6818
1	17.87	17.87	76.97	67.11	61.18	sp|Q8UW31|PA2A5_HYDHA	Acidic phospholipase A2 57 OS=Hydrophis hardwickii PE=2 SV=1			0	0	TAAICFAGAPYNK	Carbamidomethyl(C)@5		-0.00435441	1382.66	692.338	1382.67	692.34	2	3	1.1.1.3235.4	60.0798	1179	60.0676
1	17.87	17.87	76.97	67.11	61.18	sp|Q8UW31|PA2A5_HYDHA	Acidic phospholipase A2 57 OS=Hydrophis hardwickii PE=2 SV=1			0	0	TAAICFAGAPYNK	Carbamidomethyl(C)@5		0.000650434	1382.67	692.34	1382.67	692.34	2	3	1.1.1.3256.2	60.9095	1162	60.982
1	17.87	17.87	76.97	67.11	61.18	sp|Q8UW31|PA2A5_HYDHA	Acidic phospholipase A2 57 OS=Hydrophis hardwickii PE=2 SV=1			0	0	TAAICFAGAPYNK	Carbamidomethyl(C)@5		0.00187113	1382.67	692.341	1382.67	692.34	2	3	1.1.1.3292.5	62.3495	1411	62.3351
1	17.87	17.87	76.97	67.11	61.18	sp|Q8UW31|PA2A5_HYDHA	Acidic phospholipase A2 57 OS=Hydrophis hardwickii PE=2 SV=1			0	0	TAAICFAGAPYNK	Carbamidomethyl(C)@5		-0.00569717	1382.66	692.337	1382.67	692.34	2	3	1.1.1.3299.4	62.6258	1259	62.6536
1	17.87	17.87	76.97	67.11	61.18	sp|Q8UW31|PA2A5_HYDHA	Acidic phospholipase A2 57 OS=Hydrophis hardwickii PE=2 SV=1			0	0	TAAICFAGAPYNK	Carbamidomethyl(C)@5		-0.0105799	1382.65	692.335	1382.67	692.34	2	3	1.1.1.3333.3	63.9752	614	63.9657
1	17.87	17.87	76.97	67.11	61.18	sp|Q8UW31|PA2A5_HYDHA	Acidic phospholipase A2 57 OS=Hydrophis hardwickii PE=2 SV=1			0	0	TAAICFAGAPYNK	Carbamidomethyl(C)@5		-0.00252337	1382.66	692.339	1382.67	692.34	2	3	1.1.1.3418.6	67.3637	1025	67.3068
1	17.87	17.87	76.97	67.11	61.18	sp|Q8UW31|PA2A5_HYDHA	Acidic phospholipase A2 57 OS=Hydrophis hardwickii PE=2 SV=1			0	0	TAAICFAGAPYNK	Carbamidomethyl(C)@5		0.00602149	1382.67	692.343	1382.67	692.34	2	3	1.1.1.3430.4	67.8356	854	67.8237
1	17.87	17.87	76.97	67.11	61.18	sp|Q8UW31|PA2A5_HYDHA	Acidic phospholipase A2 57 OS=Hydrophis hardwickii PE=2 SV=1			0	0	TAAICFAGAPYNK	Carbamidomethyl(C)@5		0.00382424	1382.67	692.342	1382.67	692.34	2	3	1.1.1.3462.4	69.1094	1160	69.1372
1	17.87	17.87	76.97	67.11	61.18	sp|Q8UW31|PA2A5_HYDHA	Acidic phospholipase A2 57 OS=Hydrophis hardwickii PE=2 SV=1			0	0	TAAICFAGAPYNK	Carbamidomethyl(C)@5		-0.00960339	1382.66	692.335	1382.67	692.34	2	3	1.1.1.3507.2	70.8969	971	70.8873
1	17.87	17.87	76.97	67.11	61.18	sp|Q8UW31|PA2A5_HYDHA	Acidic phospholipase A2 57 OS=Hydrophis hardwickii PE=2 SV=1			0	0	TAAICFAGAPYNK	Carbamidomethyl(C)@5		-0.00850477	1382.66	692.336	1382.67	692.34	2	3	1.1.1.3569.3	73.3602	950	73.4254
1	17.87	17.87	76.97	67.11	61.18	sp|Q8UW31|PA2A5_HYDHA	Acidic phospholipase A2 57 OS=Hydrophis hardwickii PE=2 SV=1			0	0	TAAICFAGAPYNK	Carbamidomethyl(C)@5		-0.0103358	1382.65	692.335	1382.67	692.34	2	3	1.1.1.3584.3	73.9531	1046	73.9043
1	17.87	17.87	76.97	67.11	61.18	sp|Q8UW31|PA2A5_HYDHA	Acidic phospholipase A2 57 OS=Hydrophis hardwickii PE=2 SV=1			0	0	TAAICFAGAPYNK	Carbamidomethyl(C)@5		-0.00118061	1382.66	692.339	1382.67	692.34	2	3	1.1.1.3602.4	74.6787	712	74.659
1	17.87	17.87	76.97	67.11	61.18	sp|Q8UW31|PA2A5_HYDHA	Acidic phospholipase A2 57 OS=Hydrophis hardwickii PE=2 SV=1			0	96.94	TAAICFAGAPYNKENYNIDLNK	Carbamidomethyl(C)@5		0.00368513	2486.19	829.739	2486.19	829.737	3	12	1.1.1.2615.12	35.4766	75281	35.4445
1	17.87	17.87	76.97	67.11	61.18	sp|Q8UW31|PA2A5_HYDHA	Acidic phospholipase A2 57 OS=Hydrophis hardwickii PE=2 SV=1			0	83.66	TAAICFAGAPYNKENYNIDLNK	Carbamidomethyl(C)@5		-0.00968142	2486.18	829.734	2486.19	829.737	3	10	1.1.1.2608.10	35.1918	24226	35.0442
1	17.87	17.87	76.97	67.11	61.18	sp|Q8UW31|PA2A5_HYDHA	Acidic phospholipase A2 57 OS=Hydrophis hardwickii PE=2 SV=1			0	76.02	TAAICFAGAPYNKENYNIDLNK	Carbamidomethyl(C)@5		0.00368513	2486.19	829.739	2486.19	829.737	3	8	1.1.1.2619.12	35.6362	75281	35.4445
1	17.87	17.87	76.97	67.11	61.18	sp|Q8UW31|PA2A5_HYDHA	Acidic phospholipase A2 57 OS=Hydrophis hardwickii PE=2 SV=1			0	42.9	TAAICFAGAPYNKENYNIDLNK	Carbamidomethyl(C)@5		-0.00968142	2486.18	829.734	2486.19	829.737	3	7	1.1.1.2603.10	34.9912	12691	35.0442
1	17.87	17.87	76.97	67.11	61.18	sp|Q8UW31|PA2A5_HYDHA	Acidic phospholipase A2 57 OS=Hydrophis hardwickii PE=2 SV=1			0	0	TAAICFAGAPYNKENYNIDLNK	Carbamidomethyl(C)@5		-0.0129773	2486.18	829.733	2486.19	829.737	3	5	1.1.1.2595.11	34.6726	11628	34.8033
1	17.87	17.87	76.97	67.11	61.18	sp|Q8UW31|PA2A5_HYDHA	Acidic phospholipase A2 57 OS=Hydrophis hardwickii PE=2 SV=1			0	0	TAAICFAGAPYNKENYNIDLNK	Carbamidomethyl(C)@5		0.000389271	2486.19	829.737	2486.19	829.737	3	3	1.1.1.2599.10	34.8308	11340	34.7631
1	17.87	17.87	76.97	67.11	61.18	sp|Q8UW31|PA2A5_HYDHA	Acidic phospholipase A2 57 OS=Hydrophis hardwickii PE=2 SV=1			0	0	TAAICFAGAPYNKENYNIDLNK	Carbamidomethyl(C)@5		0.00331893	2486.19	829.738	2486.19	829.737	3	4	1.1.1.2609.12	35.2367	74861	35.4445
1	17.87	17.87	76.97	67.11	61.18	sp|Q8UW31|PA2A5_HYDHA	Acidic phospholipase A2 57 OS=Hydrophis hardwickii PE=2 SV=1			0	0	TAAICFAGAPYNKENYNIDLNK	Carbamidomethyl(C)@5		0.00368513	2486.19	829.739	2486.19	829.737	3	5	1.1.1.2610.13	35.2793	74861	35.4445
1	17.87	17.87	76.97	67.11	61.18	sp|Q8UW31|PA2A5_HYDHA	Acidic phospholipase A2 57 OS=Hydrophis hardwickii PE=2 SV=1			0	0	TLDYMDYGCYCGTGGSGTPVDELDR	Carbamidomethyl(C)@9; Carbamidomethyl(C)@11	cleaved M-T@N-term	0.0366089	2801.16	934.728	2801.13	934.716	3	3	1.1.1.2629.11	36.0338	1820	36.0441
1	17.87	17.87	76.97	67.11	61.18	sp|Q8UW31|PA2A5_HYDHA	Acidic phospholipase A2 57 OS=Hydrophis hardwickii PE=2 SV=1			0	0	TLDYMDYGCYCGTGGSGTPVDELDR	Carbamidomethyl(C)@9; Carbamidomethyl(C)@11	cleaved M-T@N-term	0.013721	2801.14	934.72	2801.13	934.716	3	7	1.1.1.2656.4	37.1063	7992	36.9549
1	17.87	17.87	76.97	67.11	61.18	sp|Q8UW31|PA2A5_HYDHA	Acidic phospholipase A2 57 OS=Hydrophis hardwickii PE=2 SV=1			0	0	TLDYMDYGCYCGTGGSGTPVDELDR	Carbamidomethyl(C)@9; Carbamidomethyl(C)@11	cleaved M-T@N-term	0.01189	2801.14	934.72	2801.13	934.716	3	5	1.1.1.2728.11	39.9452	8693	40.0745
2	13.68	13.68	70.37	58.02	58.02	sp|P68416|3S11_HYDHA; sp|P68415|3S11_HYDSC	Short neurotoxin 1 OS=Hydrophis hardwickii PE=1 SV=2; Short neurotoxin 1 OS=Hydrophis schistosus PE=1 SV=1			2	99	GCGCPQVKPGIK	Carbamidomethyl(C)@2; Carbamidomethyl(C)@4		-0.00473661	1299.64	650.826	1299.64	650.829	2	20	1.1.1.2075.5	14.1229	2880455	14.1431
2	13.68	13.68	70.37	58.02	58.02	sp|P68416|3S11_HYDHA; sp|P68415|3S11_HYDSC	Short neurotoxin 1 OS=Hydrophis hardwickii PE=1 SV=2; Short neurotoxin 1 OS=Hydrophis schistosus PE=1 SV=1			2	99	KTTTNCAESSCYK	Carbamidomethyl(C)@6; Carbamidomethyl(C)@11	cleaved P-K@N-term; missed K-T@1	0.00421689	1548.66	775.337	1548.65	775.335	2	18	1.1.1.2029.3	12.3128	67798	12.2988
2	13.68	13.68	70.37	58.02	58.02	sp|P68416|3S11_HYDHA; sp|P68415|3S11_HYDSC	Short neurotoxin 1 OS=Hydrophis hardwickii PE=1 SV=2; Short neurotoxin 1 OS=Hydrophis schistosus PE=1 SV=1			2	99	LECCHTNECNN	Carbamidomethyl(C)@3; Carbamidomethyl(C)@4; Carbamidomethyl(C)@9		-0.005978	1449.5	725.758	1449.51	725.761	2	18	1.1.1.2031.12	12.409	8526911	12.2595
2	13.68	13.68	70.37	58.02	58.02	sp|P68416|3S11_HYDHA; sp|P68415|3S11_HYDSC	Short neurotoxin 1 OS=Hydrophis hardwickii PE=1 SV=2; Short neurotoxin 1 OS=Hydrophis schistosus PE=1 SV=1			2	99	MTCCNQQSSQPK	Carbamidomethyl(C)@3; Carbamidomethyl(C)@4	cleaved T-M@N-term	-0.0115519	1467.58	734.797	1467.59	734.802	2	17	1.1.1.2031.13	12.4115	81130	12.3775
2	13.68	13.68	70.37	58.02	58.02	sp|P68416|3S11_HYDHA; sp|P68415|3S11_HYDSC	Short neurotoxin 1 OS=Hydrophis hardwickii PE=1 SV=2; Short neurotoxin 1 OS=Hydrophis schistosus PE=1 SV=1			2	99	TTTNCAESSCYK	Carbamidomethyl(C)@5; Carbamidomethyl(C)@10		-0.00602212	1420.55	711.284	1420.56	711.287	2	13	1.1.1.2167.5	17.7454	11312	17.7707
2	13.68	13.68	70.37	58.02	58.02	sp|P68416|3S11_HYDHA; sp|P68415|3S11_HYDSC	Short neurotoxin 1 OS=Hydrophis hardwickii PE=1 SV=2; Short neurotoxin 1 OS=Hydrophis schistosus PE=1 SV=1			1.79588	98.91	GCGCPQVK	Carbamidomethyl(C)@2; Carbamidomethyl(C)@4	cleaved K-P@C-term	0.00259641	904.392	453.203	904.39	453.202	2	12	1.1.1.2031.2	12.384	301288	12.4167
2	13.68	13.68	70.37	58.02	58.02	sp|P68416|3S11_HYDHA; sp|P68415|3S11_HYDSC	Short neurotoxin 1 OS=Hydrophis hardwickii PE=1 SV=2; Short neurotoxin 1 OS=Hydrophis schistosus PE=1 SV=1			1.20761	99	TTTNCAESSCY	Carbamidomethyl(C)@5; Carbamidomethyl(C)@10	cleaved Y-K@C-term	0.00466864	1292.47	647.242	1292.46	647.24	2	11	1.1.1.2164.6	17.6289	12752	17.7707
2	13.68	13.68	70.37	58.02	58.02	sp|P68416|3S11_HYDHA; sp|P68415|3S11_HYDSC	Short neurotoxin 1 OS=Hydrophis hardwickii PE=1 SV=2; Short neurotoxin 1 OS=Hydrophis schistosus PE=1 SV=1			0.59346	99	GCGCPQVKPG	Carbamidomethyl(C)@2; Carbamidomethyl(C)@4	cleaved G-I@C-term	-0.00488791	1058.46	530.237	1058.46	530.239	2	12	1.1.1.2052.3	13.2118	49787	13.2421
2	13.68	13.68	70.37	58.02	58.02	sp|P68416|3S11_HYDHA; sp|P68415|3S11_HYDSC	Short neurotoxin 1 OS=Hydrophis hardwickii PE=1 SV=2; Short neurotoxin 1 OS=Hydrophis schistosus PE=1 SV=1			0.076756	99	TTNCAESSCYK	Carbamidomethyl@N-term; Carbamidomethyl(C)@4; Carbamidomethyl(C)@9	cleaved T-T@N-term	0.00470898	1376.54	689.277	1376.53	689.274	2	15	1.1.1.2044.6	12.9055	36575	12.9282
2	13.68	13.68	70.37	58.02	58.02	sp|P68416|3S11_HYDHA; sp|P68415|3S11_HYDSC	Short neurotoxin 1 OS=Hydrophis hardwickii PE=1 SV=2; Short neurotoxin 1 OS=Hydrophis schistosus PE=1 SV=1			0.00305075	74.44	GCPQVKPGIK	Carbamidomethyl(C)@2	cleaved C-G@N-term	-0.00223755	1082.59	542.302	1082.59	542.303	2	9	1.1.1.2082.2	14.3838	76338	14.3779
2	13.68	13.68	70.37	58.02	58.02	sp|P68416|3S11_HYDHA; sp|P68415|3S11_HYDSC	Short neurotoxin 1 OS=Hydrophis hardwickii PE=1 SV=2; Short neurotoxin 1 OS=Hydrophis schistosus PE=1 SV=1			0.000869459	38.49	TTTNCAESSCYKK	Carbamidomethyl(C)@5; Carbamidomethyl(C)@10; Carbamidomethyl(K)@13	missed K-K@12	0.0136508	1605.69	536.237	1605.68	536.233	3	11	1.1.1.2026.3	12.1904	24480	12.2207
2	13.68	13.68	70.37	58.02	58.02	sp|P68416|3S11_HYDHA; sp|P68415|3S11_HYDSC	Short neurotoxin 1 OS=Hydrophis hardwickii PE=1 SV=2; Short neurotoxin 1 OS=Hydrophis schistosus PE=1 SV=1			0.000434512	5.204	CGCPQVKPGIK	Carbamidomethyl(C)@1; Carbamidomethyl(C)@3	cleaved G-C@N-term	0.0114791	1242.63	622.324	1242.62	622.318	2	7	1.1.1.2058.4	13.4499	31773	13.3204
2	13.68	13.68	70.37	58.02	58.02	sp|P68416|3S11_HYDHA; sp|P68415|3S11_HYDSC	Short neurotoxin 1 OS=Hydrophis hardwickii PE=1 SV=2; Short neurotoxin 1 OS=Hydrophis schistosus PE=1 SV=1			0	7.508	CCNQQSSQPKTTTNCAESSCYK	Carbamidomethyl(C)@1; Carbamidomethyl(C)@2; HexNAc(S)@7; Deamidated(N)@14; Carbamidomethyl(C)@15; Carbamidomethyl(C)@20	cleaved T-C@N-term; missed K-T@10	-0.0133428	2842.1	948.375	2842.11	948.379	3	10	1.1.1.2055.4	13.3465	142602	13.0063
2	13.68	13.68	70.37	58.02	58.02	sp|P68416|3S11_HYDHA; sp|P68415|3S11_HYDSC	Short neurotoxin 1 OS=Hydrophis hardwickii PE=1 SV=2; Short neurotoxin 1 OS=Hydrophis schistosus PE=1 SV=1			0	4.761	CCNQQSSQPKTTTNCAESSCYK	Carbamidomethyl(C)@1; Carbamidomethyl(C)@2; HexNAc(S)@7; Carbamidomethyl(C)@15; Carbamidomethyl(C)@20	cleaved T-C@N-term; missed K-T@10	-0.00635707	2841.12	948.049	2841.13	948.051	3	10	1.1.1.2045.12	12.9594	442738	13.0455
2	13.68	13.68	70.37	58.02	58.02	sp|P68416|3S11_HYDHA; sp|P68415|3S11_HYDSC	Short neurotoxin 1 OS=Hydrophis hardwickii PE=1 SV=2; Short neurotoxin 1 OS=Hydrophis schistosus PE=1 SV=1			0	97.31	GCGCPQVK	Carbamidomethyl(C)@2; Carbamidomethyl(C)@4	cleaved K-P@C-term	0.00259641	904.392	453.203	904.39	453.202	2	11	1.1.1.2030.2	12.3448	301288	12.4167
2	13.68	13.68	70.37	58.02	58.02	sp|P68416|3S11_HYDHA; sp|P68415|3S11_HYDSC	Short neurotoxin 1 OS=Hydrophis hardwickii PE=1 SV=2; Short neurotoxin 1 OS=Hydrophis schistosus PE=1 SV=1			0	54.7	GCGCPQVK	Carbamidomethyl(C)@2; Carbamidomethyl(C)@4	cleaved K-P@C-term	0.00259641	904.392	453.203	904.39	453.202	2	10	1.1.1.2035.2	12.5416	301288	12.4167
2	13.68	13.68	70.37	58.02	58.02	sp|P68416|3S11_HYDHA; sp|P68415|3S11_HYDSC	Short neurotoxin 1 OS=Hydrophis hardwickii PE=1 SV=2; Short neurotoxin 1 OS=Hydrophis schistosus PE=1 SV=1			0	99	GCGCPQVKPGIK	Carbamidomethyl(C)@2; Carbamidomethyl(C)@4		-0.00473661	1299.64	650.826	1299.64	650.829	2	20	1.1.1.2070.6	13.9245	3010732	14.065
2	13.68	13.68	70.37	58.02	58.02	sp|P68416|3S11_HYDHA; sp|P68415|3S11_HYDSC	Short neurotoxin 1 OS=Hydrophis hardwickii PE=1 SV=2; Short neurotoxin 1 OS=Hydrophis schistosus PE=1 SV=1			0	99	GCGCPQVKPGIK	Carbamidomethyl(C)@2; Carbamidomethyl(C)@4		-0.00388213	1299.64	650.827	1299.64	650.829	2	20	1.1.1.2080.6	14.3159	2707360	14.2215
2	13.68	13.68	70.37	58.02	58.02	sp|P68416|3S11_HYDHA; sp|P68415|3S11_HYDSC	Short neurotoxin 1 OS=Hydrophis hardwickii PE=1 SV=2; Short neurotoxin 1 OS=Hydrophis schistosus PE=1 SV=1			0	99	GCGCPQVKPGIK	Carbamidomethyl(C)@2; Carbamidomethyl(C)@4		-0.00388213	1299.64	650.827	1299.64	650.829	2	20	1.1.1.2081.4	14.3502	2707360	14.2215
2	13.68	13.68	70.37	58.02	58.02	sp|P68416|3S11_HYDHA; sp|P68415|3S11_HYDSC	Short neurotoxin 1 OS=Hydrophis hardwickii PE=1 SV=2; Short neurotoxin 1 OS=Hydrophis schistosus PE=1 SV=1			0	99	GCGCPQVKPGIK	Carbamidomethyl(C)@2; Carbamidomethyl(C)@4		-0.00314973	1299.64	650.827	1299.64	650.829	2	20	1.1.1.2086.4	14.545	2707360	14.2215
2	13.68	13.68	70.37	58.02	58.02	sp|P68416|3S11_HYDHA; sp|P68415|3S11_HYDSC	Short neurotoxin 1 OS=Hydrophis hardwickii PE=1 SV=2; Short neurotoxin 1 OS=Hydrophis schistosus PE=1 SV=1			0	99	GCGCPQVKPGIK	Carbamidomethyl(C)@2; Carbamidomethyl(C)@4		-0.00253939	1299.64	650.827	1299.64	650.829	2	19	1.1.1.2087.3	14.5811	2708309	14.2215
2	13.68	13.68	70.37	58.02	58.02	sp|P68416|3S11_HYDHA; sp|P68415|3S11_HYDSC	Short neurotoxin 1 OS=Hydrophis hardwickii PE=1 SV=2; Short neurotoxin 1 OS=Hydrophis schistosus PE=1 SV=1			0	99	GCGCPQVKPGIK	Carbamidomethyl(C)@2; Carbamidomethyl(C)@4		-0.00383896	1299.64	434.22	1299.64	434.222	3	16	1.1.1.2074.2	14.0713	7054127	14.1431
2	13.68	13.68	70.37	58.02	58.02	sp|P68416|3S11_HYDHA; sp|P68415|3S11_HYDSC	Short neurotoxin 1 OS=Hydrophis hardwickii PE=1 SV=2; Short neurotoxin 1 OS=Hydrophis schistosus PE=1 SV=1			0	99	GCGCPQVKPGIK	Carbamidomethyl(C)@2; Carbamidomethyl(C)@4		-0.00383896	1299.64	434.22	1299.64	434.222	3	17	1.1.1.2079.2	14.2695	7054127	14.1431
2	13.68	13.68	70.37	58.02	58.02	sp|P68416|3S11_HYDHA; sp|P68415|3S11_HYDSC	Short neurotoxin 1 OS=Hydrophis hardwickii PE=1 SV=2; Short neurotoxin 1 OS=Hydrophis schistosus PE=1 SV=1			0	99	GCGCPQVKPGIK	Carbamidomethyl(C)@2; Carbamidomethyl(C)@4		-0.00292345	1299.64	434.221	1299.64	434.222	3	16	1.1.1.2084.2	14.4619	8121408	14.1431
2	13.68	13.68	70.37	58.02	58.02	sp|P68416|3S11_HYDHA; sp|P68415|3S11_HYDSC	Short neurotoxin 1 OS=Hydrophis hardwickii PE=1 SV=2; Short neurotoxin 1 OS=Hydrophis schistosus PE=1 SV=1			0	99	GCGCPQVKPGIK	Carbamidomethyl(C)@2; Carbamidomethyl(C)@4		-0.00017691	1299.64	434.221	1299.64	434.222	3	16	1.1.1.2089.2	14.6567	4140785	14.6114
2	13.68	13.68	70.37	58.02	58.02	sp|P68416|3S11_HYDHA; sp|P68415|3S11_HYDSC	Short neurotoxin 1 OS=Hydrophis hardwickii PE=1 SV=2; Short neurotoxin 1 OS=Hydrophis schistosus PE=1 SV=1			0	99	GCGCPQVKPGIK	Carbamidomethyl(C)@2; Carbamidomethyl(C)@4		-0.00411361	1299.64	434.22	1299.64	434.222	3	15	1.1.1.2070.3	13.917	7025132	14.104
2	13.68	13.68	70.37	58.02	58.02	sp|P68416|3S11_HYDHA; sp|P68415|3S11_HYDSC	Short neurotoxin 1 OS=Hydrophis hardwickii PE=1 SV=2; Short neurotoxin 1 OS=Hydrophis schistosus PE=1 SV=1			0	99	GCGCPQVKPGIK	Carbamidomethyl(C)@2; Carbamidomethyl(C)@4		-0.00383896	1299.64	434.22	1299.64	434.222	3	15	1.1.1.2075.3	14.1129	7054127	14.1431
2	13.68	13.68	70.37	58.02	58.02	sp|P68416|3S11_HYDHA; sp|P68415|3S11_HYDSC	Short neurotoxin 1 OS=Hydrophis hardwickii PE=1 SV=2; Short neurotoxin 1 OS=Hydrophis schistosus PE=1 SV=1			0	99	GCGCPQVKPGIK	Formyl@N-term; Carbamidomethyl(C)@2; Carbamidomethyl(C)@4		0.0026107	1327.64	664.827	1327.64	664.826	2	12	1.1.1.2187.6	18.5375	70546	18.7976
2	13.68	13.68	70.37	58.02	58.02	sp|P68416|3S11_HYDHA; sp|P68415|3S11_HYDSC	Short neurotoxin 1 OS=Hydrophis hardwickii PE=1 SV=2; Short neurotoxin 1 OS=Hydrophis schistosus PE=1 SV=1			0	99	GCGCPQVKPGIK	Formyl@N-term; Carbamidomethyl(C)@2; Carbamidomethyl(C)@4		0.00322104	1327.64	664.828	1327.64	664.826	2	15	1.1.1.2191.5	18.693	70546	18.7976
2	13.68	13.68	70.37	58.02	58.02	sp|P68416|3S11_HYDHA; sp|P68415|3S11_HYDSC	Short neurotoxin 1 OS=Hydrophis hardwickii PE=1 SV=2; Short neurotoxin 1 OS=Hydrophis schistosus PE=1 SV=1			0	99	GCGCPQVKPGIK	Carbamidomethyl(C)@2; Carbamidomethyl(C)@4; Formyl(K)@8		0.00883617	1327.65	664.831	1327.64	664.826	2	15	1.1.1.2250.6	21.0377	58523	20.8243
2	13.68	13.68	70.37	58.02	58.02	sp|P68416|3S11_HYDHA; sp|P68415|3S11_HYDSC	Short neurotoxin 1 OS=Hydrophis hardwickii PE=1 SV=2; Short neurotoxin 1 OS=Hydrophis schistosus PE=1 SV=1			0	99	GCGCPQVKPGIK	Carbamidomethyl(C)@2; Carbamidomethyl(C)@4		-0.00145863	1299.64	434.221	1299.64	434.222	3	14	1.1.1.2104.2	15.2446	1663417	14.8456
2	13.68	13.68	70.37	58.02	58.02	sp|P68416|3S11_HYDHA; sp|P68415|3S11_HYDSC	Short neurotoxin 1 OS=Hydrophis hardwickii PE=1 SV=2; Short neurotoxin 1 OS=Hydrophis schistosus PE=1 SV=1			0	99	GCGCPQVKPGIK	Carbamidomethyl(C)@2; Carbamidomethyl(C)@4		0.00220342	1299.65	434.222	1299.64	434.222	3	14	1.1.1.2119.2	15.8329	261419	15.7871
2	13.68	13.68	70.37	58.02	58.02	sp|P68416|3S11_HYDHA; sp|P68415|3S11_HYDSC	Short neurotoxin 1 OS=Hydrophis hardwickii PE=1 SV=2; Short neurotoxin 1 OS=Hydrophis schistosus PE=1 SV=1			0	99	GCGCPQVKPGIK	Delta:H(2)C(2)@N-term; Carbamidomethyl(C)@2; Carbamidomethyl(C)@4		-0.0310249	1325.63	663.821	1325.66	663.836	2	16	1.1.1.2226.7	20.091	93284	20.1505
2	13.68	13.68	70.37	58.02	58.02	sp|P68416|3S11_HYDHA; sp|P68415|3S11_HYDSC	Short neurotoxin 1 OS=Hydrophis hardwickii PE=1 SV=2; Short neurotoxin 1 OS=Hydrophis schistosus PE=1 SV=1			0	99	GCGCPQVKPGIK	Delta:H(2)C(2)@N-term; Carbamidomethyl(C)@2; Carbamidomethyl(C)@4		-0.0310249	1325.63	663.821	1325.66	663.836	2	16	1.1.1.2227.6	20.1278	93284	20.1505
2	13.68	13.68	70.37	58.02	58.02	sp|P68416|3S11_HYDHA; sp|P68415|3S11_HYDSC	Short neurotoxin 1 OS=Hydrophis hardwickii PE=1 SV=2; Short neurotoxin 1 OS=Hydrophis schistosus PE=1 SV=1			0	99	GCGCPQVKPGIK	Carbamidomethyl(C)@2; Carbamidomethyl(C)@4		-0.000543115	1299.64	434.221	1299.64	434.222	3	13	1.1.1.2094.2	14.852	4140785	14.6114
2	13.68	13.68	70.37	58.02	58.02	sp|P68416|3S11_HYDHA; sp|P68415|3S11_HYDSC	Short neurotoxin 1 OS=Hydrophis hardwickii PE=1 SV=2; Short neurotoxin 1 OS=Hydrophis schistosus PE=1 SV=1			0	99	GCGCPQVKPGIK	Carbamidomethyl(C)@2; Carbamidomethyl(C)@4		-0.00228259	1299.64	434.221	1299.64	434.222	3	13	1.1.1.2124.2	16.0296	213457	16.0623
2	13.68	13.68	70.37	58.02	58.02	sp|P68416|3S11_HYDHA; sp|P68415|3S11_HYDSC	Short neurotoxin 1 OS=Hydrophis hardwickii PE=1 SV=2; Short neurotoxin 1 OS=Hydrophis schistosus PE=1 SV=1			0	99	GCGCPQVKPGIK	Carbamidomethyl(C)@2; Carbamidomethyl(C)@4		0.00368608	1299.65	650.831	1299.64	650.829	2	8	1.1.1.2275.3	22.0218	4687	21.9734
2	13.68	13.68	70.37	58.02	58.02	sp|P68416|3S11_HYDHA; sp|P68415|3S11_HYDSC	Short neurotoxin 1 OS=Hydrophis hardwickii PE=1 SV=2; Short neurotoxin 1 OS=Hydrophis schistosus PE=1 SV=1			0	99	GCGCPQVKPGIK	Carbamidomethyl(C)@2; Carbamidomethyl(C)@4		0.00192877	1299.64	434.222	1299.64	434.222	3	13	1.1.1.2149.3	17.0276	90881	17.0578
2	13.68	13.68	70.37	58.02	58.02	sp|P68416|3S11_HYDHA; sp|P68415|3S11_HYDSC	Short neurotoxin 1 OS=Hydrophis hardwickii PE=1 SV=2; Short neurotoxin 1 OS=Hydrophis schistosus PE=1 SV=1			0	99	GCGCPQVKPGIK	Carbamidomethyl(C)@2; Carbamidomethyl(C)@4		-0.00530378	1299.64	434.22	1299.64	434.222	3	13	1.1.1.2134.2	16.4264	155267	16.4193
2	13.68	13.68	70.37	58.02	58.02	sp|P68416|3S11_HYDHA; sp|P68415|3S11_HYDSC	Short neurotoxin 1 OS=Hydrophis hardwickii PE=1 SV=2; Short neurotoxin 1 OS=Hydrophis schistosus PE=1 SV=1			0	99	GCGCPQVKPGIK	Carbamidomethyl(C)@2; Carbamidomethyl(C)@4; Carboxy(K)@12		-0.0159322	1343.62	672.816	1343.63	672.824	2	11	1.1.1.2384.7	26.2777	8986	26.258
2	13.68	13.68	70.37	58.02	58.02	sp|P68416|3S11_HYDHA; sp|P68415|3S11_HYDSC	Short neurotoxin 1 OS=Hydrophis hardwickii PE=1 SV=2; Short neurotoxin 1 OS=Hydrophis schistosus PE=1 SV=1			0	99	GCGCPQVKPGIK	Carbamidomethyl(C)@2; Carbamidomethyl(C)@4; Formyl(K)@12		0.00883617	1327.65	664.831	1327.64	664.826	2	12	1.1.1.2240.7	20.6452	58326	20.8243
2	13.68	13.68	70.37	58.02	58.02	sp|P68416|3S11_HYDHA; sp|P68415|3S11_HYDSC	Short neurotoxin 1 OS=Hydrophis hardwickii PE=1 SV=2; Short neurotoxin 1 OS=Hydrophis schistosus PE=1 SV=1			0	98.54	GCGCPQVKPGIK	Acetyl@N-term; Carbamidomethyl(C)@2; Carbamidomethyl(C)@4		-0.0222244	1341.63	671.823	1341.65	671.834	2	9	1.1.1.2200.8	19.0584	58606	19.3961
2	13.68	13.68	70.37	58.02	58.02	sp|P68416|3S11_HYDHA; sp|P68415|3S11_HYDSC	Short neurotoxin 1 OS=Hydrophis hardwickii PE=1 SV=2; Short neurotoxin 1 OS=Hydrophis schistosus PE=1 SV=1			0	97.81	GCGCPQVKPGIK	Carbamidomethyl(C)@2; Carbamidomethyl(C)@4; Carbamyl(K)@8		-0.00992482	1342.64	672.327	1342.65	672.332	2	10	1.1.1.2233.7	20.3667	12737	20.3476
2	13.68	13.68	70.37	58.02	58.02	sp|P68416|3S11_HYDHA; sp|P68415|3S11_HYDSC	Short neurotoxin 1 OS=Hydrophis hardwickii PE=1 SV=2; Short neurotoxin 1 OS=Hydrophis schistosus PE=1 SV=1			0	97.81	GCGCPQVKPGIK	Carbamidomethyl(C)@2; Carbamidomethyl(C)@4; Trimethyl(K)@8		-0.0302902	1341.66	671.837	1341.69	671.852	2	11	1.1.1.2255.7	21.2381	7148	21.3379
2	13.68	13.68	70.37	58.02	58.02	sp|P68416|3S11_HYDHA; sp|P68415|3S11_HYDSC	Short neurotoxin 1 OS=Hydrophis hardwickii PE=1 SV=2; Short neurotoxin 1 OS=Hydrophis schistosus PE=1 SV=1			0	97.81	GCGCPQVKPGIK	Carbamidomethyl(C)@2; Carbamidomethyl(C)@4		0.00128791	1299.64	434.222	1299.64	434.222	3	9	1.1.1.2391.2	26.5446	13956	26.5373
2	13.68	13.68	70.37	58.02	58.02	sp|P68416|3S11_HYDHA; sp|P68415|3S11_HYDSC	Short neurotoxin 1 OS=Hydrophis hardwickii PE=1 SV=2; Short neurotoxin 1 OS=Hydrophis schistosus PE=1 SV=1			0	97.31	GCGCPQVKPGIK	Carbamidomethyl(C)@2; Carbamidomethyl(C)@4		0.00220342	1299.65	434.222	1299.64	434.222	3	12	1.1.1.2120.2	15.8722	261419	15.7871
2	13.68	13.68	70.37	58.02	58.02	sp|P68416|3S11_HYDHA; sp|P68415|3S11_HYDSC	Short neurotoxin 1 OS=Hydrophis hardwickii PE=1 SV=2; Short neurotoxin 1 OS=Hydrophis schistosus PE=1 SV=1			0	97.31	GCGCPQVKPGIK	Carbamidomethyl(C)@2; Carbamidomethyl(C)@4		0.0093012	1299.65	650.833	1299.64	650.829	2	11	1.1.1.2122.6	15.9605	54766	15.8656
2	13.68	13.68	70.37	58.02	58.02	sp|P68416|3S11_HYDHA; sp|P68415|3S11_HYDSC	Short neurotoxin 1 OS=Hydrophis hardwickii PE=1 SV=2; Short neurotoxin 1 OS=Hydrophis schistosus PE=1 SV=1			0	97.31	GCGCPQVKPGIK	Carbamidomethyl(C)@2; Carbamidomethyl(C)@4; Formyl(K)@12		0.00883617	1327.65	664.831	1327.64	664.826	2	12	1.1.1.2241.11	20.6951	58523	20.8243
2	13.68	13.68	70.37	58.02	58.02	sp|P68416|3S11_HYDHA; sp|P68415|3S11_HYDSC	Short neurotoxin 1 OS=Hydrophis hardwickii PE=1 SV=2; Short neurotoxin 1 OS=Hydrophis schistosus PE=1 SV=1			0	97.31	GCGCPQVKPGIK	Carbamidomethyl(C)@2; Carbamidomethyl(C)@4; Formyl(K)@8		0.00883617	1327.65	664.831	1327.64	664.826	2	13	1.1.1.2245.8	20.8461	58523	20.8243
2	13.68	13.68	70.37	58.02	58.02	sp|P68416|3S11_HYDHA; sp|P68415|3S11_HYDSC	Short neurotoxin 1 OS=Hydrophis hardwickii PE=1 SV=2; Short neurotoxin 1 OS=Hydrophis schistosus PE=1 SV=1			0	97.31	GCGCPQVKPGIK	Carbamidomethyl(C)@2; Carbamidomethyl(C)@4; Formyl(K)@12		0.00663895	1327.64	664.829	1327.64	664.826	2	10	1.1.1.2255.6	21.2356	52206	20.8243
2	13.68	13.68	70.37	58.02	58.02	sp|P68416|3S11_HYDHA; sp|P68415|3S11_HYDSC	Short neurotoxin 1 OS=Hydrophis hardwickii PE=1 SV=2; Short neurotoxin 1 OS=Hydrophis schistosus PE=1 SV=1			0	96.69	GCGCPQVKPGIK	Carbamidomethyl(C)@2; Carbamidomethyl(C)@4		0.00522461	1299.65	434.223	1299.64	434.222	3	8	1.1.1.2376.2	25.9469	13857	25.9006
2	13.68	13.68	70.37	58.02	58.02	sp|P68416|3S11_HYDHA; sp|P68415|3S11_HYDSC	Short neurotoxin 1 OS=Hydrophis hardwickii PE=1 SV=2; Short neurotoxin 1 OS=Hydrophis schistosus PE=1 SV=1			0	96.69	GCGCPQVKPGIK	Carbamidomethyl(C)@2; Carbamidomethyl(C)@4		-0.00017691	1299.64	434.221	1299.64	434.222	3	8	1.1.1.2411.3	27.348	10052	27.3383
2	13.68	13.68	70.37	58.02	58.02	sp|P68416|3S11_HYDHA; sp|P68415|3S11_HYDSC	Short neurotoxin 1 OS=Hydrophis hardwickii PE=1 SV=2; Short neurotoxin 1 OS=Hydrophis schistosus PE=1 SV=1			0	96.21	GCGCPQVKPGIK	Carbamidomethyl(C)@2; Carbamidomethyl(C)@4		-0.00908311	1299.63	434.219	1299.64	434.222	3	6	1.1.1.3484.2	69.9798	2970	70.0125
2	13.68	13.68	70.37	58.02	58.02	sp|P68416|3S11_HYDHA; sp|P68415|3S11_HYDSC	Short neurotoxin 1 OS=Hydrophis hardwickii PE=1 SV=2; Short neurotoxin 1 OS=Hydrophis schistosus PE=1 SV=1			0	93.57	GCGCPQVKPGIK	Carbamidomethyl(C)@2; Carbamidomethyl(C)@4		-0.0156749	1299.63	434.216	1299.64	434.222	3	8	1.1.1.3627.2	75.6714	1045	75.6566
2	13.68	13.68	70.37	58.02	58.02	sp|P68416|3S11_HYDHA; sp|P68415|3S11_HYDSC	Short neurotoxin 1 OS=Hydrophis hardwickii PE=1 SV=2; Short neurotoxin 1 OS=Hydrophis schistosus PE=1 SV=1			0	92.41	GCGCPQVKPGIK	Carbamidomethyl(C)@2; Carbamidomethyl(C)@4		0.00275273	1299.65	434.222	1299.64	434.222	3	10	1.1.1.2164.2	17.6189	75799	17.4134
2	13.68	13.68	70.37	58.02	58.02	sp|P68416|3S11_HYDHA; sp|P68415|3S11_HYDSC	Short neurotoxin 1 OS=Hydrophis hardwickii PE=1 SV=2; Short neurotoxin 1 OS=Hydrophis schistosus PE=1 SV=1			0	92.41	GCGCPQVKPGIK	Formyl@N-term; Carbamidomethyl(C)@2; Carbamidomethyl(C)@4		0.00322104	1327.64	664.828	1327.64	664.826	2	12	1.1.1.2196.8	18.899	70546	18.7976
2	13.68	13.68	70.37	58.02	58.02	sp|P68416|3S11_HYDHA; sp|P68415|3S11_HYDSC	Short neurotoxin 1 OS=Hydrophis hardwickii PE=1 SV=2; Short neurotoxin 1 OS=Hydrophis schistosus PE=1 SV=1			0	92.41	GCGCPQVKPGIK	Carbamidomethyl(C)@2; Carbamidomethyl(C)@4		0.00156256	1299.64	434.222	1299.64	434.222	3	10	1.1.1.2206.2	19.2834	40859	19.2759
2	13.68	13.68	70.37	58.02	58.02	sp|P68416|3S11_HYDHA; sp|P68415|3S11_HYDSC	Short neurotoxin 1 OS=Hydrophis hardwickii PE=1 SV=2; Short neurotoxin 1 OS=Hydrophis schistosus PE=1 SV=1			0	92.41	GCGCPQVKPGIK	Carbamidomethyl(C)@2; Carbamidomethyl(C)@4		0.00458375	1299.65	434.223	1299.64	434.222	3	9	1.1.1.2220.2	19.8422	32188	19.8749
2	13.68	13.68	70.37	58.02	58.02	sp|P68416|3S11_HYDHA; sp|P68415|3S11_HYDSC	Short neurotoxin 1 OS=Hydrophis hardwickii PE=1 SV=2; Short neurotoxin 1 OS=Hydrophis schistosus PE=1 SV=1			0	92.41	GCGCPQVKPGIK	Carbamidomethyl(C)@2; Carbamidomethyl(C)@4		0.00311893	1299.65	434.223	1299.64	434.222	3	9	1.1.1.2235.4	20.4384	35592	20.4268
2	13.68	13.68	70.37	58.02	58.02	sp|P68416|3S11_HYDHA; sp|P68415|3S11_HYDSC	Short neurotoxin 1 OS=Hydrophis hardwickii PE=1 SV=2; Short neurotoxin 1 OS=Hydrophis schistosus PE=1 SV=1			0	90.96	GCGCPQVKPGIK	Carbamidomethyl(C)@2; Carbamidomethyl(C)@4		-0.00368155	1299.64	434.22	1299.64	434.222	3	7	1.1.1.3574.2	73.5548	2378	73.5851
2	13.68	13.68	70.37	58.02	58.02	sp|P68416|3S11_HYDHA; sp|P68415|3S11_HYDSC	Short neurotoxin 1 OS=Hydrophis hardwickii PE=1 SV=2; Short neurotoxin 1 OS=Hydrophis schistosus PE=1 SV=1			0	90.7	GCGCPQVKPGIK	Carbamidomethyl(C)@2; Carbamidomethyl(C)@4		-0.000817769	1299.64	434.221	1299.64	434.222	3	11	1.1.1.2099.2	15.0482	3372289	14.6504
2	13.68	13.68	70.37	58.02	58.02	sp|P68416|3S11_HYDHA; sp|P68415|3S11_HYDSC	Short neurotoxin 1 OS=Hydrophis hardwickii PE=1 SV=2; Short neurotoxin 1 OS=Hydrophis schistosus PE=1 SV=1			0	90.7	GCGCPQVKPGIK	Carbamidomethyl(C)@2; Carbamidomethyl(C)@4		-0.00228259	1299.64	434.221	1299.64	434.222	3	11	1.1.1.2105.2	15.284	1356510	14.8847
2	13.68	13.68	70.37	58.02	58.02	sp|P68416|3S11_HYDHA; sp|P68415|3S11_HYDSC	Short neurotoxin 1 OS=Hydrophis hardwickii PE=1 SV=2; Short neurotoxin 1 OS=Hydrophis schistosus PE=1 SV=1			0	88.64	GCGCPQVKPGIK	Carbamidomethyl(C)@2; Carbamidomethyl(C)@4		-0.00475447	1299.64	434.22	1299.64	434.222	3	11	1.1.1.2139.2	16.6256	157627	16.4989
2	13.68	13.68	70.37	58.02	58.02	sp|P68416|3S11_HYDHA; sp|P68415|3S11_HYDSC	Short neurotoxin 1 OS=Hydrophis hardwickii PE=1 SV=2; Short neurotoxin 1 OS=Hydrophis schistosus PE=1 SV=1			0	88.64	GCGCPQVKPGIK	Carbamidomethyl(C)@2; Carbamidomethyl(C)@4		-0.00347275	1299.64	434.22	1299.64	434.222	3	11	1.1.1.2144.3	16.828	157627	16.4989
2	13.68	13.68	70.37	58.02	58.02	sp|P68416|3S11_HYDHA; sp|P68415|3S11_HYDSC	Short neurotoxin 1 OS=Hydrophis hardwickii PE=1 SV=2; Short neurotoxin 1 OS=Hydrophis schistosus PE=1 SV=1			0	88.64	GCGCPQVKPGIK	Carbamidomethyl(C)@2; Carbamidomethyl(C)@4		0.00247807	1299.65	434.222	1299.64	434.222	3	7	1.1.1.2441.2	28.5434	11520	28.5357
2	13.68	13.68	70.37	58.02	58.02	sp|P68416|3S11_HYDHA; sp|P68415|3S11_HYDSC	Short neurotoxin 1 OS=Hydrophis hardwickii PE=1 SV=2; Short neurotoxin 1 OS=Hydrophis schistosus PE=1 SV=1			0	88.64	GCGCPQVKPGIK	Carbamidomethyl(C)@2; Carbamidomethyl(C)@4; Delta:H(2)C(2)(K)@8		-0.0228463	1325.64	663.825	1325.66	663.836	2	9	1.1.1.2529.4	32.0225	7099	31.8147
2	13.68	13.68	70.37	58.02	58.02	sp|P68416|3S11_HYDHA; sp|P68415|3S11_HYDSC	Short neurotoxin 1 OS=Hydrophis hardwickii PE=1 SV=2; Short neurotoxin 1 OS=Hydrophis schistosus PE=1 SV=1			0	87.43	GCGCPQVKPGIK	Carbamidomethyl(C)@2; Carbamidomethyl(C)@4		-0.00844225	1299.63	434.219	1299.64	434.222	3	6	1.1.1.3335.3	64.0545	2960	64.0847
2	13.68	13.68	70.37	58.02	58.02	sp|P68416|3S11_HYDHA; sp|P68415|3S11_HYDSC	Short neurotoxin 1 OS=Hydrophis hardwickii PE=1 SV=2; Short neurotoxin 1 OS=Hydrophis schistosus PE=1 SV=1			0	87.43	GCGCPQVKPGIK	Carbamidomethyl(C)@2; Carbamidomethyl(C)@4		-0.00578724	1299.64	434.22	1299.64	434.222	3	6	1.1.1.3371.2	65.4829	2760	65.5156
2	13.68	13.68	70.37	58.02	58.02	sp|P68416|3S11_HYDHA; sp|P68415|3S11_HYDSC	Short neurotoxin 1 OS=Hydrophis hardwickii PE=1 SV=2; Short neurotoxin 1 OS=Hydrophis schistosus PE=1 SV=1			0	86.2	GCGCPQVKPGIK	Carbamidomethyl(C)@2; Carbamidomethyl(C)@4		0.00311893	1299.65	434.223	1299.64	434.222	3	9	1.1.1.2184.2	18.409	45284	18.3234
2	13.68	13.68	70.37	58.02	58.02	sp|P68416|3S11_HYDHA; sp|P68415|3S11_HYDSC	Short neurotoxin 1 OS=Hydrophis hardwickii PE=1 SV=2; Short neurotoxin 1 OS=Hydrophis schistosus PE=1 SV=1			0	85.21	GCGCPQVKPGIK	Carbamidomethyl(C)@2; Carbamidomethyl(C)@4		-0.0112531	1299.63	434.218	1299.64	434.222	3	7	1.1.1.2600.2	34.8509	5915	34.8033
2	13.68	13.68	70.37	58.02	58.02	sp|P68416|3S11_HYDHA; sp|P68415|3S11_HYDSC	Short neurotoxin 1 OS=Hydrophis hardwickii PE=1 SV=2; Short neurotoxin 1 OS=Hydrophis schistosus PE=1 SV=1			0	83.35	GCGCPQVKPGIK	Carbamidomethyl(C)@2; Carbamidomethyl(C)@4		-9.80273e-05	1299.64	650.829	1299.64	650.829	2	8	1.1.1.2192.7	18.7377	43148	19.0762
2	13.68	13.68	70.37	58.02	58.02	sp|P68416|3S11_HYDHA; sp|P68415|3S11_HYDSC	Short neurotoxin 1 OS=Hydrophis hardwickii PE=1 SV=2; Short neurotoxin 1 OS=Hydrophis schistosus PE=1 SV=1			0	83.35	GCGCPQVKPGIK	Carbamidomethyl(C)@2; Carbamidomethyl(C)@4		0.00220342	1299.65	434.222	1299.64	434.222	3	9	1.1.1.2195.2	18.8441	47355	18.8371
2	13.68	13.68	70.37	58.02	58.02	sp|P68416|3S11_HYDHA; sp|P68415|3S11_HYDSC	Short neurotoxin 1 OS=Hydrophis hardwickii PE=1 SV=2; Short neurotoxin 1 OS=Hydrophis schistosus PE=1 SV=1			0	80.08	GCGCPQVKPGIK	Carbamidomethyl(C)@2; Carbamidomethyl(C)@4		0.000647051	1299.64	434.222	1299.64	434.222	3	7	1.1.1.2420.3	27.7053	8904	27.7356
2	13.68	13.68	70.37	58.02	58.02	sp|P68416|3S11_HYDHA; sp|P68415|3S11_HYDSC	Short neurotoxin 1 OS=Hydrophis hardwickii PE=1 SV=2; Short neurotoxin 1 OS=Hydrophis schistosus PE=1 SV=1			0	80.08	GCGCPQVKPGIK	Carbamidomethyl(C)@2; Carbamidomethyl(C)@4		0.00668943	1299.65	434.224	1299.64	434.222	3	7	1.1.1.2451.2	28.9453	10595	28.9378
2	13.68	13.68	70.37	58.02	58.02	sp|P68416|3S11_HYDHA; sp|P68415|3S11_HYDSC	Short neurotoxin 1 OS=Hydrophis hardwickii PE=1 SV=2; Short neurotoxin 1 OS=Hydrophis schistosus PE=1 SV=1			0	76.89	GCGCPQVKPGIK	Carbamidomethyl(C)@2; Carbamidomethyl(C)@4		-0.00578724	1299.64	434.22	1299.64	434.222	3	6	1.1.1.3181.3	57.9298	3658	57.9601
2	13.68	13.68	70.37	58.02	58.02	sp|P68416|3S11_HYDHA; sp|P68415|3S11_HYDSC	Short neurotoxin 1 OS=Hydrophis hardwickii PE=1 SV=2; Short neurotoxin 1 OS=Hydrophis schistosus PE=1 SV=1			0	76.02	GCGCPQVKPGIK	Carbamidomethyl(C)@2; Carbamidomethyl(C)@4		-0.00466133	1299.64	434.22	1299.64	434.222	3	6	1.1.1.3055.2	52.9215	2517	52.9143
2	13.68	13.68	70.37	58.02	58.02	sp|P68416|3S11_HYDHA; sp|P68415|3S11_HYDSC	Short neurotoxin 1 OS=Hydrophis hardwickii PE=1 SV=2; Short neurotoxin 1 OS=Hydrophis schistosus PE=1 SV=1			0	72.38	GCGCPQVKPGIK	Carbamidomethyl(C)@2; Carbamidomethyl(C)@4		0.000647051	1299.64	434.222	1299.64	434.222	3	7	1.1.1.2421.2	27.7425	8904	27.7356
2	13.68	13.68	70.37	58.02	58.02	sp|P68416|3S11_HYDHA; sp|P68415|3S11_HYDSC	Short neurotoxin 1 OS=Hydrophis hardwickii PE=1 SV=2; Short neurotoxin 1 OS=Hydrophis schistosus PE=1 SV=1			0	72.38	GCGCPQVKPGIK	Carbamidomethyl(C)@2; Carbamidomethyl(C)@4		9.77433e-05	1299.64	434.222	1299.64	434.222	3	7	1.1.1.2426.2	27.9415	10240	28.0143
2	13.68	13.68	70.37	58.02	58.02	sp|P68416|3S11_HYDHA; sp|P68415|3S11_HYDSC	Short neurotoxin 1 OS=Hydrophis hardwickii PE=1 SV=2; Short neurotoxin 1 OS=Hydrophis schistosus PE=1 SV=1			0	69.72	GCGCPQVKPGIK	Carbamidomethyl(C)@2; Carbamidomethyl(C)@4		-0.0111888	1299.63	434.218	1299.64	434.222	3	5	1.1.1.3424.2	67.5918	2823	67.6246
2	13.68	13.68	70.37	58.02	58.02	sp|P68416|3S11_HYDHA; sp|P68415|3S11_HYDSC	Short neurotoxin 1 OS=Hydrophis hardwickii PE=1 SV=2; Short neurotoxin 1 OS=Hydrophis schistosus PE=1 SV=1			0	69.72	GCGCPQVKPGIK	Carbamidomethyl(C)@2; Carbamidomethyl(C)@4		-0.012379	1299.63	434.217	1299.64	434.222	3	7	1.1.1.3502.2	70.7007	2839	70.6888
2	13.68	13.68	70.37	58.02	58.02	sp|P68416|3S11_HYDHA; sp|P68415|3S11_HYDSC	Short neurotoxin 1 OS=Hydrophis hardwickii PE=1 SV=2; Short neurotoxin 1 OS=Hydrophis schistosus PE=1 SV=1			0	69.72	GCGCPQVKPGIK	Carbamidomethyl(C)@2; Carbamidomethyl(C)@4		-0.0114635	1299.63	434.218	1299.64	434.222	3	6	1.1.1.3612.3	75.0773	1937	75.0577
2	13.68	13.68	70.37	58.02	58.02	sp|P68416|3S11_HYDHA; sp|P68415|3S11_HYDSC	Short neurotoxin 1 OS=Hydrophis hardwickii PE=1 SV=2; Short neurotoxin 1 OS=Hydrophis schistosus PE=1 SV=1			0	69.72	GCGCPQVKPGIK	Carbamidomethyl(C)@2; Carbamidomethyl(C)@4		-0.0147593	1299.63	434.217	1299.64	434.222	3	6	1.1.1.3633.2	75.9113	1020	75.9366
2	13.68	13.68	70.37	58.02	58.02	sp|P68416|3S11_HYDHA; sp|P68415|3S11_HYDSC	Short neurotoxin 1 OS=Hydrophis hardwickii PE=1 SV=2; Short neurotoxin 1 OS=Hydrophis schistosus PE=1 SV=1			0	66.17	GCGCPQVKPGIK	Carbamidomethyl(C)@2; Carbamidomethyl(C)@4		-0.00759099	1299.64	434.219	1299.64	434.222	3	7	1.1.1.2635.2	36.2506	5029	36.2435
2	13.68	13.68	70.37	58.02	58.02	sp|P68416|3S11_HYDHA; sp|P68415|3S11_HYDSC	Short neurotoxin 1 OS=Hydrophis hardwickii PE=1 SV=2; Short neurotoxin 1 OS=Hydrophis schistosus PE=1 SV=1			0	63.62	GCGCPQVKPGIK	Carbamidomethyl(C)@2; Carbamidomethyl(C)@4		-0.00017691	1299.64	434.221	1299.64	434.222	3	7	1.1.1.2431.2	28.1417	10628	28.1344
2	13.68	13.68	70.37	58.02	58.02	sp|P68416|3S11_HYDHA; sp|P68415|3S11_HYDSC	Short neurotoxin 1 OS=Hydrophis hardwickii PE=1 SV=2; Short neurotoxin 1 OS=Hydrophis schistosus PE=1 SV=1			0	63.62	GCGCPQVKPGIK	Carbamidomethyl(C)@2; Carbamidomethyl(C)@4; Delta:H(2)C(2)(K)@12		-0.0228463	1325.64	663.825	1325.66	663.836	2	9	1.1.1.2524.4	31.8264	8345	31.7362
2	13.68	13.68	70.37	58.02	58.02	sp|P68416|3S11_HYDHA; sp|P68415|3S11_HYDSC	Short neurotoxin 1 OS=Hydrophis hardwickii PE=1 SV=2; Short neurotoxin 1 OS=Hydrophis schistosus PE=1 SV=1			0	59.11	GCGCPQVKPGIK	Carbamidomethyl(C)@2; Carbamidomethyl(C)@4		0.00156256	1299.64	434.222	1299.64	434.222	3	7	1.1.1.2307.3	23.2762	11418	23.2278
2	13.68	13.68	70.37	58.02	58.02	sp|P68416|3S11_HYDHA; sp|P68415|3S11_HYDSC	Short neurotoxin 1 OS=Hydrophis hardwickii PE=1 SV=2; Short neurotoxin 1 OS=Hydrophis schistosus PE=1 SV=1			0	54.7	GCGCPQVKPGIK	Carbamidomethyl(C)@2; Carbamidomethyl(C)@4		-0.00173328	1299.64	434.221	1299.64	434.222	3	10	1.1.1.2109.2	15.4409	754049	15.0416
2	13.68	13.68	70.37	58.02	58.02	sp|P68416|3S11_HYDHA; sp|P68415|3S11_HYDSC	Short neurotoxin 1 OS=Hydrophis hardwickii PE=1 SV=2; Short neurotoxin 1 OS=Hydrophis schistosus PE=1 SV=1			0	54.7	GCGCPQVKPGIK	Carbamidomethyl(C)@2; Carbamidomethyl(C)@4		0.00156256	1299.64	434.222	1299.64	434.222	3	10	1.1.1.2114.2	15.6369	339463	15.5128
2	13.68	13.68	70.37	58.02	58.02	sp|P68416|3S11_HYDHA; sp|P68415|3S11_HYDSC	Short neurotoxin 1 OS=Hydrophis hardwickii PE=1 SV=2; Short neurotoxin 1 OS=Hydrophis schistosus PE=1 SV=1			0	54.7	GCGCPQVKPGIK	Carbamidomethyl(C)@2; Carbamidomethyl(C)@4		0.000647051	1299.64	434.222	1299.64	434.222	3	9	1.1.1.2229.2	20.1963	32415	20.308
2	13.68	13.68	70.37	58.02	58.02	sp|P68416|3S11_HYDHA; sp|P68415|3S11_HYDSC	Short neurotoxin 1 OS=Hydrophis hardwickii PE=1 SV=2; Short neurotoxin 1 OS=Hydrophis schistosus PE=1 SV=1			0	54.7	GCGCPQVKPGIK	Carbamidomethyl(C)@2; Carbamidomethyl(C)@4		-0.00805031	1299.63	434.219	1299.64	434.222	3	7	1.1.1.2318.3	23.7087	12284	23.6996
2	13.68	13.68	70.37	58.02	58.02	sp|P68416|3S11_HYDHA; sp|P68415|3S11_HYDSC	Short neurotoxin 1 OS=Hydrophis hardwickii PE=1 SV=2; Short neurotoxin 1 OS=Hydrophis schistosus PE=1 SV=1			0	54.7	GCGCPQVKPGIK	Carbamidomethyl(C)@2; Carbamidomethyl(C)@4; PyruvicAcidIminyl(K)@8		-0.00938924	1369.64	685.827	1369.65	685.831	2	9	1.1.1.2327.10	24.0827	5806	24.0558
2	13.68	13.68	70.37	58.02	58.02	sp|P68416|3S11_HYDHA; sp|P68415|3S11_HYDSC	Short neurotoxin 1 OS=Hydrophis hardwickii PE=1 SV=2; Short neurotoxin 1 OS=Hydrophis schistosus PE=1 SV=1			0	54.7	GCGCPQVKPGIK	Carbamidomethyl(C)@2; Carbamidomethyl(C)@4		9.77433e-05	1299.64	434.222	1299.64	434.222	3	7	1.1.1.2427.3	27.9841	10240	28.0143
2	13.68	13.68	70.37	58.02	58.02	sp|P68416|3S11_HYDHA; sp|P68415|3S11_HYDSC	Short neurotoxin 1 OS=Hydrophis hardwickii PE=1 SV=2; Short neurotoxin 1 OS=Hydrophis schistosus PE=1 SV=1			0	52.52	GCGCPQVKPGIK	Carbamidomethyl(C)@2; Carbamidomethyl(C)@4		-0.0111888	1299.63	434.218	1299.64	434.222	3	6	1.1.1.3310.2	63.0603	2830	63.0113
2	13.68	13.68	70.37	58.02	58.02	sp|P68416|3S11_HYDHA; sp|P68415|3S11_HYDSC	Short neurotoxin 1 OS=Hydrophis hardwickii PE=1 SV=2; Short neurotoxin 1 OS=Hydrophis schistosus PE=1 SV=1			0	52.52	GCGCPQVKPGIK	Carbamidomethyl(C)@2; Carbamidomethyl(C)@4		-0.00725207	1299.64	434.219	1299.64	434.222	3	5	1.1.1.3315.3	63.2594	2861	63.2101
2	13.68	13.68	70.37	58.02	58.02	sp|P68416|3S11_HYDHA; sp|P68415|3S11_HYDSC	Short neurotoxin 1 OS=Hydrophis hardwickii PE=1 SV=2; Short neurotoxin 1 OS=Hydrophis schistosus PE=1 SV=1			0	52.52	GCGCPQVKPGIK	Carbamidomethyl(C)@2; Carbamidomethyl(C)@4		-0.00935777	1299.63	434.218	1299.64	434.222	3	6	1.1.1.3347.2	64.5339	2912	64.6016
2	13.68	13.68	70.37	58.02	58.02	sp|P68416|3S11_HYDHA; sp|P68415|3S11_HYDSC	Short neurotoxin 1 OS=Hydrophis hardwickii PE=1 SV=2; Short neurotoxin 1 OS=Hydrophis schistosus PE=1 SV=1			0	52.52	GCGCPQVKPGIK	Carbamidomethyl(C)@2; Carbamidomethyl(C)@4		-0.00789294	1299.63	434.219	1299.64	434.222	3	6	1.1.1.3459.2	68.9875	2373	68.9383
2	13.68	13.68	70.37	58.02	58.02	sp|P68416|3S11_HYDHA; sp|P68415|3S11_HYDSC	Short neurotoxin 1 OS=Hydrophis hardwickii PE=1 SV=2; Short neurotoxin 1 OS=Hydrophis schistosus PE=1 SV=1			0	50.5	GCGCPQVKPGIK	Formyl@N-term; Carbamidomethyl(C)@2; Carbamidomethyl(C)@4		0.00322104	1327.64	664.828	1327.64	664.826	2	14	1.1.1.2192.8	18.7402	70546	18.7976
2	13.68	13.68	70.37	58.02	58.02	sp|P68416|3S11_HYDHA; sp|P68415|3S11_HYDSC	Short neurotoxin 1 OS=Hydrophis hardwickii PE=1 SV=2; Short neurotoxin 1 OS=Hydrophis schistosus PE=1 SV=1			0	50.5	GCGCPQVKPGIK	Formyl@N-term; Carbamidomethyl(C)@2; Carbamidomethyl(C)@4		0.00322104	1327.64	664.828	1327.64	664.826	2	8	1.1.1.2201.7	19.0959	70546	18.7976
2	13.68	13.68	70.37	58.02	58.02	sp|P68416|3S11_HYDHA; sp|P68415|3S11_HYDSC	Short neurotoxin 1 OS=Hydrophis hardwickii PE=1 SV=2; Short neurotoxin 1 OS=Hydrophis schistosus PE=1 SV=1			0	50.5	GCGCPQVKPGIK	Carbamidomethyl(C)@2; Carbamidomethyl(C)@4		0.00311893	1299.65	434.223	1299.64	434.222	3	6	1.1.1.2566.3	33.4927	6038	33.523
2	13.68	13.68	70.37	58.02	58.02	sp|P68416|3S11_HYDHA; sp|P68415|3S11_HYDSC	Short neurotoxin 1 OS=Hydrophis hardwickii PE=1 SV=2; Short neurotoxin 1 OS=Hydrophis schistosus PE=1 SV=1			0	39.92	GCGCPQVKPGIK	Carbamidomethyl(C)@2; Carbamidomethyl(C)@4		0.00458375	1299.65	434.223	1299.64	434.222	3	8	1.1.1.2221.2	19.8817	32096	19.8749
2	13.68	13.68	70.37	58.02	58.02	sp|P68416|3S11_HYDHA; sp|P68415|3S11_HYDSC	Short neurotoxin 1 OS=Hydrophis hardwickii PE=1 SV=2; Short neurotoxin 1 OS=Hydrophis schistosus PE=1 SV=1			0	37.16	GCGCPQVKPGIK	Carbamidomethyl(C)@2; Carbamidomethyl(C)@4		-0.00411361	1299.64	434.22	1299.64	434.222	3	10	1.1.1.2069.3	13.8782	7025132	14.104
2	13.68	13.68	70.37	58.02	58.02	sp|P68416|3S11_HYDHA; sp|P68415|3S11_HYDSC	Short neurotoxin 1 OS=Hydrophis hardwickii PE=1 SV=2; Short neurotoxin 1 OS=Hydrophis schistosus PE=1 SV=1			0	37.16	GCGCPQVKPGIK	Carbamidomethyl(C)@2; Carbamidomethyl(C)@4		0.00247807	1299.65	434.222	1299.64	434.222	3	7	1.1.1.2249.2	20.9885	27467	21.0212
2	13.68	13.68	70.37	58.02	58.02	sp|P68416|3S11_HYDHA; sp|P68415|3S11_HYDSC	Short neurotoxin 1 OS=Hydrophis hardwickii PE=1 SV=2; Short neurotoxin 1 OS=Hydrophis schistosus PE=1 SV=1			0	37.16	GCGCPQVKPGIK	Carbamidomethyl(C)@2; Carbamidomethyl(C)@4		0.00577392	1299.65	434.223	1299.64	434.222	3	7	1.1.1.2269.2	21.7828	16545	21.7758
2	13.68	13.68	70.37	58.02	58.02	sp|P68416|3S11_HYDHA; sp|P68415|3S11_HYDSC	Short neurotoxin 1 OS=Hydrophis hardwickii PE=1 SV=2; Short neurotoxin 1 OS=Hydrophis schistosus PE=1 SV=1			0	37.16	GCGCPQVKPGIK	Carbamidomethyl(C)@2; Carbamidomethyl(C)@4		0.00220342	1299.65	434.222	1299.64	434.222	3	6	1.1.1.2551.3	32.8992	5781	32.8893
2	13.68	13.68	70.37	58.02	58.02	sp|P68416|3S11_HYDHA; sp|P68415|3S11_HYDSC	Short neurotoxin 1 OS=Hydrophis hardwickii PE=1 SV=2; Short neurotoxin 1 OS=Hydrophis schistosus PE=1 SV=1			0	34.86	GCGCPQVKPGIK	Carbamidomethyl(C)@2; Carbamidomethyl(C)@4		-0.0102733	1299.63	434.218	1299.64	434.222	3	5	1.1.1.3211.3	59.1226	3129	59.1131
2	13.68	13.68	70.37	58.02	58.02	sp|P68416|3S11_HYDHA; sp|P68415|3S11_HYDSC	Short neurotoxin 1 OS=Hydrophis hardwickii PE=1 SV=2; Short neurotoxin 1 OS=Hydrophis schistosus PE=1 SV=1			0	34.86	GCGCPQVKPGIK	Carbamidomethyl(C)@2; Carbamidomethyl(C)@4		-0.0121043	1299.63	434.217	1299.64	434.222	3	5	1.1.1.3281.2	61.904	3419	61.9766
2	13.68	13.68	70.37	58.02	58.02	sp|P68416|3S11_HYDHA; sp|P68415|3S11_HYDSC	Short neurotoxin 1 OS=Hydrophis hardwickii PE=1 SV=2; Short neurotoxin 1 OS=Hydrophis schistosus PE=1 SV=1			0	34.86	GCGCPQVKPGIK	Carbamidomethyl(C)@2; Carbamidomethyl(C)@4		-0.00999863	1299.63	434.218	1299.64	434.222	3	5	1.1.1.3285.2	62.0633	3500	62.0961
2	13.68	13.68	70.37	58.02	58.02	sp|P68416|3S11_HYDHA; sp|P68415|3S11_HYDSC	Short neurotoxin 1 OS=Hydrophis hardwickii PE=1 SV=2; Short neurotoxin 1 OS=Hydrophis schistosus PE=1 SV=1			0	34.86	GCGCPQVKPGIK	Carbamidomethyl(C)@2; Carbamidomethyl(C)@4		-0.0102733	1299.63	434.218	1299.64	434.222	3	5	1.1.1.3290.2	62.2624	3566	62.2551
2	13.68	13.68	70.37	58.02	58.02	sp|P68416|3S11_HYDHA; sp|P68415|3S11_HYDSC	Short neurotoxin 1 OS=Hydrophis hardwickii PE=1 SV=2; Short neurotoxin 1 OS=Hydrophis schistosus PE=1 SV=1			0	34.86	GCGCPQVKPGIK	Carbamidomethyl(C)@2; Carbamidomethyl(C)@4		-0.0060619	1299.64	434.219	1299.64	434.222	3	5	1.1.1.3413.2	67.1551	2871	67.148
2	13.68	13.68	70.37	58.02	58.02	sp|P68416|3S11_HYDHA; sp|P68415|3S11_HYDSC	Short neurotoxin 1 OS=Hydrophis hardwickii PE=1 SV=2; Short neurotoxin 1 OS=Hydrophis schistosus PE=1 SV=1			0	34.86	GCGCPQVKPGIK	Carbamidomethyl(C)@2; Carbamidomethyl(C)@4		-0.012379	1299.63	434.217	1299.64	434.222	3	5	1.1.1.3435.2	68.0294	2813	68.1421
2	13.68	13.68	70.37	58.02	58.02	sp|P68416|3S11_HYDHA; sp|P68415|3S11_HYDSC	Short neurotoxin 1 OS=Hydrophis hardwickii PE=1 SV=2; Short neurotoxin 1 OS=Hydrophis schistosus PE=1 SV=1			0	34.86	GCGCPQVKPGIK	Carbamidomethyl(C)@2; Carbamidomethyl(C)@4		-0.00844225	1299.63	434.219	1299.64	434.222	3	5	1.1.1.3453.2	68.7461	3095	68.7388
2	13.68	13.68	70.37	58.02	58.02	sp|P68416|3S11_HYDHA; sp|P68415|3S11_HYDSC	Short neurotoxin 1 OS=Hydrophis hardwickii PE=1 SV=2; Short neurotoxin 1 OS=Hydrophis schistosus PE=1 SV=1			0	34.86	GCGCPQVKPGIK	Carbamidomethyl(C)@2; Carbamidomethyl(C)@4		-0.0154002	1299.63	434.216	1299.64	434.222	3	5	1.1.1.3494.3	70.38	3051	70.3707
2	13.68	13.68	70.37	58.02	58.02	sp|P68416|3S11_HYDHA; sp|P68415|3S11_HYDSC	Short neurotoxin 1 OS=Hydrophis hardwickii PE=1 SV=2; Short neurotoxin 1 OS=Hydrophis schistosus PE=1 SV=1			0	34.86	GCGCPQVKPGIK	Carbamidomethyl(C)@2; Carbamidomethyl(C)@4		-0.00514638	1299.64	434.22	1299.64	434.222	3	5	1.1.1.3571.3	73.4351	2259	73.4254
2	13.68	13.68	70.37	58.02	58.02	sp|P68416|3S11_HYDHA; sp|P68415|3S11_HYDSC	Short neurotoxin 1 OS=Hydrophis hardwickii PE=1 SV=2; Short neurotoxin 1 OS=Hydrophis schistosus PE=1 SV=1			0	34.86	GCGCPQVKPGIK	Carbamidomethyl(C)@2; Carbamidomethyl(C)@4		-0.00963242	1299.63	434.218	1299.64	434.222	3	6	1.1.1.3632.2	75.8763	1706	75.8565
2	13.68	13.68	70.37	58.02	58.02	sp|P68416|3S11_HYDHA; sp|P68415|3S11_HYDSC	Short neurotoxin 1 OS=Hydrophis hardwickii PE=1 SV=2; Short neurotoxin 1 OS=Hydrophis schistosus PE=1 SV=1			0	34.76	GCGCPQVKPGIK	Carbamidomethyl(C)@2; Carbamidomethyl(C)@4		0.0043091	1299.65	434.223	1299.64	434.222	3	8	1.1.1.2170.3	17.8585	52698	17.8887
2	13.68	13.68	70.37	58.02	58.02	sp|P68416|3S11_HYDHA; sp|P68415|3S11_HYDSC	Short neurotoxin 1 OS=Hydrophis hardwickii PE=1 SV=2; Short neurotoxin 1 OS=Hydrophis schistosus PE=1 SV=1			0	34.76	GCGCPQVKPGIK	Carbamidomethyl(C)@2; Carbamidomethyl(C)@4		0.00458375	1299.65	434.223	1299.64	434.222	3	7	1.1.1.2404.3	27.0678	10437	27.098
2	13.68	13.68	70.37	58.02	58.02	sp|P68416|3S11_HYDHA; sp|P68415|3S11_HYDSC	Short neurotoxin 1 OS=Hydrophis hardwickii PE=1 SV=2; Short neurotoxin 1 OS=Hydrophis schistosus PE=1 SV=1			0	34.76	GCGCPQVKPGIK	Carbamidomethyl(C)@2; Carbamidomethyl(C)@4		0.00485841	1299.65	434.223	1299.64	434.222	3	6	1.1.1.2456.2	29.1467	9015	29.1795
2	13.68	13.68	70.37	58.02	58.02	sp|P68416|3S11_HYDHA; sp|P68415|3S11_HYDSC	Short neurotoxin 1 OS=Hydrophis hardwickii PE=1 SV=2; Short neurotoxin 1 OS=Hydrophis schistosus PE=1 SV=1			0	32.09	GCGCPQVKPGIK	Carbamidomethyl(C)@2; Carbamidomethyl(C)@4		-0.000175293	1299.64	434.221	1299.64	434.222	3	6	1.1.1.2579.3	34.0132	5733	34.0035
2	13.68	13.68	70.37	58.02	58.02	sp|P68416|3S11_HYDHA; sp|P68415|3S11_HYDSC	Short neurotoxin 1 OS=Hydrophis hardwickii PE=1 SV=2; Short neurotoxin 1 OS=Hydrophis schistosus PE=1 SV=1			0	32.09	GCGCPQVKPGIK	Carbamidomethyl(C)@2; Carbamidomethyl(C)@4		-0.00969668	1299.63	434.218	1299.64	434.222	3	6	1.1.1.2632.2	36.131	4773	36.1637
2	13.68	13.68	70.37	58.02	58.02	sp|P68416|3S11_HYDHA; sp|P68415|3S11_HYDSC	Short neurotoxin 1 OS=Hydrophis hardwickii PE=1 SV=2; Short neurotoxin 1 OS=Hydrophis schistosus PE=1 SV=1			0	29.42	GCGCPQVKPGIK	Carbamidomethyl(C)@2; Carbamidomethyl(C)@4		0.00275273	1299.65	434.222	1299.64	434.222	3	9	1.1.1.2159.3	17.4228	75799	17.4134
2	13.68	13.68	70.37	58.02	58.02	sp|P68416|3S11_HYDHA; sp|P68415|3S11_HYDSC	Short neurotoxin 1 OS=Hydrophis hardwickii PE=1 SV=2; Short neurotoxin 1 OS=Hydrophis schistosus PE=1 SV=1			0	25.15	GCGCPQVKPGIK	Carbamidomethyl(C)@2; Carbamidomethyl(C)@4; Formyl(K)@12		0.00309898	1327.64	664.828	1327.64	664.826	2	11	1.1.1.2246.6	20.8805	27341	20.8243
2	13.68	13.68	70.37	58.02	58.02	sp|P68416|3S11_HYDHA; sp|P68415|3S11_HYDSC	Short neurotoxin 1 OS=Hydrophis hardwickii PE=1 SV=2; Short neurotoxin 1 OS=Hydrophis schistosus PE=1 SV=1			0	24.38	GCGCPQVKPGIK	Carbamidomethyl(C)@2; Carbamidomethyl(C)@4		0.0043091	1299.65	434.223	1299.64	434.222	3	7	1.1.1.2254.2	21.1858	22891	21.1791
2	13.68	13.68	70.37	58.02	58.02	sp|P68416|3S11_HYDHA; sp|P68415|3S11_HYDSC	Short neurotoxin 1 OS=Hydrophis hardwickii PE=1 SV=2; Short neurotoxin 1 OS=Hydrophis schistosus PE=1 SV=1			0	24.38	GCGCPQVKPGIK	Carbamidomethyl(C)@2; Carbamidomethyl(C)@4; Acetyl(K)@8		0.00609532	1341.66	671.837	1341.65	671.834	2	8	1.1.1.2256.7	21.278	7148	21.3379
2	13.68	13.68	70.37	58.02	58.02	sp|P68416|3S11_HYDHA; sp|P68415|3S11_HYDSC	Short neurotoxin 1 OS=Hydrophis hardwickii PE=1 SV=2; Short neurotoxin 1 OS=Hydrophis schistosus PE=1 SV=1			0	23.69	GCGCPQVKPGIK	Carbamidomethyl(C)@2; Carbamidomethyl(C)@4		0.00458375	1299.65	434.223	1299.64	434.222	3	9	1.1.1.2154.3	17.2249	87345	17.1766
2	13.68	13.68	70.37	58.02	58.02	sp|P68416|3S11_HYDHA; sp|P68415|3S11_HYDSC	Short neurotoxin 1 OS=Hydrophis hardwickii PE=1 SV=2; Short neurotoxin 1 OS=Hydrophis schistosus PE=1 SV=1			0	22.48	GCGCPQVKPGIK	Carbamidomethyl(C)@2; Carbamidomethyl(C)@4		-0.00502912	1299.64	434.22	1299.64	434.222	3	9	1.1.1.2129.2	16.2277	181706	16.2207
2	13.68	13.68	70.37	58.02	58.02	sp|P68416|3S11_HYDHA; sp|P68415|3S11_HYDSC	Short neurotoxin 1 OS=Hydrophis hardwickii PE=1 SV=2; Short neurotoxin 1 OS=Hydrophis schistosus PE=1 SV=1			0	22.48	GCGCPQVKPGIK	Carbamidomethyl(C)@2; Carbamidomethyl(C)@4		-0.00475447	1299.64	434.22	1299.64	434.222	3	9	1.1.1.2140.2	16.6657	157627	16.4989
2	13.68	13.68	70.37	58.02	58.02	sp|P68416|3S11_HYDHA; sp|P68415|3S11_HYDSC	Short neurotoxin 1 OS=Hydrophis hardwickii PE=1 SV=2; Short neurotoxin 1 OS=Hydrophis schistosus PE=1 SV=1			0	22.48	GCGCPQVKPGIK	Carbamidomethyl(C)@2; Carbamidomethyl(C)@4; Carboxy(K)@12		-0.013735	1343.62	672.817	1343.63	672.824	2	8	1.1.1.2380.8	26.1207	10077	26.1384
2	13.68	13.68	70.37	58.02	58.02	sp|P68416|3S11_HYDHA; sp|P68415|3S11_HYDSC	Short neurotoxin 1 OS=Hydrophis hardwickii PE=1 SV=2; Short neurotoxin 1 OS=Hydrophis schistosus PE=1 SV=1			0	22.48	GCGCPQVKPGIK	Carbamidomethyl(C)@2; Carbamidomethyl(C)@4		-0.00017691	1299.64	434.221	1299.64	434.222	3	6	1.1.1.2407.2	27.1854	9688	27.2583
2	13.68	13.68	70.37	58.02	58.02	sp|P68416|3S11_HYDHA; sp|P68415|3S11_HYDSC	Short neurotoxin 1 OS=Hydrophis hardwickii PE=1 SV=2; Short neurotoxin 1 OS=Hydrophis schistosus PE=1 SV=1			0	21.95	GCGCPQVKPGIK	Carbamidomethyl(C)@2; Carbamidomethyl(C)@4		0.00549926	1299.65	434.223	1299.64	434.222	3	8	1.1.1.2174.2	18.0137	47281	17.9676
2	13.68	13.68	70.37	58.02	58.02	sp|P68416|3S11_HYDHA; sp|P68415|3S11_HYDSC	Short neurotoxin 1 OS=Hydrophis hardwickii PE=1 SV=2; Short neurotoxin 1 OS=Hydrophis schistosus PE=1 SV=1			0	21.95	GCGCPQVKPGIK	Carbamidomethyl(C)@2; Carbamidomethyl(C)@4		-0.00347275	1299.64	434.22	1299.64	434.222	3	7	1.1.1.2325.2	23.9831	16534	24.0159
2	13.68	13.68	70.37	58.02	58.02	sp|P68416|3S11_HYDHA; sp|P68415|3S11_HYDSC	Short neurotoxin 1 OS=Hydrophis hardwickii PE=1 SV=2; Short neurotoxin 1 OS=Hydrophis schistosus PE=1 SV=1			0	20.8	GCGCPQVKPGIK	Carbamidomethyl(C)@2; Carbamidomethyl(C)@4		-0.00816759	1299.63	434.219	1299.64	434.222	3	4	1.1.1.3300.2	62.6604	1865	62.5739
2	13.68	13.68	70.37	58.02	58.02	sp|P68416|3S11_HYDHA; sp|P68415|3S11_HYDSC	Short neurotoxin 1 OS=Hydrophis hardwickii PE=1 SV=2; Short neurotoxin 1 OS=Hydrophis schistosus PE=1 SV=1			0	20.8	GCGCPQVKPGIK	Carbamidomethyl(C)@2; Carbamidomethyl(C)@4		-0.0129283	1299.63	434.217	1299.64	434.222	3	5	1.1.1.3428.2	67.751	2822	67.7438
2	13.68	13.68	70.37	58.02	58.02	sp|P68416|3S11_HYDHA; sp|P68415|3S11_HYDSC	Short neurotoxin 1 OS=Hydrophis hardwickii PE=1 SV=2; Short neurotoxin 1 OS=Hydrophis schistosus PE=1 SV=1			0	20.54	GCGCPQVKPGIK	Carbamidomethyl(C)@2; Carbamidomethyl(C)@4		0.00101326	1299.64	434.222	1299.64	434.222	3	7	1.1.1.2216.2	19.6842	37797	19.4763
2	13.68	13.68	70.37	58.02	58.02	sp|P68416|3S11_HYDHA; sp|P68415|3S11_HYDSC	Short neurotoxin 1 OS=Hydrophis hardwickii PE=1 SV=2; Short neurotoxin 1 OS=Hydrophis schistosus PE=1 SV=1			0	20.12	GCGCPQVKPGIK	Carbamidomethyl(C)@2; Carbamidomethyl(C)@4		-0.00109242	1299.64	434.221	1299.64	434.222	3	7	1.1.1.2244.2	20.7916	31394	20.7452
2	13.68	13.68	70.37	58.02	58.02	sp|P68416|3S11_HYDHA; sp|P68415|3S11_HYDSC	Short neurotoxin 1 OS=Hydrophis hardwickii PE=1 SV=2; Short neurotoxin 1 OS=Hydrophis schistosus PE=1 SV=1			0	18.97	GCGCPQVKPGIK	Carbamidomethyl(C)@2; Carbamidomethyl(C)@4		-0.00145863	1299.64	434.221	1299.64	434.222	3	5	1.1.1.2462.3	29.3908	8597	29.4614
2	13.68	13.68	70.37	58.02	58.02	sp|P68416|3S11_HYDHA; sp|P68415|3S11_HYDSC	Short neurotoxin 1 OS=Hydrophis hardwickii PE=1 SV=2; Short neurotoxin 1 OS=Hydrophis schistosus PE=1 SV=1			0	18.97	GCGCPQVKPGIK	Carbamidomethyl(C)@2; Carbamidomethyl(C)@4		0.00815425	1299.65	434.224	1299.64	434.222	3	6	1.1.1.2500.3	30.9146	5871	30.9448
2	13.68	13.68	70.37	58.02	58.02	sp|P68416|3S11_HYDHA; sp|P68415|3S11_HYDSC	Short neurotoxin 1 OS=Hydrophis hardwickii PE=1 SV=2; Short neurotoxin 1 OS=Hydrophis schistosus PE=1 SV=1			0	18.27	GCGCPQVKPGIK	Carbamidomethyl(C)@2; Carbamidomethyl(C)@4		0.00156256	1299.64	434.222	1299.64	434.222	3	7	1.1.1.2205.2	19.2432	40859	19.2759
2	13.68	13.68	70.37	58.02	58.02	sp|P68416|3S11_HYDHA; sp|P68415|3S11_HYDSC	Short neurotoxin 1 OS=Hydrophis hardwickii PE=1 SV=2; Short neurotoxin 1 OS=Hydrophis schistosus PE=1 SV=1			0	17.94	GCGCPQVKPGIK	Carbamidomethyl(C)@2; Carbamidomethyl(C)@4		-0.0308591	1299.61	650.813	1299.64	650.829	2	7	1.1.1.2221.7	19.8942	12721	19.836
2	13.68	13.68	70.37	58.02	58.02	sp|P68416|3S11_HYDHA; sp|P68415|3S11_HYDSC	Short neurotoxin 1 OS=Hydrophis hardwickii PE=1 SV=2; Short neurotoxin 1 OS=Hydrophis schistosus PE=1 SV=1			0	17.94	GCGCPQVKPGIK	Carbamidomethyl(C)@2; Carbamidomethyl(C)@4		0.00696408	1299.65	434.224	1299.64	434.222	3	7	1.1.1.2259.2	21.3851	21135	21.378
2	13.68	13.68	70.37	58.02	58.02	sp|P68416|3S11_HYDHA; sp|P68415|3S11_HYDSC	Short neurotoxin 1 OS=Hydrophis hardwickii PE=1 SV=2; Short neurotoxin 1 OS=Hydrophis schistosus PE=1 SV=1			0	17.94	GCGCPQVKPGIK	Carbamidomethyl(C)@2; Carbamidomethyl(C)@4		0.00641478	1299.65	434.224	1299.64	434.222	3	5	1.1.1.2561.3	33.2945	6586	33.3646
2	13.68	13.68	70.37	58.02	58.02	sp|P68416|3S11_HYDHA; sp|P68415|3S11_HYDSC	Short neurotoxin 1 OS=Hydrophis hardwickii PE=1 SV=2; Short neurotoxin 1 OS=Hydrophis schistosus PE=1 SV=1			0	17.31	GCGCPQVKPGIK	Carbamidomethyl(C)@2; Carbamidomethyl(C)@4		-0.00557843	1299.64	434.22	1299.64	434.222	3	7	1.1.1.2228.2	20.1571	27559	20.1505
2	13.68	13.68	70.37	58.02	58.02	sp|P68416|3S11_HYDHA; sp|P68415|3S11_HYDSC	Short neurotoxin 1 OS=Hydrophis hardwickii PE=1 SV=2; Short neurotoxin 1 OS=Hydrophis schistosus PE=1 SV=1			0	16.72	GCGCPQVKPGIK	Carbamidomethyl(C)@2; Carbamidomethyl(C)@4		0.00549926	1299.65	434.223	1299.64	434.222	3	6	1.1.1.2386.2	26.345	14174	26.298
2	13.68	13.68	70.37	58.02	58.02	sp|P68416|3S11_HYDHA; sp|P68415|3S11_HYDSC	Short neurotoxin 1 OS=Hydrophis hardwickii PE=1 SV=2; Short neurotoxin 1 OS=Hydrophis schistosus PE=1 SV=1			0	16.44	GCGCPQVKPGIK	Carbamidomethyl(C)@2; Carbamidomethyl(C)@4		0.00101326	1299.64	434.222	1299.64	434.222	3	7	1.1.1.2215.2	19.6441	37797	19.4763
2	13.68	13.68	70.37	58.02	58.02	sp|P68416|3S11_HYDHA; sp|P68415|3S11_HYDSC	Short neurotoxin 1 OS=Hydrophis hardwickii PE=1 SV=2; Short neurotoxin 1 OS=Hydrophis schistosus PE=1 SV=1			0	16.16	GCGCPQVKPGIK	Carbamidomethyl(C)@2; Carbamidomethyl(C)@4		0.00485841	1299.65	434.223	1299.64	434.222	3	7	1.1.1.2179.2	18.2115	41804	18.2443
2	13.68	13.68	70.37	58.02	58.02	sp|P68416|3S11_HYDHA; sp|P68415|3S11_HYDSC	Short neurotoxin 1 OS=Hydrophis hardwickii PE=1 SV=2; Short neurotoxin 1 OS=Hydrophis schistosus PE=1 SV=1			0	16.16	GCGCPQVKPGIK	Carbamidomethyl(C)@2; Carbamidomethyl(C)@4		0.00101326	1299.64	434.222	1299.64	434.222	3	7	1.1.1.2238.3	20.5553	32455	20.5458
2	13.68	13.68	70.37	58.02	58.02	sp|P68416|3S11_HYDHA; sp|P68415|3S11_HYDSC	Short neurotoxin 1 OS=Hydrophis hardwickii PE=1 SV=2; Short neurotoxin 1 OS=Hydrophis schistosus PE=1 SV=1			0	16.16	GCGCPQVKPGIK	Carbamidomethyl(C)@2; Carbamidomethyl(C)@4		0.00275273	1299.65	434.222	1299.64	434.222	3	5	1.1.1.2530.3	32.0595	6644	32.011
2	13.68	13.68	70.37	58.02	58.02	sp|P68416|3S11_HYDHA; sp|P68415|3S11_HYDSC	Short neurotoxin 1 OS=Hydrophis hardwickii PE=1 SV=2; Short neurotoxin 1 OS=Hydrophis schistosus PE=1 SV=1			0	15.38	GCGCPQVKPGIK	Carbamidomethyl(C)@2; Carbamidomethyl(C)@4		0.00485841	1299.65	434.223	1299.64	434.222	3	8	1.1.1.2180.2	18.2513	41804	18.2443
2	13.68	13.68	70.37	58.02	58.02	sp|P68416|3S11_HYDHA; sp|P68415|3S11_HYDSC	Short neurotoxin 1 OS=Hydrophis hardwickii PE=1 SV=2; Short neurotoxin 1 OS=Hydrophis schistosus PE=1 SV=1			0	14.66	GCGCPQVKPGIK	Carbamidomethyl(C)@2; Carbamidomethyl(C)@4		0.00760494	1299.65	434.224	1299.64	434.222	3	6	1.1.1.2264.2	21.5844	18692	21.6171
2	13.68	13.68	70.37	58.02	58.02	sp|P68416|3S11_HYDHA; sp|P68415|3S11_HYDSC	Short neurotoxin 1 OS=Hydrophis hardwickii PE=1 SV=2; Short neurotoxin 1 OS=Hydrophis schistosus PE=1 SV=1			0	14.66	GCGCPQVKPGIK	Carbamidomethyl(C)@2; Carbamidomethyl(C)@4		-0.00594464	1299.64	434.219	1299.64	434.222	3	6	1.1.1.2319.3	23.7483	16712	23.8973
2	13.68	13.68	70.37	58.02	58.02	sp|P68416|3S11_HYDHA; sp|P68415|3S11_HYDSC	Short neurotoxin 1 OS=Hydrophis hardwickii PE=1 SV=2; Short neurotoxin 1 OS=Hydrophis schistosus PE=1 SV=1			0	14.44	GCGCPQVKPGIK	Carbamidomethyl(C)@2; Carbamidomethyl(C)@4		0.00852045	1299.65	434.224	1299.64	434.222	3	5	1.1.1.2501.2	30.952	5871	30.9448
2	13.68	13.68	70.37	58.02	58.02	sp|P68416|3S11_HYDHA; sp|P68415|3S11_HYDSC	Short neurotoxin 1 OS=Hydrophis hardwickii PE=1 SV=2; Short neurotoxin 1 OS=Hydrophis schistosus PE=1 SV=1			0	14.22	GCGCPQVKPGIK	Carbamidomethyl(C)@2; Carbamidomethyl(C)@4		0.00247807	1299.65	434.222	1299.64	434.222	3	7	1.1.1.2191.2	18.6854	44555	18.7182
2	13.68	13.68	70.37	58.02	58.02	sp|P68416|3S11_HYDHA; sp|P68415|3S11_HYDSC	Short neurotoxin 1 OS=Hydrophis hardwickii PE=1 SV=2; Short neurotoxin 1 OS=Hydrophis schistosus PE=1 SV=1			0	14.22	GCGCPQVKPGIK	Carbamyl@N-term; Carbamidomethyl(C)@2; Carbamidomethyl(C)@4; Deamidated(Q)@6		-0.000795821	1343.63	672.823	1343.63	672.824	2	9	1.1.1.2204.7	19.2157	63836	19.3961
2	13.68	13.68	70.37	58.02	58.02	sp|P68416|3S11_HYDHA; sp|P68415|3S11_HYDSC	Short neurotoxin 1 OS=Hydrophis hardwickii PE=1 SV=2; Short neurotoxin 1 OS=Hydrophis schistosus PE=1 SV=1			0	14.22	GCGCPQVKPGIK	Carbamidomethyl(C)@2; Carbamidomethyl(C)@4		-0.00594464	1299.64	434.219	1299.64	434.222	3	6	1.1.1.2323.3	23.9065	16932	23.8973
2	13.68	13.68	70.37	58.02	58.02	sp|P68416|3S11_HYDHA; sp|P68415|3S11_HYDSC	Short neurotoxin 1 OS=Hydrophis hardwickii PE=1 SV=2; Short neurotoxin 1 OS=Hydrophis schistosus PE=1 SV=1			0	14.22	GCGCPQVKPGIK	Carbamidomethyl(C)@2; Carbamidomethyl(C)@4		0.0078796	1299.65	434.224	1299.64	434.222	3	6	1.1.1.2401.4	26.9498	10938	26.9775
2	13.68	13.68	70.37	58.02	58.02	sp|P68416|3S11_HYDHA; sp|P68415|3S11_HYDSC	Short neurotoxin 1 OS=Hydrophis hardwickii PE=1 SV=2; Short neurotoxin 1 OS=Hydrophis schistosus PE=1 SV=1			0	12.47	GCGCPQVKPGIK	Carbamidomethyl(C)@2; Carbamidomethyl(C)@4		0.0043091	1299.65	434.223	1299.64	434.222	3	7	1.1.1.2169.2	17.8167	52698	17.8887
2	13.68	13.68	70.37	58.02	58.02	sp|P68416|3S11_HYDHA; sp|P68415|3S11_HYDSC	Short neurotoxin 1 OS=Hydrophis hardwickii PE=1 SV=2; Short neurotoxin 1 OS=Hydrophis schistosus PE=1 SV=1			0	12.3	GCGCPQVKPGIK	Carbamidomethyl(C)@2; Carbamidomethyl(C)@4		0.00458375	1299.65	434.223	1299.64	434.222	3	8	1.1.1.2155.2	17.262	87345	17.1766
2	13.68	13.68	70.37	58.02	58.02	sp|P68416|3S11_HYDHA; sp|P68415|3S11_HYDSC	Short neurotoxin 1 OS=Hydrophis hardwickii PE=1 SV=2; Short neurotoxin 1 OS=Hydrophis schistosus PE=1 SV=1			0	12.3	GCGCPQVKPGIK	Carbamidomethyl(C)@2; Carbamidomethyl(C)@4		0.00101326	1299.64	434.222	1299.64	434.222	3	7	1.1.1.2210.2	19.4436	39801	19.4763
2	13.68	13.68	70.37	58.02	58.02	sp|P68416|3S11_HYDHA; sp|P68415|3S11_HYDSC	Short neurotoxin 1 OS=Hydrophis hardwickii PE=1 SV=2; Short neurotoxin 1 OS=Hydrophis schistosus PE=1 SV=1			0	12.3	GCGCPQVKPGIK	Carbamidomethyl(C)@2; Carbamidomethyl(C)@4		0.00366824	1299.65	434.223	1299.64	434.222	3	5	1.1.1.2541.3	32.4982	6553	32.4485
2	13.68	13.68	70.37	58.02	58.02	sp|P68416|3S11_HYDHA; sp|P68415|3S11_HYDSC	Short neurotoxin 1 OS=Hydrophis hardwickii PE=1 SV=2; Short neurotoxin 1 OS=Hydrophis schistosus PE=1 SV=1			0	11.35	GCGCPQVKPGIK	Carbamidomethyl(C)@2; Carbamidomethyl(C)@4		-0.00136547	1299.64	434.221	1299.64	434.222	3	6	1.1.1.2618.2	35.5713	5709	35.5644
2	13.68	13.68	70.37	58.02	58.02	sp|P68416|3S11_HYDHA; sp|P68415|3S11_HYDSC	Short neurotoxin 1 OS=Hydrophis hardwickii PE=1 SV=2; Short neurotoxin 1 OS=Hydrophis schistosus PE=1 SV=1			0	11.21	GCGCPQVKPGIK	Carbamidomethyl(C)@2; Carbamidomethyl(C)@4		0.00101326	1299.64	434.222	1299.64	434.222	3	7	1.1.1.2211.2	19.4837	39801	19.4763
2	13.68	13.68	70.37	58.02	58.02	sp|P68416|3S11_HYDHA; sp|P68415|3S11_HYDSC	Short neurotoxin 1 OS=Hydrophis hardwickii PE=1 SV=2; Short neurotoxin 1 OS=Hydrophis schistosus PE=1 SV=1			0	11.07	GCGCPQVKPGIK	Carbamidomethyl(C)@2; Carbamidomethyl(C)@4		0.00128791	1299.64	434.222	1299.64	434.222	3	5	1.1.1.2436.2	28.3423	10486	28.375
2	13.68	13.68	70.37	58.02	58.02	sp|P68416|3S11_HYDHA; sp|P68415|3S11_HYDSC	Short neurotoxin 1 OS=Hydrophis hardwickii PE=1 SV=2; Short neurotoxin 1 OS=Hydrophis schistosus PE=1 SV=1			0	10.93	GCGCPQVKPGIK	Carbamidomethyl(C)@2; Carbamidomethyl(C)@4; Deamidated(Q)@6		0.0183847	1300.65	434.556	1300.63	434.55	3	7	1.1.1.2233.2	20.3542	8508	20.3476
2	13.68	13.68	70.37	58.02	58.02	sp|P68416|3S11_HYDHA; sp|P68415|3S11_HYDSC	Short neurotoxin 1 OS=Hydrophis hardwickii PE=1 SV=2; Short neurotoxin 1 OS=Hydrophis schistosus PE=1 SV=1			0	10.79	GCGCPQVKPGIK	Carbamidomethyl(C)@2; Carbamidomethyl(C)@4		0.00394289	1299.65	434.223	1299.64	434.222	3	7	1.1.1.2189.3	18.6089	46356	18.6392
2	13.68	13.68	70.37	58.02	58.02	sp|P68416|3S11_HYDHA; sp|P68415|3S11_HYDSC	Short neurotoxin 1 OS=Hydrophis hardwickii PE=1 SV=2; Short neurotoxin 1 OS=Hydrophis schistosus PE=1 SV=1			0	9.487	GCGCPQVKPGIK	Carbamidomethyl(C)@2; Carbamidomethyl(C)@4; Carbamidomethyl(K)@8		-0.00228002	1356.66	453.228	1356.66	453.229	3	9	1.1.1.2073.4	14.0397	18419	14.1431
2	13.68	13.68	70.37	58.02	58.02	sp|P68416|3S11_HYDHA; sp|P68415|3S11_HYDSC	Short neurotoxin 1 OS=Hydrophis hardwickii PE=1 SV=2; Short neurotoxin 1 OS=Hydrophis schistosus PE=1 SV=1			0	9.36	GCGCPQVKPGIK	Carbamidomethyl(C)@2; Carbamidomethyl(C)@4		-0.000449948	1299.64	434.221	1299.64	434.222	3	6	1.1.1.2586.3	34.2927	5918	34.323
2	13.68	13.68	70.37	58.02	58.02	sp|P68416|3S11_HYDHA; sp|P68415|3S11_HYDSC	Short neurotoxin 1 OS=Hydrophis hardwickii PE=1 SV=2; Short neurotoxin 1 OS=Hydrophis schistosus PE=1 SV=1			0	9.36	GCGCPQVKPGIK	Carbamidomethyl(C)@2; Carbamidomethyl(C)@4		-0.00374581	1299.64	434.22	1299.64	434.222	3	6	1.1.1.2614.2	35.4118	5581	35.4044
2	13.68	13.68	70.37	58.02	58.02	sp|P68416|3S11_HYDHA; sp|P68415|3S11_HYDSC	Short neurotoxin 1 OS=Hydrophis hardwickii PE=1 SV=2; Short neurotoxin 1 OS=Hydrophis schistosus PE=1 SV=1			0	8.709	GCGCPQVKPGIK	Carbamyl@N-term; Carbamidomethyl(C)@2; Carbamidomethyl(C)@4; Deamidated(Q)@6		0.000180722	1343.63	672.824	1343.63	672.824	2	10	1.1.1.2212.8	19.5388	104717	19.3961
2	13.68	13.68	70.37	58.02	58.02	sp|P68416|3S11_HYDHA; sp|P68415|3S11_HYDSC	Short neurotoxin 1 OS=Hydrophis hardwickii PE=1 SV=2; Short neurotoxin 1 OS=Hydrophis schistosus PE=1 SV=1			0	8.709	GCGCPQVKPGIK	Carbamidomethyl(C)@2; Carbamidomethyl(C)@4		0.00220342	1299.65	434.222	1299.64	434.222	3	6	1.1.1.2329.3	24.1443	13808	24.1351
2	13.68	13.68	70.37	58.02	58.02	sp|P68416|3S11_HYDHA; sp|P68415|3S11_HYDSC	Short neurotoxin 1 OS=Hydrophis hardwickii PE=1 SV=2; Short neurotoxin 1 OS=Hydrophis schistosus PE=1 SV=1			0	7.821	GCGCPQVKPGIK	Carbamidomethyl(C)@2; Carbamidomethyl(C)@4		0.00220342	1299.65	434.222	1299.64	434.222	3	6	1.1.1.2328.5	24.1099	13808	24.1351
2	13.68	13.68	70.37	58.02	58.02	sp|P68416|3S11_HYDHA; sp|P68415|3S11_HYDSC	Short neurotoxin 1 OS=Hydrophis hardwickii PE=1 SV=2; Short neurotoxin 1 OS=Hydrophis schistosus PE=1 SV=1			0	7.61	GCGCPQVKPGIK	Carbamidomethyl(C)@2; Carbamidomethyl(C)@4		0.00366824	1299.65	434.223	1299.64	434.222	3	5	1.1.1.2567.3	33.5327	6065	33.5629
2	13.68	13.68	70.37	58.02	58.02	sp|P68416|3S11_HYDHA; sp|P68415|3S11_HYDSC	Short neurotoxin 1 OS=Hydrophis hardwickii PE=1 SV=2; Short neurotoxin 1 OS=Hydrophis schistosus PE=1 SV=1			0	7.219	GCGCPQVKPGIK	Carbamidomethyl(C)@2; Carbamidomethyl(C)@4		0.00220342	1299.65	434.222	1299.64	434.222	3	6	1.1.1.2251.2	21.0672	26132	21.1
2	13.68	13.68	70.37	58.02	58.02	sp|P68416|3S11_HYDHA; sp|P68415|3S11_HYDSC	Short neurotoxin 1 OS=Hydrophis hardwickii PE=1 SV=2; Short neurotoxin 1 OS=Hydrophis schistosus PE=1 SV=1			0	7.098	GCGCPQVKPGIK	Carbamidomethyl(C)@2; Carbamidomethyl(C)@4		0.00275273	1299.65	434.222	1299.64	434.222	3	7	1.1.1.2200.2	19.0434	43212	19.0762
2	13.68	13.68	70.37	58.02	58.02	sp|P68416|3S11_HYDHA; sp|P68415|3S11_HYDSC	Short neurotoxin 1 OS=Hydrophis hardwickii PE=1 SV=2; Short neurotoxin 1 OS=Hydrophis schistosus PE=1 SV=1			0	6.595	GCGCPQVKPGIK	Carbamidomethyl(C)@2; Carbamidomethyl(C)@4		-0.00816759	1299.63	434.219	1299.64	434.222	3	5	1.1.1.3355.3	64.8496	2820	64.9195
2	13.68	13.68	70.37	58.02	58.02	sp|P68416|3S11_HYDHA; sp|P68415|3S11_HYDSC	Short neurotoxin 1 OS=Hydrophis hardwickii PE=1 SV=2; Short neurotoxin 1 OS=Hydrophis schistosus PE=1 SV=1			0	6.595	GCGCPQVKPGIK	Carbamidomethyl(C)@2; Carbamidomethyl(C)@4		-0.0111888	1299.63	434.218	1299.64	434.222	3	5	1.1.1.3509.3	70.9765	2930	71.0464
2	13.68	13.68	70.37	58.02	58.02	sp|P68416|3S11_HYDHA; sp|P68415|3S11_HYDSC	Short neurotoxin 1 OS=Hydrophis hardwickii PE=1 SV=2; Short neurotoxin 1 OS=Hydrophis schistosus PE=1 SV=1			0	5.543	GCGCPQVKPGIK	Carbamidomethyl(C)@2; Carbamidomethyl(C)@4; Carbamidomethyl(K)@12		-0.00585051	1356.66	453.227	1356.66	453.229	3	9	1.1.1.2079.3	14.2745	15990	14.2606
2	13.68	13.68	70.37	58.02	58.02	sp|P68416|3S11_HYDHA; sp|P68415|3S11_HYDSC	Short neurotoxin 1 OS=Hydrophis hardwickii PE=1 SV=2; Short neurotoxin 1 OS=Hydrophis schistosus PE=1 SV=1			0	4.6	GCGCPQVKPGIK	Carbamidomethyl(C)@2; Carbamidomethyl(C)@4; Carbamidomethyl(K)@8		-0.00585051	1356.66	453.227	1356.66	453.229	3	7	1.1.1.2080.3	14.3084	15990	14.2606
2	13.68	13.68	70.37	58.02	58.02	sp|P68416|3S11_HYDHA; sp|P68415|3S11_HYDSC	Short neurotoxin 1 OS=Hydrophis hardwickii PE=1 SV=2; Short neurotoxin 1 OS=Hydrophis schistosus PE=1 SV=1			0	3.16	GCGCPQVKPGIK	Carbamidomethyl(C)@2; Carbamidomethyl(C)@4		-0.00752673	1299.64	434.219	1299.64	434.222	3	5	1.1.1.3186.3	58.1286	3150	58.1984
2	13.68	13.68	70.37	58.02	58.02	sp|P68416|3S11_HYDHA; sp|P68415|3S11_HYDSC	Short neurotoxin 1 OS=Hydrophis hardwickii PE=1 SV=2; Short neurotoxin 1 OS=Hydrophis schistosus PE=1 SV=1			0	2.615	GCGCPQVKPGIK	Carbamidomethyl(C)@2; Carbamidomethyl(C)@4		-0.0156749	1299.63	434.216	1299.64	434.222	3	5	1.1.1.3622.2	75.4668	1013	75.4571
2	13.68	13.68	70.37	58.02	58.02	sp|P68416|3S11_HYDHA; sp|P68415|3S11_HYDSC	Short neurotoxin 1 OS=Hydrophis hardwickii PE=1 SV=2; Short neurotoxin 1 OS=Hydrophis schistosus PE=1 SV=1			0	1.568	GCGCPQVKPGIK	Carbamidomethyl(C)@2; Carbamidomethyl(C)@4		-0.00578724	1299.64	434.22	1299.64	434.222	3	5	1.1.1.3110.2	55.1026	3146	55.0957
2	13.68	13.68	70.37	58.02	58.02	sp|P68416|3S11_HYDHA; sp|P68415|3S11_HYDSC	Short neurotoxin 1 OS=Hydrophis hardwickii PE=1 SV=2; Short neurotoxin 1 OS=Hydrophis schistosus PE=1 SV=1			0	1.463	GCGCPQVKPGIK	Carbamidomethyl(C)@2; Carbamidomethyl(C)@4		-0.012379	1299.63	434.217	1299.64	434.222	3	5	1.1.1.3129.2	55.8581	2722	55.8908
2	13.68	13.68	70.37	58.02	58.02	sp|P68416|3S11_HYDHA; sp|P68415|3S11_HYDSC	Short neurotoxin 1 OS=Hydrophis hardwickii PE=1 SV=2; Short neurotoxin 1 OS=Hydrophis schistosus PE=1 SV=1			0	1.397	GCGCPQVKPGIK	Carbamidomethyl(C)@2; Carbamidomethyl(C)@4		-0.00844225	1299.63	434.219	1299.64	434.222	3	5	1.1.1.3454.2	68.7886	3095	68.7388
2	13.68	13.68	70.37	58.02	58.02	sp|P68416|3S11_HYDHA; sp|P68415|3S11_HYDSC	Short neurotoxin 1 OS=Hydrophis hardwickii PE=1 SV=2; Short neurotoxin 1 OS=Hydrophis schistosus PE=1 SV=1			0	1.397	GCGCPQVKPGIK	Carbamidomethyl(C)@2; Carbamidomethyl(C)@4		-0.00999863	1299.63	434.218	1299.64	434.222	3	5	1.1.1.3599.2	74.5488	2258	74.539
2	13.68	13.68	70.37	58.02	58.02	sp|P68416|3S11_HYDHA; sp|P68415|3S11_HYDSC	Short neurotoxin 1 OS=Hydrophis hardwickii PE=1 SV=2; Short neurotoxin 1 OS=Hydrophis schistosus PE=1 SV=1			0	1.374	GCGCPQVKPGIK	Carbamidomethyl(C)@2; Carbamidomethyl(C)@4		-0.00789294	1299.63	434.219	1299.64	434.222	3	4	1.1.1.3320.3	63.4584	2919	63.4091
2	13.68	13.68	70.37	58.02	58.02	sp|P68416|3S11_HYDHA; sp|P68415|3S11_HYDSC	Short neurotoxin 1 OS=Hydrophis hardwickii PE=1 SV=2; Short neurotoxin 1 OS=Hydrophis schistosus PE=1 SV=1			0	1.357	GCGCPQVKPGIK	Carbamidomethyl(C)@2; Carbamidomethyl(C)@4		-0.0144847	1299.63	434.217	1299.64	434.222	3	4	1.1.1.3218.2	59.3983	3237	59.3119
2	13.68	13.68	70.37	58.02	58.02	sp|P68416|3S11_HYDHA; sp|P68415|3S11_HYDSC	Short neurotoxin 1 OS=Hydrophis hardwickii PE=1 SV=2; Short neurotoxin 1 OS=Hydrophis schistosus PE=1 SV=1			0	1.357	GCGCPQVKPGIK	Carbamidomethyl(C)@2; Carbamidomethyl(C)@4		-0.00697742	1299.64	434.219	1299.64	434.222	3	4	1.1.1.3341.2	64.2905	2608	64.3232
2	13.68	13.68	70.37	58.02	58.02	sp|P68416|3S11_HYDHA; sp|P68415|3S11_HYDSC	Short neurotoxin 1 OS=Hydrophis hardwickii PE=1 SV=2; Short neurotoxin 1 OS=Hydrophis schistosus PE=1 SV=1			0	1.354	GCGCPQVKPGIK	Carbamidomethyl(C)@2; Carbamidomethyl(C)@4		-0.00908311	1299.63	434.219	1299.64	434.222	3	4	1.1.1.3255.2	60.8697	3009	60.9024
2	13.68	13.68	70.37	58.02	58.02	sp|P68416|3S11_HYDHA; sp|P68415|3S11_HYDSC	Short neurotoxin 1 OS=Hydrophis hardwickii PE=1 SV=2; Short neurotoxin 1 OS=Hydrophis schistosus PE=1 SV=1			0	1.354	GCGCPQVKPGIK	Carbamidomethyl(C)@2; Carbamidomethyl(C)@4		-0.00633655	1299.64	434.219	1299.64	434.222	3	4	1.1.1.3377.2	65.7218	3666	65.8738
2	13.68	13.68	70.37	58.02	58.02	sp|P68416|3S11_HYDHA; sp|P68415|3S11_HYDSC	Short neurotoxin 1 OS=Hydrophis hardwickii PE=1 SV=2; Short neurotoxin 1 OS=Hydrophis schistosus PE=1 SV=1			0	1.354	GCGCPQVKPGIK	Carbamidomethyl(C)@2; Carbamidomethyl(C)@4		-0.0102733	1299.63	434.218	1299.64	434.222	3	4	1.1.1.3541.2	72.2428	2130	72.2362
2	13.68	13.68	70.37	58.02	58.02	sp|P68416|3S11_HYDHA; sp|P68415|3S11_HYDSC	Short neurotoxin 1 OS=Hydrophis hardwickii PE=1 SV=2; Short neurotoxin 1 OS=Hydrophis schistosus PE=1 SV=1			0	1.353	GCGCPQVKPGIK	Carbamidomethyl(C)@2; Carbamidomethyl(C)@4		-0.00185051	1299.64	434.221	1299.64	434.222	3	4	1.1.1.3108.2	55.023	3111	54.9763
2	13.68	13.68	70.37	58.02	58.02	sp|P68416|3S11_HYDHA; sp|P68415|3S11_HYDSC	Short neurotoxin 1 OS=Hydrophis hardwickii PE=1 SV=2; Short neurotoxin 1 OS=Hydrophis schistosus PE=1 SV=1			0	1.353	GCGCPQVKPGIK	Carbamidomethyl(C)@2; Carbamidomethyl(C)@4		-0.0114635	1299.63	434.218	1299.64	434.222	3	4	1.1.1.3301.3	62.7028	2965	62.6931
2	13.68	13.68	70.37	58.02	58.02	sp|P68416|3S11_HYDHA; sp|P68415|3S11_HYDSC	Short neurotoxin 1 OS=Hydrophis hardwickii PE=1 SV=2; Short neurotoxin 1 OS=Hydrophis schistosus PE=1 SV=1			0	1.353	GCGCPQVKPGIK	Carbamidomethyl(C)@2; Carbamidomethyl(C)@4		-0.0114635	1299.63	434.218	1299.64	434.222	3	4	1.1.1.3326.2	63.6945	1597	63.7273
2	13.68	13.68	70.37	58.02	58.02	sp|P68416|3S11_HYDHA; sp|P68415|3S11_HYDSC	Short neurotoxin 1 OS=Hydrophis hardwickii PE=1 SV=2; Short neurotoxin 1 OS=Hydrophis schistosus PE=1 SV=1			0	1.352	GCGCPQVKPGIK	Carbamidomethyl(C)@2; Carbamidomethyl(C)@4		-0.0102733	1299.63	434.218	1299.64	434.222	3	4	1.1.1.3402.3	66.7195	3157	66.7498
2	13.68	13.68	70.37	58.02	58.02	sp|P68416|3S11_HYDHA; sp|P68415|3S11_HYDSC	Short neurotoxin 1 OS=Hydrophis hardwickii PE=1 SV=2; Short neurotoxin 1 OS=Hydrophis schistosus PE=1 SV=1			0	1.351	GCGCPQVKPGIK	Carbamidomethyl(C)@2; Carbamidomethyl(C)@4		-0.0154002	1299.63	434.216	1299.64	434.222	3	4	1.1.1.3091.2	54.3472	2563	54.3403
2	13.68	13.68	70.37	58.02	58.02	sp|P68416|3S11_HYDHA; sp|P68415|3S11_HYDSC	Short neurotoxin 1 OS=Hydrophis hardwickii PE=1 SV=2; Short neurotoxin 1 OS=Hydrophis schistosus PE=1 SV=1			0	1.351	GCGCPQVKPGIK	Carbamidomethyl(C)@2; Carbamidomethyl(C)@4		-0.0138438	1299.63	434.217	1299.64	434.222	3	4	1.1.1.3234.2	60.0349	3881	60.0676
2	13.68	13.68	70.37	58.02	58.02	sp|P68416|3S11_HYDHA; sp|P68415|3S11_HYDSC	Short neurotoxin 1 OS=Hydrophis hardwickii PE=1 SV=2; Short neurotoxin 1 OS=Hydrophis schistosus PE=1 SV=1			0	1.351	GCGCPQVKPGIK	Carbamidomethyl(C)@2; Carbamidomethyl(C)@4		-0.00542103	1299.64	434.22	1299.64	434.222	3	4	1.1.1.3250.2	60.6709	3273	60.7433
2	13.68	13.68	70.37	58.02	58.02	sp|P68416|3S11_HYDHA; sp|P68415|3S11_HYDSC	Short neurotoxin 1 OS=Hydrophis hardwickii PE=1 SV=2; Short neurotoxin 1 OS=Hydrophis schistosus PE=1 SV=1			0	1.351	GCGCPQVKPGIK	Carbamidomethyl(C)@2; Carbamidomethyl(C)@4		-0.00752673	1299.64	434.219	1299.64	434.222	3	4	1.1.1.3367.2	65.3239	2741	65.2771
2	13.68	13.68	70.37	58.02	58.02	sp|P68416|3S11_HYDHA; sp|P68415|3S11_HYDSC	Short neurotoxin 1 OS=Hydrophis hardwickii PE=1 SV=2; Short neurotoxin 1 OS=Hydrophis schistosus PE=1 SV=1			0	1.351	GCGCPQVKPGIK	Carbamidomethyl(C)@2; Carbamidomethyl(C)@4		-0.0154002	1299.63	434.216	1299.64	434.222	3	4	1.1.1.3439.3	68.1916	3156	68.3014
2	13.68	13.68	70.37	58.02	58.02	sp|P68416|3S11_HYDHA; sp|P68415|3S11_HYDSC	Short neurotoxin 1 OS=Hydrophis hardwickii PE=1 SV=2; Short neurotoxin 1 OS=Hydrophis schistosus PE=1 SV=1			0	1.351	GCGCPQVKPGIK	Carbamidomethyl(C)@2; Carbamidomethyl(C)@4		-0.0111888	1299.63	434.218	1299.64	434.222	3	4	1.1.1.3510.2	71.0136	2930	71.0464
2	13.68	13.68	70.37	58.02	58.02	sp|P68416|3S11_HYDHA; sp|P68415|3S11_HYDSC	Short neurotoxin 1 OS=Hydrophis hardwickii PE=1 SV=2; Short neurotoxin 1 OS=Hydrophis schistosus PE=1 SV=1			0	1.351	GCGCPQVKPGIK	Carbamidomethyl(C)@2; Carbamidomethyl(C)@4; Deamidated(Q)@6		-0.0154151	1300.61	434.544	1300.63	434.55	3	4	1.1.1.3564.2	73.1582	786	73.1859
2	13.68	13.68	70.37	58.02	58.02	sp|P68416|3S11_HYDHA; sp|P68415|3S11_HYDSC	Short neurotoxin 1 OS=Hydrophis hardwickii PE=1 SV=2; Short neurotoxin 1 OS=Hydrophis schistosus PE=1 SV=1			0	1.35	GCGCPQVKPGIK	Carbamidomethyl(C)@2; Carbamidomethyl(C)@4		-0.00752673	1299.64	434.219	1299.64	434.222	3	4	1.1.1.3150.2	56.6942	3596	56.727
2	13.68	13.68	70.37	58.02	58.02	sp|P68416|3S11_HYDHA; sp|P68415|3S11_HYDSC	Short neurotoxin 1 OS=Hydrophis hardwickii PE=1 SV=2; Short neurotoxin 1 OS=Hydrophis schistosus PE=1 SV=1			0	1.35	GCGCPQVKPGIK	Carbamidomethyl(C)@2; Carbamidomethyl(C)@4		-0.0132945	1299.63	434.217	1299.64	434.222	3	4	1.1.1.3182.3	57.9693	1674	57.9601
2	13.68	13.68	70.37	58.02	58.02	sp|P68416|3S11_HYDHA; sp|P68415|3S11_HYDSC	Short neurotoxin 1 OS=Hydrophis hardwickii PE=1 SV=2; Short neurotoxin 1 OS=Hydrophis schistosus PE=1 SV=1			0	1.35	GCGCPQVKPGIK	Carbamidomethyl(C)@2; Carbamidomethyl(C)@4		-0.00752673	1299.64	434.219	1299.64	434.222	3	4	1.1.1.3188.2	58.2057	3150	58.1984
2	13.68	13.68	70.37	58.02	58.02	sp|P68416|3S11_HYDHA; sp|P68415|3S11_HYDSC	Short neurotoxin 1 OS=Hydrophis hardwickii PE=1 SV=2; Short neurotoxin 1 OS=Hydrophis schistosus PE=1 SV=1			0	1.35	GCGCPQVKPGIK	Carbamidomethyl(C)@2; Carbamidomethyl(C)@4		-0.0087169	1299.63	434.219	1299.64	434.222	3	4	1.1.1.3361.2	65.0849	2976	65.1576
2	13.68	13.68	70.37	58.02	58.02	sp|P68416|3S11_HYDHA; sp|P68415|3S11_HYDSC	Short neurotoxin 1 OS=Hydrophis hardwickii PE=1 SV=2; Short neurotoxin 1 OS=Hydrophis schistosus PE=1 SV=1			0	1.35	GCGCPQVKPGIK	Carbamidomethyl(C)@2; Carbamidomethyl(C)@4		-0.00789294	1299.63	434.219	1299.64	434.222	3	4	1.1.1.3376.2	65.6819	3426	65.6747
2	13.68	13.68	70.37	58.02	58.02	sp|P68416|3S11_HYDHA; sp|P68415|3S11_HYDSC	Short neurotoxin 1 OS=Hydrophis hardwickii PE=1 SV=2; Short neurotoxin 1 OS=Hydrophis schistosus PE=1 SV=1			0	1.35	GCGCPQVKPGIK	Carbamidomethyl(C)@2; Carbamidomethyl(C)@4		-0.0102733	1299.63	434.218	1299.64	434.222	3	4	1.1.1.3396.3	66.4809	2786	66.4712
2	13.68	13.68	70.37	58.02	58.02	sp|P68416|3S11_HYDHA; sp|P68415|3S11_HYDSC	Short neurotoxin 1 OS=Hydrophis hardwickii PE=1 SV=2; Short neurotoxin 1 OS=Hydrophis schistosus PE=1 SV=1			0	1.35	GCGCPQVKPGIK	Carbamidomethyl(C)@2; Carbamidomethyl(C)@4		-0.0111888	1299.63	434.218	1299.64	434.222	3	4	1.1.1.3423.2	67.5521	2823	67.6246
2	13.68	13.68	70.37	58.02	58.02	sp|P68416|3S11_HYDHA; sp|P68415|3S11_HYDSC	Short neurotoxin 1 OS=Hydrophis hardwickii PE=1 SV=2; Short neurotoxin 1 OS=Hydrophis schistosus PE=1 SV=1			0	1.349	GCGCPQVKPGIK	Carbamidomethyl(C)@2; Carbamidomethyl(C)@4		-0.0111888	1299.63	434.218	1299.64	434.222	3	4	1.1.1.3130.2	55.8979	1517	55.8908
2	13.68	13.68	70.37	58.02	58.02	sp|P68416|3S11_HYDHA; sp|P68415|3S11_HYDSC	Short neurotoxin 1 OS=Hydrophis hardwickii PE=1 SV=2; Short neurotoxin 1 OS=Hydrophis schistosus PE=1 SV=1			0	1.349	GCGCPQVKPGIK	Carbamidomethyl(C)@2; Carbamidomethyl(C)@4		-0.0060619	1299.64	434.219	1299.64	434.222	3	4	1.1.1.3229.2	59.8356	3133	59.8287
2	13.68	13.68	70.37	58.02	58.02	sp|P68416|3S11_HYDHA; sp|P68415|3S11_HYDSC	Short neurotoxin 1 OS=Hydrophis hardwickii PE=1 SV=2; Short neurotoxin 1 OS=Hydrophis schistosus PE=1 SV=1			0	1.349	GCGCPQVKPGIK	Carbamidomethyl(C)@2; Carbamidomethyl(C)@4		-0.015034	1299.63	434.216	1299.64	434.222	3	4	1.1.1.3305.3	62.8617	2864	62.8124
2	13.68	13.68	70.37	58.02	58.02	sp|P68416|3S11_HYDHA; sp|P68415|3S11_HYDSC	Short neurotoxin 1 OS=Hydrophis hardwickii PE=1 SV=2; Short neurotoxin 1 OS=Hydrophis schistosus PE=1 SV=1			0	1.349	GCGCPQVKPGIK	Carbamidomethyl(C)@2; Carbamidomethyl(C)@4		-0.00752673	1299.64	434.219	1299.64	434.222	3	4	1.1.1.3366.2	65.2866	2741	65.2771
2	13.68	13.68	70.37	58.02	58.02	sp|P68416|3S11_HYDHA; sp|P68415|3S11_HYDSC	Short neurotoxin 1 OS=Hydrophis hardwickii PE=1 SV=2; Short neurotoxin 1 OS=Hydrophis schistosus PE=1 SV=1			0	1.349	GCGCPQVKPGIK	Carbamidomethyl(C)@2; Carbamidomethyl(C)@4		-0.00633655	1299.64	434.219	1299.64	434.222	3	4	1.1.1.3381.2	65.881	3666	65.8738
2	13.68	13.68	70.37	58.02	58.02	sp|P68416|3S11_HYDHA; sp|P68415|3S11_HYDSC	Short neurotoxin 1 OS=Hydrophis hardwickii PE=1 SV=2; Short neurotoxin 1 OS=Hydrophis schistosus PE=1 SV=1			0	1.349	GCGCPQVKPGIK	Carbamidomethyl(C)@2; Carbamidomethyl(C)@4		-0.00999863	1299.63	434.218	1299.64	434.222	3	4	1.1.1.3406.2	66.879	3031	66.9092
2	13.68	13.68	70.37	58.02	58.02	sp|P68416|3S11_HYDHA; sp|P68415|3S11_HYDSC	Short neurotoxin 1 OS=Hydrophis hardwickii PE=1 SV=2; Short neurotoxin 1 OS=Hydrophis schistosus PE=1 SV=1			0	1.349	GCGCPQVKPGIK	Carbamidomethyl(C)@2; Carbamidomethyl(C)@4		-0.00789294	1299.63	434.219	1299.64	434.222	3	4	1.1.1.3457.3	68.908	3080	68.9383
2	13.68	13.68	70.37	58.02	58.02	sp|P68416|3S11_HYDHA; sp|P68415|3S11_HYDSC	Short neurotoxin 1 OS=Hydrophis hardwickii PE=1 SV=2; Short neurotoxin 1 OS=Hydrophis schistosus PE=1 SV=1			0	0	GCGCPQVKPGIK	Carbamidomethyl(C)@2; Carbamidomethyl(C)@4; Oxidation(P)@9		-0.000273515	1315.64	439.553	1315.64	439.553	3	7	1.1.1.2040.2	12.7383	19782	12.7319
2	13.68	13.68	70.37	58.02	58.02	sp|P68416|3S11_HYDHA; sp|P68415|3S11_HYDSC	Short neurotoxin 1 OS=Hydrophis hardwickii PE=1 SV=2; Short neurotoxin 1 OS=Hydrophis schistosus PE=1 SV=1			0	0	GCGCPQVKPGIK	Carbamidomethyl(C)@2; Carbamidomethyl(C)@4; Carbamidomethyl(K)@8		0.00916388	1356.67	453.232	1356.66	453.229	3	6	1.1.1.2092.2	14.7738	7084	14.7675
2	13.68	13.68	70.37	58.02	58.02	sp|P68416|3S11_HYDHA; sp|P68415|3S11_HYDSC	Short neurotoxin 1 OS=Hydrophis hardwickii PE=1 SV=2; Short neurotoxin 1 OS=Hydrophis schistosus PE=1 SV=1			0	0	GCGCPQVKPGIK	Carbamidomethyl(C)@2; Carbamidomethyl(C)@4		-0.0141358	1299.63	650.822	1299.64	650.829	2	3	1.1.1.2216.8	19.6992	14961	19.7169
2	13.68	13.68	70.37	58.02	58.02	sp|P68416|3S11_HYDHA; sp|P68415|3S11_HYDSC	Short neurotoxin 1 OS=Hydrophis hardwickii PE=1 SV=2; Short neurotoxin 1 OS=Hydrophis schistosus PE=1 SV=1			0	0	GCGCPQVKPGIK	Carbamidomethyl(C)@2; Carbamidomethyl(C)@4		-0.0219482	1299.62	650.818	1299.64	650.829	2	4	1.1.1.2226.6	20.0885	11258	20.0327
2	13.68	13.68	70.37	58.02	58.02	sp|P68416|3S11_HYDHA; sp|P68415|3S11_HYDSC	Short neurotoxin 1 OS=Hydrophis hardwickii PE=1 SV=2; Short neurotoxin 1 OS=Hydrophis schistosus PE=1 SV=1			0	0	GCGCPQVKPGIK	Carbamidomethyl(C)@2; Carbamidomethyl(C)@4		0.0020992	1299.64	650.83	1299.64	650.829	2	4	1.1.1.2239.8	20.6078	12772	20.6654
2	13.68	13.68	70.37	58.02	58.02	sp|P68416|3S11_HYDHA; sp|P68415|3S11_HYDSC	Short neurotoxin 1 OS=Hydrophis hardwickii PE=1 SV=2; Short neurotoxin 1 OS=Hydrophis schistosus PE=1 SV=1			0	0	GCGCPQVKPGIK	Carbamidomethyl(C)@2; Carbamidomethyl(C)@4; Deamidated(Q)@6		0.0306526	1300.66	434.56	1300.63	434.55	3	5	1.1.1.2258.3	21.3477	7840	21.378
2	13.68	13.68	70.37	58.02	58.02	sp|P68416|3S11_HYDHA; sp|P68415|3S11_HYDSC	Short neurotoxin 1 OS=Hydrophis hardwickii PE=1 SV=2; Short neurotoxin 1 OS=Hydrophis schistosus PE=1 SV=1			0	0	GCGCPQVKPGIK	Carbamidomethyl(C)@2; Carbamidomethyl(C)@4; Deamidated(Q)@6		0.0168283	1300.64	434.555	1300.63	434.55	3	5	1.1.1.2276.2	22.0583	10695	21.9339
2	13.68	13.68	70.37	58.02	58.02	sp|P68416|3S11_HYDHA; sp|P68415|3S11_HYDSC	Short neurotoxin 1 OS=Hydrophis hardwickii PE=1 SV=2; Short neurotoxin 1 OS=Hydrophis schistosus PE=1 SV=1			0	0	GCGCPQVKPGIK	Carbamidomethyl(C)@2; Carbamidomethyl(C)@4		0.00311893	1299.65	434.223	1299.64	434.222	3	5	1.1.1.2291.2	22.6539	13607	22.6791
2	13.68	13.68	70.37	58.02	58.02	sp|P68416|3S11_HYDHA; sp|P68415|3S11_HYDSC	Short neurotoxin 1 OS=Hydrophis hardwickii PE=1 SV=2; Short neurotoxin 1 OS=Hydrophis schistosus PE=1 SV=1			0	0	GCGCPQVKPGIK	Carbamidomethyl(C)@2; Carbamidomethyl(C)@4		0.00311893	1299.65	434.223	1299.64	434.222	3	4	1.1.1.2292.2	22.6856	13607	22.6791
2	13.68	13.68	70.37	58.02	58.02	sp|P68416|3S11_HYDHA; sp|P68415|3S11_HYDSC	Short neurotoxin 1 OS=Hydrophis hardwickii PE=1 SV=2; Short neurotoxin 1 OS=Hydrophis schistosus PE=1 SV=1			0	0	GCGCPQVKPGIK	Carbamidomethyl(C)@2; Carbamidomethyl(C)@4		-0.00131871	1299.64	650.828	1299.64	650.829	2	3	1.1.1.2303.2	23.1165	5733	23.0707
2	13.68	13.68	70.37	58.02	58.02	sp|P68416|3S11_HYDHA; sp|P68415|3S11_HYDSC	Short neurotoxin 1 OS=Hydrophis hardwickii PE=1 SV=2; Short neurotoxin 1 OS=Hydrophis schistosus PE=1 SV=1			0	0	GCGCPQVKPGIK	Carbamidomethyl(C)@2; Carbamidomethyl(C)@4		-0.0176758	1299.63	650.82	1299.64	650.829	2	3	1.1.1.2326.8	24.038	11126	23.8576
2	13.68	13.68	70.37	58.02	58.02	sp|P68416|3S11_HYDHA; sp|P68415|3S11_HYDSC	Short neurotoxin 1 OS=Hydrophis hardwickii PE=1 SV=2; Short neurotoxin 1 OS=Hydrophis schistosus PE=1 SV=1			0	0	GCGCPQVKPGIK	Carbamidomethyl(C)@2; Carbamidomethyl(C)@4		0.000372397	1299.64	434.222	1299.64	434.222	3	5	1.1.1.2366.2	25.5536	12488	25.5471
2	13.68	13.68	70.37	58.02	58.02	sp|P68416|3S11_HYDHA; sp|P68415|3S11_HYDSC	Short neurotoxin 1 OS=Hydrophis hardwickii PE=1 SV=2; Short neurotoxin 1 OS=Hydrophis schistosus PE=1 SV=1			0	0	GCGCPQVKPGIK	Carbamidomethyl(C)@2; Carbamidomethyl(C)@4		0.00220342	1299.65	434.222	1299.64	434.222	3	5	1.1.1.2371.2	25.75	12370	25.7827
2	13.68	13.68	70.37	58.02	58.02	sp|P68416|3S11_HYDHA; sp|P68415|3S11_HYDSC	Short neurotoxin 1 OS=Hydrophis hardwickii PE=1 SV=2; Short neurotoxin 1 OS=Hydrophis schistosus PE=1 SV=1			0	0	GCGCPQVKPGIK	Carbamidomethyl(C)@2; Carbamidomethyl(C)@4		0.00906976	1299.65	434.224	1299.64	434.222	3	5	1.1.1.2381.2	26.1454	14519	26.1384
2	13.68	13.68	70.37	58.02	58.02	sp|P68416|3S11_HYDHA; sp|P68415|3S11_HYDSC	Short neurotoxin 1 OS=Hydrophis hardwickii PE=1 SV=2; Short neurotoxin 1 OS=Hydrophis schistosus PE=1 SV=1			0	0	GCGCPQVKPGIK	Carbamidomethyl(C)@2; Carbamidomethyl(C)@4		0.00549926	1299.65	434.223	1299.64	434.222	3	4	1.1.1.2396.2	26.7444	13368	26.8174
2	13.68	13.68	70.37	58.02	58.02	sp|P68416|3S11_HYDHA; sp|P68415|3S11_HYDSC	Short neurotoxin 1 OS=Hydrophis hardwickii PE=1 SV=2; Short neurotoxin 1 OS=Hydrophis schistosus PE=1 SV=1			0	0	GCGCPQVKPGIK	Carbamidomethyl(C)@2; Carbamidomethyl(C)@4		0.00549926	1299.65	434.223	1299.64	434.222	3	4	1.1.1.2397.2	26.7846	13251	26.8174
2	13.68	13.68	70.37	58.02	58.02	sp|P68416|3S11_HYDHA; sp|P68415|3S11_HYDSC	Short neurotoxin 1 OS=Hydrophis hardwickii PE=1 SV=2; Short neurotoxin 1 OS=Hydrophis schistosus PE=1 SV=1			0	0	GCGCPQVKPGIK	Carbamidomethyl(C)@2; Carbamidomethyl(C)@4		0.00458375	1299.65	434.223	1299.64	434.222	3	4	1.1.1.2406.2	27.1452	10437	27.098
2	13.68	13.68	70.37	58.02	58.02	sp|P68416|3S11_HYDHA; sp|P68415|3S11_HYDSC	Short neurotoxin 1 OS=Hydrophis hardwickii PE=1 SV=2; Short neurotoxin 1 OS=Hydrophis schistosus PE=1 SV=1			0	0	GCGCPQVKPGIK	Carbamidomethyl(C)@2; Carbamidomethyl(C)@4		-0.00017691	1299.64	434.221	1299.64	434.222	3	5	1.1.1.2416.3	27.5468	8955	27.5374
2	13.68	13.68	70.37	58.02	58.02	sp|P68416|3S11_HYDHA; sp|P68415|3S11_HYDSC	Short neurotoxin 1 OS=Hydrophis hardwickii PE=1 SV=2; Short neurotoxin 1 OS=Hydrophis schistosus PE=1 SV=1			0	0	GCGCPQVKPGIK	Carbamidomethyl(C)@2; Carbamidomethyl(C)@4		0.00522461	1299.65	434.223	1299.64	434.222	3	5	1.1.1.2438.3	28.4251	11774	28.4553
2	13.68	13.68	70.37	58.02	58.02	sp|P68416|3S11_HYDHA; sp|P68415|3S11_HYDSC	Short neurotoxin 1 OS=Hydrophis hardwickii PE=1 SV=2; Short neurotoxin 1 OS=Hydrophis schistosus PE=1 SV=1			0	0	GCGCPQVKPGIK	Carbamidomethyl(C)@2; Carbamidomethyl(C)@4		0.00311893	1299.65	434.223	1299.64	434.222	3	5	1.1.1.2446.4	28.7492	10971	28.7769
2	13.68	13.68	70.37	58.02	58.02	sp|P68416|3S11_HYDHA; sp|P68415|3S11_HYDSC	Short neurotoxin 1 OS=Hydrophis hardwickii PE=1 SV=2; Short neurotoxin 1 OS=Hydrophis schistosus PE=1 SV=1			0	0	GCGCPQVKPGIK	Carbamidomethyl(C)@2; Carbamidomethyl(C)@4		0.00311893	1299.65	434.223	1299.64	434.222	3	4	1.1.1.2447.2	28.7845	10971	28.7769
2	13.68	13.68	70.37	58.02	58.02	sp|P68416|3S11_HYDHA; sp|P68415|3S11_HYDSC	Short neurotoxin 1 OS=Hydrophis hardwickii PE=1 SV=2; Short neurotoxin 1 OS=Hydrophis schistosus PE=1 SV=1			0	0	GCGCPQVKPGIK	Carbamidomethyl(C)@2; Carbamidomethyl(C)@4		0.00641478	1299.65	434.224	1299.64	434.222	3	4	1.1.1.2452.2	28.9859	11136	29.059
2	13.68	13.68	70.37	58.02	58.02	sp|P68416|3S11_HYDHA; sp|P68415|3S11_HYDSC	Short neurotoxin 1 OS=Hydrophis hardwickii PE=1 SV=2; Short neurotoxin 1 OS=Hydrophis schistosus PE=1 SV=1			0	0	GCGCPQVKPGIK	Carbamidomethyl(C)@2; Carbamidomethyl(C)@4		0.00485841	1299.65	434.223	1299.64	434.222	3	5	1.1.1.2457.2	29.187	9015	29.1795
2	13.68	13.68	70.37	58.02	58.02	sp|P68416|3S11_HYDHA; sp|P68415|3S11_HYDSC	Short neurotoxin 1 OS=Hydrophis hardwickii PE=1 SV=2; Short neurotoxin 1 OS=Hydrophis schistosus PE=1 SV=1			0	0	GCGCPQVKPGIK	Carbamidomethyl(C)@2; Carbamidomethyl(C)@4		0.00485841	1299.65	434.223	1299.64	434.222	3	3	1.1.1.2458.2	29.2272	9015	29.1795
2	13.68	13.68	70.37	58.02	58.02	sp|P68416|3S11_HYDHA; sp|P68415|3S11_HYDSC	Short neurotoxin 1 OS=Hydrophis hardwickii PE=1 SV=2; Short neurotoxin 1 OS=Hydrophis schistosus PE=1 SV=1			0	0	GCGCPQVKPGIK	Carbamidomethyl(C)@2; Carbamidomethyl(C)@4		0.00311893	1299.65	434.223	1299.64	434.222	3	4	1.1.1.2461.2	29.348	8124	29.3002
2	13.68	13.68	70.37	58.02	58.02	sp|P68416|3S11_HYDHA; sp|P68415|3S11_HYDSC	Short neurotoxin 1 OS=Hydrophis hardwickii PE=1 SV=2; Short neurotoxin 1 OS=Hydrophis schistosus PE=1 SV=1			0	0	GCGCPQVKPGIK	Carbamidomethyl(C)@2; Carbamidomethyl(C)@4		-0.00913106	1299.63	650.824	1299.64	650.829	2	3	1.1.1.2481.6	30.1614	2551	30.2647
2	13.68	13.68	70.37	58.02	58.02	sp|P68416|3S11_HYDHA; sp|P68415|3S11_HYDSC	Short neurotoxin 1 OS=Hydrophis hardwickii PE=1 SV=2; Short neurotoxin 1 OS=Hydrophis schistosus PE=1 SV=1			0	0	GCGCPQVKPGIK	Carbamidomethyl(C)@2; Carbamidomethyl(C)@4		0.00971062	1299.65	434.225	1299.64	434.222	3	5	1.1.1.2496.3	30.7555	6476	30.8255
2	13.68	13.68	70.37	58.02	58.02	sp|P68416|3S11_HYDHA; sp|P68415|3S11_HYDSC	Short neurotoxin 1 OS=Hydrophis hardwickii PE=1 SV=2; Short neurotoxin 1 OS=Hydrophis schistosus PE=1 SV=1			0	0	GCGCPQVKPGIK	Carbamidomethyl(C)@2; Carbamidomethyl(C)@4		0.00815425	1299.65	434.224	1299.64	434.222	3	3	1.1.1.2501.3	30.9545	5871	30.9448
2	13.68	13.68	70.37	58.02	58.02	sp|P68416|3S11_HYDHA; sp|P68415|3S11_HYDSC	Short neurotoxin 1 OS=Hydrophis hardwickii PE=1 SV=2; Short neurotoxin 1 OS=Hydrophis schistosus PE=1 SV=1			0	0	GCGCPQVKPGIK	Carbamidomethyl(C)@2; Carbamidomethyl(C)@4		0.00696408	1299.65	434.224	1299.64	434.222	3	3	1.1.1.2535.2	32.2556	6306	32.2485
2	13.68	13.68	70.37	58.02	58.02	sp|P68416|3S11_HYDHA; sp|P68415|3S11_HYDSC	Short neurotoxin 1 OS=Hydrophis hardwickii PE=1 SV=2; Short neurotoxin 1 OS=Hydrophis schistosus PE=1 SV=1			0	0	GCGCPQVKPGIK	Carbamidomethyl(C)@2; Carbamidomethyl(C)@4		0.00366824	1299.65	434.223	1299.64	434.222	3	5	1.1.1.2540.2	32.4558	6553	32.4485
2	13.68	13.68	70.37	58.02	58.02	sp|P68416|3S11_HYDHA; sp|P68415|3S11_HYDSC	Short neurotoxin 1 OS=Hydrophis hardwickii PE=1 SV=2; Short neurotoxin 1 OS=Hydrophis schistosus PE=1 SV=1			0	0	GCGCPQVKPGIK	Carbamidomethyl(C)@2; Carbamidomethyl(C)@4		0.00577392	1299.65	434.223	1299.64	434.222	3	3	1.1.1.2545.2	32.6563	6390	32.6087
2	13.68	13.68	70.37	58.02	58.02	sp|P68416|3S11_HYDHA; sp|P68415|3S11_HYDSC	Short neurotoxin 1 OS=Hydrophis hardwickii PE=1 SV=2; Short neurotoxin 1 OS=Hydrophis schistosus PE=1 SV=1			0	0	GCGCPQVKPGIK	Carbamidomethyl(C)@2; Carbamidomethyl(C)@4		0.00696408	1299.65	434.224	1299.64	434.222	3	4	1.1.1.2548.2	32.7766	6391	32.8093
2	13.68	13.68	70.37	58.02	58.02	sp|P68416|3S11_HYDHA; sp|P68415|3S11_HYDSC	Short neurotoxin 1 OS=Hydrophis hardwickii PE=1 SV=2; Short neurotoxin 1 OS=Hydrophis schistosus PE=1 SV=1			0	0	GCGCPQVKPGIK	Carbamidomethyl(C)@2; Carbamidomethyl(C)@4		0.00220342	1299.65	434.222	1299.64	434.222	3	3	1.1.1.2550.3	32.8591	6011	32.8893
2	13.68	13.68	70.37	58.02	58.02	sp|P68416|3S11_HYDHA; sp|P68415|3S11_HYDSC	Short neurotoxin 1 OS=Hydrophis hardwickii PE=1 SV=2; Short neurotoxin 1 OS=Hydrophis schistosus PE=1 SV=1			0	0	GCGCPQVKPGIK	Carbamidomethyl(C)@2; Carbamidomethyl(C)@4		0.00220342	1299.65	434.222	1299.64	434.222	3	5	1.1.1.2550.4	32.8616	6011	32.8893
2	13.68	13.68	70.37	58.02	58.02	sp|P68416|3S11_HYDHA; sp|P68415|3S11_HYDSC	Short neurotoxin 1 OS=Hydrophis hardwickii PE=1 SV=2; Short neurotoxin 1 OS=Hydrophis schistosus PE=1 SV=1			0	0	GCGCPQVKPGIK	Carbamidomethyl(C)@2; Carbamidomethyl(C)@4		0.00128791	1299.64	434.222	1299.64	434.222	3	5	1.1.1.2556.3	33.0975	6538	33.0883
2	13.68	13.68	70.37	58.02	58.02	sp|P68416|3S11_HYDHA; sp|P68415|3S11_HYDSC	Short neurotoxin 1 OS=Hydrophis hardwickii PE=1 SV=2; Short neurotoxin 1 OS=Hydrophis schistosus PE=1 SV=1			0	0	GCGCPQVKPGIK	Carbamidomethyl(C)@2; Carbamidomethyl(C)@4		0.00641478	1299.65	434.224	1299.64	434.222	3	4	1.1.1.2563.2	33.3714	6586	33.3646
2	13.68	13.68	70.37	58.02	58.02	sp|P68416|3S11_HYDHA; sp|P68415|3S11_HYDSC	Short neurotoxin 1 OS=Hydrophis hardwickii PE=1 SV=2; Short neurotoxin 1 OS=Hydrophis schistosus PE=1 SV=1			0	0	GCGCPQVKPGIK	Carbamidomethyl(C)@2; Carbamidomethyl(C)@4		-0.00466133	1299.64	434.22	1299.64	434.222	3	4	1.1.1.2571.3	33.6929	6220	33.6831
2	13.68	13.68	70.37	58.02	58.02	sp|P68416|3S11_HYDHA; sp|P68415|3S11_HYDSC	Short neurotoxin 1 OS=Hydrophis hardwickii PE=1 SV=2; Short neurotoxin 1 OS=Hydrophis schistosus PE=1 SV=1			0	0	GCGCPQVKPGIK	Carbamidomethyl(C)@2; Carbamidomethyl(C)@4		-0.00466133	1299.64	434.22	1299.64	434.222	3	5	1.1.1.2573.2	33.7708	5973	33.7633
2	13.68	13.68	70.37	58.02	58.02	sp|P68416|3S11_HYDHA; sp|P68415|3S11_HYDSC	Short neurotoxin 1 OS=Hydrophis hardwickii PE=1 SV=2; Short neurotoxin 1 OS=Hydrophis schistosus PE=1 SV=1			0	0	GCGCPQVKPGIK	Carbamidomethyl(C)@2; Carbamidomethyl(C)@4		-0.00191478	1299.64	434.221	1299.64	434.222	3	4	1.1.1.2576.3	33.8934	6180	33.9236
2	13.68	13.68	70.37	58.02	58.02	sp|P68416|3S11_HYDHA; sp|P68415|3S11_HYDSC	Short neurotoxin 1 OS=Hydrophis hardwickii PE=1 SV=2; Short neurotoxin 1 OS=Hydrophis schistosus PE=1 SV=1			0	0	GCGCPQVKPGIK	Carbamidomethyl(C)@2; Carbamidomethyl(C)@4		-0.00640081	1299.64	434.219	1299.64	434.222	3	5	1.1.1.2581.3	34.0932	1489	34.1234
2	13.68	13.68	70.37	58.02	58.02	sp|P68416|3S11_HYDHA; sp|P68415|3S11_HYDSC	Short neurotoxin 1 OS=Hydrophis hardwickii PE=1 SV=2; Short neurotoxin 1 OS=Hydrophis schistosus PE=1 SV=1			0	0	GCGCPQVKPGIK	Carbamidomethyl(C)@2; Carbamidomethyl(C)@4		-0.00759099	1299.64	434.219	1299.64	434.222	3	5	1.1.1.2587.3	34.3326	1190	34.323
2	13.68	13.68	70.37	58.02	58.02	sp|P68416|3S11_HYDHA; sp|P68415|3S11_HYDSC	Short neurotoxin 1 OS=Hydrophis hardwickii PE=1 SV=2; Short neurotoxin 1 OS=Hydrophis schistosus PE=1 SV=1			0	0	GCGCPQVKPGIK	Carbamidomethyl(C)@2; Carbamidomethyl(C)@4		-0.0106122	1299.63	434.218	1299.64	434.222	3	4	1.1.1.2591.3	34.4923	5509	34.5225
2	13.68	13.68	70.37	58.02	58.02	sp|P68416|3S11_HYDHA; sp|P68415|3S11_HYDSC	Short neurotoxin 1 OS=Hydrophis hardwickii PE=1 SV=2; Short neurotoxin 1 OS=Hydrophis schistosus PE=1 SV=1			0	0	GCGCPQVKPGIK	Carbamidomethyl(C)@2; Carbamidomethyl(C)@4		-0.0106122	1299.63	434.218	1299.64	434.222	3	3	1.1.1.2592.2	34.5299	5534	34.5225
2	13.68	13.68	70.37	58.02	58.02	sp|P68416|3S11_HYDHA; sp|P68415|3S11_HYDSC	Short neurotoxin 1 OS=Hydrophis hardwickii PE=1 SV=2; Short neurotoxin 1 OS=Hydrophis schistosus PE=1 SV=1			0	0	GCGCPQVKPGIK	Carbamidomethyl(C)@2; Carbamidomethyl(C)@4; Deamidated(Q)@6		0.00887124	1300.64	434.553	1300.63	434.55	3	3	1.1.1.2597.3	34.7329	2521	34.7231
2	13.68	13.68	70.37	58.02	58.02	sp|P68416|3S11_HYDHA; sp|P68415|3S11_HYDSC	Short neurotoxin 1 OS=Hydrophis hardwickii PE=1 SV=2; Short neurotoxin 1 OS=Hydrophis schistosus PE=1 SV=1			0	0	GCGCPQVKPGIK	Carbamidomethyl(C)@2; Carbamidomethyl(C)@4		-0.00347116	1299.64	434.22	1299.64	434.222	3	4	1.1.1.2602.2	34.9313	5785	34.964
2	13.68	13.68	70.37	58.02	58.02	sp|P68416|3S11_HYDHA; sp|P68415|3S11_HYDSC	Short neurotoxin 1 OS=Hydrophis hardwickii PE=1 SV=2; Short neurotoxin 1 OS=Hydrophis schistosus PE=1 SV=1			0	0	GCGCPQVKPGIK	Carbamidomethyl(C)@2; Carbamidomethyl(C)@4		-0.00676702	1299.64	434.219	1299.64	434.222	3	4	1.1.1.2607.3	35.1343	5994	35.1242
2	13.68	13.68	70.37	58.02	58.02	sp|P68416|3S11_HYDHA; sp|P68415|3S11_HYDSC	Short neurotoxin 1 OS=Hydrophis hardwickii PE=1 SV=2; Short neurotoxin 1 OS=Hydrophis schistosus PE=1 SV=1			0	0	GCGCPQVKPGIK	Carbamidomethyl(C)@2; Carbamidomethyl(C)@4		-0.00429512	1299.64	434.22	1299.64	434.222	3	3	1.1.1.2610.2	35.2518	5796	35.2845
2	13.68	13.68	70.37	58.02	58.02	sp|P68416|3S11_HYDHA; sp|P68415|3S11_HYDSC	Short neurotoxin 1 OS=Hydrophis hardwickii PE=1 SV=2; Short neurotoxin 1 OS=Hydrophis schistosus PE=1 SV=1			0	0	GCGCPQVKPGIK	Carbamidomethyl(C)@2; Carbamidomethyl(C)@4		-0.00429512	1299.64	434.22	1299.64	434.222	3	4	1.1.1.2612.2	35.3318	5796	35.2845
2	13.68	13.68	70.37	58.02	58.02	sp|P68416|3S11_HYDHA; sp|P68415|3S11_HYDSC	Short neurotoxin 1 OS=Hydrophis hardwickii PE=1 SV=2; Short neurotoxin 1 OS=Hydrophis schistosus PE=1 SV=1			0	0	GCGCPQVKPGIK	Carbamidomethyl(C)@2; Carbamidomethyl(C)@4		-0.00640081	1299.64	434.219	1299.64	434.222	3	4	1.1.1.2617.3	35.5342	1898	35.5644
2	13.68	13.68	70.37	58.02	58.02	sp|P68416|3S11_HYDHA; sp|P68415|3S11_HYDSC	Short neurotoxin 1 OS=Hydrophis hardwickii PE=1 SV=2; Short neurotoxin 1 OS=Hydrophis schistosus PE=1 SV=1			0	0	GCGCPQVKPGIK	Carbamidomethyl(C)@2; Carbamidomethyl(C)@4		-0.00557685	1299.64	434.22	1299.64	434.222	3	3	1.1.1.2622.3	35.7339	5012	35.7641
2	13.68	13.68	70.37	58.02	58.02	sp|P68416|3S11_HYDHA; sp|P68415|3S11_HYDSC	Short neurotoxin 1 OS=Hydrophis hardwickii PE=1 SV=2; Short neurotoxin 1 OS=Hydrophis schistosus PE=1 SV=1			0	0	GCGCPQVKPGIK	Carbamidomethyl(C)@2; Carbamidomethyl(C)@4		-0.00759099	1299.64	434.219	1299.64	434.222	3	3	1.1.1.2638.2	36.3704	3589	36.3635
2	13.68	13.68	70.37	58.02	58.02	sp|P68416|3S11_HYDHA; sp|P68415|3S11_HYDSC	Short neurotoxin 1 OS=Hydrophis hardwickii PE=1 SV=2; Short neurotoxin 1 OS=Hydrophis schistosus PE=1 SV=1			0	0	GCGCPQVKPGIK	Carbamidomethyl(C)@2; Carbamidomethyl(C)@4		-0.0124432	1299.63	434.217	1299.64	434.222	3	4	1.1.1.2639.2	36.41	3772	36.4822
2	13.68	13.68	70.37	58.02	58.02	sp|P68416|3S11_HYDHA; sp|P68415|3S11_HYDSC	Short neurotoxin 1 OS=Hydrophis hardwickii PE=1 SV=2; Short neurotoxin 1 OS=Hydrophis schistosus PE=1 SV=1			0	0	GCGCPQVKPGIK	Carbamidomethyl(C)@2; Carbamidomethyl(C)@4		-0.00914737	1299.63	434.219	1299.64	434.222	3	4	1.1.1.2686.3	38.2609	2155	38.1721
2	13.68	13.68	70.37	58.02	58.02	sp|P68416|3S11_HYDHA; sp|P68415|3S11_HYDSC	Short neurotoxin 1 OS=Hydrophis hardwickii PE=1 SV=2; Short neurotoxin 1 OS=Hydrophis schistosus PE=1 SV=1			0	0	GCGCPQVKPGIK	Carbamidomethyl(C)@2; Carbamidomethyl(C)@4		-0.0112531	1299.63	434.218	1299.64	434.222	3	3	1.1.1.2687.3	38.3008	1952	38.2515
2	13.68	13.68	70.37	58.02	58.02	sp|P68416|3S11_HYDHA; sp|P68415|3S11_HYDSC	Short neurotoxin 1 OS=Hydrophis hardwickii PE=1 SV=2; Short neurotoxin 1 OS=Hydrophis schistosus PE=1 SV=1			0	0	GCGCPQVKPGIK	Carbamidomethyl(C)@2; Carbamidomethyl(C)@4		-0.0160137	1299.63	434.216	1299.64	434.222	3	4	1.1.1.2694.2	38.5763	4295	38.5294
2	13.68	13.68	70.37	58.02	58.02	sp|P68416|3S11_HYDHA; sp|P68415|3S11_HYDSC	Short neurotoxin 1 OS=Hydrophis hardwickii PE=1 SV=2; Short neurotoxin 1 OS=Hydrophis schistosus PE=1 SV=1			0	0	GCGCPQVKPGIK	Carbamidomethyl(C)@2; Carbamidomethyl(C)@4		-0.0150982	1299.63	434.216	1299.64	434.222	3	5	1.1.1.2700.2	38.8154	4318	38.8085
2	13.68	13.68	70.37	58.02	58.02	sp|P68416|3S11_HYDHA; sp|P68415|3S11_HYDSC	Short neurotoxin 1 OS=Hydrophis hardwickii PE=1 SV=2; Short neurotoxin 1 OS=Hydrophis schistosus PE=1 SV=1			0	0	GCGCPQVKPGIK	Carbamidomethyl(C)@2; Carbamidomethyl(C)@4		-0.0136334	1299.63	434.217	1299.64	434.222	3	3	1.1.1.2731.2	40.0417	2402	40.1141
2	13.68	13.68	70.37	58.02	58.02	sp|P68416|3S11_HYDHA; sp|P68415|3S11_HYDSC	Short neurotoxin 1 OS=Hydrophis hardwickii PE=1 SV=2; Short neurotoxin 1 OS=Hydrophis schistosus PE=1 SV=1			0	0	GCGCPQVKPGIK	Carbamidomethyl(C)@2; Carbamidomethyl(C)@4		-0.00942202	1299.63	434.218	1299.64	434.222	3	3	1.1.1.2736.2	40.2404	3125	40.2731
2	13.68	13.68	70.37	58.02	58.02	sp|P68416|3S11_HYDHA; sp|P68415|3S11_HYDSC	Short neurotoxin 1 OS=Hydrophis hardwickii PE=1 SV=2; Short neurotoxin 1 OS=Hydrophis schistosus PE=1 SV=1			0	0	GCGCPQVKPGIK	Carbamidomethyl(C)@2; Carbamidomethyl(C)@4		-0.00557685	1299.64	434.22	1299.64	434.222	3	3	1.1.1.2741.2	40.4395	3404	40.5122
2	13.68	13.68	70.37	58.02	58.02	sp|P68416|3S11_HYDHA; sp|P68415|3S11_HYDSC	Short neurotoxin 1 OS=Hydrophis hardwickii PE=1 SV=2; Short neurotoxin 1 OS=Hydrophis schistosus PE=1 SV=1			0	0	GCGCPQVKPGIK	Carbamidomethyl(C)@2; Carbamidomethyl(C)@4; Deamidated(Q)@6		-0.0064179	1300.62	434.547	1300.63	434.55	3	3	1.1.1.2748.2	40.7181	1717	40.6315
2	13.68	13.68	70.37	58.02	58.02	sp|P68416|3S11_HYDHA; sp|P68415|3S11_HYDSC	Short neurotoxin 1 OS=Hydrophis hardwickii PE=1 SV=2; Short neurotoxin 1 OS=Hydrophis schistosus PE=1 SV=1			0	0	GCGCPQVKPGIK	Carbamidomethyl(C)@2; Carbamidomethyl(C)@4		-0.00218943	1299.64	434.221	1299.64	434.222	3	3	1.1.1.2752.3	40.88	3272	40.8703
2	13.68	13.68	70.37	58.02	58.02	sp|P68416|3S11_HYDHA; sp|P68415|3S11_HYDSC	Short neurotoxin 1 OS=Hydrophis hardwickii PE=1 SV=2; Short neurotoxin 1 OS=Hydrophis schistosus PE=1 SV=1			0	0	GCGCPQVKPGIK	Carbamidomethyl(C)@2; Carbamidomethyl(C)@4		-0.000999257	1299.64	434.221	1299.64	434.222	3	5	1.1.1.2760.2	41.1972	5159	41.23
2	13.68	13.68	70.37	58.02	58.02	sp|P68416|3S11_HYDHA; sp|P68415|3S11_HYDSC	Short neurotoxin 1 OS=Hydrophis hardwickii PE=1 SV=2; Short neurotoxin 1 OS=Hydrophis schistosus PE=1 SV=1			0	0	GCGCPQVKPGIK	Carbamidomethyl(C)@2; Carbamidomethyl(C)@4		0.00257126	1299.65	434.222	1299.64	434.222	3	4	1.1.1.2762.4	41.2823	2675	41.2701
2	13.68	13.68	70.37	58.02	58.02	sp|P68416|3S11_HYDHA; sp|P68415|3S11_HYDSC	Short neurotoxin 1 OS=Hydrophis hardwickii PE=1 SV=2; Short neurotoxin 1 OS=Hydrophis schistosus PE=1 SV=1			0	0	GCGCPQVKPGIK	Carbamidomethyl(C)@2; Carbamidomethyl(C)@4		0.00257126	1299.65	434.222	1299.64	434.222	3	5	1.1.1.2762.5	41.2848	2675	41.2701
2	13.68	13.68	70.37	58.02	58.02	sp|P68416|3S11_HYDHA; sp|P68415|3S11_HYDSC	Short neurotoxin 1 OS=Hydrophis hardwickii PE=1 SV=2; Short neurotoxin 1 OS=Hydrophis schistosus PE=1 SV=1			0	0	GCGCPQVKPGIK	Carbamidomethyl(C)@2; Carbamidomethyl(C)@4		-0.00466133	1299.64	434.22	1299.64	434.222	3	3	1.1.1.2766.3	41.4392	2843	41.4296
2	13.68	13.68	70.37	58.02	58.02	sp|P68416|3S11_HYDHA; sp|P68415|3S11_HYDSC	Short neurotoxin 1 OS=Hydrophis hardwickii PE=1 SV=2; Short neurotoxin 1 OS=Hydrophis schistosus PE=1 SV=1			0	0	GCGCPQVKPGIK	Carbamidomethyl(C)@2; Carbamidomethyl(C)@4		-0.0160137	1299.63	434.216	1299.64	434.222	3	5	1.1.1.2814.2	43.3416	3215	43.2948
2	13.68	13.68	70.37	58.02	58.02	sp|P68416|3S11_HYDHA; sp|P68415|3S11_HYDSC	Short neurotoxin 1 OS=Hydrophis hardwickii PE=1 SV=2; Short neurotoxin 1 OS=Hydrophis schistosus PE=1 SV=1			0	0	GCGCPQVKPGIK	Carbamidomethyl(C)@2; Carbamidomethyl(C)@4		-0.0367045	1299.61	434.209	1299.64	434.222	3	4	1.1.1.2893.2	46.4821	1391	46.5545
2	13.68	13.68	70.37	58.02	58.02	sp|P68416|3S11_HYDHA; sp|P68415|3S11_HYDSC	Short neurotoxin 1 OS=Hydrophis hardwickii PE=1 SV=2; Short neurotoxin 1 OS=Hydrophis schistosus PE=1 SV=1			0	0	GCGCPQVKPGIK	Carbamidomethyl(C)@2; Carbamidomethyl(C)@4		-0.00640081	1299.64	434.219	1299.64	434.222	3	3	1.1.1.2898.2	46.681	1653	46.6739
2	13.68	13.68	70.37	58.02	58.02	sp|P68416|3S11_HYDHA; sp|P68415|3S11_HYDSC	Short neurotoxin 1 OS=Hydrophis hardwickii PE=1 SV=2; Short neurotoxin 1 OS=Hydrophis schistosus PE=1 SV=1			0	0	GCGCPQVKPGIK	Carbamidomethyl(C)@2; Carbamidomethyl(C)@4		-0.00914737	1299.63	434.219	1299.64	434.222	3	3	1.1.1.2942.2	48.4208	2572	48.5333
2	13.68	13.68	70.37	58.02	58.02	sp|P68416|3S11_HYDHA; sp|P68415|3S11_HYDSC	Short neurotoxin 1 OS=Hydrophis hardwickii PE=1 SV=2; Short neurotoxin 1 OS=Hydrophis schistosus PE=1 SV=1			0	0	GCGCPQVKPGIK	Carbamidomethyl(C)@2; Carbamidomethyl(C)@4		-0.0150982	1299.63	434.216	1299.64	434.222	3	4	1.1.1.2955.2	48.9392	2717	48.9719
2	13.68	13.68	70.37	58.02	58.02	sp|P68416|3S11_HYDHA; sp|P68415|3S11_HYDSC	Short neurotoxin 1 OS=Hydrophis hardwickii PE=1 SV=2; Short neurotoxin 1 OS=Hydrophis schistosus PE=1 SV=1			0	0	GCGCPQVKPGIK	Carbamidomethyl(C)@2; Carbamidomethyl(C)@4		-0.0150982	1299.63	434.216	1299.64	434.222	3	3	1.1.1.2956.2	48.9789	2610	48.9719
2	13.68	13.68	70.37	58.02	58.02	sp|P68416|3S11_HYDHA; sp|P68415|3S11_HYDSC	Short neurotoxin 1 OS=Hydrophis hardwickii PE=1 SV=2; Short neurotoxin 1 OS=Hydrophis schistosus PE=1 SV=1			0	0	GCGCPQVKPGIK	Carbamidomethyl(C)@2; Carbamidomethyl(C)@4		-0.02169	1299.62	434.214	1299.64	434.222	3	3	1.1.1.2961.2	49.1785	1932	49.2113
2	13.68	13.68	70.37	58.02	58.02	sp|P68416|3S11_HYDHA; sp|P68415|3S11_HYDSC	Short neurotoxin 1 OS=Hydrophis hardwickii PE=1 SV=2; Short neurotoxin 1 OS=Hydrophis schistosus PE=1 SV=1			0	0	GCGCPQVKPGIK	Carbamidomethyl(C)@2; Carbamidomethyl(C)@4		-0.0106122	1299.63	434.218	1299.64	434.222	3	3	1.1.1.2963.2	49.2584	3600	49.2113
2	13.68	13.68	70.37	58.02	58.02	sp|P68416|3S11_HYDHA; sp|P68415|3S11_HYDSC	Short neurotoxin 1 OS=Hydrophis hardwickii PE=1 SV=2; Short neurotoxin 1 OS=Hydrophis schistosus PE=1 SV=1			0	0	GCGCPQVKPGIK	Carbamidomethyl(C)@2; Carbamidomethyl(C)@4		-0.00612616	1299.64	434.219	1299.64	434.222	3	3	1.1.1.2966.2	49.3782	1702	49.3709
2	13.68	13.68	70.37	58.02	58.02	sp|P68416|3S11_HYDHA; sp|P68415|3S11_HYDSC	Short neurotoxin 1 OS=Hydrophis hardwickii PE=1 SV=2; Short neurotoxin 1 OS=Hydrophis schistosus PE=1 SV=1			0	0	GCGCPQVKPGIK	Carbamidomethyl(C)@2; Carbamidomethyl(C)@4		-0.000999258	1299.64	434.221	1299.64	434.222	3	3	1.1.1.2970.3	49.5399	3185	49.411
2	13.68	13.68	70.37	58.02	58.02	sp|P68416|3S11_HYDHA; sp|P68415|3S11_HYDSC	Short neurotoxin 1 OS=Hydrophis hardwickii PE=1 SV=2; Short neurotoxin 1 OS=Hydrophis schistosus PE=1 SV=1			0	0	GCGCPQVKPGIK	Carbamidomethyl(C)@2; Carbamidomethyl(C)@4		-0.0148236	1299.63	434.217	1299.64	434.222	3	3	1.1.1.2986.2	50.1732	1227	50.1663
2	13.68	13.68	70.37	58.02	58.02	sp|P68416|3S11_HYDHA; sp|P68415|3S11_HYDSC	Short neurotoxin 1 OS=Hydrophis hardwickii PE=1 SV=2; Short neurotoxin 1 OS=Hydrophis schistosus PE=1 SV=1			0	0	GCGCPQVKPGIK	Carbamidomethyl(C)@2; Carbamidomethyl(C)@4		-0.020866	1299.62	434.215	1299.64	434.222	3	5	1.1.1.3001.2	50.7702	2651	50.8029
2	13.68	13.68	70.37	58.02	58.02	sp|P68416|3S11_HYDHA; sp|P68415|3S11_HYDSC	Short neurotoxin 1 OS=Hydrophis hardwickii PE=1 SV=2; Short neurotoxin 1 OS=Hydrophis schistosus PE=1 SV=1			0	0	GCGCPQVKPGIK	Carbamidomethyl(C)@2; Carbamidomethyl(C)@4		-0.025352	1299.62	434.213	1299.64	434.222	3	3	1.1.1.3012.2	51.2085	1797	51.2013
2	13.68	13.68	70.37	58.02	58.02	sp|P68416|3S11_HYDHA; sp|P68415|3S11_HYDSC	Short neurotoxin 1 OS=Hydrophis hardwickii PE=1 SV=2; Short neurotoxin 1 OS=Hydrophis schistosus PE=1 SV=1			0	0	GCGCPQVKPGIK	Carbamidomethyl(C)@2; Carbamidomethyl(C)@4		-0.00704168	1299.64	434.219	1299.64	434.222	3	4	1.1.1.3019.2	51.4879	2838	51.4807
2	13.68	13.68	70.37	58.02	58.02	sp|P68416|3S11_HYDHA; sp|P68415|3S11_HYDSC	Short neurotoxin 1 OS=Hydrophis hardwickii PE=1 SV=2; Short neurotoxin 1 OS=Hydrophis schistosus PE=1 SV=1			0	0	GCGCPQVKPGIK	Carbamidomethyl(C)@2; Carbamidomethyl(C)@4		-0.0100629	1299.63	434.218	1299.64	434.222	3	4	1.1.1.3033.2	52.0457	1068	52.0785
2	13.68	13.68	70.37	58.02	58.02	sp|P68416|3S11_HYDHA; sp|P68415|3S11_HYDSC	Short neurotoxin 1 OS=Hydrophis hardwickii PE=1 SV=2; Short neurotoxin 1 OS=Hydrophis schistosus PE=1 SV=1			0	0	GCGCPQVKPGIK	Carbamidomethyl(C)@2; Carbamidomethyl(C)@4		-0.0124432	1299.63	434.217	1299.64	434.222	3	3	1.1.1.3038.2	52.2446	2714	52.2376
2	13.68	13.68	70.37	58.02	58.02	sp|P68416|3S11_HYDHA; sp|P68415|3S11_HYDSC	Short neurotoxin 1 OS=Hydrophis hardwickii PE=1 SV=2; Short neurotoxin 1 OS=Hydrophis schistosus PE=1 SV=1			0	0	GCGCPQVKPGIK	Carbamidomethyl(C)@2; Carbamidomethyl(C)@4; Deamidated(Q)@6		-0.0142914	1300.61	434.545	1300.63	434.55	3	4	1.1.1.3063.2	53.2395	920	53.2324
2	13.68	13.68	70.37	58.02	58.02	sp|P68416|3S11_HYDHA; sp|P68415|3S11_HYDSC	Short neurotoxin 1 OS=Hydrophis hardwickii PE=1 SV=2; Short neurotoxin 1 OS=Hydrophis schistosus PE=1 SV=1			0	0	GCGCPQVKPGIK	Carbamidomethyl(C)@2; Carbamidomethyl(C)@4		-0.0060619	1299.64	434.219	1299.64	434.222	3	3	1.1.1.3100.2	54.7049	2871	54.6978
2	13.68	13.68	70.37	58.02	58.02	sp|P68416|3S11_HYDHA; sp|P68415|3S11_HYDSC	Short neurotoxin 1 OS=Hydrophis hardwickii PE=1 SV=2; Short neurotoxin 1 OS=Hydrophis schistosus PE=1 SV=1			0	0	GCGCPQVKPGIK	Carbamidomethyl(C)@2; Carbamidomethyl(C)@4		-0.00542103	1299.64	434.22	1299.64	434.222	3	3	1.1.1.3104.2	54.8641	2365	54.8569
2	13.68	13.68	70.37	58.02	58.02	sp|P68416|3S11_HYDHA; sp|P68415|3S11_HYDSC	Short neurotoxin 1 OS=Hydrophis hardwickii PE=1 SV=2; Short neurotoxin 1 OS=Hydrophis schistosus PE=1 SV=1			0	0	GCGCPQVKPGIK	Carbamidomethyl(C)@2; Carbamidomethyl(C)@4		-0.00578724	1299.64	434.22	1299.64	434.222	3	3	1.1.1.3109.2	55.063	3146	55.0957
2	13.68	13.68	70.37	58.02	58.02	sp|P68416|3S11_HYDHA; sp|P68415|3S11_HYDSC	Short neurotoxin 1 OS=Hydrophis hardwickii PE=1 SV=2; Short neurotoxin 1 OS=Hydrophis schistosus PE=1 SV=1			0	0	GCGCPQVKPGIK	Carbamidomethyl(C)@2; Carbamidomethyl(C)@4		-0.0144847	1299.63	434.217	1299.64	434.222	3	3	1.1.1.3119.3	55.4627	3122	55.4929
2	13.68	13.68	70.37	58.02	58.02	sp|P68416|3S11_HYDHA; sp|P68415|3S11_HYDSC	Short neurotoxin 1 OS=Hydrophis hardwickii PE=1 SV=2; Short neurotoxin 1 OS=Hydrophis schistosus PE=1 SV=1			0	0	GCGCPQVKPGIK	Carbamidomethyl(C)@2; Carbamidomethyl(C)@4		-0.0144847	1299.63	434.217	1299.64	434.222	3	3	1.1.1.3121.2	55.5398	3141	55.4929
2	13.68	13.68	70.37	58.02	58.02	sp|P68416|3S11_HYDHA; sp|P68415|3S11_HYDSC	Short neurotoxin 1 OS=Hydrophis hardwickii PE=1 SV=2; Short neurotoxin 1 OS=Hydrophis schistosus PE=1 SV=1			0	0	GCGCPQVKPGIK	Carbamidomethyl(C)@2; Carbamidomethyl(C)@4		-0.0126536	1299.63	434.217	1299.64	434.222	3	4	1.1.1.3124.2	55.659	2890	55.6917
2	13.68	13.68	70.37	58.02	58.02	sp|P68416|3S11_HYDHA; sp|P68415|3S11_HYDSC	Short neurotoxin 1 OS=Hydrophis hardwickii PE=1 SV=2; Short neurotoxin 1 OS=Hydrophis schistosus PE=1 SV=1			0	0	GCGCPQVKPGIK	Carbamidomethyl(C)@2; Carbamidomethyl(C)@4; Deamidated(Q)@6		-0.0162391	1300.61	434.544	1300.63	434.55	3	4	1.1.1.3127.3	55.7809	992	55.7714
2	13.68	13.68	70.37	58.02	58.02	sp|P68416|3S11_HYDHA; sp|P68415|3S11_HYDSC	Short neurotoxin 1 OS=Hydrophis hardwickii PE=1 SV=2; Short neurotoxin 1 OS=Hydrophis schistosus PE=1 SV=1			0	0	GCGCPQVKPGIK	Carbamidomethyl(C)@2; Carbamidomethyl(C)@4; Deamidated(Q)@6		-0.00342182	1300.62	434.548	1300.63	434.55	3	3	1.1.1.3147.3	56.5773	1198	56.5677
2	13.68	13.68	70.37	58.02	58.02	sp|P68416|3S11_HYDHA; sp|P68415|3S11_HYDSC	Short neurotoxin 1 OS=Hydrophis hardwickii PE=1 SV=2; Short neurotoxin 1 OS=Hydrophis schistosus PE=1 SV=1			0	0	GCGCPQVKPGIK	Carbamidomethyl(C)@2; Carbamidomethyl(C)@4		-0.00752673	1299.64	434.219	1299.64	434.222	3	3	1.1.1.3155.2	56.8936	3770	56.8864
2	13.68	13.68	70.37	58.02	58.02	sp|P68416|3S11_HYDHA; sp|P68415|3S11_HYDSC	Short neurotoxin 1 OS=Hydrophis hardwickii PE=1 SV=2; Short neurotoxin 1 OS=Hydrophis schistosus PE=1 SV=1			0	0	GCGCPQVKPGIK	Carbamidomethyl(C)@2; Carbamidomethyl(C)@4		-0.00670276	1299.64	434.219	1299.64	434.222	3	3	1.1.1.3158.2	57.0132	3657	57.0059
2	13.68	13.68	70.37	58.02	58.02	sp|P68416|3S11_HYDHA; sp|P68415|3S11_HYDSC	Short neurotoxin 1 OS=Hydrophis hardwickii PE=1 SV=2; Short neurotoxin 1 OS=Hydrophis schistosus PE=1 SV=1			0	0	GCGCPQVKPGIK	Carbamidomethyl(C)@2; Carbamidomethyl(C)@4		-0.0087169	1299.63	434.219	1299.64	434.222	3	3	1.1.1.3165.3	57.294	3755	57.3243
2	13.68	13.68	70.37	58.02	58.02	sp|P68416|3S11_HYDHA; sp|P68415|3S11_HYDSC	Short neurotoxin 1 OS=Hydrophis hardwickii PE=1 SV=2; Short neurotoxin 1 OS=Hydrophis schistosus PE=1 SV=1			0	0	GCGCPQVKPGIK	Carbamidomethyl(C)@2; Carbamidomethyl(C)@4		-0.0117381	1299.63	434.218	1299.64	434.222	3	3	1.1.1.3170.3	57.4928	3573	57.4835
2	13.68	13.68	70.37	58.02	58.02	sp|P68416|3S11_HYDHA; sp|P68415|3S11_HYDSC	Short neurotoxin 1 OS=Hydrophis hardwickii PE=1 SV=2; Short neurotoxin 1 OS=Hydrophis schistosus PE=1 SV=1			0	0	GCGCPQVKPGIK	Carbamidomethyl(C)@2; Carbamidomethyl(C)@4		-0.012379	1299.63	434.217	1299.64	434.222	3	3	1.1.1.3178.2	57.8081	3670	57.801
2	13.68	13.68	70.37	58.02	58.02	sp|P68416|3S11_HYDHA; sp|P68415|3S11_HYDSC	Short neurotoxin 1 OS=Hydrophis hardwickii PE=1 SV=2; Short neurotoxin 1 OS=Hydrophis schistosus PE=1 SV=1			0	0	GCGCPQVKPGIK	Carbamidomethyl(C)@2; Carbamidomethyl(C)@4		-0.00816759	1299.63	434.219	1299.64	434.222	3	3	1.1.1.3191.3	58.3273	3346	58.3975
2	13.68	13.68	70.37	58.02	58.02	sp|P68416|3S11_HYDHA; sp|P68415|3S11_HYDSC	Short neurotoxin 1 OS=Hydrophis hardwickii PE=1 SV=2; Short neurotoxin 1 OS=Hydrophis schistosus PE=1 SV=1			0	0	GCGCPQVKPGIK	Carbamidomethyl(C)@2; Carbamidomethyl(C)@4		-0.00844225	1299.63	434.219	1299.64	434.222	3	3	1.1.1.3193.2	58.4044	3346	58.3975
2	13.68	13.68	70.37	58.02	58.02	sp|P68416|3S11_HYDHA; sp|P68415|3S11_HYDSC	Short neurotoxin 1 OS=Hydrophis hardwickii PE=1 SV=2; Short neurotoxin 1 OS=Hydrophis schistosus PE=1 SV=1			0	0	GCGCPQVKPGIK	Carbamidomethyl(C)@2; Carbamidomethyl(C)@4		-0.00514638	1299.64	434.22	1299.64	434.222	3	4	1.1.1.3196.3	58.5261	3011	58.5166
2	13.68	13.68	70.37	58.02	58.02	sp|P68416|3S11_HYDHA; sp|P68415|3S11_HYDSC	Short neurotoxin 1 OS=Hydrophis hardwickii PE=1 SV=2; Short neurotoxin 1 OS=Hydrophis schistosus PE=1 SV=1			0	0	GCGCPQVKPGIK	Carbamidomethyl(C)@2; Carbamidomethyl(C)@4		-0.0147593	1299.63	434.217	1299.64	434.222	3	3	1.1.1.3206.2	58.9212	247	58.8347
2	13.68	13.68	70.37	58.02	58.02	sp|P68416|3S11_HYDHA; sp|P68415|3S11_HYDSC	Short neurotoxin 1 OS=Hydrophis hardwickii PE=1 SV=2; Short neurotoxin 1 OS=Hydrophis schistosus PE=1 SV=1			0	0	GCGCPQVKPGIK	Carbamidomethyl(C)@2; Carbamidomethyl(C)@4; Deamidated(Q)@6		0.0127829	1300.64	434.554	1300.63	434.55	3	3	1.1.1.3213.2	59.1997	243	59.2324
2	13.68	13.68	70.37	58.02	58.02	sp|P68416|3S11_HYDHA; sp|P68415|3S11_HYDSC	Short neurotoxin 1 OS=Hydrophis hardwickii PE=1 SV=2; Short neurotoxin 1 OS=Hydrophis schistosus PE=1 SV=1			0	0	GCGCPQVKPGIK	Carbamidomethyl(C)@2; Carbamidomethyl(C)@4		-0.0114635	1299.63	434.218	1299.64	434.222	3	3	1.1.1.3224.2	59.6371	3141	59.63
2	13.68	13.68	70.37	58.02	58.02	sp|P68416|3S11_HYDHA; sp|P68415|3S11_HYDSC	Short neurotoxin 1 OS=Hydrophis hardwickii PE=1 SV=2; Short neurotoxin 1 OS=Hydrophis schistosus PE=1 SV=1			0	0	GCGCPQVKPGIK	Carbamidomethyl(C)@2; Carbamidomethyl(C)@4		-0.0114635	1299.63	434.218	1299.64	434.222	3	3	1.1.1.3225.2	59.6768	3141	59.63
2	13.68	13.68	70.37	58.02	58.02	sp|P68416|3S11_HYDHA; sp|P68415|3S11_HYDSC	Short neurotoxin 1 OS=Hydrophis hardwickii PE=1 SV=2; Short neurotoxin 1 OS=Hydrophis schistosus PE=1 SV=1			0	0	GCGCPQVKPGIK	Carbamidomethyl(C)@2; Carbamidomethyl(C)@4		-0.0102733	1299.63	434.218	1299.64	434.222	3	3	1.1.1.3240.2	60.2734	3762	60.346
2	13.68	13.68	70.37	58.02	58.02	sp|P68416|3S11_HYDHA; sp|P68415|3S11_HYDSC	Short neurotoxin 1 OS=Hydrophis hardwickii PE=1 SV=2; Short neurotoxin 1 OS=Hydrophis schistosus PE=1 SV=1			0	0	GCGCPQVKPGIK	Carbamidomethyl(C)@2; Carbamidomethyl(C)@4		-0.0102733	1299.63	434.218	1299.64	434.222	3	3	1.1.1.3241.3	60.3158	3762	60.346
2	13.68	13.68	70.37	58.02	58.02	sp|P68416|3S11_HYDHA; sp|P68415|3S11_HYDSC	Short neurotoxin 1 OS=Hydrophis hardwickii PE=1 SV=2; Short neurotoxin 1 OS=Hydrophis schistosus PE=1 SV=1			0	0	GCGCPQVKPGIK	Carbamidomethyl(C)@2; Carbamidomethyl(C)@4		-0.00514638	1299.64	434.22	1299.64	434.222	3	3	1.1.1.3245.2	60.472	3786	60.4651
2	13.68	13.68	70.37	58.02	58.02	sp|P68416|3S11_HYDHA; sp|P68415|3S11_HYDSC	Short neurotoxin 1 OS=Hydrophis hardwickii PE=1 SV=2; Short neurotoxin 1 OS=Hydrophis schistosus PE=1 SV=1			0	0	GCGCPQVKPGIK	Carbamidomethyl(C)@2; Carbamidomethyl(C)@4		-0.0060619	1299.64	434.219	1299.64	434.222	3	3	1.1.1.3248.3	60.5937	3828	60.5445
2	13.68	13.68	70.37	58.02	58.02	sp|P68416|3S11_HYDHA; sp|P68415|3S11_HYDSC	Short neurotoxin 1 OS=Hydrophis hardwickii PE=1 SV=2; Short neurotoxin 1 OS=Hydrophis schistosus PE=1 SV=1			0	0	GCGCPQVKPGIK	Carbamidomethyl(C)@2; Carbamidomethyl(C)@4		-0.00542103	1299.64	434.22	1299.64	434.222	3	3	1.1.1.3252.3	60.7528	3256	60.7433
2	13.68	13.68	70.37	58.02	58.02	sp|P68416|3S11_HYDHA; sp|P68415|3S11_HYDSC	Short neurotoxin 1 OS=Hydrophis hardwickii PE=1 SV=2; Short neurotoxin 1 OS=Hydrophis schistosus PE=1 SV=1			0	0	GCGCPQVKPGIK	Carbamidomethyl(C)@2; Carbamidomethyl(C)@4		-0.0087169	1299.63	434.219	1299.64	434.222	3	3	1.1.1.3265.2	61.2672	2870	61.2204
2	13.68	13.68	70.37	58.02	58.02	sp|P68416|3S11_HYDHA; sp|P68415|3S11_HYDSC	Short neurotoxin 1 OS=Hydrophis hardwickii PE=1 SV=2; Short neurotoxin 1 OS=Hydrophis schistosus PE=1 SV=1			0	0	GCGCPQVKPGIK	Carbamidomethyl(C)@2; Carbamidomethyl(C)@4		-0.00212516	1299.64	434.221	1299.64	434.222	3	3	1.1.1.3268.2	61.3862	2807	61.4189
2	13.68	13.68	70.37	58.02	58.02	sp|P68416|3S11_HYDHA; sp|P68415|3S11_HYDSC	Short neurotoxin 1 OS=Hydrophis hardwickii PE=1 SV=2; Short neurotoxin 1 OS=Hydrophis schistosus PE=1 SV=1			0	0	GCGCPQVKPGIK	Carbamidomethyl(C)@2; Carbamidomethyl(C)@4		-0.00752673	1299.64	434.219	1299.64	434.222	3	3	1.1.1.3276.2	61.7049	3381	61.8174
2	13.68	13.68	70.37	58.02	58.02	sp|P68416|3S11_HYDHA; sp|P68415|3S11_HYDSC	Short neurotoxin 1 OS=Hydrophis hardwickii PE=1 SV=2; Short neurotoxin 1 OS=Hydrophis schistosus PE=1 SV=1			0	0	GCGCPQVKPGIK	Carbamidomethyl(C)@2; Carbamidomethyl(C)@4		-0.00999863	1299.63	434.218	1299.64	434.222	3	3	1.1.1.3286.2	62.1056	3500	62.0961
2	13.68	13.68	70.37	58.02	58.02	sp|P68416|3S11_HYDHA; sp|P68415|3S11_HYDSC	Short neurotoxin 1 OS=Hydrophis hardwickii PE=1 SV=2; Short neurotoxin 1 OS=Hydrophis schistosus PE=1 SV=1			0	0	GCGCPQVKPGIK	Carbamidomethyl(C)@2; Carbamidomethyl(C)@4		-0.00423086	1299.64	434.22	1299.64	434.222	3	3	1.1.1.3295.2	62.4613	3251	62.4941
2	13.68	13.68	70.37	58.02	58.02	sp|P68416|3S11_HYDHA; sp|P68415|3S11_HYDSC	Short neurotoxin 1 OS=Hydrophis hardwickii PE=1 SV=2; Short neurotoxin 1 OS=Hydrophis schistosus PE=1 SV=1			0	0	GCGCPQVKPGIK	Carbamidomethyl(C)@2; Carbamidomethyl(C)@4		-0.00935777	1299.63	434.218	1299.64	434.222	3	3	1.1.1.3311.3	63.1002	2865	63.1304
2	13.68	13.68	70.37	58.02	58.02	sp|P68416|3S11_HYDHA; sp|P68415|3S11_HYDSC	Short neurotoxin 1 OS=Hydrophis hardwickii PE=1 SV=2; Short neurotoxin 1 OS=Hydrophis schistosus PE=1 SV=1			0	0	GCGCPQVKPGIK	Carbamidomethyl(C)@2; Carbamidomethyl(C)@4		-0.00697742	1299.64	434.219	1299.64	434.222	3	3	1.1.1.3321.2	63.4959	2637	63.608
2	13.68	13.68	70.37	58.02	58.02	sp|P68416|3S11_HYDHA; sp|P68415|3S11_HYDSC	Short neurotoxin 1 OS=Hydrophis hardwickii PE=1 SV=2; Short neurotoxin 1 OS=Hydrophis schistosus PE=1 SV=1			0	0	GCGCPQVKPGIK	Carbamidomethyl(C)@2; Carbamidomethyl(C)@4		-0.00423086	1299.64	434.22	1299.64	434.222	3	3	1.1.1.3330.3	63.8562	2534	63.8466
2	13.68	13.68	70.37	58.02	58.02	sp|P68416|3S11_HYDHA; sp|P68415|3S11_HYDSC	Short neurotoxin 1 OS=Hydrophis hardwickii PE=1 SV=2; Short neurotoxin 1 OS=Hydrophis schistosus PE=1 SV=1			0	0	GCGCPQVKPGIK	Carbamidomethyl(C)@2; Carbamidomethyl(C)@4		-0.00844225	1299.63	434.219	1299.64	434.222	3	3	1.1.1.3336.3	64.0942	2960	64.0847
2	13.68	13.68	70.37	58.02	58.02	sp|P68416|3S11_HYDHA; sp|P68415|3S11_HYDSC	Short neurotoxin 1 OS=Hydrophis hardwickii PE=1 SV=2; Short neurotoxin 1 OS=Hydrophis schistosus PE=1 SV=1			0	0	GCGCPQVKPGIK	Carbamidomethyl(C)@2; Carbamidomethyl(C)@4		-0.00697742	1299.64	434.219	1299.64	434.222	3	3	1.1.1.3340.3	64.2531	2608	64.3232
2	13.68	13.68	70.37	58.02	58.02	sp|P68416|3S11_HYDHA; sp|P68415|3S11_HYDSC	Short neurotoxin 1 OS=Hydrophis hardwickii PE=1 SV=2; Short neurotoxin 1 OS=Hydrophis schistosus PE=1 SV=1			0	0	GCGCPQVKPGIK	Carbamidomethyl(C)@2; Carbamidomethyl(C)@4		-0.00487172	1299.64	434.22	1299.64	434.222	3	3	1.1.1.3345.3	64.452	2758	64.4422
2	13.68	13.68	70.37	58.02	58.02	sp|P68416|3S11_HYDHA; sp|P68415|3S11_HYDSC	Short neurotoxin 1 OS=Hydrophis hardwickii PE=1 SV=2; Short neurotoxin 1 OS=Hydrophis schistosus PE=1 SV=1			0	0	GCGCPQVKPGIK	Carbamidomethyl(C)@2; Carbamidomethyl(C)@4		-0.0138438	1299.63	434.217	1299.64	434.222	3	3	1.1.1.3386.3	66.0824	3744	66.2323
2	13.68	13.68	70.37	58.02	58.02	sp|P68416|3S11_HYDHA; sp|P68415|3S11_HYDSC	Short neurotoxin 1 OS=Hydrophis hardwickii PE=1 SV=2; Short neurotoxin 1 OS=Hydrophis schistosus PE=1 SV=1			0	0	GCGCPQVKPGIK	Carbamidomethyl(C)@2; Carbamidomethyl(C)@4		-0.00963242	1299.63	434.218	1299.64	434.222	3	3	1.1.1.3401.2	66.6773	1488	66.7498
2	13.68	13.68	70.37	58.02	58.02	sp|P68416|3S11_HYDHA; sp|P68415|3S11_HYDSC	Short neurotoxin 1 OS=Hydrophis hardwickii PE=1 SV=2; Short neurotoxin 1 OS=Hydrophis schistosus PE=1 SV=1			0	0	GCGCPQVKPGIK	Carbamidomethyl(C)@2; Carbamidomethyl(C)@4		-0.00999863	1299.63	434.218	1299.64	434.222	3	3	1.1.1.3407.3	66.9189	3031	66.9092
2	13.68	13.68	70.37	58.02	58.02	sp|P68416|3S11_HYDHA; sp|P68415|3S11_HYDSC	Short neurotoxin 1 OS=Hydrophis hardwickii PE=1 SV=2; Short neurotoxin 1 OS=Hydrophis schistosus PE=1 SV=1			0	0	GCGCPQVKPGIK	Carbamidomethyl(C)@2; Carbamidomethyl(C)@4		-0.00487172	1299.64	434.22	1299.64	434.222	3	3	1.1.1.3415.3	67.2369	2939	67.2273
2	13.68	13.68	70.37	58.02	58.02	sp|P68416|3S11_HYDHA; sp|P68415|3S11_HYDSC	Short neurotoxin 1 OS=Hydrophis hardwickii PE=1 SV=2; Short neurotoxin 1 OS=Hydrophis schistosus PE=1 SV=1			0	0	GCGCPQVKPGIK	Carbamidomethyl(C)@2; Carbamidomethyl(C)@4		-0.00487172	1299.64	434.22	1299.64	434.222	3	3	1.1.1.3418.2	67.3537	2971	67.3068
2	13.68	13.68	70.37	58.02	58.02	sp|P68416|3S11_HYDHA; sp|P68415|3S11_HYDSC	Short neurotoxin 1 OS=Hydrophis hardwickii PE=1 SV=2; Short neurotoxin 1 OS=Hydrophis schistosus PE=1 SV=1			0	0	GCGCPQVKPGIK	Carbamidomethyl(C)@2; Carbamidomethyl(C)@4		-0.00908311	1299.63	434.219	1299.64	434.222	3	3	1.1.1.3430.2	67.8306	2918	67.8237
2	13.68	13.68	70.37	58.02	58.02	sp|P68416|3S11_HYDHA; sp|P68415|3S11_HYDSC	Short neurotoxin 1 OS=Hydrophis hardwickii PE=1 SV=2; Short neurotoxin 1 OS=Hydrophis schistosus PE=1 SV=1			0	0	GCGCPQVKPGIK	Carbamidomethyl(C)@2; Carbamidomethyl(C)@4		-0.0132945	1299.63	434.217	1299.64	434.222	3	3	1.1.1.3444.3	68.3902	2870	68.3809
2	13.68	13.68	70.37	58.02	58.02	sp|P68416|3S11_HYDHA; sp|P68415|3S11_HYDSC	Short neurotoxin 1 OS=Hydrophis hardwickii PE=1 SV=2; Short neurotoxin 1 OS=Hydrophis schistosus PE=1 SV=1			0	0	GCGCPQVKPGIK	Carbamidomethyl(C)@2; Carbamidomethyl(C)@4		-0.0114635	1299.63	434.218	1299.64	434.222	3	3	1.1.1.3446.2	68.4673	2918	68.5
2	13.68	13.68	70.37	58.02	58.02	sp|P68416|3S11_HYDHA; sp|P68415|3S11_HYDSC	Short neurotoxin 1 OS=Hydrophis hardwickii PE=1 SV=2; Short neurotoxin 1 OS=Hydrophis schistosus PE=1 SV=1			0	0	GCGCPQVKPGIK	Carbamidomethyl(C)@2; Carbamidomethyl(C)@4		-0.00459707	1299.64	434.22	1299.64	434.222	3	3	1.1.1.3474.2	69.5819	2258	69.6147
2	13.68	13.68	70.37	58.02	58.02	sp|P68416|3S11_HYDHA; sp|P68415|3S11_HYDSC	Short neurotoxin 1 OS=Hydrophis hardwickii PE=1 SV=2; Short neurotoxin 1 OS=Hydrophis schistosus PE=1 SV=1			0	0	GCGCPQVKPGIK	Carbamidomethyl(C)@2; Carbamidomethyl(C)@4		-0.00542103	1299.64	434.22	1299.64	434.222	3	3	1.1.1.3479.3	69.7836	3045	69.8138
2	13.68	13.68	70.37	58.02	58.02	sp|P68416|3S11_HYDHA; sp|P68415|3S11_HYDSC	Short neurotoxin 1 OS=Hydrophis hardwickii PE=1 SV=2; Short neurotoxin 1 OS=Hydrophis schistosus PE=1 SV=1			0	0	GCGCPQVKPGIK	Carbamidomethyl(C)@2; Carbamidomethyl(C)@4		-0.00752673	1299.64	434.219	1299.64	434.222	3	3	1.1.1.3485.2	70.0194	2970	70.0125
2	13.68	13.68	70.37	58.02	58.02	sp|P68416|3S11_HYDHA; sp|P68415|3S11_HYDSC	Short neurotoxin 1 OS=Hydrophis hardwickii PE=1 SV=2; Short neurotoxin 1 OS=Hydrophis schistosus PE=1 SV=1			0	0	GCGCPQVKPGIK	Carbamidomethyl(C)@2; Carbamidomethyl(C)@4		-0.0138438	1299.63	434.217	1299.64	434.222	3	3	1.1.1.3489.2	70.1787	3204	70.1716
2	13.68	13.68	70.37	58.02	58.02	sp|P68416|3S11_HYDHA; sp|P68415|3S11_HYDSC	Short neurotoxin 1 OS=Hydrophis hardwickii PE=1 SV=2; Short neurotoxin 1 OS=Hydrophis schistosus PE=1 SV=1			0	0	GCGCPQVKPGIK	Carbamidomethyl(C)@2; Carbamidomethyl(C)@4		-0.012379	1299.63	434.217	1299.64	434.222	3	3	1.1.1.3499.3	70.5787	2868	70.6888
2	13.68	13.68	70.37	58.02	58.02	sp|P68416|3S11_HYDHA; sp|P68415|3S11_HYDSC	Short neurotoxin 1 OS=Hydrophis hardwickii PE=1 SV=2; Short neurotoxin 1 OS=Hydrophis schistosus PE=1 SV=1			0	0	GCGCPQVKPGIK	Carbamidomethyl(C)@2; Carbamidomethyl(C)@4		-0.0138438	1299.63	434.217	1299.64	434.222	3	3	1.1.1.3504.3	70.7779	2516	70.8082
2	13.68	13.68	70.37	58.02	58.02	sp|P68416|3S11_HYDHA; sp|P68415|3S11_HYDSC	Short neurotoxin 1 OS=Hydrophis hardwickii PE=1 SV=2; Short neurotoxin 1 OS=Hydrophis schistosus PE=1 SV=1			0	0	GCGCPQVKPGIK	Carbamidomethyl(C)@2; Carbamidomethyl(C)@4		-0.0105479	1299.63	434.218	1299.64	434.222	3	3	1.1.1.3506.2	70.8546	2682	70.8873
2	13.68	13.68	70.37	58.02	58.02	sp|P68416|3S11_HYDHA; sp|P68415|3S11_HYDSC	Short neurotoxin 1 OS=Hydrophis hardwickii PE=1 SV=2; Short neurotoxin 1 OS=Hydrophis schistosus PE=1 SV=1			0	0	GCGCPQVKPGIK	Carbamidomethyl(C)@2; Carbamidomethyl(C)@4		-0.00844225	1299.63	434.219	1299.64	434.222	3	3	1.1.1.3514.3	71.1756	2875	71.2058
2	13.68	13.68	70.37	58.02	58.02	sp|P68416|3S11_HYDHA; sp|P68415|3S11_HYDSC	Short neurotoxin 1 OS=Hydrophis hardwickii PE=1 SV=2; Short neurotoxin 1 OS=Hydrophis schistosus PE=1 SV=1			0	0	GCGCPQVKPGIK	Carbamidomethyl(C)@2; Carbamidomethyl(C)@4		-0.0102733	1299.63	434.218	1299.64	434.222	3	3	1.1.1.3516.3	71.255	2879	71.3249
2	13.68	13.68	70.37	58.02	58.02	sp|P68416|3S11_HYDHA; sp|P68415|3S11_HYDSC	Short neurotoxin 1 OS=Hydrophis hardwickii PE=1 SV=2; Short neurotoxin 1 OS=Hydrophis schistosus PE=1 SV=1			0	0	GCGCPQVKPGIK	Carbamidomethyl(C)@2; Carbamidomethyl(C)@4		-0.0105479	1299.63	434.218	1299.64	434.222	3	3	1.1.1.3519.3	71.3744	2750	71.4046
2	13.68	13.68	70.37	58.02	58.02	sp|P68416|3S11_HYDHA; sp|P68415|3S11_HYDSC	Short neurotoxin 1 OS=Hydrophis hardwickii PE=1 SV=2; Short neurotoxin 1 OS=Hydrophis schistosus PE=1 SV=1			0	0	GCGCPQVKPGIK	Carbamidomethyl(C)@2; Carbamidomethyl(C)@4		-0.0105479	1299.63	434.218	1299.64	434.222	3	3	1.1.1.3520.2	71.4116	2750	71.4046
2	13.68	13.68	70.37	58.02	58.02	sp|P68416|3S11_HYDHA; sp|P68415|3S11_HYDSC	Short neurotoxin 1 OS=Hydrophis hardwickii PE=1 SV=2; Short neurotoxin 1 OS=Hydrophis schistosus PE=1 SV=1			0	0	GCGCPQVKPGIK	Carbamidomethyl(C)@2; Carbamidomethyl(C)@4; Deamidated(Q)@6		-0.000949921	1300.63	434.549	1300.63	434.55	3	3	1.1.1.3549.2	72.5602	1645	72.551
2	13.68	13.68	70.37	58.02	58.02	sp|P68416|3S11_HYDHA; sp|P68415|3S11_HYDSC	Short neurotoxin 1 OS=Hydrophis hardwickii PE=1 SV=2; Short neurotoxin 1 OS=Hydrophis schistosus PE=1 SV=1			0	0	GCGCPQVKPGIK	Carbamidomethyl(C)@2; Carbamidomethyl(C)@4		-0.0108226	1299.63	434.218	1299.64	434.222	3	4	1.1.1.3555.3	72.803	2720	72.8678
2	13.68	13.68	70.37	58.02	58.02	sp|P68416|3S11_HYDHA; sp|P68415|3S11_HYDSC	Short neurotoxin 1 OS=Hydrophis hardwickii PE=1 SV=2; Short neurotoxin 1 OS=Hydrophis schistosus PE=1 SV=1			0	0	GCGCPQVKPGIK	Carbamidomethyl(C)@2; Carbamidomethyl(C)@4		-0.00725207	1299.64	434.219	1299.64	434.222	3	3	1.1.1.3566.2	73.2332	2229	73.3455
2	13.68	13.68	70.37	58.02	58.02	sp|P68416|3S11_HYDHA; sp|P68415|3S11_HYDSC	Short neurotoxin 1 OS=Hydrophis hardwickii PE=1 SV=2; Short neurotoxin 1 OS=Hydrophis schistosus PE=1 SV=1			0	0	GCGCPQVKPGIK	Carbamidomethyl(C)@2; Carbamidomethyl(C)@4		-0.00697742	1299.64	434.219	1299.64	434.222	3	3	1.1.1.3569.2	73.3552	2229	73.3455
2	13.68	13.68	70.37	58.02	58.02	sp|P68416|3S11_HYDHA; sp|P68415|3S11_HYDSC	Short neurotoxin 1 OS=Hydrophis hardwickii PE=1 SV=2; Short neurotoxin 1 OS=Hydrophis schistosus PE=1 SV=1			0	0	GCGCPQVKPGIK	Carbamidomethyl(C)@2; Carbamidomethyl(C)@4		-0.0171397	1299.63	434.216	1299.64	434.222	3	3	1.1.1.3586.3	74.0322	728	74.023
2	13.68	13.68	70.37	58.02	58.02	sp|P68416|3S11_HYDHA; sp|P68415|3S11_HYDSC	Short neurotoxin 1 OS=Hydrophis hardwickii PE=1 SV=2; Short neurotoxin 1 OS=Hydrophis schistosus PE=1 SV=1			0	0	GCGCPQVKPGIK	Carbamidomethyl(C)@2; Carbamidomethyl(C)@4		-0.00999863	1299.63	434.218	1299.64	434.222	3	3	1.1.1.3610.2	74.9875	2042	74.9779
2	13.68	13.68	70.37	58.02	58.02	sp|P68416|3S11_HYDHA; sp|P68415|3S11_HYDSC	Short neurotoxin 1 OS=Hydrophis hardwickii PE=1 SV=2; Short neurotoxin 1 OS=Hydrophis schistosus PE=1 SV=1			0	0	GCGCPQVKPGIK	Carbamidomethyl(C)@2; Carbamidomethyl(C)@4		-0.0121043	1299.63	434.217	1299.64	434.222	3	3	1.1.1.3617.3	75.2721	1780	75.2576
2	13.68	13.68	70.37	58.02	58.02	sp|P68416|3S11_HYDHA; sp|P68415|3S11_HYDSC	Short neurotoxin 1 OS=Hydrophis hardwickii PE=1 SV=2; Short neurotoxin 1 OS=Hydrophis schistosus PE=1 SV=1			0	0	GCGCPQVKPGIK	Carbamidomethyl(C)@2; Carbamidomethyl(C)@4		-0.0114635	1299.63	434.218	1299.64	434.222	3	4	1.1.1.3623.2	75.5091	1887	75.4571
2	13.68	13.68	70.37	58.02	58.02	sp|P68416|3S11_HYDHA; sp|P68415|3S11_HYDSC	Short neurotoxin 1 OS=Hydrophis hardwickii PE=1 SV=2; Short neurotoxin 1 OS=Hydrophis schistosus PE=1 SV=1			0	0	GCGCPQVKPGIK	Carbamidomethyl(C)@2; Carbamidomethyl(C)@4		-0.00578724	1299.64	434.22	1299.64	434.222	3	4	1.1.1.3628.2	75.7089	1974	75.6967
2	13.68	13.68	70.37	58.02	58.02	sp|P68416|3S11_HYDHA; sp|P68415|3S11_HYDSC	Short neurotoxin 1 OS=Hydrophis hardwickii PE=1 SV=2; Short neurotoxin 1 OS=Hydrophis schistosus PE=1 SV=1			0	0	GCGCPQVKPGIK	Carbamidomethyl(C)@2; Carbamidomethyl(C)@4		-0.00514638	1299.64	434.22	1299.64	434.222	3	3	1.1.1.3661.3	76.9173	1005	76.9425
2	13.68	13.68	70.37	58.02	58.02	sp|P68416|3S11_HYDHA; sp|P68415|3S11_HYDSC	Short neurotoxin 1 OS=Hydrophis hardwickii PE=1 SV=2; Short neurotoxin 1 OS=Hydrophis schistosus PE=1 SV=1			0	0	GCGCPQVKPGIK	Carbamidomethyl(C)@2; Carbamidomethyl(C)@4		-0.0174143	1299.63	434.216	1299.64	434.222	3	4	1.1.1.3666.3	77.1212	823	77.1414
2	13.68	13.68	70.37	58.02	58.02	sp|P68416|3S11_HYDHA; sp|P68415|3S11_HYDSC	Short neurotoxin 1 OS=Hydrophis hardwickii PE=1 SV=2; Short neurotoxin 1 OS=Hydrophis schistosus PE=1 SV=1			0	0	GCGCPQVKPGIKLECCHTNECNN	Carbamidomethyl(C)@2; Carbamidomethyl(C)@4; Carbamidomethyl(C)@15; Carbamidomethyl(C)@16; Deamidated(N)@19; Carbamidomethyl(C)@21	missed K-L@12	-0.0110275	2732.11	684.035	2732.12	684.038	4	4	1.1.1.2233.9	20.3717	3154	20.387
2	13.68	13.68	70.37	58.02	58.02	sp|P68416|3S11_HYDHA; sp|P68415|3S11_HYDSC	Short neurotoxin 1 OS=Hydrophis hardwickii PE=1 SV=2; Short neurotoxin 1 OS=Hydrophis schistosus PE=1 SV=1			0	8.709	GCPQVKPGIK	Carbamidomethyl(C)@2	cleaved C-G@N-term	0.00252311	1082.59	542.304	1082.59	542.303	2	9	1.1.1.2075.4	14.1179	195574	14.1431
2	13.68	13.68	70.37	58.02	58.02	sp|P68416|3S11_HYDHA; sp|P68415|3S11_HYDSC	Short neurotoxin 1 OS=Hydrophis hardwickii PE=1 SV=2; Short neurotoxin 1 OS=Hydrophis schistosus PE=1 SV=1			0	7.679	GCPQVKPGIK	Carbamidomethyl(C)@2	cleaved C-G@N-term	0.00276724	1082.59	542.304	1082.59	542.303	2	7	1.1.1.2071.5	13.9613	135107	13.9866
2	13.68	13.68	70.37	58.02	58.02	sp|P68416|3S11_HYDHA; sp|P68415|3S11_HYDSC	Short neurotoxin 1 OS=Hydrophis hardwickii PE=1 SV=2; Short neurotoxin 1 OS=Hydrophis schistosus PE=1 SV=1			0	5.578	GCPQVKPGIK	Carbamidomethyl(C)@2	cleaved C-G@N-term	0.0044762	1082.6	542.305	1082.59	542.303	2	6	1.1.1.2087.2	14.5786	148731	14.3779
2	13.68	13.68	70.37	58.02	58.02	sp|P68416|3S11_HYDHA; sp|P68415|3S11_HYDSC	Short neurotoxin 1 OS=Hydrophis hardwickii PE=1 SV=2; Short neurotoxin 1 OS=Hydrophis schistosus PE=1 SV=1			0	0	GIKLECCHTNECNN	Carbamidomethyl(C)@6; Carbamidomethyl(C)@7; Carbamidomethyl(C)@12	cleaved P-G@N-term; missed K-L@3	0.00656332	1747.71	583.579	1747.71	583.576	3	4	1.1.1.2138.5	16.5932	12101	16.7781
2	13.68	13.68	70.37	58.02	58.02	sp|P68416|3S11_HYDHA; sp|P68415|3S11_HYDSC	Short neurotoxin 1 OS=Hydrophis hardwickii PE=1 SV=2; Short neurotoxin 1 OS=Hydrophis schistosus PE=1 SV=1			0	0	GIKLECCHTNECNN	Carbamidomethyl(C)@6; Carbamidomethyl(C)@7; Carbamidomethyl(C)@12	cleaved P-G@N-term; missed K-L@3	0.0140705	1747.72	583.581	1747.71	583.576	3	5	1.1.1.2139.6	16.6356	18392	16.7781
2	13.68	13.68	70.37	58.02	58.02	sp|P68416|3S11_HYDHA; sp|P68415|3S11_HYDSC	Short neurotoxin 1 OS=Hydrophis hardwickii PE=1 SV=2; Short neurotoxin 1 OS=Hydrophis schistosus PE=1 SV=1			0	0	GIKLECCHTNECNN	Carbamidomethyl(C)@6; Carbamidomethyl(C)@7; Carbamidomethyl(C)@12	cleaved P-G@N-term; missed K-L@3	-0.0150427	1747.69	583.572	1747.71	583.576	3	5	1.1.1.2143.7	16.798	12101	16.7781
2	13.68	13.68	70.37	58.02	58.02	sp|P68416|3S11_HYDHA; sp|P68415|3S11_HYDSC	Short neurotoxin 1 OS=Hydrophis hardwickii PE=1 SV=2; Short neurotoxin 1 OS=Hydrophis schistosus PE=1 SV=1			0	0	GIKLECCHTNECNN	Carbamidomethyl@N-term; Carbamidomethyl(C)@6; Carbamidomethyl(C)@7; Carbamidomethyl(C)@12	cleaved P-G@N-term; missed K-L@3	-0.00352429	1804.73	602.582	1804.73	602.584	3	7	1.1.1.2143.8	16.8005	42288	16.8983
2	13.68	13.68	70.37	58.02	58.02	sp|P68416|3S11_HYDHA; sp|P68415|3S11_HYDSC	Short neurotoxin 1 OS=Hydrophis hardwickii PE=1 SV=2; Short neurotoxin 1 OS=Hydrophis schistosus PE=1 SV=1			0	0	IERGCGCPQVK	Carbamidomethyl(C)@5; Carbamidomethyl(C)@7	cleaved K-P@C-term; missed R-G@3	0.0252593	1302.64	435.221	1302.62	435.213	3	4	1.1.1.2139.3	16.6281	2155	16.6185
2	13.68	13.68	70.37	58.02	58.02	sp|P68416|3S11_HYDHA; sp|P68415|3S11_HYDSC	Short neurotoxin 1 OS=Hydrophis hardwickii PE=1 SV=2; Short neurotoxin 1 OS=Hydrophis schistosus PE=1 SV=1			0	0	IERGCGCPQVK	Carbamidomethyl(C)@5; Carbamidomethyl(C)@7	cleaved K-P@C-term; missed R-G@3	0.0351468	1302.65	435.225	1302.62	435.213	3	5	1.1.1.2143.3	16.7879	1930	16.6584
2	13.68	13.68	70.37	58.02	58.02	sp|P68416|3S11_HYDHA; sp|P68415|3S11_HYDSC	Short neurotoxin 1 OS=Hydrophis hardwickii PE=1 SV=2; Short neurotoxin 1 OS=Hydrophis schistosus PE=1 SV=1			0	99	KTTTNCAESSCYK	Carbamidomethyl(C)@6; Carbamidomethyl(C)@11	cleaved P-K@N-term; missed K-T@1	0.0112968	1548.67	775.34	1548.65	775.335	2	17	1.1.1.2028.7	12.2786	68202	12.2988
2	13.68	13.68	70.37	58.02	58.02	sp|P68416|3S11_HYDHA; sp|P68415|3S11_HYDSC	Short neurotoxin 1 OS=Hydrophis hardwickii PE=1 SV=2; Short neurotoxin 1 OS=Hydrophis schistosus PE=1 SV=1			0	92.41	KTTTNCAESSCYK	Carbamidomethyl(C)@6; Carbamidomethyl(C)@11	cleaved P-K@N-term; missed K-T@1	0.00080714	1548.66	517.226	1548.65	517.226	3	10	1.1.1.2034.2	12.502	15372	12.4953
2	13.68	13.68	70.37	58.02	58.02	sp|P68416|3S11_HYDHA; sp|P68415|3S11_HYDSC	Short neurotoxin 1 OS=Hydrophis hardwickii PE=1 SV=2; Short neurotoxin 1 OS=Hydrophis schistosus PE=1 SV=1			0	33.69	KTWSDHR	Delta:H(2)C(2)(K)@1	missed K-T@1	-0.0139122	954.453	478.234	954.467	478.241	2	6	1.1.1.2557.3	33.1369	3467	33.1278
2	13.68	13.68	70.37	58.02	58.02	sp|P68416|3S11_HYDHA; sp|P68415|3S11_HYDSC	Short neurotoxin 1 OS=Hydrophis hardwickii PE=1 SV=2; Short neurotoxin 1 OS=Hydrophis schistosus PE=1 SV=1			0	99	LECCHTNECNN	Carbamidomethyl(C)@3; Carbamidomethyl(C)@4; Carbamidomethyl(C)@9		-0.005978	1449.5	725.758	1449.51	725.761	2	17	1.1.1.2027.10	12.2468	8526911	12.2595
2	13.68	13.68	70.37	58.02	58.02	sp|P68416|3S11_HYDHA; sp|P68415|3S11_HYDSC	Short neurotoxin 1 OS=Hydrophis hardwickii PE=1 SV=2; Short neurotoxin 1 OS=Hydrophis schistosus PE=1 SV=1			0	99	LECCHTNECNN	Carbamidomethyl(C)@3; Carbamidomethyl(C)@4; Carbamidomethyl(C)@9		-0.005978	1449.5	725.758	1449.51	725.761	2	19	1.1.1.2028.4	12.271	8526911	12.2595
2	13.68	13.68	70.37	58.02	58.02	sp|P68416|3S11_HYDHA; sp|P68415|3S11_HYDSC	Short neurotoxin 1 OS=Hydrophis hardwickii PE=1 SV=2; Short neurotoxin 1 OS=Hydrophis schistosus PE=1 SV=1			0	99	LECCHTNECNN	Carbamidomethyl(C)@3; Carbamidomethyl(C)@4; Carbamidomethyl(C)@9; Ammonia-loss(N)@11		0.00223509	1432.48	717.249	1432.48	717.248	2	17	1.1.1.2040.10	12.7583	56604	12.771
2	13.68	13.68	70.37	58.02	58.02	sp|P68416|3S11_HYDHA; sp|P68415|3S11_HYDSC	Short neurotoxin 1 OS=Hydrophis hardwickii PE=1 SV=2; Short neurotoxin 1 OS=Hydrophis schistosus PE=1 SV=1			0	99	LECCHTNECNN	Carbamidomethyl(C)@3; Carbamidomethyl(C)@4; Carbamidomethyl(C)@9		-0.00585594	1449.5	725.758	1449.51	725.761	2	15	1.1.1.2036.8	12.5958	8526911	12.2595
2	13.68	13.68	70.37	58.02	58.02	sp|P68416|3S11_HYDHA; sp|P68415|3S11_HYDSC	Short neurotoxin 1 OS=Hydrophis hardwickii PE=1 SV=2; Short neurotoxin 1 OS=Hydrophis schistosus PE=1 SV=1			0	99	LECCHTNECNN	Carbamidomethyl(C)@3; Carbamidomethyl(C)@4; Carbamidomethyl(C)@9; Ammonia-loss(N)@11		-0.00557726	1432.48	717.245	1432.48	717.248	2	16	1.1.1.2039.9	12.7166	56954	12.771
2	13.68	13.68	70.37	58.02	58.02	sp|P68416|3S11_HYDHA; sp|P68415|3S11_HYDSC	Short neurotoxin 1 OS=Hydrophis hardwickii PE=1 SV=2; Short neurotoxin 1 OS=Hydrophis schistosus PE=1 SV=1			0	99	LECCHTNECNN	Carbamidomethyl(C)@3; Carbamidomethyl(C)@4; Carbamidomethyl(C)@9		-0.00756489	1449.5	725.757	1449.51	725.761	2	10	1.1.1.2113.6	15.6076	10356	15.6303
2	13.68	13.68	70.37	58.02	58.02	sp|P68416|3S11_HYDHA; sp|P68415|3S11_HYDSC	Short neurotoxin 1 OS=Hydrophis hardwickii PE=1 SV=2; Short neurotoxin 1 OS=Hydrophis schistosus PE=1 SV=1			0	99	LECCHTNECNN	Carbamidomethyl(C)@3; Carbamidomethyl(C)@4; Carbamidomethyl(C)@9		-0.00158356	1449.51	725.76	1449.51	725.761	2	12	1.1.1.2067.6	13.8071	18620	13.7906
2	13.68	13.68	70.37	58.02	58.02	sp|P68416|3S11_HYDHA; sp|P68415|3S11_HYDSC	Short neurotoxin 1 OS=Hydrophis hardwickii PE=1 SV=2; Short neurotoxin 1 OS=Hydrophis schistosus PE=1 SV=1			0	99	LECCHTNECNN	Carbamidomethyl(C)@3; Carbamidomethyl(C)@4; Carbamidomethyl(C)@9		-0.00243804	1449.5	725.76	1449.51	725.761	2	14	1.1.1.2047.3	13.0253	398364	12.6135
2	13.68	13.68	70.37	58.02	58.02	sp|P68416|3S11_HYDHA; sp|P68415|3S11_HYDSC	Short neurotoxin 1 OS=Hydrophis hardwickii PE=1 SV=2; Short neurotoxin 1 OS=Hydrophis schistosus PE=1 SV=1			0	99	LECCHTNECNN	Carbamidomethyl(C)@3; Carbamidomethyl(C)@4; Carbamidomethyl(C)@9		-0.00536767	1449.5	725.758	1449.51	725.761	2	13	1.1.1.2057.4	13.4105	25501	13.3986
2	13.68	13.68	70.37	58.02	58.02	sp|P68416|3S11_HYDHA; sp|P68415|3S11_HYDSC	Short neurotoxin 1 OS=Hydrophis hardwickii PE=1 SV=2; Short neurotoxin 1 OS=Hydrophis schistosus PE=1 SV=1			0	99	LECCHTNECNN	Carbamidomethyl(C)@3; Carbamidomethyl(C)@4; Carbamidomethyl(C)@9		0.00940255	1449.52	725.766	1449.51	725.761	2	11	1.1.1.2073.7	14.0547	7082	14.104
2	13.68	13.68	70.37	58.02	58.02	sp|P68416|3S11_HYDHA; sp|P68415|3S11_HYDSC	Short neurotoxin 1 OS=Hydrophis hardwickii PE=1 SV=2; Short neurotoxin 1 OS=Hydrophis schistosus PE=1 SV=1			0	99	LECCHTNECNN	Delta:H(2)C(2)@N-term; Carbamidomethyl(C)@3; Carbamidomethyl(C)@4; Carbamidomethyl(C)@9		0.000431749	1475.52	738.769	1475.52	738.769	2	13	1.1.1.2097.7	14.9819	51511	15.1595
2	13.68	13.68	70.37	58.02	58.02	sp|P68416|3S11_HYDHA; sp|P68415|3S11_HYDSC	Short neurotoxin 1 OS=Hydrophis hardwickii PE=1 SV=2; Short neurotoxin 1 OS=Hydrophis schistosus PE=1 SV=1			0	99	LECCHTNECNN	Carbamidomethyl(C)@3; Carbamidomethyl(C)@4; Carbamidomethyl(C)@9		0.990218	1450.5	726.256	1449.51	725.761	2	12	1.1.1.2072.5	14.0105	16190	13.7906
2	13.68	13.68	70.37	58.02	58.02	sp|P68416|3S11_HYDHA; sp|P68415|3S11_HYDSC	Short neurotoxin 1 OS=Hydrophis hardwickii PE=1 SV=2; Short neurotoxin 1 OS=Hydrophis schistosus PE=1 SV=1			0	99	LECCHTNECNN	Delta:H(2)C(2)@N-term; Carbamidomethyl(C)@3; Carbamidomethyl(C)@4; Carbamidomethyl(C)@9		-0.00115513	1475.52	738.768	1475.52	738.769	2	14	1.1.1.2086.7	14.5525	14167	14.6114
2	13.68	13.68	70.37	58.02	58.02	sp|P68416|3S11_HYDHA; sp|P68415|3S11_HYDSC	Short neurotoxin 1 OS=Hydrophis hardwickii PE=1 SV=2; Short neurotoxin 1 OS=Hydrophis schistosus PE=1 SV=1			0	99	LECCHTNECNN	Delta:H(2)C(2)@N-term; Carbamidomethyl(C)@3; Carbamidomethyl(C)@4; Carbamidomethyl(C)@9		0.0120282	1475.53	738.775	1475.52	738.769	2	14	1.1.1.2089.9	14.6792	56867	14.6894
2	13.68	13.68	70.37	58.02	58.02	sp|P68416|3S11_HYDHA; sp|P68415|3S11_HYDSC	Short neurotoxin 1 OS=Hydrophis hardwickii PE=1 SV=2; Short neurotoxin 1 OS=Hydrophis schistosus PE=1 SV=1			0	98.8	LECCHTNECNN	Carbamidomethyl(C)@3; Carbamidomethyl(C)@4; Carbamidomethyl(C)@9		-0.0144007	1449.49	725.754	1449.51	725.761	2	11	1.1.1.2079.5	14.2845	7892	14.2606
2	13.68	13.68	70.37	58.02	58.02	sp|P68416|3S11_HYDHA; sp|P68415|3S11_HYDSC	Short neurotoxin 1 OS=Hydrophis hardwickii PE=1 SV=2; Short neurotoxin 1 OS=Hydrophis schistosus PE=1 SV=1			0	98.54	LECCHTNECNN	Delta:H(2)C(2)@N-term; Carbamidomethyl(C)@3; Carbamidomethyl(C)@4; Carbamidomethyl(C)@9		-0.000422726	1475.52	738.768	1475.52	738.769	2	14	1.1.1.2101.7	15.1393	54914	15.1595
2	13.68	13.68	70.37	58.02	58.02	sp|P68416|3S11_HYDHA; sp|P68415|3S11_HYDSC	Short neurotoxin 1 OS=Hydrophis hardwickii PE=1 SV=2; Short neurotoxin 1 OS=Hydrophis schistosus PE=1 SV=1			0	97.81	LECCHTNECNN	Carbamidomethyl(C)@3; Carbamidomethyl(C)@4; Carbamidomethyl(C)@9		-0.0086635	1449.5	725.756	1449.51	725.761	2	12	1.1.1.2026.11	12.2104	4043284	12.2595
2	13.68	13.68	70.37	58.02	58.02	sp|P68416|3S11_HYDHA; sp|P68415|3S11_HYDSC	Short neurotoxin 1 OS=Hydrophis hardwickii PE=1 SV=2; Short neurotoxin 1 OS=Hydrophis schistosus PE=1 SV=1			0	97.31	LECCHTNECNN	Delta:H(2)C(2)@N-term; Carbamidomethyl(C)@3; Carbamidomethyl(C)@4; Carbamidomethyl(C)@9		0.0139813	1475.54	738.776	1475.52	738.769	2	13	1.1.1.2091.9	14.7523	37034	14.6894
2	13.68	13.68	70.37	58.02	58.02	sp|P68416|3S11_HYDHA; sp|P68415|3S11_HYDSC	Short neurotoxin 1 OS=Hydrophis hardwickii PE=1 SV=2; Short neurotoxin 1 OS=Hydrophis schistosus PE=1 SV=1			0	95.93	LECCHTNECNN	Carbamidomethyl(C)@3; Carbamidomethyl(C)@4; Carbamidomethyl(C)@9		0.00439776	1449.51	725.763	1449.51	725.761	2	8	1.1.1.2127.9	16.1656	7642	16.2207
2	13.68	13.68	70.37	58.02	58.02	sp|P68416|3S11_HYDHA; sp|P68415|3S11_HYDSC	Short neurotoxin 1 OS=Hydrophis hardwickii PE=1 SV=2; Short neurotoxin 1 OS=Hydrophis schistosus PE=1 SV=1			0	92.41	LECCHTNECNN	Carbamidomethyl(C)@3; Carbamidomethyl(C)@4; Carbamidomethyl(C)@9		-0.00719868	1449.5	725.757	1449.51	725.761	2	11	1.1.1.2042.10	12.8368	98516	12.8496
2	13.68	13.68	70.37	58.02	58.02	sp|P68416|3S11_HYDHA; sp|P68415|3S11_HYDSC	Short neurotoxin 1 OS=Hydrophis hardwickii PE=1 SV=2; Short neurotoxin 1 OS=Hydrophis schistosus PE=1 SV=1			0	92.41	LECCHTNECNN	Delta:H(2)C(2)@N-term; Carbamidomethyl(C)@3; Carbamidomethyl(C)@4; Carbamidomethyl(C)@9		0.0120282	1475.53	738.775	1475.52	738.769	2	13	1.1.1.2092.7	14.7863	37034	14.6894
2	13.68	13.68	70.37	58.02	58.02	sp|P68416|3S11_HYDHA; sp|P68415|3S11_HYDSC	Short neurotoxin 1 OS=Hydrophis hardwickii PE=1 SV=2; Short neurotoxin 1 OS=Hydrophis schistosus PE=1 SV=1			0	90.7	LECCHTNECNN	Carbamidomethyl(C)@3; Carbamidomethyl(C)@4; Carbamidomethyl(C)@9		-0.00402492	1449.5	725.759	1449.51	725.761	2	8	1.1.1.2439.12	28.4878	2349	28.4956
2	13.68	13.68	70.37	58.02	58.02	sp|P68416|3S11_HYDHA; sp|P68415|3S11_HYDSC	Short neurotoxin 1 OS=Hydrophis hardwickii PE=1 SV=2; Short neurotoxin 1 OS=Hydrophis schistosus PE=1 SV=1			0	83.35	LECCHTNECNN	Carbamidomethyl(C)@3; Carbamidomethyl(C)@4; Didehydro(T)@6; Carbamidomethyl(C)@9		-0.0101849	1447.48	724.748	1447.49	724.753	2	13	1.1.1.2030.5	12.3523	3011861	12.2595
2	13.68	13.68	70.37	58.02	58.02	sp|P68416|3S11_HYDHA; sp|P68415|3S11_HYDSC	Short neurotoxin 1 OS=Hydrophis hardwickii PE=1 SV=2; Short neurotoxin 1 OS=Hydrophis schistosus PE=1 SV=1			0	83.35	LECCHTNECNN	Carbamidomethyl(C)@3; Carbamidomethyl(C)@4; Carbamidomethyl(C)@9		0.00354329	1449.51	725.763	1449.51	725.761	2	10	1.1.1.2049.9	13.1087	98516	12.8496
2	13.68	13.68	70.37	58.02	58.02	sp|P68416|3S11_HYDHA; sp|P68415|3S11_HYDSC	Short neurotoxin 1 OS=Hydrophis hardwickii PE=1 SV=2; Short neurotoxin 1 OS=Hydrophis schistosus PE=1 SV=1			0	83.35	LECCHTNECNN	Carbamidomethyl(C)@3; Carbamidomethyl(C)@4; Carbamidomethyl(C)@9		-0.00964004	1449.5	725.756	1449.51	725.761	2	10	1.1.1.2063.6	13.6506	17202	13.6341
2	13.68	13.68	70.37	58.02	58.02	sp|P68416|3S11_HYDHA; sp|P68415|3S11_HYDSC	Short neurotoxin 1 OS=Hydrophis hardwickii PE=1 SV=2; Short neurotoxin 1 OS=Hydrophis schistosus PE=1 SV=1			0	83.35	LECCHTNECNN	Delta:H(2)C(2)@N-term; Carbamidomethyl(C)@3; Carbamidomethyl(C)@4; Carbamidomethyl(C)@9		-0.00994402	1475.51	738.764	1475.52	738.769	2	9	1.1.1.2118.10	15.8137	4942	15.8264
2	13.68	13.68	70.37	58.02	58.02	sp|P68416|3S11_HYDHA; sp|P68415|3S11_HYDSC	Short neurotoxin 1 OS=Hydrophis hardwickii PE=1 SV=2; Short neurotoxin 1 OS=Hydrophis schistosus PE=1 SV=1			0	83.35	LECCHTNECNN	Formyl@N-term; Carbamidomethyl(C)@3; Carbamidomethyl(C)@4; Carbamidomethyl(C)@9		0.0107511	1477.51	739.764	1477.5	739.758	2	9	1.1.1.2216.11	19.7067	7409	19.7567
2	13.68	13.68	70.37	58.02	58.02	sp|P68416|3S11_HYDHA; sp|P68415|3S11_HYDSC	Short neurotoxin 1 OS=Hydrophis hardwickii PE=1 SV=2; Short neurotoxin 1 OS=Hydrophis schistosus PE=1 SV=1			0	68.08	LECCHTNECNN	Carbamidomethyl(C)@3; Carbamidomethyl(C)@4; Carbamidomethyl(C)@9		0.0117218	1449.52	725.767	1449.51	725.761	2	7	1.1.1.2134.7	16.4389	4054	16.4193
2	13.68	13.68	70.37	58.02	58.02	sp|P68416|3S11_HYDHA; sp|P68415|3S11_HYDSC	Short neurotoxin 1 OS=Hydrophis hardwickii PE=1 SV=2; Short neurotoxin 1 OS=Hydrophis schistosus PE=1 SV=1			0	63.62	LECCHTNECNN	Carbamidomethyl(C)@3; Carbamidomethyl(C)@4; Carbamidomethyl(C)@9		0.00061366	1449.51	725.761	1449.51	725.761	2	7	1.1.1.2137.9	16.5635	6861	16.5788
2	13.68	13.68	70.37	58.02	58.02	sp|P68416|3S11_HYDHA; sp|P68415|3S11_HYDSC	Short neurotoxin 1 OS=Hydrophis hardwickii PE=1 SV=2; Short neurotoxin 1 OS=Hydrophis schistosus PE=1 SV=1			0	63.62	LECCHTNECNN	Formyl@N-term; Carbamidomethyl(C)@3; Carbamidomethyl(C)@4; Carbamidomethyl(C)@9		0.0107511	1477.51	739.764	1477.5	739.758	2	9	1.1.1.2215.11	19.6666	7409	19.7567
2	13.68	13.68	70.37	58.02	58.02	sp|P68416|3S11_HYDHA; sp|P68415|3S11_HYDSC	Short neurotoxin 1 OS=Hydrophis hardwickii PE=1 SV=2; Short neurotoxin 1 OS=Hydrophis schistosus PE=1 SV=1			0	59.11	LECCHTNECNN	Carbamidomethyl(C)@3; Carbamidomethyl(C)@4; Carbamidomethyl(C)@9		0.00879221	1449.52	725.765	1449.51	725.761	2	6	1.1.1.2120.8	15.8872	4683	15.8656
2	13.68	13.68	70.37	58.02	58.02	sp|P68416|3S11_HYDHA; sp|P68415|3S11_HYDSC	Short neurotoxin 1 OS=Hydrophis hardwickii PE=1 SV=2; Short neurotoxin 1 OS=Hydrophis schistosus PE=1 SV=1			0	54.7	LECCHTNECNN	Carbamidomethyl(C)@3; Carbamidomethyl(C)@4; Carbamidomethyl(C)@9; Oxidation(N)@10; Oxidation(N)@11		-0.00951224	1481.49	741.751	1481.5	741.756	2	13	1.1.1.2040.11	12.7608	73480	12.7319
2	13.68	13.68	70.37	58.02	58.02	sp|P68416|3S11_HYDHA; sp|P68415|3S11_HYDSC	Short neurotoxin 1 OS=Hydrophis hardwickii PE=1 SV=2; Short neurotoxin 1 OS=Hydrophis schistosus PE=1 SV=1			0	54.7	LECCHTNECNN	Carbamidomethyl(C)@3; Carbamidomethyl(C)@4; Carbamidomethyl(C)@9		-0.0108607	1449.5	725.755	1449.51	725.761	2	10	1.1.1.2054.8	13.3026	23881	13.3204
2	13.68	13.68	70.37	58.02	58.02	sp|P68416|3S11_HYDHA; sp|P68415|3S11_HYDSC	Short neurotoxin 1 OS=Hydrophis hardwickii PE=1 SV=2; Short neurotoxin 1 OS=Hydrophis schistosus PE=1 SV=1			0	54.7	LECCHTNECNN	Delta:H(2)C(2)@N-term; Carbamidomethyl(C)@3; Carbamidomethyl(C)@4; Carbamidomethyl(C)@9		-0.0161695	1475.51	738.761	1475.52	738.769	2	12	1.1.1.2102.7	15.1786	31756	15.1595
2	13.68	13.68	70.37	58.02	58.02	sp|P68416|3S11_HYDHA; sp|P68415|3S11_HYDSC	Short neurotoxin 1 OS=Hydrophis hardwickii PE=1 SV=2; Short neurotoxin 1 OS=Hydrophis schistosus PE=1 SV=1			0	50.5	LECCHTNECNN	Delta:H(2)C(2)@N-term; Carbamidomethyl(C)@3; Carbamidomethyl(C)@4; Carbamidomethyl(C)@9		0.00397172	1475.53	738.771	1475.52	738.769	2	11	1.1.1.2107.3	15.3651	32603	15.3953
2	13.68	13.68	70.37	58.02	58.02	sp|P68416|3S11_HYDHA; sp|P68415|3S11_HYDSC	Short neurotoxin 1 OS=Hydrophis hardwickii PE=1 SV=2; Short neurotoxin 1 OS=Hydrophis schistosus PE=1 SV=1			0	43.07	LECCHTNECNN	Cation:Na(E)@2; Carbamidomethyl(C)@3; Carbamidomethyl(C)@4; Carbamidomethyl(C)@9		0.00577592	1471.49	736.755	1471.49	736.752	2	8	1.1.1.2387.9	26.4024	2304	26.3778
2	13.68	13.68	70.37	58.02	58.02	sp|P68416|3S11_HYDHA; sp|P68415|3S11_HYDSC	Short neurotoxin 1 OS=Hydrophis hardwickii PE=1 SV=2; Short neurotoxin 1 OS=Hydrophis schistosus PE=1 SV=1			0	30.94	LECCHTNECNN	Carbamidomethyl(C)@3; Carbamidomethyl(C)@4; Deamidated(N)@7; Carbamidomethyl(C)@9		-0.037498	1450.45	726.234	1450.49	726.253	2	9	1.1.1.2272.9	21.9187	6017	21.9339
2	13.68	13.68	70.37	58.02	58.02	sp|P68416|3S11_HYDHA; sp|P68415|3S11_HYDSC	Short neurotoxin 1 OS=Hydrophis hardwickii PE=1 SV=2; Short neurotoxin 1 OS=Hydrophis schistosus PE=1 SV=1			0	29.42	LECCHTNECNN	Carbamidomethyl(C)@3; Carbamidomethyl(C)@4; Carbamidomethyl(C)@9		-0.00964004	1449.5	725.756	1449.51	725.761	2	8	1.1.1.2062.4	13.6063	17202	13.6341
2	13.68	13.68	70.37	58.02	58.02	sp|P68416|3S11_HYDHA; sp|P68415|3S11_HYDSC	Short neurotoxin 1 OS=Hydrophis hardwickii PE=1 SV=2; Short neurotoxin 1 OS=Hydrophis schistosus PE=1 SV=1			0	29.42	LECCHTNECNN	Carbamidomethyl(C)@3; Carbamidomethyl(C)@4; Carbamidomethyl(C)@9		0.000125389	1449.51	725.761	1449.51	725.761	2	7	1.1.1.2122.12	15.9756	5518	15.944
2	13.68	13.68	70.37	58.02	58.02	sp|P68416|3S11_HYDHA; sp|P68415|3S11_HYDSC	Short neurotoxin 1 OS=Hydrophis hardwickii PE=1 SV=2; Short neurotoxin 1 OS=Hydrophis schistosus PE=1 SV=1			0	28.12	LECCHTNECNN	Carbamidomethyl(C)@3; Carbamidomethyl(C)@4; Carbamidomethyl(C)@9		-0.00402492	1449.5	725.759	1449.51	725.761	2	9	1.1.1.2052.7	13.2218	29144	13.1239
2	13.68	13.68	70.37	58.02	58.02	sp|P68416|3S11_HYDHA; sp|P68415|3S11_HYDSC	Short neurotoxin 1 OS=Hydrophis hardwickii PE=1 SV=2; Short neurotoxin 1 OS=Hydrophis schistosus PE=1 SV=1			0	26.01	LECCHTNECNN	Carbamidomethyl(C)@3; Carbamidomethyl(C)@4; Delta:H(2)C(2)(H)@5; Carbamidomethyl(C)@9		-0.0237377	1475.5	738.757	1475.52	738.769	2	8	1.1.1.2323.10	23.924	23014	23.6996
2	13.68	13.68	70.37	58.02	58.02	sp|P68416|3S11_HYDHA; sp|P68415|3S11_HYDSC	Short neurotoxin 1 OS=Hydrophis hardwickii PE=1 SV=2; Short neurotoxin 1 OS=Hydrophis schistosus PE=1 SV=1			0	25.15	LECCHTNECNN	Carbamidomethyl(C)@3; Carbamidomethyl(C)@4; Carbamidomethyl(C)@9		0.0244169	1449.53	725.773	1449.51	725.761	2	7	1.1.1.2091.8	14.7498	9509	14.8065
2	13.68	13.68	70.37	58.02	58.02	sp|P68416|3S11_HYDHA; sp|P68415|3S11_HYDSC	Short neurotoxin 1 OS=Hydrophis hardwickii PE=1 SV=2; Short neurotoxin 1 OS=Hydrophis schistosus PE=1 SV=1			0	25.15	LECCHTNECNN	Carbamidomethyl(C)@3; Carbamidomethyl(C)@4; Delta:H(2)C(2)(H)@5; Carbamidomethyl(C)@9		0.0160564	1475.54	738.777	1475.52	738.769	2	10	1.1.1.2096.6	14.94	37236	14.6894
2	13.68	13.68	70.37	58.02	58.02	sp|P68416|3S11_HYDHA; sp|P68415|3S11_HYDSC	Short neurotoxin 1 OS=Hydrophis hardwickii PE=1 SV=2; Short neurotoxin 1 OS=Hydrophis schistosus PE=1 SV=1			0	24.38	LECCHTNECNN	Carbamidomethyl(C)@3; Carbamidomethyl(C)@4; Carbamidomethyl(C)@9		0.010135	1449.52	725.766	1449.51	725.761	2	7	1.1.1.2098.5	15.0164	6402	15.0416
2	13.68	13.68	70.37	58.02	58.02	sp|P68416|3S11_HYDHA; sp|P68415|3S11_HYDSC	Short neurotoxin 1 OS=Hydrophis hardwickii PE=1 SV=2; Short neurotoxin 1 OS=Hydrophis schistosus PE=1 SV=1			0	23.69	LECCHTNECNN	Carbamidomethyl(C)@3; Carbamidomethyl(C)@4; Carbamidomethyl(C)@9		0.00915841	1449.52	725.765	1449.51	725.761	2	6	1.1.1.2177.8	18.1474	6901	18.0862
2	13.68	13.68	70.37	58.02	58.02	sp|P68416|3S11_HYDHA; sp|P68415|3S11_HYDSC	Short neurotoxin 1 OS=Hydrophis hardwickii PE=1 SV=2; Short neurotoxin 1 OS=Hydrophis schistosus PE=1 SV=1			0	22.48	LECCHTNECNN	Delta:H(2)C(2)@N-term; Carbamidomethyl(C)@3; Carbamidomethyl(C)@4; Carbamidomethyl(C)@9		-0.0283763	1475.49	738.755	1475.52	738.769	2	10	1.1.1.2314.8	23.5644	11739	23.5821
2	13.68	13.68	70.37	58.02	58.02	sp|P68416|3S11_HYDHA; sp|P68415|3S11_HYDSC	Short neurotoxin 1 OS=Hydrophis hardwickii PE=1 SV=2; Short neurotoxin 1 OS=Hydrophis schistosus PE=1 SV=1			0	21.95	LECCHTNECNN	Carbamidomethyl(C)@3; Carbamidomethyl(C)@4; Carbamidomethyl(C)@9		0.0285672	1449.54	725.775	1449.51	725.761	2	6	1.1.1.2178.9	18.1894	10020	17.9676
2	13.68	13.68	70.37	58.02	58.02	sp|P68416|3S11_HYDHA; sp|P68415|3S11_HYDSC	Short neurotoxin 1 OS=Hydrophis hardwickii PE=1 SV=2; Short neurotoxin 1 OS=Hydrophis schistosus PE=1 SV=1			0	21.45	LECCHTNECNN	Carbamidomethyl(C)@3; Carbamidomethyl(C)@4; Carbamidomethyl(C)@9		0.0188018	1449.53	725.77	1449.51	725.761	2	7	1.1.1.2086.6	14.55	9510	14.5727
2	13.68	13.68	70.37	58.02	58.02	sp|P68416|3S11_HYDHA; sp|P68415|3S11_HYDSC	Short neurotoxin 1 OS=Hydrophis hardwickii PE=1 SV=2; Short neurotoxin 1 OS=Hydrophis schistosus PE=1 SV=1			0	20.54	LECCHTNECNN	Carbamidomethyl(C)@3; Carbamidomethyl(C)@4; Carbamidomethyl(C)@9		-0.00207183	1449.51	725.76	1449.51	725.761	2	7	1.1.1.2393.9	26.6419	2278	26.617
2	13.68	13.68	70.37	58.02	58.02	sp|P68416|3S11_HYDHA; sp|P68415|3S11_HYDSC	Short neurotoxin 1 OS=Hydrophis hardwickii PE=1 SV=2; Short neurotoxin 1 OS=Hydrophis schistosus PE=1 SV=1			0	17.94	LECCHTNECNN	Carbamidomethyl(C)@3; Carbamidomethyl(C)@4; Carbamidomethyl(C)@9		-0.000362883	1449.51	725.761	1449.51	725.761	2	7	1.1.1.2078.5	14.2404	7892	14.2606
2	13.68	13.68	70.37	58.02	58.02	sp|P68416|3S11_HYDHA; sp|P68415|3S11_HYDSC	Short neurotoxin 1 OS=Hydrophis hardwickii PE=1 SV=2; Short neurotoxin 1 OS=Hydrophis schistosus PE=1 SV=1			0	17.94	LECCHTNECNN	Carbamidomethyl(C)@3; Carbamidomethyl(C)@4; Carbamidomethyl(C)@9		0.0433374	1449.55	725.783	1449.51	725.761	2	7	1.1.1.2158.6	17.3906	16553	17.2552
2	13.68	13.68	70.37	58.02	58.02	sp|P68416|3S11_HYDHA; sp|P68415|3S11_HYDSC	Short neurotoxin 1 OS=Hydrophis hardwickii PE=1 SV=2; Short neurotoxin 1 OS=Hydrophis schistosus PE=1 SV=1			0	16.44	LECCHTNECNN	Carbamidomethyl(C)@3; Carbamidomethyl(C)@4; Delta:H(2)C(2)(H)@5; Carbamidomethyl(C)@9		-0.0270335	1475.5	738.755	1475.52	738.769	2	8	1.1.1.2309.8	23.3673	19327	23.5033
2	13.68	13.68	70.37	58.02	58.02	sp|P68416|3S11_HYDHA; sp|P68415|3S11_HYDSC	Short neurotoxin 1 OS=Hydrophis hardwickii PE=1 SV=2; Short neurotoxin 1 OS=Hydrophis schistosus PE=1 SV=1			0	16.16	LECCHTNECNN	Carbamidomethyl(C)@3; Carbamidomethyl(C)@4; Carbamidomethyl(C)@9		-0.0313681	1449.48	725.745	1449.51	725.761	2	8	1.1.1.2410.8	27.3205	28541	27.656
2	13.68	13.68	70.37	58.02	58.02	sp|P68416|3S11_HYDHA; sp|P68415|3S11_HYDSC	Short neurotoxin 1 OS=Hydrophis hardwickii PE=1 SV=2; Short neurotoxin 1 OS=Hydrophis schistosus PE=1 SV=1			0	5.8	LECCHTNECNN	Cation:Na(E)@2; Carbamidomethyl(C)@3; Carbamidomethyl(C)@4; Carbamidomethyl(C)@9		0.0035787	1471.49	736.754	1471.49	736.752	2	6	1.1.1.2383.9	26.2428	2887	26.258
2	13.68	13.68	70.37	58.02	58.02	sp|P68416|3S11_HYDHA; sp|P68415|3S11_HYDSC	Short neurotoxin 1 OS=Hydrophis hardwickii PE=1 SV=2; Short neurotoxin 1 OS=Hydrophis schistosus PE=1 SV=1			0	5.509	LECCHTNECNN	Carbamidomethyl(C)@3; Carbamidomethyl(C)@4; Delta:H(2)C(2)(H)@5; Carbamidomethyl(C)@9		-0.0237377	1475.5	738.757	1475.52	738.769	2	8	1.1.1.2318.8	23.7212	23014	23.6996
2	13.68	13.68	70.37	58.02	58.02	sp|P68416|3S11_HYDHA; sp|P68415|3S11_HYDSC	Short neurotoxin 1 OS=Hydrophis hardwickii PE=1 SV=2; Short neurotoxin 1 OS=Hydrophis schistosus PE=1 SV=1			0	4.298	LECCHTNECNN	Carbamidomethyl(C)@3; Carbamidomethyl(C)@4; Cation:K(E)@8; Carbamidomethyl(C)@9		0.00490522	1487.47	744.741	1487.46	744.739	2	6	1.1.1.2061.5	13.5696	13330	13.5557
2	13.68	13.68	70.37	58.02	58.02	sp|P68416|3S11_HYDHA; sp|P68415|3S11_HYDSC	Short neurotoxin 1 OS=Hydrophis hardwickii PE=1 SV=2; Short neurotoxin 1 OS=Hydrophis schistosus PE=1 SV=1			0	1.352	LECCHTNECNN	Carbamidomethyl(C)@3; Carbamidomethyl(C)@4; Carbamidomethyl(C)@9		-0.011778	1449.5	725.755	1449.51	725.761	2	3	1.1.1.3204.3	58.844	449	58.8347
2	13.68	13.68	70.37	58.02	58.02	sp|P68416|3S11_HYDHA; sp|P68415|3S11_HYDSC	Short neurotoxin 1 OS=Hydrophis hardwickii PE=1 SV=2; Short neurotoxin 1 OS=Hydrophis schistosus PE=1 SV=1			0	0	LECCHTNECNN	Carbamidomethyl(C)@3; Carbamidomethyl(C)@4; Deamidated(N)@7; Carbamidomethyl(C)@9; Deamidated(N)@10		0.000926807	1451.48	726.745	1451.48	726.745	2	6	1.1.1.2063.7	13.6531	3643	13.7513
2	13.68	13.68	70.37	58.02	58.02	sp|P68416|3S11_HYDHA; sp|P68415|3S11_HYDSC	Short neurotoxin 1 OS=Hydrophis hardwickii PE=1 SV=2; Short neurotoxin 1 OS=Hydrophis schistosus PE=1 SV=1			0	0	LECCHTNECNN	Carbamidomethyl(C)@3; Carbamidomethyl(C)@4; Delta:H(2)C(2)(H)@5; Carbamidomethyl(C)@9		0.00738962	1475.53	738.772	1475.52	738.769	2	6	1.1.1.2081.6	14.3552	58082	14.6114
2	13.68	13.68	70.37	58.02	58.02	sp|P68416|3S11_HYDHA; sp|P68415|3S11_HYDSC	Short neurotoxin 1 OS=Hydrophis hardwickii PE=1 SV=2; Short neurotoxin 1 OS=Hydrophis schistosus PE=1 SV=1			0	0	LECCHTNECNN	Carbamidomethyl(C)@3; Carbamidomethyl(C)@4; Carbamidomethyl(C)@9; Deamidated(N)@11		0.0115732	1450.5	726.259	1450.49	726.253	2	6	1.1.1.2089.8	14.6742	6069	14.6114
2	13.68	13.68	70.37	58.02	58.02	sp|P68416|3S11_HYDHA; sp|P68415|3S11_HYDSC	Short neurotoxin 1 OS=Hydrophis hardwickii PE=1 SV=2; Short neurotoxin 1 OS=Hydrophis schistosus PE=1 SV=1			0	0	LECCHTNECNN	Carbamidomethyl(C)@3; Carbamidomethyl(C)@4; Carbamidomethyl(C)@9; Deamidated(N)@11		0.0179208	1450.51	726.262	1450.49	726.253	2	4	1.1.1.2111.7	15.5319	3927	15.4736
2	13.68	13.68	70.37	58.02	58.02	sp|P68416|3S11_HYDHA; sp|P68415|3S11_HYDSC	Short neurotoxin 1 OS=Hydrophis hardwickii PE=1 SV=2; Short neurotoxin 1 OS=Hydrophis schistosus PE=1 SV=1			0	0	LECCHTNECNN	Carbamidomethyl(C)@3; Carbamidomethyl(C)@4; Carbamidomethyl(C)@9		-0.00927384	1449.5	725.756	1449.51	725.761	2	4	1.1.1.2117.10	15.7744	9390	15.7482
2	13.68	13.68	70.37	58.02	58.02	sp|P68416|3S11_HYDHA; sp|P68415|3S11_HYDSC	Short neurotoxin 1 OS=Hydrophis hardwickii PE=1 SV=2; Short neurotoxin 1 OS=Hydrophis schistosus PE=1 SV=1			0	0	LECCHTNECNN	Carbamidomethyl(C)@3; Carbamidomethyl(C)@4; Carbamidomethyl(C)@9		0.00378742	1449.51	725.763	1449.51	725.761	2	5	1.1.1.2125.8	16.0842	5608	16.0623
2	13.68	13.68	70.37	58.02	58.02	sp|P68416|3S11_HYDHA; sp|P68415|3S11_HYDSC	Short neurotoxin 1 OS=Hydrophis hardwickii PE=1 SV=2; Short neurotoxin 1 OS=Hydrophis schistosus PE=1 SV=1			0	0	LECCHTNECNN	Carbamidomethyl(C)@3; Carbamidomethyl(C)@4; Carbamidomethyl(C)@9		-0.00463526	1449.5	725.759	1449.51	725.761	2	5	1.1.1.2138.7	16.5982	7033	16.4989
2	13.68	13.68	70.37	58.02	58.02	sp|P68416|3S11_HYDHA; sp|P68415|3S11_HYDSC	Short neurotoxin 1 OS=Hydrophis hardwickii PE=1 SV=2; Short neurotoxin 1 OS=Hydrophis schistosus PE=1 SV=1			0	0	LECCHTNECNN	Carbamidomethyl(C)@3; Carbamidomethyl(C)@4; Carbamidomethyl(C)@9		3.3207e-06	1449.51	725.761	1449.51	725.761	2	5	1.1.1.2142.10	16.7653	7497	16.7381
2	13.68	13.68	70.37	58.02	58.02	sp|P68416|3S11_HYDHA; sp|P68415|3S11_HYDSC	Short neurotoxin 1 OS=Hydrophis hardwickii PE=1 SV=2; Short neurotoxin 1 OS=Hydrophis schistosus PE=1 SV=1			0	0	LECCHTNECNN	Carbamidomethyl(C)@3; Carbamidomethyl(C)@4; Carbamidomethyl(C)@9		0.0166045	1449.52	725.769	1449.51	725.761	2	3	1.1.1.2165.10	17.6786	5347	17.6119
2	13.68	13.68	70.37	58.02	58.02	sp|P68416|3S11_HYDHA; sp|P68415|3S11_HYDSC	Short neurotoxin 1 OS=Hydrophis hardwickii PE=1 SV=2; Short neurotoxin 1 OS=Hydrophis schistosus PE=1 SV=1			0	0	LECCHTNECNN	Carbamidomethyl(C)@3; Carbamidomethyl(C)@4; Carbamidomethyl(C)@9		0.0179473	1449.53	725.77	1449.51	725.761	2	5	1.1.1.2167.6	17.7479	8484	17.7707
2	13.68	13.68	70.37	58.02	58.02	sp|P68416|3S11_HYDHA; sp|P68415|3S11_HYDSC	Short neurotoxin 1 OS=Hydrophis hardwickii PE=1 SV=2; Short neurotoxin 1 OS=Hydrophis schistosus PE=1 SV=1			0	0	LECCHTNECNN	Carbamidomethyl(C)@3; Carbamidomethyl(C)@4; Deamidated(N)@7; Carbamidomethyl(C)@9		0.0315924	1450.52	726.269	1450.49	726.253	2	4	1.1.1.2189.12	18.6315	3979	18.5997
2	13.68	13.68	70.37	58.02	58.02	sp|P68416|3S11_HYDHA; sp|P68415|3S11_HYDSC	Short neurotoxin 1 OS=Hydrophis hardwickii PE=1 SV=2; Short neurotoxin 1 OS=Hydrophis schistosus PE=1 SV=1			0	0	LECCHTNECNN	Carbamidomethyl(C)@3; Carbamidomethyl(C)@4; Carbamidomethyl(C)@9		0.00354329	1449.51	725.763	1449.51	725.761	2	3	1.1.1.2194.10	18.8244	4879	18.7976
2	13.68	13.68	70.37	58.02	58.02	sp|P68416|3S11_HYDHA; sp|P68415|3S11_HYDSC	Short neurotoxin 1 OS=Hydrophis hardwickii PE=1 SV=2; Short neurotoxin 1 OS=Hydrophis schistosus PE=1 SV=1			0	0	LECCHTNECNN	Carbamidomethyl(C)@3; Carbamidomethyl(C)@4; Carbamidomethyl(C)@9		0.00220054	1449.51	725.762	1449.51	725.761	2	3	1.1.1.2357.5	25.2195	5827	25.1957
2	13.68	13.68	70.37	58.02	58.02	sp|P68416|3S11_HYDHA; sp|P68415|3S11_HYDSC	Short neurotoxin 1 OS=Hydrophis hardwickii PE=1 SV=2; Short neurotoxin 1 OS=Hydrophis schistosus PE=1 SV=1			0	0	LECCHTNECNN	Carbamidomethyl(C)@3; Carbamidomethyl(C)@4; Carbamidomethyl(C)@9		0.0166045	1449.52	725.769	1449.51	725.761	2	4	1.1.1.2389.8	26.4796	4107	26.4576
2	13.68	13.68	70.37	58.02	58.02	sp|P68416|3S11_HYDHA; sp|P68415|3S11_HYDSC	Short neurotoxin 1 OS=Hydrophis hardwickii PE=1 SV=2; Short neurotoxin 1 OS=Hydrophis schistosus PE=1 SV=1			0	0	LECCHTNECNN	Carbamidomethyl(C)@3; Carbamidomethyl(C)@4; Carbamidomethyl(C)@9		-0.00976211	1449.5	725.756	1449.51	725.761	2	3	1.1.1.2401.9	26.9623	4213	26.9775
2	13.68	13.68	70.37	58.02	58.02	sp|P68416|3S11_HYDHA; sp|P68415|3S11_HYDSC	Short neurotoxin 1 OS=Hydrophis hardwickii PE=1 SV=2; Short neurotoxin 1 OS=Hydrophis schistosus PE=1 SV=1			0	0	LECCHTNECNN	Carbamidomethyl(C)@3; Carbamidomethyl(C)@4; Carbamidomethyl(C)@9; Deamidated(N)@11		0.0151132	1450.51	726.26	1450.49	726.253	2	3	1.1.1.2526.7	31.9119	1926	31.9321
2	13.68	13.68	70.37	58.02	58.02	sp|P68416|3S11_HYDHA; sp|P68415|3S11_HYDSC	Short neurotoxin 1 OS=Hydrophis hardwickii PE=1 SV=2; Short neurotoxin 1 OS=Hydrophis schistosus PE=1 SV=1			0	0	LECCHTNECNN	Carbamidomethyl(C)@3; Carbamidomethyl(C)@4; Carbamidomethyl(C)@9		-0.0018277	1449.51	725.76	1449.51	725.761	2	4	1.1.1.2541.13	32.5232	1402	32.5686
2	13.68	13.68	70.37	58.02	58.02	sp|P68416|3S11_HYDHA; sp|P68415|3S11_HYDSC	Short neurotoxin 1 OS=Hydrophis hardwickii PE=1 SV=2; Short neurotoxin 1 OS=Hydrophis schistosus PE=1 SV=1			0	0	LECCHTNECNN	Carbamidomethyl(C)@3; Carbamidomethyl(C)@4; Carbamidomethyl(C)@9		-0.00018144	1449.51	725.761	1449.51	725.761	2	3	1.1.1.3553.4	72.7362	392	72.7093
2	13.68	13.68	70.37	58.02	58.02	sp|P68416|3S11_HYDHA; sp|P68415|3S11_HYDSC	Short neurotoxin 1 OS=Hydrophis hardwickii PE=1 SV=2; Short neurotoxin 1 OS=Hydrophis schistosus PE=1 SV=1			0	99	MTCCNQQSSQPK	Oxidation(M)@1; Carbamidomethyl(C)@3; Carbamidomethyl(C)@4	cleaved T-M@N-term	0.005784	1483.59	742.803	1483.59	742.8	2	15	1.1.1.1985.2	11.3796	1458	11.3346
2	13.68	13.68	70.37	58.02	58.02	sp|P68416|3S11_HYDHA; sp|P68415|3S11_HYDSC	Short neurotoxin 1 OS=Hydrophis hardwickii PE=1 SV=2; Short neurotoxin 1 OS=Hydrophis schistosus PE=1 SV=1			0	99	MTCCNQQSSQPK	Oxidation(M)@1; Carbamidomethyl(C)@3; Carbamidomethyl(C)@4	cleaved T-M@N-term	0.00724881	1483.59	742.804	1483.59	742.8	2	16	1.1.1.1986.2	11.4188	1424	11.424
[truncated: 1,647 more rows]

## Sheet: Peak 2
N	Unused	Total	%Cov	%Cov(50)	%Cov(95)	Accession	Found in UniProt June PP search of peak 2 (Y/N)	Found in UniProt January MASCOT search (Y/N)	Found in NCBI January PP search (Y/N)	Name	Species	Peptides(95%)			Biological Processes	Molecular Function	PANTHER ID
[truncated: 41 more rows]

[truncated: 25 more sheets: P2 Peptides, Peak 3, P3 Peptides, Peak 4a, P4a Peptides, Peak 4b, P4b Peptides, Peak 5a-5b, P5a5b Peptides, Peak asterisk, PAst Peptides, Peak 6a-6b, P6a6b Peptides, Peak 7, P7 Peptides, Peak 8a-8b, P8a8b Peptides, Peak 9a, P9a Peptides, Peak 9b …]
