# Supplementary material for: The Venom of the Spine-Bellied Sea Snake (Hydrophis curtus): Proteome, Toxin Diversity and Intraspecific Variation
Source: Int J Mol Sci. 2017 Dec 12;18(12):2695. doi: 10.3390/ijms18122695 (PMC5751296; doi:10.3390/ijms18122695)
Supplement: Supplementary file 1 [file ijms-18-02695-s001.zip › Table_S2_UniProtKB_June_protein_summaries_ProteinPilot.xlsx]

## Sheet: Info
Bold =	Winner protein detected by ProteinPilot. Where there is more than one winner the most logical or consistent result is bolded.
	In some cases MASCOT and ProteinPilot have matched different equal winner proteins from the same number group in ProteinPilot. In that case the accession number of the second protein has also been bolded.
Red =	Proteins excluded because they are (1) contaminants (eg trypsin) and/or (2) have only one significant unique sequence.
PP =	ProteinPilot

## Sheet: Peak 1
N	Unused	Total	%Cov	%Cov(50)	%Cov(95)	Accession	Found in UniProt January PP search of peak 1 (Y/N)	Found in UniProt June MASCOT search (Y/N)	Found in NCBI June PP search (Y/N)	Name	Species	Peptides(95%)			Biological Processes	Molecular Function	PANTHER ID
1	15.96	15.96	83.95	58.02	58.02	sp|P68416|3S11_HYDHA	Y	N	Y	Short neurotoxin 1 OS=Hydrophis hardwickii PE=1 SV=2	HYDHA	43
1	0	15.96	95	78.33	78.33	sp|P01437|3S11_HYDLA				Short neurotoxin 1 OS=Hydrophis lapemoides PE=1 SV=1	HYDLA	43
1	0	15.96	78.33	78.33	78.33	sp|P68415|3S11_HYDSC				Short neurotoxin 1 OS=Hydrophis schistosus PE=1 SV=1	HYDSC	43
1	0	13.37	73.53	52.94	52.94	tr|B6V825|B6V825_HYDCY				Short chain neurotoxin 2 (Fragment) OS=Hydrophis cyanocinctus PE=2 SV=1	HYDCY	36
2	4	4	8.911	6.271	6.271	tr|V8N4Z1|V8N4Z1_OPHHA	Y	N	N	Cationic trypsin-3 (Fragment) OS=Ophiophagus hannah GN=Try3 PE=3 SV=1	OPHHA	7
3	2	2	38.71	19.35	19.35	sp|P01434|3S11_ACAAN	N	N	N	Short neurotoxin 1 OS=Acanthophis antarcticus PE=1 SV=1	ACAAN	4	Only one significant unique sequence
3	0	2	14.46	14.46	14.46	tr|R4G7E6|R4G7E6_9SAUR				3FTx-Aca-118 OS=Acanthophis wellsi PE=2 SV=1	9SAUR	4
3	0	2	14.46	14.46	14.46	tr|R4G2D7|R4G2D7_9SAUR				3FTx-Aca-112 OS=Acanthophis wellsi PE=2 SV=1	9SAUR	4
4	2	2	2.413	2.413	2.413	tr|V8NYU4|V8NYU4_OPHHA	N	N	N	Keratin, type I cytoskeletal 18 OS=Ophiophagus hannah GN=krt18 PE=3 SV=1	OPHHA	1
4	0	2	1.952	1.952	1.952	tr|V8NTI2|V8NTI2_OPHHA				Keratin, type I cytoskeletal 19 (Fragment) OS=Ophiophagus hannah GN=KRT19 PE=3 SV=1	OPHHA	1

## Sheet: P1 Peptides
N	Unused	Total	%Cov	%Cov(50)	%Cov(95)	Accessions	Names	Used	Annotation	Contrib	Conf	Sequence	Modifications	Cleavages	dMass	Prec MW	Prec m/z	Theor MW	Theor m/z	Theor z	Sc	Spectrum	Time	PrecursorSignal	PrecursorElution
1	15.96	15.96	83.95	58.02	58.02	sp|P68416|3S11_HYDHA	Short neurotoxin 1 OS=Hydrophis hardwickii PE=1 SV=2			2	99	CGCPQVKPGIK	Carbamidomethyl(C)@1; Carbamidomethyl(C)@3	cleaved G-C@N-term	0.00379312	1242.62	415.216	1242.62	415.214	3	13	1.1.1.2197.3	13.3894	80751	13.3362
1	15.96	15.96	83.95	58.02	58.02	sp|P68416|3S11_HYDHA	Short neurotoxin 1 OS=Hydrophis hardwickii PE=1 SV=2			2	99	GCGCPQVK	Carbamidomethyl(C)@2; Carbamidomethyl(C)@4	cleaved K-P@C-term	0.00139467	904.391	453.203	904.39	453.202	2	11	1.1.1.2178.2	12.6359	128242	12.6687
1	15.96	15.96	83.95	58.02	58.02	sp|P68416|3S11_HYDHA	Short neurotoxin 1 OS=Hydrophis hardwickii PE=1 SV=2			2	99	GCGCPQVKPGIK	Carbamidomethyl(C)@2; Carbamidomethyl(C)@4		0.00351887	1299.65	434.223	1299.64	434.222	3	9	1.1.1.2863.2	39.6919	6988	39.6845
1	15.96	15.96	83.95	58.02	58.02	sp|P68416|3S11_HYDHA	Short neurotoxin 1 OS=Hydrophis hardwickii PE=1 SV=2			2	99	MTCCNQQSSQPK	Carbamidomethyl(C)@3; Carbamidomethyl(C)@4	cleaved T-M@N-term	-0.00249605	1467.59	734.801	1467.59	734.802	2	19	1.1.1.2168.8	12.2621	440914	12.3169
1	15.96	15.96	83.95	58.02	58.02	sp|P68416|3S11_HYDHA	Short neurotoxin 1 OS=Hydrophis hardwickii PE=1 SV=2			2	99	TTTNCAESSCY	Carbamidomethyl(C)@5; Carbamidomethyl(C)@10	cleaved Y-K@C-term	0.00282502	1292.47	647.241	1292.46	647.24	2	13	1.1.1.2308.5	17.7449	105953	18.0482
1	15.96	15.96	83.95	58.02	58.02	sp|P68416|3S11_HYDHA	Short neurotoxin 1 OS=Hydrophis hardwickii PE=1 SV=2			2	99	TTTNCAESSCYK	Carbamidomethyl(C)@5; Carbamidomethyl(C)@10		-0.0163282	1420.54	711.279	1420.56	711.287	2	10	1.1.1.2546.5	27.1414	5940	27.1223
1	15.96	15.96	83.95	58.02	58.02	sp|P68416|3S11_HYDHA	Short neurotoxin 1 OS=Hydrophis hardwickii PE=1 SV=2			1.69897	99	MTCCNQQSSQPKTTTNCAESSCYK	Carbamidomethyl(C)@3; Carbamidomethyl(C)@4; Carbamidomethyl(K)@12; Carbamidomethyl(C)@17; Carbamidomethyl(C)@22	cleaved T-M@N-term; missed K-T@12	0.000849813	2927.16	976.728	2927.16	976.728	3	15	1.1.1.2230.8	14.7	34202	14.7053
1	15.96	15.96	83.95	58.02	58.02	sp|P68416|3S11_HYDHA	Short neurotoxin 1 OS=Hydrophis hardwickii PE=1 SV=2			1.65758	99	GCPQVKPGIK	Carbamidomethyl(C)@2	cleaved C-G@N-term	0.00364339	1082.59	542.304	1082.59	542.303	2	13	1.1.1.2201.7	13.5613	447063	13.5323
1	15.96	15.96	83.95	58.02	58.02	sp|P68416|3S11_HYDHA	Short neurotoxin 1 OS=Hydrophis hardwickii PE=1 SV=2			0.403403	99	LECCHTNECNN	(Incorrect mod mass from prior version. Error: -18.0106) Carbamidomethyl(C)@3; Carbamidomethyl(C)@4; Carbamidomethyl(C)@9; Deamidated(N)@10; Protein Terminal Dehydrated@C-term		0.000677942	1432.48	717.248	1450.49	726.253	2	18	1.1.1.2184.10	12.8918	450715	12.9437
1	15.96	15.96	83.95	58.02	58.02	sp|P68416|3S11_HYDHA	Short neurotoxin 1 OS=Hydrophis hardwickii PE=1 SV=2			0.195179	36.23	GIKLECCHTNECNN	Carbamidomethyl(C)@6; Carbamidomethyl(C)@7; Carbamidomethyl(C)@12	cleaved P-G@N-term; missed K-L@3	0.0264991	1747.73	583.585	1747.71	583.576	3	7	1.1.1.2293.5	17.1525	4746	17.1777
1	15.96	15.96	83.95	58.02	58.02	sp|P68416|3S11_HYDHA	Short neurotoxin 1 OS=Hydrophis hardwickii PE=1 SV=2			0.00305075	25.62	CPQVKPGIK	Carbamidomethyl(C)@1	cleaved G-C@N-term	0.0218407	1025.59	513.803	1025.57	513.792	2	8	1.1.1.2215.4	14.0943	5262	14.1976
1	15.96	15.96	83.95	58.02	58.02	sp|P68416|3S11_HYDHA	Short neurotoxin 1 OS=Hydrophis hardwickii PE=1 SV=2			0.000434512	35.28	PGIKLECCHTNECNN	Carbamidomethyl(K)@4; Carbamidomethyl(C)@7; Carbamidomethyl(C)@8; Carbamidomethyl(C)@13	cleaved K-P@N-term; missed K-L@4	0.00369137	1901.79	951.9	1901.78	951.898	2	7	1.1.1.2344.13	19.1885	24794	19.2329
1	15.96	15.96	83.95	58.02	58.02	sp|P68416|3S11_HYDHA	Short neurotoxin 1 OS=Hydrophis hardwickii PE=1 SV=2			0	22.19	CCNQQSSQPKTTTNCAESSCYK	Carbamidomethyl(C)@1; Carbamidomethyl(C)@2; HexNAc(S)@7; Carbamidomethyl(C)@15; Carbamidomethyl(C)@20	cleaved T-C@N-term; missed K-T@10	0.00420394	2841.14	948.052	2841.13	948.051	3	11	1.1.1.2188.9	13.0565	161303	13.0617
1	15.96	15.96	83.95	58.02	58.02	sp|P68416|3S11_HYDHA	Short neurotoxin 1 OS=Hydrophis hardwickii PE=1 SV=2			0	22.03	CCNQQSSQPKTTTNCAESSCYK	Carbamidomethyl(C)@1; Carbamidomethyl(C)@2; HexNAc(S)@7; Carbamidomethyl(C)@15; Carbamidomethyl(C)@20	cleaved T-C@N-term; missed K-T@10	-0.00385267	2841.13	948.05	2841.13	948.051	3	11	1.1.1.2189.8	13.0958	343845	13.0617
1	15.96	15.96	83.95	58.02	58.02	sp|P68416|3S11_HYDHA	Short neurotoxin 1 OS=Hydrophis hardwickii PE=1 SV=2			0	18.9	CCNQQSSQPKTTTNCAESSCYK	Carbamidomethyl(C)@1; Carbamidomethyl(C)@2; HexNAc(S)@7; Carbamidomethyl(C)@15; Carbamidomethyl(C)@20	cleaved T-C@N-term; missed K-T@10	-0.00385267	2841.13	948.05	2841.13	948.051	3	10	1.1.1.2193.5	13.2525	343845	13.0617
1	15.96	15.96	83.95	58.02	58.02	sp|P68416|3S11_HYDHA	Short neurotoxin 1 OS=Hydrophis hardwickii PE=1 SV=2			0	21.12	CGCPQVKPGIK	Carbamidomethyl(C)@1; Carbamidomethyl(C)@3	cleaved G-C@N-term	0.00379312	1242.62	415.216	1242.62	415.214	3	12	1.1.1.2196.3	13.3451	80751	13.3362
1	15.96	15.96	83.95	58.02	58.02	sp|P68416|3S11_HYDHA	Short neurotoxin 1 OS=Hydrophis hardwickii PE=1 SV=2			0	33.98	GCGCPQVK	Delta:H(2)C(2)@N-term; Carbamidomethyl(C)@2; Carbamidomethyl(C)@4	cleaved K-P@C-term	-0.0184723	930.387	466.201	930.405	466.21	2	9	1.1.1.2279.5	16.5998	10543	16.5858
1	15.96	15.96	83.95	58.02	58.02	sp|P68416|3S11_HYDHA	Short neurotoxin 1 OS=Hydrophis hardwickii PE=1 SV=2			0	31.14	GCGCPQVK	Carbamidomethyl(C)@2; Carbamidomethyl(C)@4	cleaved K-P@C-term	0.00139467	904.391	453.203	904.39	453.202	2	7	1.1.1.2177.2	12.5968	128242	12.6687
1	15.96	15.96	83.95	58.02	58.02	sp|P68416|3S11_HYDHA	Short neurotoxin 1 OS=Hydrophis hardwickii PE=1 SV=2			0	28.55	GCGCPQVK	Delta:H(2)C(2)@N-term; Carbamidomethyl(C)@2; Carbamidomethyl(C)@4	cleaved K-P@C-term	-0.0184723	930.387	466.201	930.405	466.21	2	9	1.1.1.2278.4	16.5581	10543	16.5858
1	15.96	15.96	83.95	58.02	58.02	sp|P68416|3S11_HYDHA	Short neurotoxin 1 OS=Hydrophis hardwickii PE=1 SV=2			0	21.66	GCGCPQVK	Carbamidomethyl(C)@2; Carbamidomethyl(C)@4	cleaved K-P@C-term	0.00139467	904.391	453.203	904.39	453.202	2	5	1.1.1.2182.3	12.7954	136473	12.6687
1	15.96	15.96	83.95	58.02	58.02	sp|P68416|3S11_HYDHA	Short neurotoxin 1 OS=Hydrophis hardwickii PE=1 SV=2			0	21.41	GCGCPQVK	Delta:H(2)C(2)@N-term; Carbamidomethyl(C)@2; Carbamidomethyl(C)@4	cleaved K-P@C-term	-0.0256744	930.379	466.197	930.405	466.21	2	8	1.1.1.2273.4	16.3615	8824	16.3892
1	15.96	15.96	83.95	58.02	58.02	sp|P68416|3S11_HYDHA	Short neurotoxin 1 OS=Hydrophis hardwickii PE=1 SV=2			0	21.34	GCGCPQVK	Formyl@N-term; Carbamidomethyl(C)@2; Carbamidomethyl(C)@4	cleaved K-P@C-term	0.00366185	932.388	467.201	932.384	467.199	2	6	1.1.1.2286.3	16.8711	2407	16.8617
1	15.96	15.96	83.95	58.02	58.02	sp|P68416|3S11_HYDHA	Short neurotoxin 1 OS=Hydrophis hardwickii PE=1 SV=2			0	99	GCGCPQVKPGIK	Carbamidomethyl(C)@2; Carbamidomethyl(C)@4		-0.00279826	1299.64	434.221	1299.64	434.222	3	14	1.1.1.2195.2	13.3034	11209080	13.5323
1	15.96	15.96	83.95	58.02	58.02	sp|P68416|3S11_HYDHA	Short neurotoxin 1 OS=Hydrophis hardwickii PE=1 SV=2			0	99	GCGCPQVKPGIK	Carbamidomethyl(C)@2; Carbamidomethyl(C)@4		-0.00316447	1299.64	434.221	1299.64	434.222	3	17	1.1.1.2196.5	13.3501	11209080	13.5323
1	15.96	15.96	83.95	58.02	58.02	sp|P68416|3S11_HYDHA	Short neurotoxin 1 OS=Hydrophis hardwickii PE=1 SV=2			0	99	GCGCPQVKPGIK	Carbamidomethyl(C)@2; Carbamidomethyl(C)@4		-0.00524048	1299.64	650.826	1299.64	650.829	2	20	1.1.1.2197.7	13.4094	5579560	13.454
1	15.96	15.96	83.95	58.02	58.02	sp|P68416|3S11_HYDHA	Short neurotoxin 1 OS=Hydrophis hardwickii PE=1 SV=2			0	99	GCGCPQVKPGIK	Carbamidomethyl(C)@2; Carbamidomethyl(C)@4		-0.00524048	1299.64	650.826	1299.64	650.829	2	20	1.1.1.2198.4	13.4338	6225012	13.454
1	15.96	15.96	83.95	58.02	58.02	sp|P68416|3S11_HYDHA	Short neurotoxin 1 OS=Hydrophis hardwickii PE=1 SV=2			0	99	GCGCPQVKPGIK	Carbamidomethyl(C)@2; Carbamidomethyl(C)@4		-0.00316447	1299.64	434.221	1299.64	434.222	3	19	1.1.1.2200.3	13.5071	11209080	13.5323
1	15.96	15.96	83.95	58.02	58.02	sp|P68416|3S11_HYDHA	Short neurotoxin 1 OS=Hydrophis hardwickii PE=1 SV=2			0	99	GCGCPQVKPGIK	Carbamidomethyl(C)@2; Carbamidomethyl(C)@4		-0.00609497	1299.64	650.826	1299.64	650.829	2	20	1.1.1.2202.6	13.6005	5976940	13.6107
1	15.96	15.96	83.95	58.02	58.02	sp|P68416|3S11_HYDHA	Short neurotoxin 1 OS=Hydrophis hardwickii PE=1 SV=2			0	99	GCGCPQVKPGIK	Carbamidomethyl(C)@2; Carbamidomethyl(C)@4		-0.00279826	1299.64	434.221	1299.64	434.222	3	18	1.1.1.2203.2	13.6299	10957320	13.6107
1	15.96	15.96	83.95	58.02	58.02	sp|P68416|3S11_HYDHA	Short neurotoxin 1 OS=Hydrophis hardwickii PE=1 SV=2			0	99	GCGCPQVKPGIK	Carbamidomethyl(C)@2; Carbamidomethyl(C)@4		-0.00316447	1299.64	434.221	1299.64	434.222	3	20	1.1.1.2205.2	13.6959	10915220	13.6898
1	15.96	15.96	83.95	58.02	58.02	sp|P68416|3S11_HYDHA	Short neurotoxin 1 OS=Hydrophis hardwickii PE=1 SV=2			0	99	GCGCPQVKPGIK	Carbamidomethyl(C)@2; Carbamidomethyl(C)@4		-0.0063391	1299.64	650.826	1299.64	650.829	2	20	1.1.1.2207.4	13.7941	5674454	13.8068
1	15.96	15.96	83.95	58.02	58.02	sp|P68416|3S11_HYDHA	Short neurotoxin 1 OS=Hydrophis hardwickii PE=1 SV=2			0	99	GCGCPQVKPGIK	Carbamidomethyl(C)@2; Carbamidomethyl(C)@4		-0.00224894	1299.64	434.221	1299.64	434.222	3	17	1.1.1.2208.3	13.8204	9987743	13.8068
1	15.96	15.96	83.95	58.02	58.02	sp|P68416|3S11_HYDHA	Short neurotoxin 1 OS=Hydrophis hardwickii PE=1 SV=2			0	99	GCGCPQVKPGIK	Carbamidomethyl(C)@2; Carbamidomethyl(C)@4		-0.00224894	1299.64	434.221	1299.64	434.222	3	21	1.1.1.2210.2	13.891	9059167	13.8848
1	15.96	15.96	83.95	58.02	58.02	sp|P68416|3S11_HYDHA	Short neurotoxin 1 OS=Hydrophis hardwickii PE=1 SV=2			0	99	GCGCPQVKPGIK	Carbamidomethyl(C)@2; Carbamidomethyl(C)@4; Deamidated(Q)@6		0.00866596	1300.64	651.325	1300.63	651.321	2	17	1.1.1.2210.8	13.906	247451	13.8848
1	15.96	15.96	83.95	58.02	58.02	sp|P68416|3S11_HYDHA	Short neurotoxin 1 OS=Hydrophis hardwickii PE=1 SV=2			0	99	GCGCPQVKPGIK	Carbamidomethyl(C)@2; Carbamidomethyl(C)@4		-0.00646118	1299.64	650.825	1299.64	650.829	2	20	1.1.1.2211.9	13.9524	5097319	13.8848
1	15.96	15.96	83.95	58.02	58.02	sp|P68416|3S11_HYDHA	Short neurotoxin 1 OS=Hydrophis hardwickii PE=1 SV=2			0	99	GCGCPQVKPGIK	Carbamidomethyl(C)@2; Carbamidomethyl(C)@4; Deamidated(Q)@6		0.0136708	1300.64	651.327	1300.63	651.321	2	17	1.1.1.2212.3	13.9764	241333	14.0017
1	15.96	15.96	83.95	58.02	58.02	sp|P68416|3S11_HYDHA	Short neurotoxin 1 OS=Hydrophis hardwickii PE=1 SV=2			0	99	GCGCPQVKPGIK	Carbamidomethyl(C)@2; Carbamidomethyl(C)@4		-0.00188273	1299.64	434.221	1299.64	434.222	3	15	1.1.1.2214.2	14.0547	8745323	14.0804
1	15.96	15.96	83.95	58.02	58.02	sp|P68416|3S11_HYDHA	Short neurotoxin 1 OS=Hydrophis hardwickii PE=1 SV=2			0	99	GCGCPQVKPGIK	Carbamidomethyl(C)@2; Carbamidomethyl(C)@4		-0.0063391	1299.64	650.826	1299.64	650.829	2	20	1.1.1.2214.4	14.0747	4505173	14.0804
1	15.96	15.96	83.95	58.02	58.02	sp|P68416|3S11_HYDHA	Short neurotoxin 1 OS=Hydrophis hardwickii PE=1 SV=2			0	99	GCGCPQVKPGIK	Carbamidomethyl(C)@2; Carbamidomethyl(C)@4		-0.00188273	1299.64	434.221	1299.64	434.222	3	16	1.1.1.2215.2	14.0867	8745323	14.0804
1	15.96	15.96	83.95	58.02	58.02	sp|P68416|3S11_HYDHA	Short neurotoxin 1 OS=Hydrophis hardwickii PE=1 SV=2			0	99	GCGCPQVKPGIK	Carbamidomethyl(C)@2; Carbamidomethyl(C)@4		-0.00188273	1299.64	434.221	1299.64	434.222	3	17	1.1.1.2216.3	14.1284	8745323	14.0804
1	15.96	15.96	83.95	58.02	58.02	sp|P68416|3S11_HYDHA	Short neurotoxin 1 OS=Hydrophis hardwickii PE=1 SV=2			0	99	GCGCPQVKPGIK	Carbamidomethyl(C)@2; Carbamidomethyl(C)@4		-0.0063391	1299.64	650.826	1299.64	650.829	2	18	1.1.1.2216.7	14.1384	4505173	14.0804
1	15.96	15.96	83.95	58.02	58.02	sp|P68416|3S11_HYDHA	Short neurotoxin 1 OS=Hydrophis hardwickii PE=1 SV=2			0	99	GCGCPQVKPGIK	Carbamidomethyl(C)@2; Carbamidomethyl(C)@4		-0.0063391	1299.64	650.826	1299.64	650.829	2	20	1.1.1.2217.7	14.1823	4505173	14.0804
1	15.96	15.96	83.95	58.02	58.02	sp|P68416|3S11_HYDHA	Short neurotoxin 1 OS=Hydrophis hardwickii PE=1 SV=2			0	99	GCGCPQVKPGIK	Carbamidomethyl(C)@2; Carbamidomethyl(C)@4		-0.00160807	1299.64	434.221	1299.64	434.222	3	18	1.1.1.2220.2	14.2845	8087340	14.3148
1	15.96	15.96	83.95	58.02	58.02	sp|P68416|3S11_HYDHA	Short neurotoxin 1 OS=Hydrophis hardwickii PE=1 SV=2			0	99	GCGCPQVKPGIK	Carbamidomethyl(C)@2; Carbamidomethyl(C)@4		-0.00160807	1299.64	434.221	1299.64	434.222	3	18	1.1.1.2221.3	14.3236	8087340	14.3148
1	15.96	15.96	83.95	58.02	58.02	sp|P68416|3S11_HYDHA	Short neurotoxin 1 OS=Hydrophis hardwickii PE=1 SV=2			0	99	GCGCPQVKPGIK	Carbamidomethyl(C)@2; Carbamidomethyl(C)@4		-0.00524048	1299.64	650.826	1299.64	650.829	2	19	1.1.1.2222.2	14.3728	3945085	14.3148
1	15.96	15.96	83.95	58.02	58.02	sp|P68416|3S11_HYDHA	Short neurotoxin 1 OS=Hydrophis hardwickii PE=1 SV=2			0	99	GCGCPQVKPGIK	Carbamidomethyl(C)@2; Carbamidomethyl(C)@4		-0.00188273	1299.64	434.221	1299.64	434.222	3	12	1.1.1.2223.2	14.3994	7482405	14.4321
1	15.96	15.96	83.95	58.02	58.02	sp|P68416|3S11_HYDHA	Short neurotoxin 1 OS=Hydrophis hardwickii PE=1 SV=2			0	99	GCGCPQVKPGIK	Carbamidomethyl(C)@2; Carbamidomethyl(C)@4		-0.00188273	1299.64	434.221	1299.64	434.222	3	12	1.1.1.2224.3	14.4409	7482405	14.4321
1	15.96	15.96	83.95	58.02	58.02	sp|P68416|3S11_HYDHA	Short neurotoxin 1 OS=Hydrophis hardwickii PE=1 SV=2			0	99	GCGCPQVKPGIK	Carbamidomethyl(C)@2; Carbamidomethyl(C)@4		-0.00524048	1299.64	650.826	1299.64	650.829	2	20	1.1.1.2224.7	14.4509	3945085	14.3148
1	15.96	15.96	83.95	58.02	58.02	sp|P68416|3S11_HYDHA	Short neurotoxin 1 OS=Hydrophis hardwickii PE=1 SV=2			0	99	GCGCPQVKPGIK	Carbamidomethyl(C)@2; Carbamidomethyl(C)@4		-0.00133342	1299.64	434.221	1299.64	434.222	3	13	1.1.1.2228.3	14.6019	6894993	14.5494
1	15.96	15.96	83.95	58.02	58.02	sp|P68416|3S11_HYDHA	Short neurotoxin 1 OS=Hydrophis hardwickii PE=1 SV=2			0	99	GCGCPQVKPGIK	Carbamidomethyl(C)@2; Carbamidomethyl(C)@4		-0.00646118	1299.64	650.825	1299.64	650.829	2	20	1.1.1.2229.5	14.641	3955982	14.3148
1	15.96	15.96	83.95	58.02	58.02	sp|P68416|3S11_HYDHA	Short neurotoxin 1 OS=Hydrophis hardwickii PE=1 SV=2			0	99	GCGCPQVKPGIK	Carbamidomethyl(C)@2; Carbamidomethyl(C)@4		-0.00133342	1299.64	434.221	1299.64	434.222	3	17	1.1.1.2230.2	14.6725	6894993	14.5494
1	15.96	15.96	83.95	58.02	58.02	sp|P68416|3S11_HYDHA	Short neurotoxin 1 OS=Hydrophis hardwickii PE=1 SV=2			0	99	GCGCPQVKPGIK	Carbamidomethyl(C)@2; Carbamidomethyl(C)@4		-0.0047522	1299.64	650.826	1299.64	650.829	2	19	1.1.1.2232.3	14.7528	3675692	14.3539
1	15.96	15.96	83.95	58.02	58.02	sp|P68416|3S11_HYDHA	Short neurotoxin 1 OS=Hydrophis hardwickii PE=1 SV=2			0	99	GCGCPQVKPGIK	Carbamidomethyl(C)@2; Carbamidomethyl(C)@4		-0.000143233	1299.64	434.221	1299.64	434.222	3	19	1.1.1.2235.3	14.8701	6145382	14.783
1	15.96	15.96	83.95	58.02	58.02	sp|P68416|3S11_HYDHA	Short neurotoxin 1 OS=Hydrophis hardwickii PE=1 SV=2			0	99	GCGCPQVKPGIK	Carbamidomethyl(C)@2; Carbamidomethyl(C)@4		-0.00328736	1299.64	650.827	1299.64	650.829	2	20	1.1.1.2237.3	14.9585	3140474	14.5494
1	15.96	15.96	83.95	58.02	58.02	sp|P68416|3S11_HYDHA	Short neurotoxin 1 OS=Hydrophis hardwickii PE=1 SV=2			0	99	GCGCPQVKPGIK	Carbamidomethyl(C)@2; Carbamidomethyl(C)@4		-0.00206666	1299.64	650.828	1299.64	650.829	2	20	1.1.1.2238.2	14.9901	3205772	14.5881
1	15.96	15.96	83.95	58.02	58.02	sp|P68416|3S11_HYDHA	Short neurotoxin 1 OS=Hydrophis hardwickii PE=1 SV=2			0	99	GCGCPQVKPGIK	Carbamidomethyl(C)@2; Carbamidomethyl(C)@4		0.00168782	1299.64	434.222	1299.64	434.222	3	14	1.1.1.2240.2	15.0632	5398034	15.0178
1	15.96	15.96	83.95	58.02	58.02	sp|P68416|3S11_HYDHA	Short neurotoxin 1 OS=Hydrophis hardwickii PE=1 SV=2			0	99	GCGCPQVKPGIK	Carbamidomethyl(C)@2; Carbamidomethyl(C)@4		-0.000479746	1299.64	650.828	1299.64	650.829	2	20	1.1.1.2242.4	15.1465	2595065	14.7443
1	15.96	15.96	83.95	58.02	58.02	sp|P68416|3S11_HYDHA	Short neurotoxin 1 OS=Hydrophis hardwickii PE=1 SV=2			0	99	GCGCPQVKPGIK	Carbamidomethyl(C)@2; Carbamidomethyl(C)@4		0.000252673	1299.64	650.829	1299.64	650.829	2	20	1.1.1.2243.2	15.1805	2587460	14.783
1	15.96	15.96	83.95	58.02	58.02	sp|P68416|3S11_HYDHA	Short neurotoxin 1 OS=Hydrophis hardwickii PE=1 SV=2			0	99	GCGCPQVKPGIK	Carbamidomethyl(C)@2; Carbamidomethyl(C)@4		0.00141316	1299.64	434.222	1299.64	434.222	3	14	1.1.1.2245.2	15.261	4512969	15.135
1	15.96	15.96	83.95	58.02	58.02	sp|P68416|3S11_HYDHA	Short neurotoxin 1 OS=Hydrophis hardwickii PE=1 SV=2			0	99	GCGCPQVKPGIK	Carbamidomethyl(C)@2; Carbamidomethyl(C)@4		0.00141316	1299.64	434.222	1299.64	434.222	3	14	1.1.1.2246.4	15.3025	4512969	15.135
1	15.96	15.96	83.95	58.02	58.02	sp|P68416|3S11_HYDHA	Short neurotoxin 1 OS=Hydrophis hardwickii PE=1 SV=2			0	99	GCGCPQVKPGIK	Carbamidomethyl(C)@2; Carbamidomethyl(C)@4		0.000772292	1299.64	434.222	1299.64	434.222	3	13	1.1.1.2250.2	15.4559	4830328	15.135
1	15.96	15.96	83.95	58.02	58.02	sp|P68416|3S11_HYDHA	Short neurotoxin 1 OS=Hydrophis hardwickii PE=1 SV=2			0	99	GCGCPQVKPGIK	Carbamidomethyl(C)@2; Carbamidomethyl(C)@4		0.000496813	1299.64	650.829	1299.64	650.829	2	18	1.1.1.2253.4	15.576	1287818	15.1742
1	15.96	15.96	83.95	58.02	58.02	sp|P68416|3S11_HYDHA	Short neurotoxin 1 OS=Hydrophis hardwickii PE=1 SV=2			0	99	GCGCPQVKPGIK	Carbamidomethyl(C)@2; Carbamidomethyl(C)@4		0.000131424	1299.64	434.222	1299.64	434.222	3	14	1.1.1.2255.2	15.6492	3657848	15.2522
1	15.96	15.96	83.95	58.02	58.02	sp|P68416|3S11_HYDHA	Short neurotoxin 1 OS=Hydrophis hardwickii PE=1 SV=2			0	99	GCGCPQVKPGIK	Carbamidomethyl(C)@2; Carbamidomethyl(C)@4		-0.00105876	1299.64	434.221	1299.64	434.222	3	12	1.1.1.2260.2	15.8452	2427463	15.4472
1	15.96	15.96	83.95	58.02	58.02	sp|P68416|3S11_HYDHA	Short neurotoxin 1 OS=Hydrophis hardwickii PE=1 SV=2			0	99	GCGCPQVKPGIK	Carbamidomethyl(C)@2; Carbamidomethyl(C)@4		-0.000417891	1299.64	434.221	1299.64	434.222	3	14	1.1.1.2265.2	16.0413	1547858	15.6427
1	15.96	15.96	83.95	58.02	58.02	sp|P68416|3S11_HYDHA	Short neurotoxin 1 OS=Hydrophis hardwickii PE=1 SV=2			0	99	GCGCPQVKPGIK	Carbamidomethyl(C)@2; Carbamidomethyl(C)@4		0.00196247	1299.64	434.222	1299.64	434.222	3	15	1.1.1.2270.2	16.2383	1036490	15.9167
1	15.96	15.96	83.95	58.02	58.02	sp|P68416|3S11_HYDHA	Short neurotoxin 1 OS=Hydrophis hardwickii PE=1 SV=2			0	99	GCGCPQVKPGIK	Carbamidomethyl(C)@2; Carbamidomethyl(C)@4		-0.00371378	1299.64	434.22	1299.64	434.222	3	15	1.1.1.2275.2	16.4349	688816	16.5068
1	15.96	15.96	83.95	58.02	58.02	sp|P68416|3S11_HYDHA	Short neurotoxin 1 OS=Hydrophis hardwickii PE=1 SV=2			0	99	GCGCPQVKPGIK	Carbamidomethyl(C)@2; Carbamidomethyl(C)@4		0.00208372	1299.64	650.83	1299.64	650.829	2	16	1.1.1.2276.10	16.4941	178801	16.5858
1	15.96	15.96	83.95	58.02	58.02	sp|P68416|3S11_HYDHA	Short neurotoxin 1 OS=Hydrophis hardwickii PE=1 SV=2			0	99	GCGCPQVKPGIK	Carbamidomethyl(C)@2; Carbamidomethyl(C)@4		-0.00581949	1299.64	434.22	1299.64	434.222	3	14	1.1.1.2284.2	16.7894	682014	16.9405
1	15.96	15.96	83.95	58.02	58.02	sp|P68416|3S11_HYDHA	Short neurotoxin 1 OS=Hydrophis hardwickii PE=1 SV=2			0	99	GCGCPQVKPGIK	Carbamidomethyl(C)@2; Carbamidomethyl(C)@4		-0.00581949	1299.64	434.22	1299.64	434.222	3	13	1.1.1.2290.2	17.0265	682014	16.9405
1	15.96	15.96	83.95	58.02	58.02	sp|P68416|3S11_HYDHA	Short neurotoxin 1 OS=Hydrophis hardwickii PE=1 SV=2			0	99	GCGCPQVKPGIK	Carbamidomethyl(C)@2; Carbamidomethyl(C)@4		-0.00581949	1299.64	434.22	1299.64	434.222	3	15	1.1.1.2291.2	17.066	682014	16.9405
1	15.96	15.96	83.95	58.02	58.02	sp|P68416|3S11_HYDHA	Short neurotoxin 1 OS=Hydrophis hardwickii PE=1 SV=2			0	99	GCGCPQVKPGIK	Carbamidomethyl(C)@2; Carbamidomethyl(C)@4		0.00696652	1299.65	650.832	1299.64	650.829	2	13	1.1.1.2298.9	17.3602	75332	17.3754
1	15.96	15.96	83.95	58.02	58.02	sp|P68416|3S11_HYDHA	Short neurotoxin 1 OS=Hydrophis hardwickii PE=1 SV=2			0	99	GCGCPQVKPGIK	Carbamidomethyl(C)@2; Carbamidomethyl(C)@4		-0.000143233	1299.64	434.221	1299.64	434.222	3	12	1.1.1.2300.3	17.4239	377869	17.4148
1	15.96	15.96	83.95	58.02	58.02	sp|P68416|3S11_HYDHA	Short neurotoxin 1 OS=Hydrophis hardwickii PE=1 SV=2			0	99	GCGCPQVKPGIK	Carbamidomethyl(C)@2; Carbamidomethyl(C)@4		-0.000692548	1299.64	434.221	1299.64	434.222	3	12	1.1.1.2306.3	17.661	278706	17.7307
1	15.96	15.96	83.95	58.02	58.02	sp|P68416|3S11_HYDHA	Short neurotoxin 1 OS=Hydrophis hardwickii PE=1 SV=2			0	99	GCGCPQVKPGIK	Carbamidomethyl(C)@2; Carbamidomethyl(C)@4		0.00550168	1299.65	650.831	1299.64	650.829	2	12	1.1.1.2314.5	17.9833	66861	17.9688
1	15.96	15.96	83.95	58.02	58.02	sp|P68416|3S11_HYDHA	Short neurotoxin 1 OS=Hydrophis hardwickii PE=1 SV=2			0	99	GCGCPQVKPGIK	Carbamidomethyl(C)@2; Carbamidomethyl(C)@4		0.000131424	1299.64	434.222	1299.64	434.222	3	13	1.1.1.2320.3	18.2154	248039	18.1272
1	15.96	15.96	83.95	58.02	58.02	sp|P68416|3S11_HYDHA	Short neurotoxin 1 OS=Hydrophis hardwickii PE=1 SV=2			0	99	GCGCPQVKPGIK	Carbamidomethyl(C)@2; Carbamidomethyl(C)@4		0.000131424	1299.64	434.222	1299.64	434.222	3	14	1.1.1.2325.2	18.4111	255441	18.3643
1	15.96	15.96	83.95	58.02	58.02	sp|P68416|3S11_HYDHA	Short neurotoxin 1 OS=Hydrophis hardwickii PE=1 SV=2			0	99	GCGCPQVKPGIK	Carbamidomethyl(C)@2; Carbamidomethyl(C)@4		-0.000143233	1299.64	434.221	1299.64	434.222	3	12	1.1.1.2330.2	18.6096	250297	18.4836
1	15.96	15.96	83.95	58.02	58.02	sp|P68416|3S11_HYDHA	Short neurotoxin 1 OS=Hydrophis hardwickii PE=1 SV=2			0	99	GCGCPQVKPGIK	Carbamyl@N-term; Carbamidomethyl(C)@2; Carbamidomethyl(C)@4		-0.00165355	1342.65	672.331	1342.65	672.332	2	10	1.1.1.2335.8	18.8214	15267	18.7996
1	15.96	15.96	83.95	58.02	58.02	sp|P68416|3S11_HYDHA	Short neurotoxin 1 OS=Hydrophis hardwickii PE=1 SV=2			0	99	GCGCPQVKPGIK	Formyl@N-term; Carbamidomethyl(C)@2; Carbamidomethyl(C)@4		-0.00072198	1327.64	664.826	1327.64	664.826	2	15	1.1.1.2336.9	18.8634	395470	19.115
1	15.96	15.96	83.95	58.02	58.02	sp|P68416|3S11_HYDHA	Short neurotoxin 1 OS=Hydrophis hardwickii PE=1 SV=2			0	99	GCGCPQVKPGIK	Formyl@N-term; Carbamidomethyl(C)@2; Carbamidomethyl(C)@4		-0.00047784	1327.64	664.826	1327.64	664.826	2	17	1.1.1.2340.6	19.0133	395470	19.115
1	15.96	15.96	83.95	58.02	58.02	sp|P68416|3S11_HYDHA	Short neurotoxin 1 OS=Hydrophis hardwickii PE=1 SV=2			0	99	GCGCPQVKPGIK	Formyl@N-term; Carbamidomethyl(C)@2; Carbamidomethyl(C)@4		-0.00047784	1327.64	664.826	1327.64	664.826	2	18	1.1.1.2341.10	19.0627	395470	19.115
1	15.96	15.96	83.95	58.02	58.02	sp|P68416|3S11_HYDHA	Short neurotoxin 1 OS=Hydrophis hardwickii PE=1 SV=2			0	99	GCGCPQVKPGIK	Formyl@N-term; Carbamidomethyl(C)@2; Carbamidomethyl(C)@4		-0.00047784	1327.64	664.826	1327.64	664.826	2	18	1.1.1.2345.9	19.2177	395470	19.115
1	15.96	15.96	83.95	58.02	58.02	sp|P68416|3S11_HYDHA	Short neurotoxin 1 OS=Hydrophis hardwickii PE=1 SV=2			0	99	GCGCPQVKPGIK	Carbamidomethyl(C)@2; Carbamidomethyl(C)@4		0.00168782	1299.64	434.222	1299.64	434.222	3	12	1.1.1.2346.2	19.2397	185239	19.2329
1	15.96	15.96	83.95	58.02	58.02	sp|P68416|3S11_HYDHA	Short neurotoxin 1 OS=Hydrophis hardwickii PE=1 SV=2			0	99	GCGCPQVKPGIK	Formyl@N-term; Carbamidomethyl(C)@2; Carbamidomethyl(C)@4		-0.00169854	1327.64	664.825	1327.64	664.826	2	14	1.1.1.2350.7	19.4099	395470	19.115
1	15.96	15.96	83.95	58.02	58.02	sp|P68416|3S11_HYDHA	Short neurotoxin 1 OS=Hydrophis hardwickii PE=1 SV=2			0	99	GCGCPQVKPGIK	Formyl@N-term; Carbamidomethyl(C)@2; Carbamidomethyl(C)@4		0.00196356	1327.64	664.827	1327.64	664.826	2	13	1.1.1.2355.7	19.6069	259533	19.1937
1	15.96	15.96	83.95	58.02	58.02	sp|P68416|3S11_HYDHA	Short neurotoxin 1 OS=Hydrophis hardwickii PE=1 SV=2			0	99	GCGCPQVKPGIK	Carbamidomethyl(C)@2; Carbamidomethyl(C)@4		0.00708941	1299.65	434.224	1299.64	434.222	3	13	1.1.1.2370.2	20.1863	139131	20.1796
1	15.96	15.96	83.95	58.02	58.02	sp|P68416|3S11_HYDHA	Short neurotoxin 1 OS=Hydrophis hardwickii PE=1 SV=2			0	99	GCGCPQVKPGIK	Delta:H(2)C(2)@N-term; Carbamidomethyl(C)@2; Carbamidomethyl(C)@4		-0.0390299	1325.62	663.817	1325.66	663.836	2	15	1.1.1.2375.7	20.3954	835977	20.4157
1	15.96	15.96	83.95	58.02	58.02	sp|P68416|3S11_HYDHA	Short neurotoxin 1 OS=Hydrophis hardwickii PE=1 SV=2			0	99	GCGCPQVKPGIK	Carbamidomethyl(C)@2; Carbamidomethyl(C)@4; Formyl(K)@8		-0.00108819	1327.64	664.826	1327.64	664.826	2	15	1.1.1.2388.7	20.9084	402348	21.0475
1	15.96	15.96	83.95	58.02	58.02	sp|P68416|3S11_HYDHA	Short neurotoxin 1 OS=Hydrophis hardwickii PE=1 SV=2			0	99	GCGCPQVKPGIK	Carbamidomethyl(C)@2; Carbamidomethyl(C)@4; Formyl(K)@12		-0.00108819	1327.64	664.826	1327.64	664.826	2	17	1.1.1.2392.8	21.0694	402348	21.0475
1	15.96	15.96	83.95	58.02	58.02	sp|P68416|3S11_HYDHA	Short neurotoxin 1 OS=Hydrophis hardwickii PE=1 SV=2			0	99	GCGCPQVKPGIK	Carbamidomethyl(C)@2; Carbamidomethyl(C)@4; Formyl(K)@8		-0.00108819	1327.64	664.826	1327.64	664.826	2	18	1.1.1.2397.5	21.2599	402348	21.0475
1	15.96	15.96	83.95	58.02	58.02	sp|P68416|3S11_HYDHA	Short neurotoxin 1 OS=Hydrophis hardwickii PE=1 SV=2			0	99	GCGCPQVKPGIK	Carbamidomethyl(C)@2; Carbamidomethyl(C)@4; Formyl(K)@8		-0.00108819	1327.64	664.826	1327.64	664.826	2	13	1.1.1.2402.4	21.4556	402348	21.0475
1	15.96	15.96	83.95	58.02	58.02	sp|P68416|3S11_HYDHA	Short neurotoxin 1 OS=Hydrophis hardwickii PE=1 SV=2			0	99	GCGCPQVKPGIK	Carbamidomethyl(C)@2; Carbamidomethyl(C)@4		0.00406818	1299.65	434.223	1299.64	434.222	3	12	1.1.1.2492.2	25.0012	42703	25.0705
1	15.96	15.96	83.95	58.02	58.02	sp|P68416|3S11_HYDHA	Short neurotoxin 1 OS=Hydrophis hardwickii PE=1 SV=2			0	99	GCGCPQVKPGIK	Carbamidomethyl(C)@2; Carbamidomethyl(C)@4		0.00434284	1299.65	434.223	1299.64	434.222	3	12	1.1.1.2500.2	25.3164	47964	25.3051
1	15.96	15.96	83.95	58.02	58.02	sp|P68416|3S11_HYDHA	Short neurotoxin 1 OS=Hydrophis hardwickii PE=1 SV=2			0	99	GCGCPQVKPGIK	Carbamidomethyl(C)@2; Carbamidomethyl(C)@4		0.0101403	1299.65	650.834	1299.64	650.829	2	11	1.1.1.2510.5	25.7114	19251	25.7366
1	15.96	15.96	83.95	58.02	58.02	sp|P68416|3S11_HYDHA	Short neurotoxin 1 OS=Hydrophis hardwickii PE=1 SV=2			0	99	GCGCPQVKPGIK	Carbamidomethyl(C)@2; Carbamidomethyl(C)@4; Carboxy(K)@12		-0.0167998	1343.62	672.815	1343.63	672.824	2	15	1.1.1.2523.6	26.2287	229368	26.2911
1	15.96	15.96	83.95	58.02	58.02	sp|P68416|3S11_HYDHA	Short neurotoxin 1 OS=Hydrophis hardwickii PE=1 SV=2			0	99	GCGCPQVKPGIK	Carbamidomethyl(C)@2; Carbamidomethyl(C)@4; Carboxy(K)@8		-0.0167998	1343.62	672.815	1343.63	672.824	2	16	1.1.1.2524.4	26.2633	229368	26.2911
1	15.96	15.96	83.95	58.02	58.02	sp|P68416|3S11_HYDHA	Short neurotoxin 1 OS=Hydrophis hardwickii PE=1 SV=2			0	99	GCGCPQVKPGIK	Carbamidomethyl(C)@2; Carbamidomethyl(C)@4; Carboxy(K)@8		-0.0167998	1343.62	672.815	1343.63	672.824	2	16	1.1.1.2528.6	26.4277	229368	26.2911
1	15.96	15.96	83.95	58.02	58.02	sp|P68416|3S11_HYDHA	Short neurotoxin 1 OS=Hydrophis hardwickii PE=1 SV=2			0	99	GCGCPQVKPGIK	Carbamidomethyl(C)@2; Carbamidomethyl(C)@4		0.00330442	1299.65	650.83	1299.64	650.829	2	9	1.1.1.2533.3	26.6187	17569	26.6092
1	15.96	15.96	83.95	58.02	58.02	sp|P68416|3S11_HYDHA	Short neurotoxin 1 OS=Hydrophis hardwickii PE=1 SV=2			0	99	GCGCPQVKPGIK	Carbamidomethyl(C)@2; Carbamidomethyl(C)@4		0.00406818	1299.65	434.223	1299.64	434.222	3	11	1.1.1.2586.3	28.7171	57393	28.7075
1	15.96	15.96	83.95	58.02	58.02	sp|P68416|3S11_HYDHA	Short neurotoxin 1 OS=Hydrophis hardwickii PE=1 SV=2			0	99	GCGCPQVKPGIK	Carbamidomethyl(C)@2; Carbamidomethyl(C)@4		0.00196247	1299.64	434.222	1299.64	434.222	3	12	1.1.1.2599.2	29.2353	44881	29.2217
1	15.96	15.96	83.95	58.02	58.02	sp|P68416|3S11_HYDHA	Short neurotoxin 1 OS=Hydrophis hardwickii PE=1 SV=2			0	99	GCGCPQVKPGIK	Carbamidomethyl(C)@2; Carbamidomethyl(C)@4		0.0082796	1299.65	434.224	1299.64	434.222	3	11	1.1.1.2652.2	31.3321	35624	31.3229
1	15.96	15.96	83.95	58.02	58.02	sp|P68416|3S11_HYDHA	Short neurotoxin 1 OS=Hydrophis hardwickii PE=1 SV=2			0	99	GCGCPQVKPGIK	Carbamidomethyl(C)@2; Carbamidomethyl(C)@4		-0.00133342	1299.64	434.221	1299.64	434.222	3	10	1.1.1.2775.3	36.2129	30820	36.1237
1	15.96	15.96	83.95	58.02	58.02	sp|P68416|3S11_HYDHA	Short neurotoxin 1 OS=Hydrophis hardwickii PE=1 SV=2			0	99	GCGCPQVKPGIK	Carbamidomethyl(C)@2; Carbamidomethyl(C)@4		0.0010634	1299.64	650.829	1299.64	650.829	2	12	1.1.1.4135.2	74.914	2065	74.9192
1	15.96	15.96	83.95	58.02	58.02	sp|P68416|3S11_HYDHA	Short neurotoxin 1 OS=Hydrophis hardwickii PE=1 SV=2			0	99	GCGCPQVKPGIK	Carbamidomethyl(C)@2; Carbamidomethyl(C)@4		-0.0047522	1299.64	650.826	1299.64	650.829	2	9	1.1.1.2366.5	20.0365	55709	20.0618
1	15.96	15.96	83.95	58.02	58.02	sp|P68416|3S11_HYDHA	Short neurotoxin 1 OS=Hydrophis hardwickii PE=1 SV=2			0	99	GCGCPQVKPGIK	Carbamidomethyl(C)@2; Carbamidomethyl(C)@4		0.00223713	1299.65	434.222	1299.64	434.222	3	11	1.1.1.2450.3	23.3455	91385	23.2559
1	15.96	15.96	83.95	58.02	58.02	sp|P68416|3S11_HYDHA	Short neurotoxin 1 OS=Hydrophis hardwickii PE=1 SV=2			0	99	GCGCPQVKPGIK	Carbamidomethyl(C)@2; Carbamidomethyl(C)@4; Delta:H(2)C(2)(K)@8		-0.0315836	1325.63	663.821	1325.66	663.836	2	14	1.1.1.2662.4	31.7277	157639	31.8736
1	15.96	15.96	83.95	58.02	58.02	sp|P68416|3S11_HYDHA	Short neurotoxin 1 OS=Hydrophis hardwickii PE=1 SV=2			0	99	GCGCPQVKPGIK	Carbamidomethyl(C)@2; Carbamidomethyl(C)@4		0.00315266	1299.65	434.223	1299.64	434.222	3	8	1.1.1.2822.2	38.0649	25139	38.0577
1	15.96	15.96	83.95	58.02	58.02	sp|P68416|3S11_HYDHA	Short neurotoxin 1 OS=Hydrophis hardwickii PE=1 SV=2			0	98.66	GCGCPQVKPGIK	Lys-add@N-term; Carbamidomethyl(C)@2; Carbamidomethyl(C)@4		-0.00171343	1427.74	476.919	1427.74	476.92	3	13	1.1.1.2187.3	12.9921	64314	12.9829
1	15.96	15.96	83.95	58.02	58.02	sp|P68416|3S11_HYDHA	Short neurotoxin 1 OS=Hydrophis hardwickii PE=1 SV=2			0	98.66	GCGCPQVKPGIK	Carbamidomethyl(C)@2; Carbamidomethyl(C)@4; Carbamidomethyl(K)@8		0.00223558	1356.67	453.229	1356.66	453.229	3	12	1.1.1.2201.6	13.5563	20037	13.5715
1	15.96	15.96	83.95	58.02	58.02	sp|P68416|3S11_HYDHA	Short neurotoxin 1 OS=Hydrophis hardwickii PE=1 SV=2			0	98.66	GCGCPQVKPGIK	Carbamidomethyl(C)@2; Carbamidomethyl(C)@4		1.99573	1301.64	651.827	1299.64	650.829	2	12	1.1.1.2204.6	13.6671	134452	13.6898
1	15.96	15.96	83.95	58.02	58.02	sp|P68416|3S11_HYDHA	Short neurotoxin 1 OS=Hydrophis hardwickii PE=1 SV=2			0	98.66	GCGCPQVKPGIK	Carbamidomethyl(C)@2; Carbamidomethyl(C)@4		1.9989	1301.64	651.828	1299.64	650.829	2	12	1.1.1.2209.4	13.8721	120105	13.7678
1	15.96	15.96	83.95	58.02	58.02	sp|P68416|3S11_HYDHA	Short neurotoxin 1 OS=Hydrophis hardwickii PE=1 SV=2			0	98.66	GCGCPQVKPGIK	Carbamidomethyl(C)@2; Carbamidomethyl(C)@4; Deamidated(Q)@6		0.0226441	1300.65	434.557	1300.63	434.55	3	12	1.1.1.2241.3	15.1047	299858	15.0178
1	15.96	15.96	83.95	58.02	58.02	sp|P68416|3S11_HYDHA	Short neurotoxin 1 OS=Hydrophis hardwickii PE=1 SV=2			0	98.66	GCGCPQVKPGIK	Delta:H(2)C(2)@N-term; Carbamidomethyl(C)@2; Carbamidomethyl(C)@4		0.00379442	1325.66	442.895	1325.66	442.893	3	11	1.1.1.2270.3	16.2408	27528	16.4676
1	15.96	15.96	83.95	58.02	58.02	sp|P68416|3S11_HYDHA	Short neurotoxin 1 OS=Hydrophis hardwickii PE=1 SV=2			0	98.66	GCGCPQVKPGIK	Delta:H(2)C(2)@N-term; Carbamidomethyl(C)@2; Carbamidomethyl(C)@4		0.0082805	1325.67	442.896	1325.66	442.893	3	12	1.1.1.2279.4	16.5973	114826	16.4676
1	15.96	15.96	83.95	58.02	58.02	sp|P68416|3S11_HYDHA	Short neurotoxin 1 OS=Hydrophis hardwickii PE=1 SV=2			0	98.66	GCGCPQVKPGIK	Carbamidomethyl(C)@2; Carbamidomethyl(C)@4		-0.00581949	1299.64	434.22	1299.64	434.222	3	13	1.1.1.2289.2	16.987	682014	16.9405
1	15.96	15.96	83.95	58.02	58.02	sp|P68416|3S11_HYDHA	Short neurotoxin 1 OS=Hydrophis hardwickii PE=1 SV=2			0	98.66	GCGCPQVKPGIK	Carbamidomethyl(C)@2; Carbamidomethyl(C)@4		-0.00581949	1299.64	434.22	1299.64	434.222	3	11	1.1.1.2295.3	17.2263	682014	16.9405
1	15.96	15.96	83.95	58.02	58.02	sp|P68416|3S11_HYDHA	Short neurotoxin 1 OS=Hydrophis hardwickii PE=1 SV=2			0	98.66	GCGCPQVKPGIK	Carbamidomethyl(C)@2; Carbamidomethyl(C)@4		0.00574582	1299.65	650.832	1299.64	650.829	2	10	1.1.1.2308.6	17.7474	73251	17.7307
1	15.96	15.96	83.95	58.02	58.02	sp|P68416|3S11_HYDHA	Short neurotoxin 1 OS=Hydrophis hardwickii PE=1 SV=2			0	98.66	GCGCPQVKPGIK	Carbamidomethyl(C)@2; Carbamidomethyl(C)@4		-0.000692548	1299.64	434.221	1299.64	434.222	3	11	1.1.1.2311.3	17.8591	274666	17.8893
1	15.96	15.96	83.95	58.02	58.02	sp|P68416|3S11_HYDHA	Short neurotoxin 1 OS=Hydrophis hardwickii PE=1 SV=2			0	98.66	GCGCPQVKPGIK	Carbamidomethyl(C)@2; Carbamidomethyl(C)@4		-0.000692548	1299.64	434.221	1299.64	434.222	3	11	1.1.1.2315.3	18.018	275219	17.8893
1	15.96	15.96	83.95	58.02	58.02	sp|P68416|3S11_HYDHA	Short neurotoxin 1 OS=Hydrophis hardwickii PE=1 SV=2			0	98.66	GCGCPQVKPGIK	Carbamidomethyl(C)@2; Carbamidomethyl(C)@4		0.000131424	1299.64	434.222	1299.64	434.222	3	11	1.1.1.2321.3	18.2549	240599	18.2852
1	15.96	15.96	83.95	58.02	58.02	sp|P68416|3S11_HYDHA	Short neurotoxin 1 OS=Hydrophis hardwickii PE=1 SV=2			0	98.66	GCGCPQVKPGIK	Carbamidomethyl(C)@2; Carbamidomethyl(C)@4		0.002878	1299.65	434.223	1299.64	434.222	3	11	1.1.1.2356.2	19.634	181622	19.6272
1	15.96	15.96	83.95	58.02	58.02	sp|P68416|3S11_HYDHA	Short neurotoxin 1 OS=Hydrophis hardwickii PE=1 SV=2			0	98.66	GCGCPQVKPGIK	Carbamyl@N-term; Carbamidomethyl(C)@2; Carbamidomethyl(C)@4; Deamidated(Q)@6		-0.00166311	1343.63	672.823	1343.63	672.824	2	13	1.1.1.2356.6	19.644	795425	19.7061
1	15.96	15.96	83.95	58.02	58.02	sp|P68416|3S11_HYDHA	Short neurotoxin 1 OS=Hydrophis hardwickii PE=1 SV=2			0	98.66	GCGCPQVKPGIK	Carbamyl@N-term; Carbamidomethyl(C)@2; Carbamidomethyl(C)@4; Deamidated(Q)@6		-0.00166311	1343.63	672.823	1343.63	672.824	2	13	1.1.1.2361.8	19.8461	795425	19.7061
1	15.96	15.96	83.95	58.02	58.02	sp|P68416|3S11_HYDHA	Short neurotoxin 1 OS=Hydrophis hardwickii PE=1 SV=2			0	98.66	GCGCPQVKPGIK	Carbamidomethyl(C)@2; Carbamidomethyl(C)@4		0.00708941	1299.65	434.224	1299.64	434.222	3	11	1.1.1.2371.2	20.2253	139131	20.1796
1	15.96	15.96	83.95	58.02	58.02	sp|P68416|3S11_HYDHA	Short neurotoxin 1 OS=Hydrophis hardwickii PE=1 SV=2			0	98.66	GCGCPQVKPGIK	Carbamidomethyl(C)@2; Carbamidomethyl(C)@4		0.002878	1299.65	434.223	1299.64	434.222	3	11	1.1.1.2386.3	20.819	133650	20.8492
1	15.96	15.96	83.95	58.02	58.02	sp|P68416|3S11_HYDHA	Short neurotoxin 1 OS=Hydrophis hardwickii PE=1 SV=2			0	98.66	GCGCPQVKPGIK	Carbamidomethyl(C)@2; Carbamidomethyl(C)@4; Trimethyl(K)@12		-0.0365617	1341.65	671.834	1341.69	671.852	2	14	1.1.1.2403.8	21.5051	62217	21.4833
1	15.96	15.96	83.95	58.02	58.02	sp|P68416|3S11_HYDHA	Short neurotoxin 1 OS=Hydrophis hardwickii PE=1 SV=2			0	98.66	GCGCPQVKPGIK	Carbamidomethyl(C)@2; Carbamidomethyl(C)@4; Acetyl(K)@12		0.00385213	1341.66	671.836	1341.65	671.834	2	13	1.1.1.2406.6	21.6187	12300	21.6414
1	15.96	15.96	83.95	58.02	58.02	sp|P68416|3S11_HYDHA	Short neurotoxin 1 OS=Hydrophis hardwickii PE=1 SV=2			0	98.66	GCGCPQVKPGIK	Carbamidomethyl(C)@2; Carbamidomethyl(C)@4		-0.0035315	1299.64	650.827	1299.64	650.829	2	8	1.1.1.2415.4	21.9675	20845	22.0346
1	15.96	15.96	83.95	58.02	58.02	sp|P68416|3S11_HYDHA	Short neurotoxin 1 OS=Hydrophis hardwickii PE=1 SV=2			0	98.66	GCGCPQVKPGIK	Carbamidomethyl(C)@2; Carbamidomethyl(C)@4		0.00406818	1299.65	434.223	1299.64	434.222	3	11	1.1.1.2465.2	23.9372	80994	23.9307
1	15.96	15.96	83.95	58.02	58.02	sp|P68416|3S11_HYDHA	Short neurotoxin 1 OS=Hydrophis hardwickii PE=1 SV=2			0	98.66	GCGCPQVKPGIK	Carbamidomethyl(C)@2; Carbamidomethyl(C)@4; Carboxy(K)@8		-0.0260771	1343.61	672.811	1343.63	672.824	2	12	1.1.1.2475.6	24.3427	116240	24.522
1	15.96	15.96	83.95	58.02	58.02	sp|P68416|3S11_HYDHA	Short neurotoxin 1 OS=Hydrophis hardwickii PE=1 SV=2			0	98.66	GCGCPQVKPGIK	Carbamidomethyl(C)@2; Carbamidomethyl(C)@4; PyruvicAcidIminyl(K)@8		0.00348727	1369.65	685.833	1369.65	685.831	2	13	1.1.1.2482.2	24.6344	11130	24.6005
1	15.96	15.96	83.95	58.02	58.02	sp|P68416|3S11_HYDHA	Short neurotoxin 1 OS=Hydrophis hardwickii PE=1 SV=2			0	98.66	GCGCPQVKPGIK	Carbamidomethyl(C)@2; Carbamidomethyl(C)@4		0.00855425	1299.65	434.224	1299.64	434.222	3	10	1.1.1.2510.2	25.7039	59960	25.6974
1	15.96	15.96	83.95	58.02	58.02	sp|P68416|3S11_HYDHA	Short neurotoxin 1 OS=Hydrophis hardwickii PE=1 SV=2			0	98.66	GCGCPQVKPGIK	Carbamidomethyl(C)@2; Carbamidomethyl(C)@4; Carboxy(K)@8		-0.0167998	1343.62	672.815	1343.63	672.824	2	12	1.1.1.2533.5	26.6238	229368	26.2911
1	15.96	15.96	83.95	58.02	58.02	sp|P68416|3S11_HYDHA	Short neurotoxin 1 OS=Hydrophis hardwickii PE=1 SV=2			0	98.66	GCGCPQVKPGIK	Carbamidomethyl(C)@2; Carbamidomethyl(C)@4; Delta:H(2)C(2)(K)@8		-0.025358	1325.63	663.824	1325.66	663.836	2	13	1.1.1.2549.2	27.2533	101544	27.4747
1	15.96	15.96	83.95	58.02	58.02	sp|P68416|3S11_HYDHA	Short neurotoxin 1 OS=Hydrophis hardwickii PE=1 SV=2			0	98.66	GCGCPQVKPGIK	Carbamidomethyl(C)@2; Carbamidomethyl(C)@4		-0.0170813	1299.63	650.82	1299.64	650.829	2	9	1.1.1.2550.2	27.2874	16302	27.3569
1	15.96	15.96	83.95	58.02	58.02	sp|P68416|3S11_HYDHA	Short neurotoxin 1 OS=Hydrophis hardwickii PE=1 SV=2			0	98.66	GCGCPQVKPGIK	Carbamidomethyl(C)@2; Carbamidomethyl(C)@4		0.000772292	1299.64	434.222	1299.64	434.222	3	9	1.1.1.2701.2	33.2672	39274	33.2604
1	15.96	15.96	83.95	58.02	58.02	sp|P68416|3S11_HYDHA	Short neurotoxin 1 OS=Hydrophis hardwickii PE=1 SV=2			0	98.66	GCGCPQVKPGIK	Carbamidomethyl(C)@2; Carbamidomethyl(C)@4		0.00434284	1299.65	434.223	1299.64	434.222	3	9	1.1.1.2710.3	33.6283	37711	33.6585
1	15.96	15.96	83.95	58.02	58.02	sp|P68416|3S11_HYDHA	Short neurotoxin 1 OS=Hydrophis hardwickii PE=1 SV=2			0	98.66	GCGCPQVKPGIK	Carbamidomethyl(C)@2; Carbamidomethyl(C)@4; Oxidation(P)@9; PyruvicAcidIminyl(K)@12		-0.0114922	1385.63	693.823	1385.64	693.829	2	13	1.1.1.2720.7	34.0381	44817	33.9784
1	15.96	15.96	83.95	58.02	58.02	sp|P68416|3S11_HYDHA	Short neurotoxin 1 OS=Hydrophis hardwickii PE=1 SV=2			0	98.66	GCGCPQVKPGIK	Carbamidomethyl(C)@2; Carbamidomethyl(C)@4		0.00104695	1299.64	434.222	1299.64	434.222	3	9	1.1.1.2725.2	34.2246	37666	34.2574
1	15.96	15.96	83.95	58.02	58.02	sp|P68416|3S11_HYDHA	Short neurotoxin 1 OS=Hydrophis hardwickii PE=1 SV=2			0	98.66	GCGCPQVKPGIK	Carbamidomethyl(C)@2; Carbamidomethyl(C)@4		0.00260334	1299.65	434.222	1299.64	434.222	3	9	1.1.1.2741.3	34.8582	37221	34.9285
1	15.96	15.96	83.95	58.02	58.02	sp|P68416|3S11_HYDHA	Short neurotoxin 1 OS=Hydrophis hardwickii PE=1 SV=2			0	89.93	GCGCPQVKPGIK	Carbamidomethyl(C)@2; Carbamidomethyl(C)@4		-0.00188273	1299.64	434.221	1299.64	434.222	3	16	1.1.1.2225.2	14.48	7482405	14.4321
1	15.96	15.96	83.95	58.02	58.02	sp|P68416|3S11_HYDHA	Short neurotoxin 1 OS=Hydrophis hardwickii PE=1 SV=2			0	83.63	GCGCPQVKPGIK	Carbamidomethyl(C)@2; Carbamidomethyl(C)@4		0.00245487	1299.65	434.222	1299.64	434.222	3	8	1.1.1.3239.2	54.5882	15254	54.7
1	15.96	15.96	83.95	58.02	58.02	sp|P68416|3S11_HYDHA	Short neurotoxin 1 OS=Hydrophis hardwickii PE=1 SV=2			0	83.63	GCGCPQVKPGIK	Carbamidomethyl(C)@2; Carbamidomethyl(C)@4		0.00062383	1299.64	434.222	1299.64	434.222	3	9	1.1.1.3309.2	57.3674	17126	57.4002
1	15.96	15.96	83.95	58.02	58.02	sp|P68416|3S11_HYDHA	Short neurotoxin 1 OS=Hydrophis hardwickii PE=1 SV=2			0	83.63	GCGCPQVKPGIK	Carbamidomethyl(C)@2; Carbamidomethyl(C)@4		-0.000841005	1299.64	434.221	1299.64	434.222	3	9	1.1.1.3340.2	58.6026	18357	58.6751
1	15.96	15.96	83.95	58.02	58.02	sp|P68416|3S11_HYDHA	Short neurotoxin 1 OS=Hydrophis hardwickii PE=1 SV=2			0	83.63	GCGCPQVKPGIK	Carbamidomethyl(C)@2; Carbamidomethyl(C)@4		-0.00406351	1299.64	650.827	1299.64	650.829	2	9	1.1.1.3523.2	65.7081	2777	65.7333
1	15.96	15.96	83.95	58.02	58.02	sp|P68416|3S11_HYDHA	Short neurotoxin 1 OS=Hydrophis hardwickii PE=1 SV=2			0	83.63	GCGCPQVKPGIK	Carbamidomethyl(C)@2; Carbamidomethyl(C)@4		-0.000566348	1299.64	434.221	1299.64	434.222	3	10	1.1.1.3540.2	66.2444	16271	66.148
1	15.96	15.96	83.95	58.02	58.02	sp|P68416|3S11_HYDHA	Short neurotoxin 1 OS=Hydrophis hardwickii PE=1 SV=2			0	83.63	GCGCPQVKPGIK	Carbamidomethyl(C)@2; Carbamidomethyl(C)@4		-0.00120721	1299.64	434.221	1299.64	434.222	3	11	1.1.1.3572.2	66.8456	7065	66.7866
1	15.96	15.96	83.95	58.02	58.02	sp|P68416|3S11_HYDHA	Short neurotoxin 1 OS=Hydrophis hardwickii PE=1 SV=2			0	83.63	GCGCPQVKPGIK	Carbamidomethyl(C)@2; Carbamidomethyl(C)@4		-0.00175653	1299.64	434.221	1299.64	434.222	3	13	1.1.1.4042.2	73.4073	7646	73.4125
1	15.96	15.96	83.95	58.02	58.02	sp|P68416|3S11_HYDHA	Short neurotoxin 1 OS=Hydrophis hardwickii PE=1 SV=2			0	70.33	GCGCPQVKPGIK	Carbamidomethyl(C)@2; Carbamidomethyl(C)@4		0.00630006	1299.65	434.224	1299.64	434.222	3	8	1.1.1.2944.2	42.9229	16931	42.9953
1	15.96	15.96	83.95	58.02	58.02	sp|P68416|3S11_HYDHA	Short neurotoxin 1 OS=Hydrophis hardwickii PE=1 SV=2			0	70.33	GCGCPQVKPGIK	Carbamidomethyl(C)@2; Carbamidomethyl(C)@4		0.990944	1300.63	434.552	1299.64	434.222	3	9	1.1.1.2956.2	43.4006	4350	43.3538
1	15.96	15.96	83.95	58.02	58.02	sp|P68416|3S11_HYDHA	Short neurotoxin 1 OS=Hydrophis hardwickii PE=1 SV=2			0	70.33	GCGCPQVKPGIK	Carbamidomethyl(C)@2; Carbamidomethyl(C)@4		-0.00688345	1299.64	434.219	1299.64	434.222	3	8	1.1.1.3105.2	49.2794	16440	49.3122
1	15.96	15.96	83.95	58.02	58.02	sp|P68416|3S11_HYDHA	Short neurotoxin 1 OS=Hydrophis hardwickii PE=1 SV=2			0	70.33	GCGCPQVKPGIK	Carbamidomethyl(C)@2; Carbamidomethyl(C)@4		0.00126469	1299.64	434.222	1299.64	434.222	3	8	1.1.1.3178.2	52.1705	17944	52.2032
1	15.96	15.96	83.95	58.02	58.02	sp|P68416|3S11_HYDHA	Short neurotoxin 1 OS=Hydrophis hardwickii PE=1 SV=2			0	70.33	GCGCPQVKPGIK	Carbamidomethyl(C)@2; Carbamidomethyl(C)@4		-0.00175653	1299.64	434.221	1299.64	434.222	3	8	1.1.1.3345.2	58.8013	18115	58.7944
1	15.96	15.96	83.95	58.02	58.02	sp|P68416|3S11_HYDHA	Short neurotoxin 1 OS=Hydrophis hardwickii PE=1 SV=2			0	70.33	GCGCPQVKPGIK	Carbamidomethyl(C)@2; Carbamidomethyl(C)@4		-0.000566348	1299.64	434.221	1299.64	434.222	3	8	1.1.1.3369.2	59.7571	17339	59.7898
1	15.96	15.96	83.95	58.02	58.02	sp|P68416|3S11_HYDHA	Short neurotoxin 1 OS=Hydrophis hardwickii PE=1 SV=2			0	70.33	GCGCPQVKPGIK	Carbamidomethyl(C)@2; Carbamidomethyl(C)@4		0.00602541	1299.65	434.224	1299.64	434.222	3	12	1.1.1.3394.2	60.7595	15418	60.7797
1	15.96	15.96	83.95	58.02	58.02	sp|P68416|3S11_HYDHA	Short neurotoxin 1 OS=Hydrophis hardwickii PE=1 SV=2			0	70.33	GCGCPQVKPGIK	Carbamidomethyl(C)@2; Carbamidomethyl(C)@4		-0.00358757	1299.64	434.22	1299.64	434.222	3	10	1.1.1.3457.3	63.153	19718	63.1385
1	15.96	15.96	83.95	58.02	58.02	sp|P68416|3S11_HYDHA	Short neurotoxin 1 OS=Hydrophis hardwickii PE=1 SV=2			0	70.33	GCGCPQVKPGIK	Carbamidomethyl(C)@2; Carbamidomethyl(C)@4		-0.0269334	1299.62	434.213	1299.64	434.222	3	12	1.1.1.3720.2	69.3591	2224	69.3643
1	15.96	15.96	83.95	58.02	58.02	sp|P68416|3S11_HYDHA	Short neurotoxin 1 OS=Hydrophis hardwickii PE=1 SV=2			0	70.33	GCGCPQVKPGIK	Carbamidomethyl(C)@2; Carbamidomethyl(C)@4		0.00510989	1299.65	434.223	1299.64	434.222	3	12	1.1.1.3740.2	69.7659	6878	69.7325
1	15.96	15.96	83.95	58.02	58.02	sp|P68416|3S11_HYDHA	Short neurotoxin 1 OS=Hydrophis hardwickii PE=1 SV=2			0	70.33	GCGCPQVKPGIK	Carbamidomethyl(C)@2; Carbamidomethyl(C)@4		-0.00267205	1299.64	434.221	1299.64	434.222	3	12	1.1.1.3994.2	72.8501	5981	72.8608
1	15.96	15.96	83.95	58.02	58.02	sp|P68416|3S11_HYDHA	Short neurotoxin 1 OS=Hydrophis hardwickii PE=1 SV=2			0	70.33	GCGCPQVKPGIK	Carbamidomethyl(C)@2; Carbamidomethyl(C)@4		-0.0146836	1299.63	650.821	1299.64	650.829	2	9	1.1.1.4110.2	74.2087	1771	74.2139
1	15.96	15.96	83.95	58.02	58.02	sp|P68416|3S11_HYDHA	Short neurotoxin 1 OS=Hydrophis hardwickii PE=1 SV=2			0	70.33	GCGCPQVKPGIK	Carbamidomethyl(C)@2; Carbamidomethyl(C)@4		0.00272953	1299.65	434.222	1299.64	434.222	3	12	1.1.1.4130.2	74.7864	4477	74.7527
1	15.96	15.96	83.95	58.02	58.02	sp|P68416|3S11_HYDHA	Short neurotoxin 1 OS=Hydrophis hardwickii PE=1 SV=2			0	70.33	GCGCPQVKPGIK	Carbamidomethyl(C)@2; Carbamidomethyl(C)@4		0.00153935	1299.64	434.222	1299.64	434.222	3	12	1.1.1.4222.2	75.9536	5691	75.9589
1	15.96	15.96	83.95	58.02	58.02	sp|P68416|3S11_HYDHA	Short neurotoxin 1 OS=Hydrophis hardwickii PE=1 SV=2			0	62.13	GCGCPQVKPGIK	Carbamidomethyl(C)@2; Carbamidomethyl(C)@4; Deamidated(Q)@6		0.0178833	1300.64	434.555	1300.63	434.55	3	11	1.1.1.2217.3	14.1673	658504	14.1195
1	15.96	15.96	83.95	58.02	58.02	sp|P68416|3S11_HYDHA	Short neurotoxin 1 OS=Hydrophis hardwickii PE=1 SV=2			0	62.13	GCGCPQVKPGIK	Delta:H(2)C(2)@N-term; Carbamidomethyl(C)@2; Carbamidomethyl(C)@4		-0.0025227	1325.66	442.893	1325.66	442.893	3	13	1.1.1.2274.3	16.3979	27528	16.4676
1	15.96	15.96	83.95	58.02	58.02	sp|P68416|3S11_HYDHA	Short neurotoxin 1 OS=Hydrophis hardwickii PE=1 SV=2			0	62.13	GCGCPQVKPGIK	Delta:H(2)C(2)@N-term; Carbamidomethyl(C)@2; Carbamidomethyl(C)@4		0.0067241	1325.67	442.896	1325.66	442.893	3	8	1.1.1.2301.3	17.4634	8169	17.4936
1	15.96	15.96	83.95	58.02	58.02	sp|P68416|3S11_HYDHA	Short neurotoxin 1 OS=Hydrophis hardwickii PE=1 SV=2			0	62.13	GCGCPQVKPGIK	Carbamidomethyl(C)@2; Carbamidomethyl(C)@4		0.00406818	1299.65	434.223	1299.64	434.222	3	11	1.1.1.2365.2	19.9895	168887	19.8242
1	15.96	15.96	83.95	58.02	58.02	sp|P68416|3S11_HYDHA	Short neurotoxin 1 OS=Hydrophis hardwickii PE=1 SV=2			0	62.13	GCGCPQVKPGIK	Carbamidomethyl(C)@2; Carbamidomethyl(C)@4; Carbamyl(K)@8		-0.00140941	1342.65	672.331	1342.65	672.332	2	12	1.1.1.2383.8	20.7131	59746	20.7308
1	15.96	15.96	83.95	58.02	58.02	sp|P68416|3S11_HYDHA	Short neurotoxin 1 OS=Hydrophis hardwickii PE=1 SV=2			0	62.13	GCGCPQVKPGIK	Carbamidomethyl(C)@2; Carbamidomethyl(C)@4		-1.0205	1298.62	650.318	1299.64	650.829	2	12	1.1.1.2387.7	20.8688	154445	21.0076
1	15.96	15.96	83.95	58.02	58.02	sp|P68416|3S11_HYDHA	Short neurotoxin 1 OS=Hydrophis hardwickii PE=1 SV=2			0	62.13	GCGCPQVKPGIK	Carbamidomethyl(C)@2; Carbamidomethyl(C)@4; Acetyl(K)@8		-0.00139688	1341.65	671.833	1341.65	671.834	2	12	1.1.1.2401.8	21.426	62217	21.4833
1	15.96	15.96	83.95	58.02	58.02	sp|P68416|3S11_HYDHA	Short neurotoxin 1 OS=Hydrophis hardwickii PE=1 SV=2			0	62.13	GCGCPQVKPGIK	Carbamidomethyl(C)@2; Carbamidomethyl(C)@4		0.00315266	1299.65	434.223	1299.64	434.222	3	9	1.1.1.2519.3	26.0615	77938	26.052
1	15.96	15.96	83.95	58.02	58.02	sp|P68416|3S11_HYDHA	Short neurotoxin 1 OS=Hydrophis hardwickii PE=1 SV=2			0	62.13	GCGCPQVKPGIK	Carbamidomethyl(C)@2; Carbamidomethyl(C)@4		-0.000692548	1299.64	434.221	1299.64	434.222	3	9	1.1.1.2566.3	27.9187	61696	27.9092
1	15.96	15.96	83.95	58.02	58.02	sp|P68416|3S11_HYDHA	Short neurotoxin 1 OS=Hydrophis hardwickii PE=1 SV=2			0	62.13	GCGCPQVKPGIK	Carbamidomethyl(C)@2; Carbamidomethyl(C)@4		0.00223713	1299.65	434.222	1299.64	434.222	3	10	1.1.1.2575.3	28.2777	62193	28.3478
1	15.96	15.96	83.95	58.02	58.02	sp|P68416|3S11_HYDHA	Short neurotoxin 1 OS=Hydrophis hardwickii PE=1 SV=2			0	62.13	GCGCPQVKPGIK	Carbamidomethyl(C)@2; Carbamidomethyl(C)@4		0.002878	1299.65	434.223	1299.64	434.222	3	9	1.1.1.2580.2	28.4748	56934	28.4677
1	15.96	15.96	83.95	58.02	58.02	sp|P68416|3S11_HYDHA	Short neurotoxin 1 OS=Hydrophis hardwickii PE=1 SV=2			0	62.13	GCGCPQVKPGIK	Carbamidomethyl(C)@2; Carbamidomethyl(C)@4; Delta:H(2)C(2)(K)@12		-0.0302408	1325.63	663.821	1325.66	663.836	2	10	1.1.1.2677.9	32.3345	161354	31.9132
1	15.96	15.96	83.95	58.02	58.02	sp|P68416|3S11_HYDHA	Short neurotoxin 1 OS=Hydrophis hardwickii PE=1 SV=2			0	62.13	GCGCPQVKPGIK	Carbamidomethyl(C)@2; Carbamidomethyl(C)@4; PyruvicAcidIminyl(K)@8; Oxidation(P)@9		-0.0155205	1385.63	693.821	1385.64	693.829	2	14	1.1.1.2706.4	33.4709	115900	33.5386
1	15.96	15.96	83.95	58.02	58.02	sp|P68416|3S11_HYDHA	Short neurotoxin 1 OS=Hydrophis hardwickii PE=1 SV=2			0	62.13	GCGCPQVKPGIK	Carbamidomethyl(C)@2; Carbamidomethyl(C)@4		-0.0103056	1299.63	434.218	1299.64	434.222	3	8	1.1.1.2770.2	36.0116	5668	35.9651
1	15.96	15.96	83.95	58.02	58.02	sp|P68416|3S11_HYDHA	Short neurotoxin 1 OS=Hydrophis hardwickii PE=1 SV=2			0	62.13	GCGCPQVKPGIK	Carbamidomethyl(C)@2; Carbamidomethyl(C)@4		0.000772292	1299.64	434.222	1299.64	434.222	3	10	1.1.1.2783.2	36.5304	22390	36.4791
1	15.96	15.96	83.95	58.02	58.02	sp|P68416|3S11_HYDHA	Short neurotoxin 1 OS=Hydrophis hardwickii PE=1 SV=2			0	62.13	GCGCPQVKPGIK	Carbamidomethyl(C)@2; Carbamidomethyl(C)@4		1.00483	1300.65	434.557	1299.64	434.222	3	9	1.1.1.2791.3	36.8443	11084	36.8345
1	15.96	15.96	83.95	58.02	58.02	sp|P68416|3S11_HYDHA	Short neurotoxin 1 OS=Hydrophis hardwickii PE=1 SV=2			0	62.13	GCGCPQVKPGIK	Carbamidomethyl(C)@2; Carbamidomethyl(C)@4		0.00379352	1299.65	434.223	1299.64	434.222	3	8	1.1.1.2827.2	38.2643	24019	38.2174
1	15.96	15.96	83.95	58.02	58.02	sp|P68416|3S11_HYDHA	Short neurotoxin 1 OS=Hydrophis hardwickii PE=1 SV=2			0	58.64	GCGCPQVKPGIK	Carbamidomethyl(C)@2; Carbamidomethyl(C)@4		0.00419436	1299.65	434.223	1299.64	434.222	3	7	1.1.1.2992.2	44.8288	16521	44.7816
1	15.96	15.96	83.95	58.02	58.02	sp|P68416|3S11_HYDHA	Short neurotoxin 1 OS=Hydrophis hardwickii PE=1 SV=2			0	58.64	GCGCPQVKPGIK	Carbamidomethyl(C)@2; Carbamidomethyl(C)@4		-0.00120721	1299.64	434.221	1299.64	434.222	3	7	1.1.1.3081.2	48.3238	15858	48.3167
1	15.96	15.96	83.95	58.02	58.02	sp|P68416|3S11_HYDHA	Short neurotoxin 1 OS=Hydrophis hardwickii PE=1 SV=2			0	58.64	GCGCPQVKPGIK	Carbamidomethyl(C)@2; Carbamidomethyl(C)@4		0.00218022	1299.65	434.222	1299.64	434.222	3	7	1.1.1.3209.2	53.4031	6276	53.3963
1	15.96	15.96	83.95	58.02	58.02	sp|P68416|3S11_HYDHA	Short neurotoxin 1 OS=Hydrophis hardwickii PE=1 SV=2			0	58.64	GCGCPQVKPGIK	Carbamidomethyl(C)@2; Carbamidomethyl(C)@4		-0.00175653	1299.64	434.221	1299.64	434.222	3	11	1.1.1.4043.2	73.446	7753	73.4125
1	15.96	15.96	83.95	58.02	58.02	sp|P68416|3S11_HYDHA	Short neurotoxin 1 OS=Hydrophis hardwickii PE=1 SV=2			0	49.1	GCGCPQVKPGIK	Carbamidomethyl(C)@2; Carbamidomethyl(C)@4		-0.000291692	1299.64	434.221	1299.64	434.222	3	8	1.1.1.2904.2	41.3275	16436	41.3602
1	15.96	15.96	83.95	58.02	58.02	sp|P68416|3S11_HYDHA	Short neurotoxin 1 OS=Hydrophis hardwickii PE=1 SV=2			0	49.1	GCGCPQVKPGIK	Carbamidomethyl(C)@2; Carbamidomethyl(C)@4		-0.0029467	1299.64	434.221	1299.64	434.222	3	7	1.1.1.3018.2	45.8667	15840	45.8596
1	15.96	15.96	83.95	58.02	58.02	sp|P68416|3S11_HYDHA	Short neurotoxin 1 OS=Hydrophis hardwickii PE=1 SV=2			0	49.1	GCGCPQVKPGIK	Carbamidomethyl(C)@2; Carbamidomethyl(C)@4		0.00337039	1299.65	434.223	1299.64	434.222	3	7	1.1.1.3095.2	48.8809	16090	48.874
1	15.96	15.96	83.95	58.02	58.02	sp|P68416|3S11_HYDHA	Short neurotoxin 1 OS=Hydrophis hardwickii PE=1 SV=2			0	49.1	GCGCPQVKPGIK	Carbamidomethyl(C)@2; Carbamidomethyl(C)@4		-0.000291692	1299.64	434.221	1299.64	434.222	3	7	1.1.1.3130.2	50.2708	15988	50.2243
1	15.96	15.96	83.95	58.02	58.02	sp|P68416|3S11_HYDHA	Short neurotoxin 1 OS=Hydrophis hardwickii PE=1 SV=2			0	49.1	GCGCPQVKPGIK	Carbamidomethyl(C)@2; Carbamidomethyl(C)@4		0.00218022	1299.65	434.222	1299.64	434.222	3	8	1.1.1.3359.2	59.3588	18036	59.3517
1	15.96	15.96	83.95	58.02	58.02	sp|P68416|3S11_HYDHA	Short neurotoxin 1 OS=Hydrophis hardwickii PE=1 SV=2			0	49.1	GCGCPQVKPGIK	Carbamidomethyl(C)@2; Carbamidomethyl(C)@4		-0.00413688	1299.64	434.22	1299.64	434.222	3	12	1.1.1.3431.2	62.135	18624	62.1402
1	15.96	15.96	83.95	58.02	58.02	sp|P68416|3S11_HYDHA	Short neurotoxin 1 OS=Hydrophis hardwickii PE=1 SV=2			0	49.1	GCGCPQVKPGIK	Carbamidomethyl(C)@2; Carbamidomethyl(C)@4		-0.00450309	1299.64	434.22	1299.64	434.222	3	9	1.1.1.3468.2	63.5855	19428	63.6158
1	15.96	15.96	83.95	58.02	58.02	sp|P68416|3S11_HYDHA	Short neurotoxin 1 OS=Hydrophis hardwickii PE=1 SV=2			0	49.1	GCGCPQVKPGIK	Carbamidomethyl(C)@2; Carbamidomethyl(C)@4		-0.000566348	1299.64	434.221	1299.64	434.222	3	11	1.1.1.3488.2	64.3916	19693	64.4516
1	15.96	15.96	83.95	58.02	58.02	sp|P68416|3S11_HYDHA	Short neurotoxin 1 OS=Hydrophis hardwickii PE=1 SV=2			0	49.1	GCGCPQVKPGIK	Carbamidomethyl(C)@2; Carbamidomethyl(C)@4		-0.000566348	1299.64	434.221	1299.64	434.222	3	11	1.1.1.3491.2	64.5107	19693	64.4516
1	15.96	15.96	83.95	58.02	58.02	sp|P68416|3S11_HYDHA	Short neurotoxin 1 OS=Hydrophis hardwickii PE=1 SV=2			0	49.1	GCGCPQVKPGIK	Carbamidomethyl(C)@2; Carbamidomethyl(C)@4		-0.00175653	1299.64	434.221	1299.64	434.222	3	11	1.1.1.3497.2	64.7108	19289	64.736
1	15.96	15.96	83.95	58.02	58.02	sp|P68416|3S11_HYDHA	Short neurotoxin 1 OS=Hydrophis hardwickii PE=1 SV=2			0	49.1	GCGCPQVKPGIK	Carbamidomethyl(C)@2; Carbamidomethyl(C)@4		-0.00239739	1299.64	434.221	1299.64	434.222	3	11	1.1.1.3733.2	69.5943	2223	69.5996
1	15.96	15.96	83.95	58.02	58.02	sp|P68416|3S11_HYDHA	Short neurotoxin 1 OS=Hydrophis hardwickii PE=1 SV=2			0	49.1	GCGCPQVKPGIK	Carbamidomethyl(C)@2; Carbamidomethyl(C)@4		-0.0110948	1299.63	434.218	1299.64	434.222	3	11	1.1.1.3846.2	71.1283	5665	71.0896
1	15.96	15.96	83.95	58.02	58.02	sp|P68416|3S11_HYDHA	Short neurotoxin 1 OS=Hydrophis hardwickii PE=1 SV=2			0	49.1	GCGCPQVKPGIK	Carbamidomethyl(C)@2; Carbamidomethyl(C)@4		0.00510989	1299.65	434.223	1299.64	434.222	3	11	1.1.1.4056.2	73.5818	10545	73.5485
1	15.96	15.96	83.95	58.02	58.02	sp|P68416|3S11_HYDHA	Short neurotoxin 1 OS=Hydrophis hardwickii PE=1 SV=2			0	49.1	GCGCPQVKPGIK	Carbamidomethyl(C)@2; Carbamidomethyl(C)@4		-0.00596793	1299.64	434.219	1299.64	434.222	3	11	1.1.1.4075.2	73.751	7273	73.7563
1	15.96	15.96	83.95	58.02	58.02	sp|P68416|3S11_HYDHA	Short neurotoxin 1 OS=Hydrophis hardwickii PE=1 SV=2			0	49.1	GCGCPQVKPGIK	Carbamidomethyl(C)@2; Carbamidomethyl(C)@4		0.011427	1299.65	434.225	1299.64	434.222	3	11	1.1.1.4144.2	75.1304	8587	75.097
1	15.96	15.96	83.95	58.02	58.02	sp|P68416|3S11_HYDHA	Short neurotoxin 1 OS=Hydrophis hardwickii PE=1 SV=2			0	49.1	GCGCPQVKPGIK	Carbamidomethyl(C)@2; Carbamidomethyl(C)@4		0.00484756	1299.65	650.831	1299.64	650.829	2	8	1.1.1.4200.3	75.597	1429	75.6023
1	15.96	15.96	83.95	58.02	58.02	sp|P68416|3S11_HYDHA	Short neurotoxin 1 OS=Hydrophis hardwickii PE=1 SV=2			0	45.62	GCGCPQVKPGIK	Carbamidomethyl(C)@2; Carbamidomethyl(C)@4; PyruvicAcidIminyl(K)@8		0.0045859	1369.65	685.834	1369.65	685.831	2	10	1.1.1.2454.8	23.518	10488	23.4557
1	15.96	15.96	83.95	58.02	58.02	sp|P68416|3S11_HYDHA	Short neurotoxin 1 OS=Hydrophis hardwickii PE=1 SV=2			0	41.89	GCGCPQVKPGIK	Carbamidomethyl(C)@2; Carbamidomethyl(C)@4		-0.00462931	1299.64	434.22	1299.64	434.222	3	10	1.1.1.2280.2	16.6319	747485	16.5858
1	15.96	15.96	83.95	58.02	58.02	sp|P68416|3S11_HYDHA	Short neurotoxin 1 OS=Hydrophis hardwickii PE=1 SV=2			0	41.89	GCGCPQVKPGIK	Carbamidomethyl(C)@2; Carbamidomethyl(C)@4; Formyl(K)@12		-0.00365166	1327.63	664.824	1327.64	664.826	2	9	1.1.1.2408.5	21.6949	15030	21.6807
1	15.96	15.96	83.95	58.02	58.02	sp|P68416|3S11_HYDHA	Short neurotoxin 1 OS=Hydrophis hardwickii PE=1 SV=2			0	41.89	GCGCPQVKPGIK	Carbamidomethyl(C)@2; Carbamidomethyl(C)@4		-0.00133342	1299.64	434.221	1299.64	434.222	3	9	1.1.1.2560.2	27.6786	64638	27.6718
1	15.96	15.96	83.95	58.02	58.02	sp|P68416|3S11_HYDHA	Short neurotoxin 1 OS=Hydrophis hardwickii PE=1 SV=2			0	41.89	GCGCPQVKPGIK	Carbamidomethyl(C)@2; Carbamidomethyl(C)@4		-0.00224894	1299.64	434.221	1299.64	434.222	3	8	1.1.1.2745.2	35.0155	15625	35.0483
1	15.96	15.96	83.95	58.02	58.02	sp|P68416|3S11_HYDHA	Short neurotoxin 1 OS=Hydrophis hardwickii PE=1 SV=2			0	41.89	GCGCPQVKPGIK	Carbamidomethyl(C)@2; Carbamidomethyl(C)@4		0.00168782	1299.64	434.222	1299.64	434.222	3	7	1.1.1.2873.2	40.0903	17190	40.0835
1	15.96	15.96	83.95	58.02	58.02	sp|P68416|3S11_HYDHA	Short neurotoxin 1 OS=Hydrophis hardwickii PE=1 SV=2			0	41.49	GCGCPQVKPGIK	Carbamidomethyl(C)@2; Carbamidomethyl(C)@4		0.000898486	1299.64	434.222	1299.64	434.222	3	8	1.1.1.2893.2	40.8872	15904	40.8799
1	15.96	15.96	83.95	58.02	58.02	sp|P68416|3S11_HYDHA	Short neurotoxin 1 OS=Hydrophis hardwickii PE=1 SV=2			0	41.49	GCGCPQVKPGIK	Carbamidomethyl(C)@2; Carbamidomethyl(C)@4		0.996345	1300.64	434.554	1299.64	434.222	3	8	1.1.1.2913.2	41.6882	2595	41.681
1	15.96	15.96	83.95	58.02	58.02	sp|P68416|3S11_HYDHA	Short neurotoxin 1 OS=Hydrophis hardwickii PE=1 SV=2			0	41.49	GCGCPQVKPGIK	Carbamidomethyl(C)@2; Carbamidomethyl(C)@4		-0.00203118	1299.64	434.221	1299.64	434.222	3	7	1.1.1.2918.2	41.8893	16715	41.8416
1	15.96	15.96	83.95	58.02	58.02	sp|P68416|3S11_HYDHA	Short neurotoxin 1 OS=Hydrophis hardwickii PE=1 SV=2			0	41.49	GCGCPQVKPGIK	Carbamidomethyl(C)@2; Carbamidomethyl(C)@4		0.00364505	1299.65	434.223	1299.64	434.222	3	7	1.1.1.2977.2	44.229	17796	44.3015
1	15.96	15.96	83.95	58.02	58.02	sp|P68416|3S11_HYDHA	Short neurotoxin 1 OS=Hydrophis hardwickii PE=1 SV=2			0	41.49	GCGCPQVKPGIK	Carbamidomethyl(C)@2; Carbamidomethyl(C)@4		0.00694093	1299.65	434.224	1299.64	434.222	3	7	1.1.1.2982.2	44.4287	17187	44.5414
1	15.96	15.96	83.95	58.02	58.02	sp|P68416|3S11_HYDHA	Short neurotoxin 1 OS=Hydrophis hardwickii PE=1 SV=2			0	41.49	GCGCPQVKPGIK	Carbamidomethyl(C)@2; Carbamidomethyl(C)@4		0.00547609	1299.65	434.223	1299.64	434.222	3	7	1.1.1.2988.2	44.6689	16120	44.7017
1	15.96	15.96	83.95	58.02	58.02	sp|P68416|3S11_HYDHA	Short neurotoxin 1 OS=Hydrophis hardwickii PE=1 SV=2			0	41.49	GCGCPQVKPGIK	Carbamidomethyl(C)@2; Carbamidomethyl(C)@4		0.00364505	1299.65	434.223	1299.64	434.222	3	7	1.1.1.3004.2	45.3075	15821	45.3802
1	15.96	15.96	83.95	58.02	58.02	sp|P68416|3S11_HYDHA	Short neurotoxin 1 OS=Hydrophis hardwickii PE=1 SV=2			0	41.49	GCGCPQVKPGIK	Carbamidomethyl(C)@2; Carbamidomethyl(C)@4		-0.0029467	1299.64	434.221	1299.64	434.222	3	7	1.1.1.3017.2	45.8269	15840	45.8596
1	15.96	15.96	83.95	58.02	58.02	sp|P68416|3S11_HYDHA	Short neurotoxin 1 OS=Hydrophis hardwickii PE=1 SV=2			0	41.49	GCGCPQVKPGIK	Carbamidomethyl(C)@2; Carbamidomethyl(C)@4		-0.00120721	1299.64	434.221	1299.64	434.222	3	7	1.1.1.3080.2	48.284	15858	48.3167
1	15.96	15.96	83.95	58.02	58.02	sp|P68416|3S11_HYDHA	Short neurotoxin 1 OS=Hydrophis hardwickii PE=1 SV=2			0	41.49	GCGCPQVKPGIK	Carbamidomethyl(C)@2; Carbamidomethyl(C)@4		-0.0050524	1299.64	434.22	1299.64	434.222	3	7	1.1.1.3110.2	49.4789	15376	49.3918
1	15.96	15.96	83.95	58.02	58.02	sp|P68416|3S11_HYDHA	Short neurotoxin 1 OS=Hydrophis hardwickii PE=1 SV=2			0	41.49	GCGCPQVKPGIK	Carbamidomethyl(C)@2; Carbamidomethyl(C)@4		0.00510989	1299.65	434.223	1299.64	434.222	3	7	1.1.1.3197.2	52.9273	12460	52.92
1	15.96	15.96	83.95	58.02	58.02	sp|P68416|3S11_HYDHA	Short neurotoxin 1 OS=Hydrophis hardwickii PE=1 SV=2			0	41.49	GCGCPQVKPGIK	Carbamidomethyl(C)@2; Carbamidomethyl(C)@4		0.00694093	1299.65	434.224	1299.64	434.222	3	7	1.1.1.3223.2	53.9563	14097	54.0679
1	15.96	15.96	83.95	58.02	58.02	sp|P68416|3S11_HYDHA	Short neurotoxin 1 OS=Hydrophis hardwickii PE=1 SV=2			0	41.49	GCGCPQVKPGIK	Carbamidomethyl(C)@2; Carbamidomethyl(C)@4		0.00602541	1299.65	434.224	1299.64	434.222	3	7	1.1.1.3229.2	54.1931	14823	54.1861
1	15.96	15.96	83.95	58.02	58.02	sp|P68416|3S11_HYDHA	Short neurotoxin 1 OS=Hydrophis hardwickii PE=1 SV=2			0	41.49	GCGCPQVKPGIK	Carbamidomethyl(C)@2; Carbamidomethyl(C)@4		0.00062383	1299.64	434.222	1299.64	434.222	3	8	1.1.1.3321.2	57.846	18637	57.8788
1	15.96	15.96	83.95	58.02	58.02	sp|P68416|3S11_HYDHA	Short neurotoxin 1 OS=Hydrophis hardwickii PE=1 SV=2			0	41.49	GCGCPQVKPGIK	Carbamidomethyl(C)@2; Carbamidomethyl(C)@4		0.00062383	1299.64	434.222	1299.64	434.222	3	7	1.1.1.3324.2	57.9658	20077	57.8788
1	15.96	15.96	83.95	58.02	58.02	sp|P68416|3S11_HYDHA	Short neurotoxin 1 OS=Hydrophis hardwickii PE=1 SV=2			0	41.49	GCGCPQVKPGIK	Carbamidomethyl(C)@2; Carbamidomethyl(C)@4		0.000898486	1299.64	434.222	1299.64	434.222	3	8	1.1.1.3363.2	59.5181	17680	59.5509
1	15.96	15.96	83.95	58.02	58.02	sp|P68416|3S11_HYDHA	Short neurotoxin 1 OS=Hydrophis hardwickii PE=1 SV=2			0	41.49	GCGCPQVKPGIK	Carbamidomethyl(C)@2; Carbamidomethyl(C)@4		-0.00406351	1299.64	650.827	1299.64	650.829	2	6	1.1.1.3374.2	59.9591	1509	59.9893
1	15.96	15.96	83.95	58.02	58.02	sp|P68416|3S11_HYDHA	Short neurotoxin 1 OS=Hydrophis hardwickii PE=1 SV=2			0	41.49	GCGCPQVKPGIK	Carbamidomethyl(C)@2; Carbamidomethyl(C)@4		-0.000566348	1299.64	434.221	1299.64	434.222	3	9	1.1.1.3375.2	59.999	18384	60.1094
1	15.96	15.96	83.95	58.02	58.02	sp|P68416|3S11_HYDHA	Short neurotoxin 1 OS=Hydrophis hardwickii PE=1 SV=2			0	41.49	GCGCPQVKPGIK	Carbamidomethyl(C)@2; Carbamidomethyl(C)@4		0.996071	1300.64	434.554	1299.64	434.222	3	12	1.1.1.3401.2	60.9676	8745	61.0271
1	15.96	15.96	83.95	58.02	58.02	sp|P68416|3S11_HYDHA	Short neurotoxin 1 OS=Hydrophis hardwickii PE=1 SV=2			0	41.49	GCGCPQVKPGIK	Carbamidomethyl(C)@2; Carbamidomethyl(C)@4		-0.00267205	1299.64	434.221	1299.64	434.222	3	11	1.1.1.3453.2	62.9937	19724	62.9791
1	15.96	15.96	83.95	58.02	58.02	sp|P68416|3S11_HYDHA	Short neurotoxin 1 OS=Hydrophis hardwickii PE=1 SV=2			0	41.49	GCGCPQVKPGIK	Carbamidomethyl(C)@2; Carbamidomethyl(C)@4		-0.00267205	1299.64	434.221	1299.64	434.222	3	10	1.1.1.3513.2	65.3452	18675	65.2912
1	15.96	15.96	83.95	58.02	58.02	sp|P68416|3S11_HYDHA	Short neurotoxin 1 OS=Hydrophis hardwickii PE=1 SV=2			0	41.49	GCGCPQVKPGIK	Carbamidomethyl(C)@2; Carbamidomethyl(C)@4		-0.00413688	1299.64	434.22	1299.64	434.222	3	10	1.1.1.3599.2	67.2829	4837	67.2495
1	15.96	15.96	83.95	58.02	58.02	sp|P68416|3S11_HYDHA	Short neurotoxin 1 OS=Hydrophis hardwickii PE=1 SV=2			0	41.49	GCGCPQVKPGIK	Carbamidomethyl(C)@2; Carbamidomethyl(C)@4		-0.0162705	1299.63	650.821	1299.64	650.829	2	7	1.1.1.4132.2	74.864	1586	74.8304
1	15.96	15.96	83.95	58.02	58.02	sp|P68416|3S11_HYDHA	Short neurotoxin 1 OS=Hydrophis hardwickii PE=1 SV=2			0	38.99	GCGCPQVKPGIK	Carbamidomethyl(C)@2; Carbamidomethyl(C)@4		-0.000143233	1299.64	434.221	1299.64	434.222	3	10	1.1.1.2305.3	17.6216	254829	17.6123
1	15.96	15.96	83.95	58.02	58.02	sp|P68416|3S11_HYDHA	Short neurotoxin 1 OS=Hydrophis hardwickii PE=1 SV=2			0	38.99	GCGCPQVKPGIK	Carbamidomethyl(C)@2; Carbamidomethyl(C)@4		-0.000692548	1299.64	434.221	1299.64	434.222	3	10	1.1.1.2310.3	17.8194	278320	17.8099
1	15.96	15.96	83.95	58.02	58.02	sp|P68416|3S11_HYDHA	Short neurotoxin 1 OS=Hydrophis hardwickii PE=1 SV=2			0	38.99	GCGCPQVKPGIK	Formyl@N-term; Carbamidomethyl(C)@2; Carbamidomethyl(C)@4		-0.00133233	1327.64	664.825	1327.64	664.826	2	9	1.1.1.2335.7	18.8189	395470	19.115
1	15.96	15.96	83.95	58.02	58.02	sp|P68416|3S11_HYDHA	Short neurotoxin 1 OS=Hydrophis hardwickii PE=1 SV=2			0	38.99	GCGCPQVKPGIK	Carbamidomethyl(C)@2; Carbamidomethyl(C)@4		0.00168782	1299.64	434.222	1299.64	434.222	3	10	1.1.1.2345.2	19.2002	185239	19.2329
1	15.96	15.96	83.95	58.02	58.02	sp|P68416|3S11_HYDHA	Short neurotoxin 1 OS=Hydrophis hardwickii PE=1 SV=2			0	38.99	GCGCPQVKPGIK	Carbamidomethyl(C)@2; Carbamidomethyl(C)@4		-0.00646118	1299.64	650.825	1299.64	650.829	2	10	1.1.1.2392.7	21.0669	108495	21.0076
1	15.96	15.96	83.95	58.02	58.02	sp|P68416|3S11_HYDHA	Short neurotoxin 1 OS=Hydrophis hardwickii PE=1 SV=2			0	38.99	GCGCPQVKPGIK	Carbamidomethyl(C)@2; Carbamidomethyl(C)@4		0.00379352	1299.65	434.223	1299.64	434.222	3	9	1.1.1.2521.2	26.1387	79444	26.1317
1	15.96	15.96	83.95	58.02	58.02	sp|P68416|3S11_HYDHA	Short neurotoxin 1 OS=Hydrophis hardwickii PE=1 SV=2			0	38.99	GCGCPQVKPGIK	Carbamidomethyl(C)@2; Carbamidomethyl(C)@4		0.00498371	1299.65	434.223	1299.64	434.222	3	9	1.1.1.2590.2	28.8732	52924	28.8663
1	15.96	15.96	83.95	58.02	58.02	sp|P68416|3S11_HYDHA	Short neurotoxin 1 OS=Hydrophis hardwickii PE=1 SV=2			0	38.99	GCGCPQVKPGIK	Carbamidomethyl(C)@2; Carbamidomethyl(C)@4		-0.000692548	1299.64	434.221	1299.64	434.222	3	10	1.1.1.2695.2	33.0363	33452	33.1816
1	15.96	15.96	83.95	58.02	58.02	sp|P68416|3S11_HYDHA	Short neurotoxin 1 OS=Hydrophis hardwickii PE=1 SV=2			0	38.99	GCGCPQVKPGIK	Carbamidomethyl(C)@2; Carbamidomethyl(C)@4		0.00470905	1299.65	434.223	1299.64	434.222	3	8	1.1.1.2760.4	35.6204	34974	35.6081
1	15.96	15.96	83.95	58.02	58.02	sp|P68416|3S11_HYDHA	Short neurotoxin 1 OS=Hydrophis hardwickii PE=1 SV=2			0	37.81	GCGCPQVKPGIK	Carbamidomethyl(C)@2; Carbamidomethyl(C)@4; Carbamidomethyl(K)@8		0.0221025	1356.69	453.236	1356.66	453.229	3	12	1.1.1.2212.2	13.9714	19832	14.0409
1	15.96	15.96	83.95	58.02	58.02	sp|P68416|3S11_HYDHA	Short neurotoxin 1 OS=Hydrophis hardwickii PE=1 SV=2			0	37.81	GCGCPQVKPGIK	Carbamidomethyl(C)@2; Carbamidomethyl(C)@4		-0.00581949	1299.64	434.22	1299.64	434.222	3	10	1.1.1.2285.2	16.829	682014	16.9405
1	15.96	15.96	83.95	58.02	58.02	sp|P68416|3S11_HYDHA	Short neurotoxin 1 OS=Hydrophis hardwickii PE=1 SV=2			0	37.81	GCGCPQVKPGIK	Carbamidomethyl(C)@2; Carbamidomethyl(C)@4		0.00196247	1299.64	434.222	1299.64	434.222	3	10	1.1.1.2340.2	19.0033	202075	18.9967
1	15.96	15.96	83.95	58.02	58.02	sp|P68416|3S11_HYDHA	Short neurotoxin 1 OS=Hydrophis hardwickii PE=1 SV=2			0	37.81	GCGCPQVKPGIK	Carbamidomethyl(C)@2; Carbamidomethyl(C)@4		0.00260334	1299.65	434.222	1299.64	434.222	3	10	1.1.1.2350.2	19.3974	189027	19.3117
1	15.96	15.96	83.95	58.02	58.02	sp|P68416|3S11_HYDHA	Short neurotoxin 1 OS=Hydrophis hardwickii PE=1 SV=2			0	37.81	GCGCPQVKPGIK	Carbamidomethyl(C)@2; Carbamidomethyl(C)@4		0.002878	1299.65	434.223	1299.64	434.222	3	10	1.1.1.2355.2	19.5944	181622	19.6272
1	15.96	15.96	83.95	58.02	58.02	sp|P68416|3S11_HYDHA	Short neurotoxin 1 OS=Hydrophis hardwickii PE=1 SV=2			0	37.81	GCGCPQVKPGIK	Carbamidomethyl(C)@2; Carbamidomethyl(C)@4; Pro->pyro-Glu(P)@5		0.00276044	1313.62	657.82	1313.62	657.818	2	10	1.1.1.2359.4	19.7572	39796	19.7061
1	15.96	15.96	83.95	58.02	58.02	sp|P68416|3S11_HYDHA	Short neurotoxin 1 OS=Hydrophis hardwickii PE=1 SV=2			0	37.81	GCGCPQVKPGIK	Carbamidomethyl(C)@2; Carbamidomethyl(C)@4		0.00223713	1299.65	434.222	1299.64	434.222	3	10	1.1.1.2380.2	20.5798	147561	20.5335
1	15.96	15.96	83.95	58.02	58.02	sp|P68416|3S11_HYDHA	Short neurotoxin 1 OS=Hydrophis hardwickii PE=1 SV=2			0	37.81	GCGCPQVKPGIK	Carbamidomethyl(C)@2; Carbamidomethyl(C)@4		0.00196247	1299.64	434.222	1299.64	434.222	3	10	1.1.1.2385.2	20.7772	141161	20.7705
1	15.96	15.96	83.95	58.02	58.02	sp|P68416|3S11_HYDHA	Short neurotoxin 1 OS=Hydrophis hardwickii PE=1 SV=2			0	37.81	GCGCPQVKPGIK	Carbamidomethyl(C)@2; Carbamidomethyl(C)@4		0.00379352	1299.65	434.223	1299.64	434.222	3	10	1.1.1.2390.3	20.9774	133519	20.968
1	15.96	15.96	83.95	58.02	58.02	sp|P68416|3S11_HYDHA	Short neurotoxin 1 OS=Hydrophis hardwickii PE=1 SV=2			0	37.81	GCGCPQVKPGIK	Carbamidomethyl(C)@2; Carbamidomethyl(C)@4		0.00553302	1299.65	434.223	1299.64	434.222	3	10	1.1.1.2476.2	24.3742	84566	24.326
1	15.96	15.96	83.95	58.02	58.02	sp|P68416|3S11_HYDHA	Short neurotoxin 1 OS=Hydrophis hardwickii PE=1 SV=2			0	37.81	GCGCPQVKPGIK	Carbamidomethyl(C)@2; Carbamidomethyl(C)@4		0.00351887	1299.65	434.223	1299.64	434.222	3	10	1.1.1.2496.2	25.1573	45132	25.1484
1	15.96	15.96	83.95	58.02	58.02	sp|P68416|3S11_HYDHA	Short neurotoxin 1 OS=Hydrophis hardwickii PE=1 SV=2			0	37.81	GCGCPQVKPGIK	Carbamidomethyl(C)@2; Carbamidomethyl(C)@4		0.0082796	1299.65	434.224	1299.64	434.222	3	10	1.1.1.2650.2	31.2558	35624	31.3229
1	15.96	15.96	83.95	58.02	58.02	sp|P68416|3S11_HYDHA	Short neurotoxin 1 OS=Hydrophis hardwickii PE=1 SV=2			0	37.81	GCGCPQVKPGIK	Carbamidomethyl(C)@2; Carbamidomethyl(C)@4; Delta:H(2)C(2)(K)@8		-0.0274332	1325.63	663.823	1325.66	663.836	2	7	1.1.1.2688.10	32.776	4536	32.7888
1	15.96	15.96	83.95	58.02	58.02	sp|P68416|3S11_HYDHA	Short neurotoxin 1 OS=Hydrophis hardwickii PE=1 SV=2			0	36.74	GCGCPQVKPGIK	Formyl@N-term; Carbamidomethyl(C)@2; Carbamidomethyl(C)@4		-0.00304131	1327.63	664.825	1327.64	664.826	2	8	1.1.1.2360.7	19.804	7954	19.8242
1	15.96	15.96	83.95	58.02	58.02	sp|P68416|3S11_HYDHA	Short neurotoxin 1 OS=Hydrophis hardwickii PE=1 SV=2			0	36.74	GCGCPQVKPGIK	Carbamidomethyl(C)@2; Carbamidomethyl(C)@4; Deamidated(Q)@6		0.0151357	1300.64	651.328	1300.63	651.321	2	7	1.1.1.2445.6	23.1535	9324	23.1763
1	15.96	15.96	83.95	58.02	58.02	sp|P68416|3S11_HYDHA	Short neurotoxin 1 OS=Hydrophis hardwickii PE=1 SV=2			0	36.74	GCGCPQVKPGIK	Carbamidomethyl(C)@2; Carbamidomethyl(C)@4		0.00315266	1299.65	434.223	1299.64	434.222	3	8	1.1.1.2582.2	28.5548	57672	28.5875
1	15.96	15.96	83.95	58.02	58.02	sp|P68416|3S11_HYDHA	Short neurotoxin 1 OS=Hydrophis hardwickii PE=1 SV=2			0	36.74	GCGCPQVKPGIK	Carbamidomethyl(C)@2; Carbamidomethyl(C)@4		0.00260334	1299.65	434.222	1299.64	434.222	3	10	1.1.1.2645.2	31.0593	34356	31.0477
1	15.96	15.96	83.95	58.02	58.02	sp|P68416|3S11_HYDHA	Short neurotoxin 1 OS=Hydrophis hardwickii PE=1 SV=2			0	36.74	GCGCPQVKPGIK	Carbamidomethyl(C)@2; Carbamidomethyl(C)@4		0.00406818	1299.65	434.223	1299.64	434.222	3	8	1.1.1.2735.2	34.6187	33971	34.612
1	15.96	15.96	83.95	58.02	58.02	sp|P68416|3S11_HYDHA	Short neurotoxin 1 OS=Hydrophis hardwickii PE=1 SV=2			0	36.74	GCGCPQVKPGIK	Carbamidomethyl(C)@2; Carbamidomethyl(C)@4		0.000772292	1299.64	434.222	1299.64	434.222	3	8	1.1.1.2740.2	34.8161	35239	34.8092
1	15.96	15.96	83.95	58.02	58.02	sp|P68416|3S11_HYDHA	Short neurotoxin 1 OS=Hydrophis hardwickii PE=1 SV=2			0	36.74	GCGCPQVKPGIK	Carbamidomethyl(C)@2; Carbamidomethyl(C)@4		0.00260334	1299.65	434.222	1299.64	434.222	3	7	1.1.1.2817.2	37.8663	23947	37.8595
1	15.96	15.96	83.95	58.02	58.02	sp|P68416|3S11_HYDHA	Short neurotoxin 1 OS=Hydrophis hardwickii PE=1 SV=2			0	35.41	GCGCPQVKPGIK	Carbamidomethyl(C)@2; Carbamidomethyl(C)@4		0.00391971	1299.65	434.223	1299.64	434.222	3	7	1.1.1.2901.2	41.2077	18751	41.2404
1	15.96	15.96	83.95	58.02	58.02	sp|P68416|3S11_HYDHA	Short neurotoxin 1 OS=Hydrophis hardwickii PE=1 SV=2			0	35.41	GCGCPQVKPGIK	Carbamidomethyl(C)@2; Carbamidomethyl(C)@4		1.00651	1300.65	434.557	1299.64	434.222	3	8	1.1.1.3156.2	51.2988	5279	51.3316
1	15.96	15.96	83.95	58.02	58.02	sp|P68416|3S11_HYDHA	Short neurotoxin 1 OS=Hydrophis hardwickii PE=1 SV=2			0	35.41	GCGCPQVKPGIK	Carbamidomethyl(C)@2; Carbamidomethyl(C)@4		-0.00322136	1299.64	434.221	1299.64	434.222	3	6	1.1.1.3215.2	53.64	6420	53.6333
1	15.96	15.96	83.95	58.02	58.02	sp|P68416|3S11_HYDHA	Short neurotoxin 1 OS=Hydrophis hardwickii PE=1 SV=2			0	35.41	GCGCPQVKPGIK	Carbamidomethyl(C)@2; Carbamidomethyl(C)@4		0.00510989	1299.65	434.223	1299.64	434.222	3	7	1.1.1.3254.2	55.1806	15713	55.2134
1	15.96	15.96	83.95	58.02	58.02	sp|P68416|3S11_HYDHA	Short neurotoxin 1 OS=Hydrophis hardwickii PE=1 SV=2			0	35.41	GCGCPQVKPGIK	Carbamidomethyl(C)@2; Carbamidomethyl(C)@4		0.00245487	1299.65	434.222	1299.64	434.222	3	8	1.1.1.3307.2	57.2877	21330	57.2806
1	15.96	15.96	83.95	58.02	58.02	sp|P68416|3S11_HYDHA	Short neurotoxin 1 OS=Hydrophis hardwickii PE=1 SV=2			0	35.41	GCGCPQVKPGIK	Carbamidomethyl(C)@2; Carbamidomethyl(C)@4		-0.00175653	1299.64	434.221	1299.64	434.222	3	8	1.1.1.3344.2	58.7642	18115	58.7944
1	15.96	15.96	83.95	58.02	58.02	sp|P68416|3S11_HYDHA	Short neurotoxin 1 OS=Hydrophis hardwickii PE=1 SV=2			0	35.41	GCGCPQVKPGIK	Carbamidomethyl(C)@2; Carbamidomethyl(C)@4		-0.000566348	1299.64	434.221	1299.64	434.222	3	7	1.1.1.3349.2	58.9606	18993	58.9534
1	15.96	15.96	83.95	58.02	58.02	sp|P68416|3S11_HYDHA	Short neurotoxin 1 OS=Hydrophis hardwickii PE=1 SV=2			0	35.41	GCGCPQVKPGIK	Carbamidomethyl(C)@2; Carbamidomethyl(C)@4		-0.00203118	1299.64	434.221	1299.64	434.222	3	7	1.1.1.3422.3	61.7515	19493	61.7418
1	15.96	15.96	83.95	58.02	58.02	sp|P68416|3S11_HYDHA	Short neurotoxin 1 OS=Hydrophis hardwickii PE=1 SV=2			0	35.41	GCGCPQVKPGIK	Carbamidomethyl(C)@2; Carbamidomethyl(C)@4		-0.00358757	1299.64	434.22	1299.64	434.222	3	10	1.1.1.3461.2	63.3121	19493	63.2976
1	15.96	15.96	83.95	58.02	58.02	sp|P68416|3S11_HYDHA	Short neurotoxin 1 OS=Hydrophis hardwickii PE=1 SV=2			0	35.41	GCGCPQVKPGIK	Carbamidomethyl(C)@2; Carbamidomethyl(C)@4		-0.00386223	1299.64	434.22	1299.64	434.222	3	10	1.1.1.3466.2	63.5107	18951	63.4962
1	15.96	15.96	83.95	58.02	58.02	sp|P68416|3S11_HYDHA	Short neurotoxin 1 OS=Hydrophis hardwickii PE=1 SV=2			0	35.41	GCGCPQVKPGIK	Carbamidomethyl(C)@2; Carbamidomethyl(C)@4		0.00218022	1299.65	434.222	1299.64	434.222	3	10	1.1.1.3591.2	67.1725	4134	67.1776
1	15.96	15.96	83.95	58.02	58.02	sp|P68416|3S11_HYDHA	Short neurotoxin 1 OS=Hydrophis hardwickii PE=1 SV=2			0	35.41	GCGCPQVKPGIK	Carbamidomethyl(C)@2; Carbamidomethyl(C)@4		0.0120679	1299.65	434.226	1299.64	434.222	3	10	1.1.1.3692.2	68.8436	4451	68.8488
1	15.96	15.96	83.95	58.02	58.02	sp|P68416|3S11_HYDHA	Short neurotoxin 1 OS=Hydrophis hardwickii PE=1 SV=2			0	35.41	GCGCPQVKPGIK	Carbamidomethyl(C)@2; Carbamidomethyl(C)@4		-0.0455185	1299.6	434.206	1299.64	434.222	3	10	1.1.1.3788.2	70.4053	5258	70.4256
1	15.96	15.96	83.95	58.02	58.02	sp|P68416|3S11_HYDHA	Short neurotoxin 1 OS=Hydrophis hardwickii PE=1 SV=2			0	35.41	GCGCPQVKPGIK	Carbamidomethyl(C)@2; Carbamidomethyl(C)@4		-0.00358757	1299.64	434.22	1299.64	434.222	3	10	1.1.1.4093.2	73.9823	6320	73.9876
1	15.96	15.96	83.95	58.02	58.02	sp|P68416|3S11_HYDHA	Short neurotoxin 1 OS=Hydrophis hardwickii PE=1 SV=2			0	35.41	GCGCPQVKPGIK	Carbamidomethyl(C)@2; Carbamidomethyl(C)@4		-0.0071581	1299.64	434.219	1299.64	434.222	3	8	1.1.1.4275.2	77.3022	1116	77.2882
1	15.96	15.96	83.95	58.02	58.02	sp|P68416|3S11_HYDHA	Short neurotoxin 1 OS=Hydrophis hardwickii PE=1 SV=2			0	34.83	GCGCPQVKPGIK	Carbamidomethyl(C)@2; Carbamidomethyl(C)@4		-0.0180875	1299.62	434.216	1299.64	434.222	3	9	1.1.1.2411.2	21.8058	60514	21.7991
1	15.96	15.96	83.95	58.02	58.02	sp|P68416|3S11_HYDHA	Short neurotoxin 1 OS=Hydrophis hardwickii PE=1 SV=2			0	34.83	GCGCPQVKPGIK	Carbamidomethyl(C)@2; Carbamidomethyl(C)@4; PyruvicAcidIminyl(K)@8		-0.00041897	1369.65	685.831	1369.65	685.831	2	10	1.1.1.2467.5	24.0237	47235	24.2072
1	15.96	15.96	83.95	58.02	58.02	sp|P68416|3S11_HYDHA	Short neurotoxin 1 OS=Hydrophis hardwickii PE=1 SV=2			0	34.83	GCGCPQVKPGIK	Carbamidomethyl(C)@2; Carbamidomethyl(C)@4		0.000772292	1299.64	434.222	1299.64	434.222	3	8	1.1.1.2595.2	29.0713	51579	29.0647
1	15.96	15.96	83.95	58.02	58.02	sp|P68416|3S11_HYDHA	Short neurotoxin 1 OS=Hydrophis hardwickii PE=1 SV=2			0	34.83	GCGCPQVKPGIK	Carbamidomethyl(C)@2; Carbamidomethyl(C)@4; Delta:H(2)C(2)(K)@12		-0.0320719	1325.63	663.82	1325.66	663.836	2	11	1.1.1.2672.9	32.1351	163557	31.8736
1	15.96	15.96	83.95	58.02	58.02	sp|P68416|3S11_HYDHA	Short neurotoxin 1 OS=Hydrophis hardwickii PE=1 SV=2			0	33.98	GCGCPQVKPGIK	Carbamidomethyl(C)@2; Carbamidomethyl(C)@4; Carbamidomethyl(K)@8		0.000770738	1356.66	453.229	1356.66	453.229	3	11	1.1.1.2233.3	14.8069	26109	14.783
1	15.96	15.96	83.95	58.02	58.02	sp|P68416|3S11_HYDHA	Short neurotoxin 1 OS=Hydrophis hardwickii PE=1 SV=2			0	33.98	GCGCPQVKPGIK	Carbamidomethyl(C)@2; Carbamidomethyl(C)@4		0.00589923	1299.65	434.224	1299.64	434.222	3	9	1.1.1.2551.2	27.3241	46539	27.3177
1	15.96	15.96	83.95	58.02	58.02	sp|P68416|3S11_HYDHA	Short neurotoxin 1 OS=Hydrophis hardwickii PE=1 SV=2			0	33.98	GCGCPQVKPGIK	Carbamidomethyl(C)@2; Carbamidomethyl(C)@4		0.000772292	1299.64	434.222	1299.64	434.222	3	8	1.1.1.2720.3	34.0281	40134	34.0583
1	15.96	15.96	83.95	58.02	58.02	sp|P68416|3S11_HYDHA	Short neurotoxin 1 OS=Hydrophis hardwickii PE=1 SV=2			0	33.19	GCGCPQVKPGIK	Carbamidomethyl(C)@2; Carbamidomethyl(C)@4		-0.00145631	1299.64	650.828	1299.64	650.829	2	6	1.1.1.2541.4	26.9377	15831	26.8864
1	15.96	15.96	83.95	58.02	58.02	sp|P68416|3S11_HYDHA	Short neurotoxin 1 OS=Hydrophis hardwickii PE=1 SV=2			0	32.46	GCGCPQVKPGIK	Carbamidomethyl(C)@2; Carbamidomethyl(C)@4		1.95588	1301.6	434.873	1299.64	434.222	3	11	1.1.1.2436.2	22.7877	4830	22.7812
1	15.96	15.96	83.95	58.02	58.02	sp|P68416|3S11_HYDHA	Short neurotoxin 1 OS=Hydrophis hardwickii PE=1 SV=2			0	31.78	GCGCPQVKPGIK	Carbamidomethyl(C)@2; Carbamidomethyl(C)@4		0.000497634	1299.64	434.222	1299.64	434.222	3	9	1.1.1.2540.2	26.8933	28272	26.926
1	15.96	15.96	83.95	58.02	58.02	sp|P68416|3S11_HYDHA	Short neurotoxin 1 OS=Hydrophis hardwickii PE=1 SV=2			0	31.78	GCGCPQVKPGIK	Carbamidomethyl(C)@2; Carbamidomethyl(C)@4		0.00260334	1299.65	434.222	1299.64	434.222	3	8	1.1.1.2610.2	29.6593	47432	29.6134
1	15.96	15.96	83.95	58.02	58.02	sp|P68416|3S11_HYDHA	Short neurotoxin 1 OS=Hydrophis hardwickii PE=1 SV=2			0	31.78	GCGCPQVKPGIK	Carbamidomethyl(C)@2; Carbamidomethyl(C)@4		0.00260334	1299.65	434.222	1299.64	434.222	3	9	1.1.1.2644.2	31.0175	34356	31.0477
1	15.96	15.96	83.95	58.02	58.02	sp|P68416|3S11_HYDHA	Short neurotoxin 1 OS=Hydrophis hardwickii PE=1 SV=2			0	31.78	GCGCPQVKPGIK	Carbamidomethyl(C)@2; Carbamidomethyl(C)@4; Delta:H(2)C(2)(K)@12		-0.0315836	1325.63	663.821	1325.66	663.836	2	12	1.1.1.2663.2	31.7621	163557	31.8736
1	15.96	15.96	83.95	58.02	58.02	sp|P68416|3S11_HYDHA	Short neurotoxin 1 OS=Hydrophis hardwickii PE=1 SV=2			0	31.78	GCGCPQVKPGIK	Carbamidomethyl(C)@2; Carbamidomethyl(C)@4		0.00315266	1299.65	434.223	1299.64	434.222	3	8	1.1.1.2707.3	33.5084	38749	33.4986
1	15.96	15.96	83.95	58.02	58.02	sp|P68416|3S11_HYDHA	Short neurotoxin 1 OS=Hydrophis hardwickii PE=1 SV=2			0	30.51	GCGCPQVKPGIK	Carbamidomethyl(C)@2; Carbamidomethyl(C)@4		0.00840576	1299.65	434.224	1299.64	434.222	3	7	1.1.1.2934.2	42.5256	13720	42.5583
1	15.96	15.96	83.95	58.02	58.02	sp|P68416|3S11_HYDHA	Short neurotoxin 1 OS=Hydrophis hardwickii PE=1 SV=2			0	30.51	GCGCPQVKPGIK	Carbamidomethyl(C)@2; Carbamidomethyl(C)@4		0.00932129	1299.65	434.225	1299.64	434.222	3	7	1.1.1.2940.2	42.7642	16958	42.7569
1	15.96	15.96	83.95	58.02	58.02	sp|P68416|3S11_HYDHA	Short neurotoxin 1 OS=Hydrophis hardwickii PE=1 SV=2			0	30.51	GCGCPQVKPGIK	Carbamidomethyl(C)@2; Carbamidomethyl(C)@4		0.00575075	1299.65	434.223	1299.64	434.222	3	6	1.1.1.3070.2	47.8846	18118	47.9573
1	15.96	15.96	83.95	58.02	58.02	sp|P68416|3S11_HYDHA	Short neurotoxin 1 OS=Hydrophis hardwickii PE=1 SV=2			0	30.51	GCGCPQVKPGIK	Carbamidomethyl(C)@2; Carbamidomethyl(C)@4		0.000349173	1299.64	434.222	1299.64	434.222	3	6	1.1.1.3090.2	48.683	15435	48.6365
1	15.96	15.96	83.95	58.02	58.02	sp|P68416|3S11_HYDHA	Short neurotoxin 1 OS=Hydrophis hardwickii PE=1 SV=2			0	30.51	GCGCPQVKPGIK	Carbamidomethyl(C)@2; Carbamidomethyl(C)@4		0.00272953	1299.65	434.222	1299.64	434.222	3	7	1.1.1.3151.2	51.102	12763	51.1347
1	15.96	15.96	83.95	58.02	58.02	sp|P68416|3S11_HYDHA	Short neurotoxin 1 OS=Hydrophis hardwickii PE=1 SV=2			0	30.51	GCGCPQVKPGIK	Carbamidomethyl(C)@2; Carbamidomethyl(C)@4		0.00630006	1299.65	434.224	1299.64	434.222	3	6	1.1.1.3194.2	52.8078	16624	52.8406
1	15.96	15.96	83.95	58.02	58.02	sp|P68416|3S11_HYDHA	Short neurotoxin 1 OS=Hydrophis hardwickii PE=1 SV=2			0	30.51	GCGCPQVKPGIK	Carbamidomethyl(C)@2; Carbamidomethyl(C)@4		0.00218022	1299.65	434.222	1299.64	434.222	3	6	1.1.1.3235.2	54.4301	13560	54.4233
1	15.96	15.96	83.95	58.02	58.02	sp|P68416|3S11_HYDHA	Short neurotoxin 1 OS=Hydrophis hardwickii PE=1 SV=2			0	30.51	GCGCPQVKPGIK	Carbamidomethyl(C)@2; Carbamidomethyl(C)@4		0.000898486	1299.64	434.222	1299.64	434.222	3	7	1.1.1.3263.2	55.5362	16454	55.5295
1	15.96	15.96	83.95	58.02	58.02	sp|P68416|3S11_HYDHA	Short neurotoxin 1 OS=Hydrophis hardwickii PE=1 SV=2			0	30.51	GCGCPQVKPGIK	Carbamidomethyl(C)@2; Carbamidomethyl(C)@4		0.00272953	1299.65	434.222	1299.64	434.222	3	7	1.1.1.3274.3	55.9746	17871	55.965
1	15.96	15.96	83.95	58.02	58.02	sp|P68416|3S11_HYDHA	Short neurotoxin 1 OS=Hydrophis hardwickii PE=1 SV=2			0	30.51	GCGCPQVKPGIK	Carbamidomethyl(C)@2; Carbamidomethyl(C)@4		0.00245487	1299.65	434.222	1299.64	434.222	3	7	1.1.1.3300.2	57.0086	20474	57.0414
1	15.96	15.96	83.95	58.02	58.02	sp|P68416|3S11_HYDHA	Short neurotoxin 1 OS=Hydrophis hardwickii PE=1 SV=2			0	30.51	GCGCPQVKPGIK	Carbamidomethyl(C)@2; Carbamidomethyl(C)@4		0.000898486	1299.64	434.222	1299.64	434.222	3	7	1.1.1.3304.3	57.1705	20228	57.2008
1	15.96	15.96	83.95	58.02	58.02	sp|P68416|3S11_HYDHA	Short neurotoxin 1 OS=Hydrophis hardwickii PE=1 SV=2			0	30.51	GCGCPQVKPGIK	Carbamidomethyl(C)@2; Carbamidomethyl(C)@4		0.00062383	1299.64	434.222	1299.64	434.222	3	7	1.1.1.3310.3	57.41	18077	57.4002
1	15.96	15.96	83.95	58.02	58.02	sp|P68416|3S11_HYDHA	Short neurotoxin 1 OS=Hydrophis hardwickii PE=1 SV=2			0	30.51	GCGCPQVKPGIK	Carbamidomethyl(C)@2; Carbamidomethyl(C)@4		7.45167e-05	1299.64	434.222	1299.64	434.222	3	7	1.1.1.3316.3	57.6491	18070	57.6396
1	15.96	15.96	83.95	58.02	58.02	sp|P68416|3S11_HYDHA	Short neurotoxin 1 OS=Hydrophis hardwickii PE=1 SV=2			0	30.51	GCGCPQVKPGIK	Carbamidomethyl(C)@2; Carbamidomethyl(C)@4		-0.000566348	1299.64	434.221	1299.64	434.222	3	7	1.1.1.3319.2	57.7662	18672	57.7191
1	15.96	15.96	83.95	58.02	58.02	sp|P68416|3S11_HYDHA	Short neurotoxin 1 OS=Hydrophis hardwickii PE=1 SV=2			0	30.51	GCGCPQVKPGIK	Carbamidomethyl(C)@2; Carbamidomethyl(C)@4		-0.00203118	1299.64	434.221	1299.64	434.222	3	7	1.1.1.3350.2	59.0002	9378	58.9534
1	15.96	15.96	83.95	58.02	58.02	sp|P68416|3S11_HYDHA	Short neurotoxin 1 OS=Hydrophis hardwickii PE=1 SV=2			0	30.51	GCGCPQVKPGIK	Carbamidomethyl(C)@2; Carbamidomethyl(C)@4		0.000349173	1299.64	434.222	1299.64	434.222	3	7	1.1.1.3354.3	59.1621	18572	59.2322
1	15.96	15.96	83.95	58.02	58.02	sp|P68416|3S11_HYDHA	Short neurotoxin 1 OS=Hydrophis hardwickii PE=1 SV=2			0	30.51	GCGCPQVKPGIK	Carbamidomethyl(C)@2; Carbamidomethyl(C)@4		-0.00322136	1299.64	434.221	1299.64	434.222	3	7	1.1.1.3379.2	60.1565	18001	60.1893
1	15.96	15.96	83.95	58.02	58.02	sp|P68416|3S11_HYDHA	Short neurotoxin 1 OS=Hydrophis hardwickii PE=1 SV=2			0	30.51	GCGCPQVKPGIK	Carbamidomethyl(C)@2; Carbamidomethyl(C)@4		-0.00203118	1299.64	434.221	1299.64	434.222	3	8	1.1.1.3380.2	60.1989	19366	60.3479
1	15.96	15.96	83.95	58.02	58.02	sp|P68416|3S11_HYDHA	Short neurotoxin 1 OS=Hydrophis hardwickii PE=1 SV=2			0	30.51	GCGCPQVKPGIK	Carbamidomethyl(C)@2; Carbamidomethyl(C)@4		-0.00203118	1299.64	434.221	1299.64	434.222	3	7	1.1.1.3384.2	60.3543	19318	60.3479
1	15.96	15.96	83.95	58.02	58.02	sp|P68416|3S11_HYDHA	Short neurotoxin 1 OS=Hydrophis hardwickii PE=1 SV=2			0	30.51	GCGCPQVKPGIK	Carbamidomethyl(C)@2; Carbamidomethyl(C)@4		0.00419436	1299.65	434.223	1299.64	434.222	3	9	1.1.1.3405.2	61.1167	15667	61.1836
1	15.96	15.96	83.95	58.02	58.02	sp|P68416|3S11_HYDHA	Short neurotoxin 1 OS=Hydrophis hardwickii PE=1 SV=2			0	30.51	GCGCPQVKPGIK	Carbamidomethyl(C)@2; Carbamidomethyl(C)@4		0.00419436	1299.65	434.223	1299.64	434.222	3	10	1.1.1.3406.2	61.1634	17981	61.1836
1	15.96	15.96	83.95	58.02	58.02	sp|P68416|3S11_HYDHA	Short neurotoxin 1 OS=Hydrophis hardwickii PE=1 SV=2			0	30.51	GCGCPQVKPGIK	Carbamidomethyl(C)@2; Carbamidomethyl(C)@4		0.000349173	1299.64	434.222	1299.64	434.222	3	10	1.1.1.3411.2	61.3544	20232	61.4192
1	15.96	15.96	83.95	58.02	58.02	sp|P68416|3S11_HYDHA	Short neurotoxin 1 OS=Hydrophis hardwickii PE=1 SV=2			0	30.51	GCGCPQVKPGIK	Carbamidomethyl(C)@2; Carbamidomethyl(C)@4		-0.0029467	1299.64	434.221	1299.64	434.222	3	9	1.1.1.3415.2	61.5117	19880	61.4977
1	15.96	15.96	83.95	58.02	58.02	sp|P68416|3S11_HYDHA	Short neurotoxin 1 OS=Hydrophis hardwickii PE=1 SV=2			0	30.51	GCGCPQVKPGIK	Carbamidomethyl(C)@2; Carbamidomethyl(C)@4		-0.00203118	1299.64	434.221	1299.64	434.222	3	10	1.1.1.3426.2	61.9356	19481	62.0205
1	15.96	15.96	83.95	58.02	58.02	sp|P68416|3S11_HYDHA	Short neurotoxin 1 OS=Hydrophis hardwickii PE=1 SV=2			0	30.51	GCGCPQVKPGIK	Carbamidomethyl(C)@2; Carbamidomethyl(C)@4		-0.00148187	1299.64	434.221	1299.64	434.222	3	10	1.1.1.3477.2	63.9541	19637	63.9743
1	15.96	15.96	83.95	58.02	58.02	sp|P68416|3S11_HYDHA	Short neurotoxin 1 OS=Hydrophis hardwickii PE=1 SV=2			0	30.51	GCGCPQVKPGIK	Carbamidomethyl(C)@2; Carbamidomethyl(C)@4		-0.00175653	1299.64	434.221	1299.64	434.222	3	9	1.1.1.3481.2	64.1078	18915	64.133
1	15.96	15.96	83.95	58.02	58.02	sp|P68416|3S11_HYDHA	Short neurotoxin 1 OS=Hydrophis hardwickii PE=1 SV=2			0	30.51	GCGCPQVKPGIK	Carbamidomethyl(C)@2; Carbamidomethyl(C)@4		0.00272953	1299.65	434.222	1299.64	434.222	3	10	1.1.1.3547.2	66.41	6889	66.4152
1	15.96	15.96	83.95	58.02	58.02	sp|P68416|3S11_HYDHA	Short neurotoxin 1 OS=Hydrophis hardwickii PE=1 SV=2			0	30.51	GCGCPQVKPGIK	Carbamidomethyl(C)@2; Carbamidomethyl(C)@4		0.00272953	1299.65	434.222	1299.64	434.222	3	10	1.1.1.3549.2	66.4887	6889	66.4152
1	15.96	15.96	83.95	58.02	58.02	sp|P68416|3S11_HYDHA	Short neurotoxin 1 OS=Hydrophis hardwickii PE=1 SV=2			0	30.51	GCGCPQVKPGIK	Carbamidomethyl(C)@2; Carbamidomethyl(C)@4		0.00602541	1299.65	434.224	1299.64	434.222	3	9	1.1.1.3555.2	66.6764	7078	66.6574
1	15.96	15.96	83.95	58.02	58.02	sp|P68416|3S11_HYDHA	Short neurotoxin 1 OS=Hydrophis hardwickii PE=1 SV=2			0	30.51	GCGCPQVKPGIK	Carbamidomethyl(C)@2; Carbamidomethyl(C)@4		-0.0323349	1299.61	434.211	1299.64	434.222	3	10	1.1.1.3601.2	67.3608	4057	67.366
1	15.96	15.96	83.95	58.02	58.02	sp|P68416|3S11_HYDHA	Short neurotoxin 1 OS=Hydrophis hardwickii PE=1 SV=2			0	30.51	GCGCPQVKPGIK	Carbamidomethyl(C)@2; Carbamidomethyl(C)@4		-0.0254685	1299.62	434.213	1299.64	434.222	3	10	1.1.1.3609.2	67.4704	4448	67.4371
1	15.96	15.96	83.95	58.02	58.02	sp|P68416|3S11_HYDHA	Short neurotoxin 1 OS=Hydrophis hardwickii PE=1 SV=2			0	30.51	GCGCPQVKPGIK	Carbamidomethyl(C)@2; Carbamidomethyl(C)@4		0.0186596	1299.66	434.228	1299.64	434.222	3	10	1.1.1.3626.2	67.6266	3439	67.5882
1	15.96	15.96	83.95	58.02	58.02	sp|P68416|3S11_HYDHA	Short neurotoxin 1 OS=Hydrophis hardwickii PE=1 SV=2			0	30.51	GCGCPQVKPGIK	Carbamidomethyl(C)@2; Carbamidomethyl(C)@4		0.0102368	1299.65	434.225	1299.64	434.222	3	10	1.1.1.3668.2	68.4163	2022	68.4214
1	15.96	15.96	83.95	58.02	58.02	sp|P68416|3S11_HYDHA	Short neurotoxin 1 OS=Hydrophis hardwickii PE=1 SV=2			0	30.51	GCGCPQVKPGIK	Carbamidomethyl(C)@2; Carbamidomethyl(C)@4		0.0168286	1299.66	434.227	1299.64	434.222	3	10	1.1.1.3710.2	69.1719	3235	69.1772
1	15.96	15.96	83.95	58.02	58.02	sp|P68416|3S11_HYDHA	Short neurotoxin 1 OS=Hydrophis hardwickii PE=1 SV=2			0	30.51	GCGCPQVKPGIK	Carbamidomethyl(C)@2; Carbamidomethyl(C)@4		-0.0176866	1299.62	434.216	1299.64	434.222	3	10	1.1.1.3867.2	71.4062	2225	71.373
1	15.96	15.96	83.95	58.02	58.02	sp|P68416|3S11_HYDHA	Short neurotoxin 1 OS=Hydrophis hardwickii PE=1 SV=2			0	30.51	GCGCPQVKPGIK	Carbamidomethyl(C)@2; Carbamidomethyl(C)@4		-0.0071581	1299.64	434.219	1299.64	434.222	3	10	1.1.1.3952.2	72.2913	8471	72.2578
1	15.96	15.96	83.95	58.02	58.02	sp|P68416|3S11_HYDHA	Short neurotoxin 1 OS=Hydrophis hardwickii PE=1 SV=2			0	30.51	GCGCPQVKPGIK	Carbamidomethyl(C)@2; Carbamidomethyl(C)@4		1.01401	1300.66	434.56	1299.64	434.222	3	12	1.1.1.3966.2	72.4662	4674	72.4328
1	15.96	15.96	83.95	58.02	58.02	sp|P68416|3S11_HYDHA	Short neurotoxin 1 OS=Hydrophis hardwickii PE=1 SV=2			0	30.51	GCGCPQVKPGIK	Carbamidomethyl(C)@2; Carbamidomethyl(C)@4		-0.0197923	1299.62	434.215	1299.64	434.222	3	10	1.1.1.3985.2	72.6688	4474	72.674
1	15.96	15.96	83.95	58.02	58.02	sp|P68416|3S11_HYDHA	Short neurotoxin 1 OS=Hydrophis hardwickii PE=1 SV=2			0	30.51	GCGCPQVKPGIK	Carbamidomethyl(C)@2; Carbamidomethyl(C)@4		-0.00267205	1299.64	434.221	1299.64	434.222	3	10	1.1.1.3996.2	72.8942	5866	72.8608
1	15.96	15.96	83.95	58.02	58.02	sp|P68416|3S11_HYDHA	Short neurotoxin 1 OS=Hydrophis hardwickii PE=1 SV=2			0	30.51	GCGCPQVKPGIK	Carbamidomethyl(C)@2; Carbamidomethyl(C)@4		0.000898486	1299.64	434.222	1299.64	434.222	3	10	1.1.1.4081.2	73.8166	6112	73.7833
1	15.96	15.96	83.95	58.02	58.02	sp|P68416|3S11_HYDHA	Short neurotoxin 1 OS=Hydrophis hardwickii PE=1 SV=2			0	30.51	GCGCPQVKPGIK	Carbamidomethyl(C)@2; Carbamidomethyl(C)@4		0.00245487	1299.65	434.222	1299.64	434.222	3	9	1.1.1.4113.2	74.3052	8197	74.2528
1	15.96	15.96	83.95	58.02	58.02	sp|P68416|3S11_HYDHA	Short neurotoxin 1 OS=Hydrophis hardwickii PE=1 SV=2			0	30.51	GCGCPQVKPGIK	Carbamidomethyl(C)@2; Carbamidomethyl(C)@4		0.0243358	1299.67	434.23	1299.64	434.222	3	10	1.1.1.4212.2	75.7648	2236	75.7313
1	15.96	15.96	83.95	58.02	58.02	sp|P68416|3S11_HYDHA	Short neurotoxin 1 OS=Hydrophis hardwickii PE=1 SV=2			0	30.51	GCGCPQVKPGIK	Carbamidomethyl(C)@2; Carbamidomethyl(C)@4		7.45167e-05	1299.64	434.222	1299.64	434.222	3	10	1.1.1.4225.2	76.0037	3634	75.9702
1	15.96	15.96	83.95	58.02	58.02	sp|P68416|3S11_HYDHA	Short neurotoxin 1 OS=Hydrophis hardwickii PE=1 SV=2			0	30	GCGCPQVKPGIK	Carbamidomethyl(C)@2; Carbamidomethyl(C)@4		-0.00224894	1299.64	434.221	1299.64	434.222	3	8	1.1.1.2416.2	22.0018	55656	22.0346
1	15.96	15.96	83.95	58.02	58.02	sp|P68416|3S11_HYDHA	Short neurotoxin 1 OS=Hydrophis hardwickii PE=1 SV=2			0	30	GCGCPQVKPGIK	Carbamidomethyl(C)@2; Carbamidomethyl(C)@4		0.00681476	1299.65	434.224	1299.64	434.222	3	9	1.1.1.2501.2	25.3505	47088	25.3832
1	15.96	15.96	83.95	58.02	58.02	sp|P68416|3S11_HYDHA	Short neurotoxin 1 OS=Hydrophis hardwickii PE=1 SV=2			0	30	GCGCPQVKPGIK	Carbamidomethyl(C)@2; Carbamidomethyl(C)@4		0.00470905	1299.65	434.223	1299.64	434.222	3	8	1.1.1.2635.3	30.6584	55760	30.6483
1	15.96	15.96	83.95	58.02	58.02	sp|P68416|3S11_HYDHA	Short neurotoxin 1 OS=Hydrophis hardwickii PE=1 SV=2			0	29.48	GCGCPQVKPGIK	Carbamidomethyl(C)@2; Carbamidomethyl(C)@4		0.00223713	1299.65	434.222	1299.64	434.222	3	8	1.1.1.2592.3	28.955	52136	28.9456
1	15.96	15.96	83.95	58.02	58.02	sp|P68416|3S11_HYDHA	Short neurotoxin 1 OS=Hydrophis hardwickii PE=1 SV=2			0	28.55	GCGCPQVKPGIK	Carbamidomethyl(C)@2; Carbamidomethyl(C)@4		0.00644855	1299.65	434.224	1299.64	434.222	3	8	1.1.1.2640.2	30.8567	47880	30.8894
1	15.96	15.96	83.95	58.02	58.02	sp|P68416|3S11_HYDHA	Short neurotoxin 1 OS=Hydrophis hardwickii PE=1 SV=2			0	28.55	GCGCPQVKPGIK	Carbamidomethyl(C)@2; Carbamidomethyl(C)@4		0.00141316	1299.64	434.222	1299.64	434.222	3	8	1.1.1.2705.3	33.4284	40047	33.4185
1	15.96	15.96	83.95	58.02	58.02	sp|P68416|3S11_HYDHA	Short neurotoxin 1 OS=Hydrophis hardwickii PE=1 SV=2			0	27.72	GCGCPQVKPGIK	Carbamidomethyl(C)@2; Carbamidomethyl(C)@4		0.00553302	1299.65	434.223	1299.64	434.222	3	8	1.1.1.2460.3	23.7431	80166	23.6945
1	15.96	15.96	83.95	58.02	58.02	sp|P68416|3S11_HYDHA	Short neurotoxin 1 OS=Hydrophis hardwickii PE=1 SV=2			0	27.72	GCGCPQVKPGIK	Carbamidomethyl(C)@2; Carbamidomethyl(C)@4		0.00351887	1299.65	434.223	1299.64	434.222	3	7	1.1.1.2685.2	32.6373	40978	32.6302
1	15.96	15.96	83.95	58.02	58.02	sp|P68416|3S11_HYDHA	Short neurotoxin 1 OS=Hydrophis hardwickii PE=1 SV=2			0	26.53	GCGCPQVKPGIK	Carbamidomethyl(C)@2; Carbamidomethyl(C)@4		0.00364505	1299.65	434.223	1299.64	434.222	3	6	1.1.1.3008.2	45.4673	15787	45.3802
1	15.96	15.96	83.95	58.02	58.02	sp|P68416|3S11_HYDHA	Short neurotoxin 1 OS=Hydrophis hardwickii PE=1 SV=2			0	26.53	GCGCPQVKPGIK	Carbamidomethyl(C)@2; Carbamidomethyl(C)@4		0.00337039	1299.65	434.223	1299.64	434.222	3	6	1.1.1.3245.2	54.8256	14315	54.8583
1	15.96	15.96	83.95	58.02	58.02	sp|P68416|3S11_HYDHA	Short neurotoxin 1 OS=Hydrophis hardwickii PE=1 SV=2			0	26.53	GCGCPQVKPGIK	Carbamidomethyl(C)@2; Carbamidomethyl(C)@4		-0.00148187	1299.64	434.221	1299.64	434.222	3	7	1.1.1.3299.3	56.9715	21193	56.8819
1	15.96	15.96	83.95	58.02	58.02	sp|P68416|3S11_HYDHA	Short neurotoxin 1 OS=Hydrophis hardwickii PE=1 SV=2			0	26.53	GCGCPQVKPGIK	Carbamidomethyl(C)@2; Carbamidomethyl(C)@4		-0.000566348	1299.64	434.221	1299.64	434.222	3	8	1.1.1.3373.2	59.9217	17328	59.8694
1	15.96	15.96	83.95	58.02	58.02	sp|P68416|3S11_HYDHA	Short neurotoxin 1 OS=Hydrophis hardwickii PE=1 SV=2			0	26.53	GCGCPQVKPGIK	Carbamidomethyl(C)@2; Carbamidomethyl(C)@4		0.00602541	1299.65	434.224	1299.64	434.222	3	9	1.1.1.3395.2	60.7939	15418	60.7797
1	15.96	15.96	83.95	58.02	58.02	sp|P68416|3S11_HYDHA	Short neurotoxin 1 OS=Hydrophis hardwickii PE=1 SV=2			0	25.48	GCGCPQVKPGIK	Carbamidomethyl(C)@2; Carbamidomethyl(C)@4		0.00141316	1299.64	434.222	1299.64	434.222	3	8	1.1.1.2535.2	26.6954	74057	26.7281
1	15.96	15.96	83.95	58.02	58.02	sp|P68416|3S11_HYDHA	Short neurotoxin 1 OS=Hydrophis hardwickii PE=1 SV=2			0	25.48	GCGCPQVKPGIK	Carbamidomethyl(C)@2; Carbamidomethyl(C)@4; Delta:H(2)C(2)(K)@8		-0.0271891	1325.63	663.823	1325.66	663.836	2	10	1.1.1.2548.2	27.2094	101544	27.4747
1	15.96	15.96	83.95	58.02	58.02	sp|P68416|3S11_HYDHA	Short neurotoxin 1 OS=Hydrophis hardwickii PE=1 SV=2			0	25.48	GCGCPQVKPGIK	Carbamidomethyl(C)@2; Carbamidomethyl(C)@4		0.00141316	1299.64	434.222	1299.64	434.222	3	7	1.1.1.2824.3	38.147	25869	38.1376
1	15.96	15.96	83.95	58.02	58.02	sp|P68416|3S11_HYDHA	Short neurotoxin 1 OS=Hydrophis hardwickii PE=1 SV=2			0	25.23	GCGCPQVKPGIK	Carbamidomethyl(C)@2; Carbamidomethyl(C)@4		-0.00188273	1299.64	434.221	1299.64	434.222	3	9	1.1.1.2217.2	14.1648	8745323	14.0804
1	15.96	15.96	83.95	58.02	58.02	sp|P68416|3S11_HYDHA	Short neurotoxin 1 OS=Hydrophis hardwickii PE=1 SV=2			0	25.23	GCGCPQVKPGIK	Carbamidomethyl(C)@2; Carbamidomethyl(C)@4		-0.000143233	1299.64	434.221	1299.64	434.222	3	9	1.1.1.2236.3	14.9093	6867010	14.783
1	15.96	15.96	83.95	58.02	58.02	sp|P68416|3S11_HYDHA	Short neurotoxin 1 OS=Hydrophis hardwickii PE=1 SV=2			0	25.23	GCGCPQVKPGIK	Delta:H(2)C(2)@N-term; Carbamidomethyl(C)@2; Carbamidomethyl(C)@4		0.0082805	1325.67	442.896	1325.66	442.893	3	11	1.1.1.2275.3	16.4374	114826	16.4676
1	15.96	15.96	83.95	58.02	58.02	sp|P68416|3S11_HYDHA	Short neurotoxin 1 OS=Hydrophis hardwickii PE=1 SV=2			0	25.23	GCGCPQVKPGIK	Carbamidomethyl(C)@2; Carbamidomethyl(C)@4		0.000772292	1299.64	434.222	1299.64	434.222	3	9	1.1.1.2335.2	18.8064	217555	18.8391
1	15.96	15.96	83.95	58.02	58.02	sp|P68416|3S11_HYDHA	Short neurotoxin 1 OS=Hydrophis hardwickii PE=1 SV=2			0	25.23	GCGCPQVKPGIK	Carbamidomethyl(C)@2; Carbamidomethyl(C)@4		0.00736407	1299.65	434.224	1299.64	434.222	3	9	1.1.1.2375.2	20.3829	143353	20.3367
1	15.96	15.96	83.95	58.02	58.02	sp|P68416|3S11_HYDHA	Short neurotoxin 1 OS=Hydrophis hardwickii PE=1 SV=2			0	25.23	GCGCPQVKPGIK	Carbamidomethyl(C)@2; Carbamidomethyl(C)@4		0.00736407	1299.65	434.224	1299.64	434.222	3	9	1.1.1.2376.2	20.4219	147756	20.3367
1	15.96	15.96	83.95	58.02	58.02	sp|P68416|3S11_HYDHA	Short neurotoxin 1 OS=Hydrophis hardwickii PE=1 SV=2			0	25.23	GCGCPQVKPGIK	Carbamidomethyl(C)@2; Carbamidomethyl(C)@4		-0.00646118	1299.64	650.825	1299.64	650.829	2	8	1.1.1.2386.9	20.834	100820	21.0076
1	15.96	15.96	83.95	58.02	58.02	sp|P68416|3S11_HYDHA	Short neurotoxin 1 OS=Hydrophis hardwickii PE=1 SV=2			0	25.23	GCGCPQVKPGIK	Carbamidomethyl(C)@2; Carbamidomethyl(C)@4		0.0113008	1299.65	434.225	1299.64	434.222	3	8	1.1.1.2425.2	22.3544	68069	22.3478
1	15.96	15.96	83.95	58.02	58.02	sp|P68416|3S11_HYDHA	Short neurotoxin 1 OS=Hydrophis hardwickii PE=1 SV=2			0	25.23	GCGCPQVKPGIK	Carbamidomethyl(C)@2; Carbamidomethyl(C)@4		0.00553302	1299.65	434.223	1299.64	434.222	3	8	1.1.1.2467.3	24.0187	95963	24.0094
1	15.96	15.96	83.95	58.02	58.02	sp|P68416|3S11_HYDHA	Short neurotoxin 1 OS=Hydrophis hardwickii PE=1 SV=2			0	25.23	GCGCPQVKPGIK	Carbamidomethyl(C)@2; Carbamidomethyl(C)@4		0.0143221	1299.66	434.226	1299.64	434.222	3	9	1.1.1.2486.3	24.771	33395	24.8355
1	15.96	15.96	83.95	58.02	58.02	sp|P68416|3S11_HYDHA	Short neurotoxin 1 OS=Hydrophis hardwickii PE=1 SV=2			0	25.23	GCGCPQVKPGIK	Carbamidomethyl(C)@2; Carbamidomethyl(C)@4; Carboxy(K)@8		-0.0174101	1343.62	672.815	1343.63	672.824	2	9	1.1.1.2518.3	26.0218	229368	26.2911
1	15.96	15.96	83.95	58.02	58.02	sp|P68416|3S11_HYDHA	Short neurotoxin 1 OS=Hydrophis hardwickii PE=1 SV=2			0	25.23	GCGCPQVKPGIK	Carbamidomethyl(C)@2; Carbamidomethyl(C)@4		0.002878	1299.65	434.223	1299.64	434.222	3	9	1.1.1.2606.2	29.5071	10462	29.5349
1	15.96	15.96	83.95	58.02	58.02	sp|P68416|3S11_HYDHA	Short neurotoxin 1 OS=Hydrophis hardwickii PE=1 SV=2			0	25.23	GCGCPQVKPGIK	Carbamidomethyl(C)@2; Carbamidomethyl(C)@4		0.00104695	1299.64	434.222	1299.64	434.222	3	7	1.1.1.2726.2	34.2641	37666	34.2574
1	15.96	15.96	83.95	58.02	58.02	sp|P68416|3S11_HYDHA	Short neurotoxin 1 OS=Hydrophis hardwickii PE=1 SV=2			0	25.23	GCGCPQVKPGIK	Carbamidomethyl(C)@2; Carbamidomethyl(C)@4		0.00800494	1299.65	434.224	1299.64	434.222	3	7	1.1.1.2787.2	36.6833	22250	36.6766
1	15.96	15.96	83.95	58.02	58.02	sp|P68416|3S11_HYDHA	Short neurotoxin 1 OS=Hydrophis hardwickii PE=1 SV=2			0	25.23	GCGCPQVKPGIK	Carbamidomethyl(C)@2; Carbamidomethyl(C)@4		0.00589923	1299.65	434.224	1299.64	434.222	3	7	1.1.1.2828.3	38.3065	24837	38.3766
1	15.96	15.96	83.95	58.02	58.02	sp|P68416|3S11_HYDHA	Short neurotoxin 1 OS=Hydrophis hardwickii PE=1 SV=2			0	25.23	GCGCPQVKPGIK	Carbamidomethyl(C)@2; Carbamidomethyl(C)@4		0.000131424	1299.64	434.222	1299.64	434.222	3	6	1.1.1.2868.2	39.8916	15676	39.8846
1	15.96	15.96	83.95	58.02	58.02	sp|P68416|3S11_HYDHA	Short neurotoxin 1 OS=Hydrophis hardwickii PE=1 SV=2			0	24.76	GCGCPQVKPGIK	Carbamidomethyl(C)@2; Carbamidomethyl(C)@4; Oxidation(P)@5		0.00694653	1315.64	439.555	1315.64	439.553	3	10	1.1.1.2194.2	13.2642	357678	13.3362
1	15.96	15.96	83.95	58.02	58.02	sp|P68416|3S11_HYDHA	Short neurotoxin 1 OS=Hydrophis hardwickii PE=1 SV=2			0	24.54	GCGCPQVKPGIK	Carbamidomethyl(C)@2; Carbamidomethyl(C)@4; Carbamyl(K)@12		-0.00324046	1342.65	672.33	1342.65	672.332	2	9	1.1.1.2378.5	20.5082	61056	20.6519
1	15.96	15.96	83.95	58.02	58.02	sp|P68416|3S11_HYDHA	Short neurotoxin 1 OS=Hydrophis hardwickii PE=1 SV=2			0	24.54	GCGCPQVKPGIK	Carbamidomethyl(C)@2; Carbamidomethyl(C)@4		0.00763873	1299.65	434.224	1299.64	434.222	3	8	1.1.1.2431.2	22.5906	85755	22.5837
1	15.96	15.96	83.95	58.02	58.02	sp|P68416|3S11_HYDHA	Short neurotoxin 1 OS=Hydrophis hardwickii PE=1 SV=2			0	24.54	GCGCPQVKPGIK	Carbamidomethyl(C)@2; Carbamidomethyl(C)@4		-0.000692548	1299.64	434.221	1299.64	434.222	3	7	1.1.1.2767.2	35.8931	36444	35.9651
1	15.96	15.96	83.95	58.02	58.02	sp|P68416|3S11_HYDHA	Short neurotoxin 1 OS=Hydrophis hardwickii PE=1 SV=2			0	24.33	GCGCPQVKPGIK	Carbamidomethyl(C)@2; Carbamidomethyl(C)@4		0.00223713	1299.65	434.222	1299.64	434.222	3	8	1.1.1.2691.2	32.8768	35198	32.8676
1	15.96	15.96	83.95	58.02	58.02	sp|P68416|3S11_HYDHA	Short neurotoxin 1 OS=Hydrophis hardwickii PE=1 SV=2			0	24.13	GCGCPQVKPGIK	Carbamidomethyl(C)@2; Carbamidomethyl(C)@4		0.000772292	1299.64	434.222	1299.64	434.222	3	7	1.1.1.2480.4	24.5334	52012	24.522
1	15.96	15.96	83.95	58.02	58.02	sp|P68416|3S11_HYDHA	Short neurotoxin 1 OS=Hydrophis hardwickii PE=1 SV=2			0	23.95	GCGCPQVKPGIK	Carbamidomethyl(C)@2; Carbamidomethyl(C)@4		0.00223713	1299.65	434.222	1299.64	434.222	3	8	1.1.1.2576.3	28.3176	61880	28.3478
1	15.96	15.96	83.95	58.02	58.02	sp|P68416|3S11_HYDHA	Short neurotoxin 1 OS=Hydrophis hardwickii PE=1 SV=2			0	23.95	GCGCPQVKPGIK	Carbamidomethyl(C)@2; Carbamidomethyl(C)@4		0.00470905	1299.65	434.223	1299.64	434.222	3	7	1.1.1.2605.2	29.4629	40354	29.4957
1	15.96	15.96	83.95	58.02	58.02	sp|P68416|3S11_HYDHA	Short neurotoxin 1 OS=Hydrophis hardwickii PE=1 SV=2			0	23.95	GCGCPQVKPGIK	Carbamidomethyl(C)@2; Carbamidomethyl(C)@4		0.00260334	1299.65	434.222	1299.64	434.222	3	7	1.1.1.2832.2	38.4634	18995	38.4961
1	15.96	15.96	83.95	58.02	58.02	sp|P68416|3S11_HYDHA	Short neurotoxin 1 OS=Hydrophis hardwickii PE=1 SV=2			0	23.77	GCGCPQVKPGIK	Carbamidomethyl(C)@2; Carbamidomethyl(C)@4		0.00351887	1299.65	434.223	1299.64	434.222	3	8	1.1.1.2455.3	23.5453	90043	23.4557
1	15.96	15.96	83.95	58.02	58.02	sp|P68416|3S11_HYDHA	Short neurotoxin 1 OS=Hydrophis hardwickii PE=1 SV=2			0	23.77	GCGCPQVKPGIK	Carbamidomethyl(C)@2; Carbamidomethyl(C)@4		0.00406818	1299.65	434.223	1299.64	434.222	3	7	1.1.1.2617.3	29.938	48904	29.9285
1	15.96	15.96	83.95	58.02	58.02	sp|P68416|3S11_HYDHA	Short neurotoxin 1 OS=Hydrophis hardwickii PE=1 SV=2			0	23.59	GCGCPQVKPGIK	Carbamidomethyl(C)@2; Carbamidomethyl(C)@4		-0.0117102	1299.63	650.823	1299.64	650.829	2	6	1.1.1.2401.4	21.416	107632	21.0076
1	15.96	15.96	83.95	58.02	58.02	sp|P68416|3S11_HYDHA	Short neurotoxin 1 OS=Hydrophis hardwickii PE=1 SV=2			0	23.43	GCGCPQVKPGIK	Carbamidomethyl(C)@2; Carbamidomethyl(C)@4; Deamidated(Q)@6		0.0205384	1300.65	434.556	1300.63	434.55	3	9	1.1.1.2234.2	14.8285	396809	14.783
1	15.96	15.96	83.95	58.02	58.02	sp|P68416|3S11_HYDHA	Short neurotoxin 1 OS=Hydrophis hardwickii PE=1 SV=2			0	23.43	GCGCPQVKPGIK	Carbamidomethyl(C)@2; Carbamidomethyl(C)@4		-0.00572876	1299.64	650.826	1299.64	650.829	2	7	1.1.1.2361.6	19.8411	62352	19.8242
1	15.96	15.96	83.95	58.02	58.02	sp|P68416|3S11_HYDHA	Short neurotoxin 1 OS=Hydrophis hardwickii PE=1 SV=2			0	23.43	GCGCPQVKPGIK	Carbamidomethyl(C)@2; Carbamidomethyl(C)@4		0.00306028	1299.65	650.83	1299.64	650.829	2	6	1.1.1.2435.4	22.7535	18630	22.7812
1	15.96	15.96	83.95	58.02	58.02	sp|P68416|3S11_HYDHA	Short neurotoxin 1 OS=Hydrophis hardwickii PE=1 SV=2			0	23.43	GCGCPQVKPGIK	Carbamidomethyl(C)@2; Carbamidomethyl(C)@4; PyruvicAcidIminyl(K)@8		0.0045859	1369.65	685.834	1369.65	685.831	2	8	1.1.1.2461.6	23.7901	8673	23.7733
1	15.96	15.96	83.95	58.02	58.02	sp|P68416|3S11_HYDHA	Short neurotoxin 1 OS=Hydrophis hardwickii PE=1 SV=2			0	23.43	GCGCPQVKPGIK	Carbamidomethyl(C)@2; Carbamidomethyl(C)@4		-0.000417891	1299.64	434.221	1299.64	434.222	3	8	1.1.1.2542.2	26.9721	69989	26.8467
1	15.96	15.96	83.95	58.02	58.02	sp|P68416|3S11_HYDHA	Short neurotoxin 1 OS=Hydrophis hardwickii PE=1 SV=2			0	23.43	GCGCPQVKPGIK	Carbamidomethyl(C)@2; Carbamidomethyl(C)@4		0.00260334	1299.65	434.222	1299.64	434.222	3	7	1.1.1.2611.2	29.6987	47432	29.6134
1	15.96	15.96	83.95	58.02	58.02	sp|P68416|3S11_HYDHA	Short neurotoxin 1 OS=Hydrophis hardwickii PE=1 SV=2			0	23.43	GCGCPQVKPGIK	Carbamidomethyl(C)@2; Carbamidomethyl(C)@4; Delta:H(2)C(2)(K)@12		-0.0315836	1325.63	663.821	1325.66	663.836	2	11	1.1.1.2667.8	31.9345	163557	31.8736
1	15.96	15.96	83.95	58.02	58.02	sp|P68416|3S11_HYDHA	Short neurotoxin 1 OS=Hydrophis hardwickii PE=1 SV=2			0	23.43	GCGCPQVKPGIK	Carbamidomethyl(C)@2; Carbamidomethyl(C)@4		0.000772292	1299.64	434.222	1299.64	434.222	3	7	1.1.1.2700.3	33.2301	39274	33.2604
1	15.96	15.96	83.95	58.02	58.02	sp|P68416|3S11_HYDHA	Short neurotoxin 1 OS=Hydrophis hardwickii PE=1 SV=2			0	23.43	GCGCPQVKPGIK	Carbamidomethyl(C)@2; Carbamidomethyl(C)@4		-0.0025236	1299.64	434.221	1299.64	434.222	3	6	1.1.1.2864.2	39.732	16183	39.7247
1	15.96	15.96	83.95	58.02	58.02	sp|P68416|3S11_HYDHA	Short neurotoxin 1 OS=Hydrophis hardwickii PE=1 SV=2			0	23.27	GCGCPQVKPGIK	Carbamidomethyl(C)@2; Carbamidomethyl(C)@4		0.000497634	1299.64	434.222	1299.64	434.222	3	7	1.1.1.2666.2	31.8804	43638	31.8736
1	15.96	15.96	83.95	58.02	58.02	sp|P68416|3S11_HYDHA	Short neurotoxin 1 OS=Hydrophis hardwickii PE=1 SV=2			0	23.25	GCGCPQVKPGIK	Carbamidomethyl(C)@2; Carbamidomethyl(C)@4		0.00218022	1299.65	434.222	1299.64	434.222	3	6	1.1.1.3121.2	49.9153	14447	49.9481
1	15.96	15.96	83.95	58.02	58.02	sp|P68416|3S11_HYDHA	Short neurotoxin 1 OS=Hydrophis hardwickii PE=1 SV=2			0	23.25	GCGCPQVKPGIK	Carbamidomethyl(C)@2; Carbamidomethyl(C)@4		-0.00203118	1299.64	434.221	1299.64	434.222	3	10	1.1.1.3421.3	61.7365	19493	61.7418
1	15.96	15.96	83.95	58.02	58.02	sp|P68416|3S11_HYDHA	Short neurotoxin 1 OS=Hydrophis hardwickii PE=1 SV=2			0	23.25	GCGCPQVKPGIK	Carbamidomethyl(C)@2; Carbamidomethyl(C)@4		-0.00267205	1299.64	434.221	1299.64	434.222	3	9	1.1.1.3451.2	62.9115	19435	62.8994
1	15.96	15.96	83.95	58.02	58.02	sp|P68416|3S11_HYDHA	Short neurotoxin 1 OS=Hydrophis hardwickii PE=1 SV=2			0	23.13	GCGCPQVKPGIK	Carbamidomethyl(C)@2; Carbamidomethyl(C)@4; Carbamidomethyl(K)@8		0.00644699	1356.67	453.231	1356.66	453.229	3	10	1.1.1.2228.5	14.6144	20644	14.5494
1	15.96	15.96	83.95	58.02	58.02	sp|P68416|3S11_HYDHA	Short neurotoxin 1 OS=Hydrophis hardwickii PE=1 SV=2			0	22.98	GCGCPQVKPGIK	Carbamidomethyl(C)@2; Carbamidomethyl(C)@4		-0.00105876	1299.64	434.221	1299.64	434.222	3	6	1.1.1.2812.2	37.6691	23039	37.7019
1	15.96	15.96	83.95	58.02	58.02	sp|P68416|3S11_HYDHA	Short neurotoxin 1 OS=Hydrophis hardwickii PE=1 SV=2			0	22.85	GCGCPQVKPGIK	Carbamidomethyl(C)@2; Carbamidomethyl(C)@4; PyruvicAcidIminyl(K)@8		-0.00041897	1369.65	685.831	1369.65	685.831	2	11	1.1.1.2471.6	24.1844	47235	24.2072
1	15.96	15.96	83.95	58.02	58.02	sp|P68416|3S11_HYDHA	Short neurotoxin 1 OS=Hydrophis hardwickii PE=1 SV=2			0	22.47	GCGCPQVKPGIK	Carbamidomethyl(C)@2; Carbamidomethyl(C)@4; Delta:H(2)C(2)(K)@8		-0.0256022	1325.63	663.824	1325.66	663.836	2	10	1.1.1.2559.4	27.644	87781	27.4747
1	15.96	15.96	83.95	58.02	58.02	sp|P68416|3S11_HYDHA	Short neurotoxin 1 OS=Hydrophis hardwickii PE=1 SV=2			0	22.35	GCGCPQVKPGIK	Carbamidomethyl(C)@2; Carbamidomethyl(C)@4		0.00919512	1299.65	434.225	1299.64	434.222	3	7	1.1.1.2485.3	24.7269	49180	24.7962
1	15.96	15.96	83.95	58.02	58.02	sp|P68416|3S11_HYDHA	Short neurotoxin 1 OS=Hydrophis hardwickii PE=1 SV=2			0	22.35	GCGCPQVKPGIK	Carbamidomethyl(C)@2; Carbamidomethyl(C)@4		0.00315266	1299.65	434.223	1299.64	434.222	3	7	1.1.1.2680.2	32.4371	43167	32.4298
1	15.96	15.96	83.95	58.02	58.02	sp|P68416|3S11_HYDHA	Short neurotoxin 1 OS=Hydrophis hardwickii PE=1 SV=2			0	22.13	GCGCPQVKPGIK	Carbamidomethyl(C)@2; Carbamidomethyl(C)@4		0.00434284	1299.65	434.223	1299.64	434.222	3	8	1.1.1.2400.4	21.3763	118312	21.2852
1	15.96	15.96	83.95	58.02	58.02	sp|P68416|3S11_HYDHA	Short neurotoxin 1 OS=Hydrophis hardwickii PE=1 SV=2			0	22.13	GCGCPQVKPGIK	Carbamidomethyl(C)@2; Carbamidomethyl(C)@4		0.00406818	1299.65	434.223	1299.64	434.222	3	7	1.1.1.2615.2	29.8563	48904	29.9285
1	15.96	15.96	83.95	58.02	58.02	sp|P68416|3S11_HYDHA	Short neurotoxin 1 OS=Hydrophis hardwickii PE=1 SV=2			0	21.75	GCGCPQVKPGIK	Carbamidomethyl(C)@2; Carbamidomethyl(C)@4		-0.00133342	1299.64	434.221	1299.64	434.222	3	8	1.1.1.2546.2	27.1289	47334	27.1223
1	15.96	15.96	83.95	58.02	58.02	sp|P68416|3S11_HYDHA	Short neurotoxin 1 OS=Hydrophis hardwickii PE=1 SV=2			0	21.41	GCGCPQVKPGIK	Carbamidomethyl(C)@2; Carbamidomethyl(C)@4		-0.00224894	1299.64	434.221	1299.64	434.222	3	7	1.1.1.2417.2	22.041	55656	22.0346
1	15.96	15.96	83.95	58.02	58.02	sp|P68416|3S11_HYDHA	Short neurotoxin 1 OS=Hydrophis hardwickii PE=1 SV=2			0	21.41	GCGCPQVKPGIK	Carbamidomethyl(C)@2; Carbamidomethyl(C)@4		0.000772292	1299.64	434.222	1299.64	434.222	3	6	1.1.1.2842.2	38.86	16975	38.8533
1	15.96	15.96	83.95	58.02	58.02	sp|P68416|3S11_HYDHA	Short neurotoxin 1 OS=Hydrophis hardwickii PE=1 SV=2			0	21.41	GCGCPQVKPGIK	Carbamidomethyl(C)@2; Carbamidomethyl(C)@4		-0.00160807	1299.64	434.221	1299.64	434.222	3	6	1.1.1.2860.3	39.5743	17428	39.5644
1	15.96	15.96	83.95	58.02	58.02	sp|P68416|3S11_HYDHA	Short neurotoxin 1 OS=Hydrophis hardwickii PE=1 SV=2			0	21.34	GCGCPQVKPGIK	Carbamidomethyl(C)@2; Carbamidomethyl(C)@4		0.0082796	1299.65	434.224	1299.64	434.222	3	7	1.1.1.2505.2	25.507	57528	25.5398
1	15.96	15.96	83.95	58.02	58.02	sp|P68416|3S11_HYDHA	Short neurotoxin 1 OS=Hydrophis hardwickii PE=1 SV=2			0	21.34	GCGCPQVKPGIK	Carbamidomethyl(C)@2; Carbamidomethyl(C)@4		0.00104695	1299.64	434.222	1299.64	434.222	3	7	1.1.1.2625.3	30.2565	58978	30.2467
1	15.96	15.96	83.95	58.02	58.02	sp|P68416|3S11_HYDHA	Short neurotoxin 1 OS=Hydrophis hardwickii PE=1 SV=2			0	21.34	GCGCPQVKPGIK	Carbamidomethyl(C)@2; Carbamidomethyl(C)@4		0.00974444	1299.65	434.225	1299.64	434.222	3	8	1.1.1.2655.2	31.4499	23032	31.441
1	15.96	15.96	83.95	58.02	58.02	sp|P68416|3S11_HYDHA	Short neurotoxin 1 OS=Hydrophis hardwickii PE=1 SV=2			0	21.34	GCGCPQVKPGIK	Carbamidomethyl(C)@2; Carbamidomethyl(C)@4		0.00379352	1299.65	434.223	1299.64	434.222	3	7	1.1.1.2675.3	32.2398	45350	32.2701
1	15.96	15.96	83.95	58.02	58.02	sp|P68416|3S11_HYDHA	Short neurotoxin 1 OS=Hydrophis hardwickii PE=1 SV=2			0	21.19	GCGCPQVKPGIK	Carbamidomethyl(C)@2; Carbamidomethyl(C)@4		0.000772292	1299.64	434.222	1299.64	434.222	3	8	1.1.1.2336.2	18.8459	217555	18.8391
1	15.96	15.96	83.95	58.02	58.02	sp|P68416|3S11_HYDHA	Short neurotoxin 1 OS=Hydrophis hardwickii PE=1 SV=2			0	21.19	GCGCPQVKPGIK	Carbamidomethyl(C)@2; Carbamidomethyl(C)@4		0.00470905	1299.65	434.223	1299.64	434.222	3	8	1.1.1.2634.2	30.6156	55760	30.6483
1	15.96	15.96	83.95	58.02	58.02	sp|P68416|3S11_HYDHA	Short neurotoxin 1 OS=Hydrophis hardwickii PE=1 SV=2			0	21.12	GCGCPQVKPGIK	Carbamidomethyl(C)@2; Carbamidomethyl(C)@4		0.00223713	1299.65	434.222	1299.64	434.222	3	8	1.1.1.2382.3	20.6611	147839	20.5335
1	15.96	15.96	83.95	58.02	58.02	sp|P68416|3S11_HYDHA	Short neurotoxin 1 OS=Hydrophis hardwickii PE=1 SV=2			0	21.12	GCGCPQVKPGIK	Carbamidomethyl(C)@2; Carbamidomethyl(C)@4		0.00644855	1299.65	434.224	1299.64	434.222	3	8	1.1.1.2442.2	23.0245	84240	23.0177
1	15.96	15.96	83.95	58.02	58.02	sp|P68416|3S11_HYDHA	Short neurotoxin 1 OS=Hydrophis hardwickii PE=1 SV=2			0	21.12	GCGCPQVKPGIK	Carbamidomethyl(C)@2; Carbamidomethyl(C)@4		0.00406818	1299.65	434.223	1299.64	434.222	3	8	1.1.1.2617.4	29.9405	48904	29.9285
1	15.96	15.96	83.95	58.02	58.02	sp|P68416|3S11_HYDHA	Short neurotoxin 1 OS=Hydrophis hardwickii PE=1 SV=2			0	21.12	GCGCPQVKPGIK	Carbamidomethyl(C)@2; Carbamidomethyl(C)@4		0.00315266	1299.65	434.223	1299.64	434.222	3	6	1.1.1.2838.2	38.702	18056	38.6951
1	15.96	15.96	83.95	58.02	58.02	sp|P68416|3S11_HYDHA	Short neurotoxin 1 OS=Hydrophis hardwickii PE=1 SV=2			0	21.06	GCGCPQVKPGIK	Carbamidomethyl(C)@2; Carbamidomethyl(C)@4		-0.00133342	1299.64	434.221	1299.64	434.222	3	8	1.1.1.2229.2	14.6335	6894993	14.5494
1	15.96	15.96	83.95	58.02	58.02	sp|P68416|3S11_HYDHA	Short neurotoxin 1 OS=Hydrophis hardwickii PE=1 SV=2			0	21.06	GCGCPQVKPGIK	Carbamyl@N-term; Carbamidomethyl(C)@2; Carbamidomethyl(C)@4		-0.0104426	1342.64	672.326	1342.65	672.332	2	7	1.1.1.2336.10	18.8659	5835	18.7996
1	15.96	15.96	83.95	58.02	58.02	sp|P68416|3S11_HYDHA	Short neurotoxin 1 OS=Hydrophis hardwickii PE=1 SV=2			0	21.06	GCGCPQVKPGIK	Carbamidomethyl(C)@2; Carbamidomethyl(C)@4		-0.0180875	1299.62	434.216	1299.64	434.222	3	7	1.1.1.2410.2	21.7664	60514	21.7991
1	15.96	15.96	83.95	58.02	58.02	sp|P68416|3S11_HYDHA	Short neurotoxin 1 OS=Hydrophis hardwickii PE=1 SV=2			0	21.06	GCGCPQVKPGIK	Carbamidomethyl(C)@2; Carbamidomethyl(C)@4		0.00589923	1299.65	434.224	1299.64	434.222	3	8	1.1.1.2440.2	22.9456	84396	22.8996
1	15.96	15.96	83.95	58.02	58.02	sp|P68416|3S11_HYDHA	Short neurotoxin 1 OS=Hydrophis hardwickii PE=1 SV=2			0	21.06	GCGCPQVKPGIK	Carbamidomethyl(C)@2; Carbamidomethyl(C)@4		0.00379352	1299.65	434.223	1299.64	434.222	3	8	1.1.1.2445.3	23.146	88505	23.1763
1	15.96	15.96	83.95	58.02	58.02	sp|P68416|3S11_HYDHA	Short neurotoxin 1 OS=Hydrophis hardwickii PE=1 SV=2			0	21.06	GCGCPQVKPGIK	Carbamidomethyl(C)@2; Carbamidomethyl(C)@4		0.00406818	1299.65	434.223	1299.64	434.222	3	7	1.1.1.2490.3	24.9229	42703	25.0705
1	15.96	15.96	83.95	58.02	58.02	sp|P68416|3S11_HYDHA	Short neurotoxin 1 OS=Hydrophis hardwickii PE=1 SV=2			0	21.06	GCGCPQVKPGIK	Carbamidomethyl(C)@2; Carbamidomethyl(C)@4; Deamidated(Q)@6		0.0162343	1300.64	651.329	1300.63	651.321	2	6	1.1.1.2493.5	25.0453	15380	25.1095
1	15.96	15.96	83.95	58.02	58.02	sp|P68416|3S11_HYDHA	Short neurotoxin 1 OS=Hydrophis hardwickii PE=1 SV=2			0	21.06	GCGCPQVKPGIK	Carbamidomethyl(C)@2; Carbamidomethyl(C)@4		0.00470905	1299.65	434.223	1299.64	434.222	3	7	1.1.1.2515.2	25.9004	68179	25.8937
1	15.96	15.96	83.95	58.02	58.02	sp|P68416|3S11_HYDHA	Short neurotoxin 1 OS=Hydrophis hardwickii PE=1 SV=2			0	21.06	GCGCPQVKPGIK	Carbamidomethyl(C)@2; Carbamidomethyl(C)@4		0.00525836	1299.65	434.223	1299.64	434.222	3	7	1.1.1.2570.2	28.0756	63158	28.1083
1	15.96	15.96	83.95	58.02	58.02	sp|P68416|3S11_HYDHA	Short neurotoxin 1 OS=Hydrophis hardwickii PE=1 SV=2			0	21.06	GCGCPQVKPGIK	Carbamidomethyl(C)@2; Carbamidomethyl(C)@4		0.0108728	1299.65	650.834	1299.64	650.829	2	5	1.1.1.2667.7	31.932	11712	31.9523
1	15.96	15.96	83.95	58.02	58.02	sp|P68416|3S11_HYDHA	Short neurotoxin 1 OS=Hydrophis hardwickii PE=1 SV=2			0	21.06	GCGCPQVKPGIK	Carbamidomethyl(C)@2; Carbamidomethyl(C)@4		-0.00343912	1299.64	434.22	1299.64	434.222	3	6	1.1.1.2786.2	36.6439	10953	36.6373
1	15.96	15.96	83.95	58.02	58.02	sp|P68416|3S11_HYDHA	Short neurotoxin 1 OS=Hydrophis hardwickii PE=1 SV=2			0	20.99	GCGCPQVKPGIK	Carbamidomethyl(C)@2; Carbamidomethyl(C)@4		0.00892046	1299.65	434.224	1299.64	434.222	3	6	1.1.1.2732.2	34.5003	37897	34.4938
1	15.96	15.96	83.95	58.02	58.02	sp|P68416|3S11_HYDHA	Short neurotoxin 1 OS=Hydrophis hardwickii PE=1 SV=2			0	20.99	GCGCPQVKPGIK	Carbamidomethyl(C)@2; Carbamidomethyl(C)@4		0.00379352	1299.65	434.223	1299.64	434.222	3	6	1.1.1.2837.2	38.6623	19175	38.6552
1	15.96	15.96	83.95	58.02	58.02	sp|P68416|3S11_HYDHA	Short neurotoxin 1 OS=Hydrophis hardwickii PE=1 SV=2			0	20.93	GCGCPQVKPGIK	Carbamyl@N-term; Carbamidomethyl(C)@2; Carbamidomethyl(C)@4; Deamidated(Q)@6		-0.00166311	1343.63	672.823	1343.63	672.824	2	10	1.1.1.2353.7	19.5281	795425	19.7061
1	15.96	15.96	83.95	58.02	58.02	sp|P68416|3S11_HYDHA	Short neurotoxin 1 OS=Hydrophis hardwickii PE=1 SV=2			0	20.93	GCGCPQVKPGIK	Carbamidomethyl(C)@2; Carbamidomethyl(C)@4		0.00260334	1299.65	434.222	1299.64	434.222	3	7	1.1.1.2525.3	26.3007	80331	26.2114
1	15.96	15.96	83.95	58.02	58.02	sp|P68416|3S11_HYDHA	Short neurotoxin 1 OS=Hydrophis hardwickii PE=1 SV=2			0	20.87	GCGCPQVKPGIK	Carbamidomethyl(C)@2; Carbamidomethyl(C)@4; Oxidation(P)@5		0.00694653	1315.64	439.555	1315.64	439.553	3	9	1.1.1.2195.3	13.3059	357678	13.3362
1	15.96	15.96	83.95	58.02	58.02	sp|P68416|3S11_HYDHA	Short neurotoxin 1 OS=Hydrophis hardwickii PE=1 SV=2			0	20.87	GCGCPQVKPGIK	Carbamidomethyl(C)@2; Carbamidomethyl(C)@4; PyruvicAcidIminyl(K)@8		-0.00041897	1369.65	685.831	1369.65	685.831	2	10	1.1.1.2476.4	24.3842	47235	24.2072
1	15.96	15.96	83.95	58.02	58.02	sp|P68416|3S11_HYDHA	Short neurotoxin 1 OS=Hydrophis hardwickii PE=1 SV=2			0	20.87	GCGCPQVKPGIK	Carbamidomethyl(C)@2; Carbamidomethyl(C)@4; Deamidated(Q)@6; Carbamidomethyl(K)@8		-0.0235783	1357.62	679.82	1357.65	679.831	2	8	1.1.1.2522.8	26.1937	11989	26.2911
1	15.96	15.96	83.95	58.02	58.02	sp|P68416|3S11_HYDHA	Short neurotoxin 1 OS=Hydrophis hardwickii PE=1 SV=2			0	20.87	GCGCPQVKPGIK	Carbamidomethyl(C)@2; Carbamidomethyl(C)@4		0.00406818	1299.65	434.223	1299.64	434.222	3	7	1.1.1.2585.3	28.6773	57393	28.7075
1	15.96	15.96	83.95	58.02	58.02	sp|P68416|3S11_HYDHA	Short neurotoxin 1 OS=Hydrophis hardwickii PE=1 SV=2			0	20.81	GCGCPQVKPGIK	Carbamidomethyl(C)@2; Carbamidomethyl(C)@4; Oxidation(P)@9		-0.00175096	1315.64	439.553	1315.64	439.553	3	9	1.1.1.2185.2	12.911	73686	12.9437
1	15.96	15.96	83.95	58.02	58.02	sp|P68416|3S11_HYDHA	Short neurotoxin 1 OS=Hydrophis hardwickii PE=1 SV=2			0	20.81	GCGCPQVKPGIK	Carbamyl@N-term; Carbamidomethyl(C)@2; Carbamidomethyl(C)@4; Deamidated(Q)@6		-0.00166311	1343.63	672.823	1343.63	672.824	2	10	1.1.1.2357.8	19.6885	795425	19.7061
1	15.96	15.96	83.95	58.02	58.02	sp|P68416|3S11_HYDHA	Short neurotoxin 1 OS=Hydrophis hardwickii PE=1 SV=2			0	20.76	GCGCPQVKPGIK	Carbamidomethyl(C)@2; Carbamidomethyl(C)@4		0.00168782	1299.64	434.222	1299.64	434.222	3	6	1.1.1.2670.2	32.0379	47629	32.0312
1	15.96	15.96	83.95	58.02	58.02	sp|P68416|3S11_HYDHA	Short neurotoxin 1 OS=Hydrophis hardwickii PE=1 SV=2			0	20.65	GCGCPQVKPGIK	Carbamidomethyl(C)@2; Carbamidomethyl(C)@4; Carbamidomethyl(K)@8		0.0124419	1356.68	679.346	1356.66	679.339	2	9	1.1.1.2226.9	14.5391	12548	14.5881
1	15.96	15.96	83.95	58.02	58.02	sp|P68416|3S11_HYDHA	Short neurotoxin 1 OS=Hydrophis hardwickii PE=1 SV=2			0	20.6	GCGCPQVKPGIK	Carbamidomethyl(C)@2; Carbamidomethyl(C)@4; Delta:H(2)C(2)(K)@8		-0.0256022	1325.63	663.824	1325.66	663.836	2	10	1.1.1.2553.3	27.4102	101544	27.4747
1	15.96	15.96	83.95	58.02	58.02	sp|P68416|3S11_HYDHA	Short neurotoxin 1 OS=Hydrophis hardwickii PE=1 SV=2			0	20.55	GCGCPQVKPGIK	Carbamidomethyl(C)@2; Carbamidomethyl(C)@4		0.00196247	1299.64	434.222	1299.64	434.222	3	6	1.1.1.2600.2	29.267	44881	29.2217
1	15.96	15.96	83.95	58.02	58.02	sp|P68416|3S11_HYDHA	Short neurotoxin 1 OS=Hydrophis hardwickii PE=1 SV=2			0	20.55	GCGCPQVKPGIK	Carbamidomethyl(C)@2; Carbamidomethyl(C)@4		0.00434284	1299.65	434.223	1299.64	434.222	3	6	1.1.1.2750.2	35.2153	35191	35.2083
1	15.96	15.96	83.95	58.02	58.02	sp|P68416|3S11_HYDHA	Short neurotoxin 1 OS=Hydrophis hardwickii PE=1 SV=2			0	20.55	GCGCPQVKPGIK	Carbamidomethyl(C)@2; Carbamidomethyl(C)@4		-0.000143233	1299.64	434.221	1299.64	434.222	3	5	1.1.1.2869.2	39.9317	15467	39.9244
1	15.96	15.96	83.95	58.02	58.02	sp|P68416|3S11_HYDHA	Short neurotoxin 1 OS=Hydrophis hardwickii PE=1 SV=2			0	20.52	GCGCPQVKPGIK	Carbamidomethyl(C)@2; Carbamidomethyl(C)@4		0.00245487	1299.65	434.222	1299.64	434.222	3	7	1.1.1.2898.2	41.0877	18073	41.1204
1	15.96	15.96	83.95	58.02	58.02	sp|P68416|3S11_HYDHA	Short neurotoxin 1 OS=Hydrophis hardwickii PE=1 SV=2			0	20.52	GCGCPQVKPGIK	Carbamidomethyl(C)@2; Carbamidomethyl(C)@4		-0.0029467	1299.64	434.221	1299.64	434.222	3	6	1.1.1.2998.2	45.0682	14756	45.0612
1	15.96	15.96	83.95	58.02	58.02	sp|P68416|3S11_HYDHA	Short neurotoxin 1 OS=Hydrophis hardwickii PE=1 SV=2			0	20.52	GCGCPQVKPGIK	Carbamidomethyl(C)@2; Carbamidomethyl(C)@4		-0.000291692	1299.64	434.221	1299.64	434.222	3	6	1.1.1.3013.2	45.6671	16279	45.6599
1	15.96	15.96	83.95	58.02	58.02	sp|P68416|3S11_HYDHA	Short neurotoxin 1 OS=Hydrophis hardwickii PE=1 SV=2			0	20.52	GCGCPQVKPGIK	Carbamidomethyl(C)@2; Carbamidomethyl(C)@4		0.0123425	1299.65	434.226	1299.64	434.222	3	6	1.1.1.3146.2	50.9041	14144	50.8179
1	15.96	15.96	83.95	58.02	58.02	sp|P68416|3S11_HYDHA	Short neurotoxin 1 OS=Hydrophis hardwickii PE=1 SV=2			0	20.52	GCGCPQVKPGIK	Carbamidomethyl(C)@2; Carbamidomethyl(C)@4		0.000349173	1299.64	434.222	1299.64	434.222	3	6	1.1.1.3172.2	51.9323	15226	51.8859
1	15.96	15.96	83.95	58.02	58.02	sp|P68416|3S11_HYDHA	Short neurotoxin 1 OS=Hydrophis hardwickii PE=1 SV=2			0	20.52	GCGCPQVKPGIK	Carbamidomethyl(C)@2; Carbamidomethyl(C)@4		0.000898486	1299.64	434.222	1299.64	434.222	3	6	1.1.1.3288.3	56.5331	21742	56.5633
1	15.96	15.96	83.95	58.02	58.02	sp|P68416|3S11_HYDHA	Short neurotoxin 1 OS=Hydrophis hardwickii PE=1 SV=2			0	20.52	GCGCPQVKPGIK	Carbamidomethyl(C)@2; Carbamidomethyl(C)@4		0.000898486	1299.64	434.222	1299.64	434.222	3	7	1.1.1.3329.3	58.1673	20077	57.8788
1	15.96	15.96	83.95	58.02	58.02	sp|P68416|3S11_HYDHA	Short neurotoxin 1 OS=Hydrophis hardwickii PE=1 SV=2			0	20.52	GCGCPQVKPGIK	Carbamidomethyl(C)@2; Carbamidomethyl(C)@4		-0.00148187	1299.64	434.221	1299.64	434.222	3	8	1.1.1.3486.2	64.3047	19813	64.3324
1	15.96	15.96	83.95	58.02	58.02	sp|P68416|3S11_HYDHA	Short neurotoxin 1 OS=Hydrophis hardwickii PE=1 SV=2			0	20.52	GCGCPQVKPGIK	Carbamidomethyl(C)@2; Carbamidomethyl(C)@4		-0.00267205	1299.64	434.221	1299.64	434.222	3	9	1.1.1.3518.3	65.5202	18492	65.4557
1	15.96	15.96	83.95	58.02	58.02	sp|P68416|3S11_HYDHA	Short neurotoxin 1 OS=Hydrophis hardwickii PE=1 SV=2			0	20.52	GCGCPQVKPGIK	Carbamidomethyl(C)@2; Carbamidomethyl(C)@4		-0.0158556	1299.63	434.216	1299.64	434.222	3	9	1.1.1.3839.2	71.0427	5864	71.0245
1	15.96	15.96	83.95	58.02	58.02	sp|P68416|3S11_HYDHA	Short neurotoxin 1 OS=Hydrophis hardwickii PE=1 SV=2			0	20.52	GCGCPQVKPGIK	Carbamidomethyl(C)@2; Carbamidomethyl(C)@4		0.0108777	1299.65	434.225	1299.64	434.222	3	7	1.1.1.4261.2	76.8602	2132	76.8298
1	15.96	15.96	83.95	58.02	58.02	sp|P68416|3S11_HYDHA	Short neurotoxin 1 OS=Hydrophis hardwickii PE=1 SV=2			0	20.41	GCGCPQVKPGIK	Carbamidomethyl(C)@2; Carbamidomethyl(C)@4		0.00379352	1299.65	434.223	1299.64	434.222	3	7	1.1.1.2405.2	21.5691	113715	21.2852
1	15.96	15.96	83.95	58.02	58.02	sp|P68416|3S11_HYDHA	Short neurotoxin 1 OS=Hydrophis hardwickii PE=1 SV=2			0	20.24	GCGCPQVKPGIK	Carbamidomethyl(C)@2; Carbamidomethyl(C)@4		-0.000692548	1299.64	434.221	1299.64	434.222	3	6	1.1.1.2771.3	36.0538	36444	35.9651
1	15.96	15.96	83.95	58.02	58.02	sp|P68416|3S11_HYDHA	Short neurotoxin 1 OS=Hydrophis hardwickii PE=1 SV=2			0	20.21	GCGCPQVKPGIK	Carbamidomethyl(C)@2; Carbamidomethyl(C)@4		0.00800494	1299.65	434.224	1299.64	434.222	3	7	1.1.1.2427.2	22.433	81660	22.505
1	15.96	15.96	83.95	58.02	58.02	sp|P68416|3S11_HYDHA	Short neurotoxin 1 OS=Hydrophis hardwickii PE=1 SV=2			0	20.17	GCGCPQVKPGIK	Carbamidomethyl(C)@2; Carbamidomethyl(C)@4		0.00379352	1299.65	434.223	1299.64	434.222	3	7	1.1.1.2520.2	26.099	79444	26.1317
1	15.96	15.96	83.95	58.02	58.02	sp|P68416|3S11_HYDHA	Short neurotoxin 1 OS=Hydrophis hardwickii PE=1 SV=2			0	19.81	GCGCPQVKPGIK	Carbamidomethyl(C)@2; Carbamidomethyl(C)@4; Carbamyl(K)@12		-0.00287425	1342.65	672.33	1342.65	672.332	2	9	1.1.1.2379.5	20.5478	20420	20.6125
1	15.96	15.96	83.95	58.02	58.02	sp|P68416|3S11_HYDHA	Short neurotoxin 1 OS=Hydrophis hardwickii PE=1 SV=2			0	19.81	GCGCPQVKPGIK	Carbamidomethyl(C)@2; Carbamidomethyl(C)@4		0.000497634	1299.64	434.222	1299.64	434.222	3	6	1.1.1.2658.2	31.5654	27432	31.5589
1	15.96	15.96	83.95	58.02	58.02	sp|P68416|3S11_HYDHA	Short neurotoxin 1 OS=Hydrophis hardwickii PE=1 SV=2			0	19.81	GCGCPQVKPGIK	Carbamidomethyl(C)@2; Carbamidomethyl(C)@4		0.00498371	1299.65	434.223	1299.64	434.222	3	6	1.1.1.2715.3	33.828	41866	33.8182
1	15.96	15.96	83.95	58.02	58.02	sp|P68416|3S11_HYDHA	Short neurotoxin 1 OS=Hydrophis hardwickii PE=1 SV=2			0	19.81	GCGCPQVKPGIK	Carbamidomethyl(C)@2; Carbamidomethyl(C)@4		0.00260334	1299.65	434.222	1299.64	434.222	3	6	1.1.1.2746.2	35.0556	37221	34.9285
1	15.96	15.96	83.95	58.02	58.02	sp|P68416|3S11_HYDHA	Short neurotoxin 1 OS=Hydrophis hardwickii PE=1 SV=2			0	19.61	GCGCPQVKPGIK	Carbamidomethyl(C)@2; Carbamidomethyl(C)@4		0.00470905	1299.65	434.223	1299.64	434.222	3	7	1.1.1.2457.3	23.6247	90940	23.6153
1	15.96	15.96	83.95	58.02	58.02	sp|P68416|3S11_HYDHA	Short neurotoxin 1 OS=Hydrophis hardwickii PE=1 SV=2			0	19.24	GCGCPQVKPGIK	Carbamidomethyl(C)@2; Carbamidomethyl(C)@4		0.00644855	1299.65	434.224	1299.64	434.222	3	7	1.1.1.2642.3	30.9389	47880	30.8894
1	15.96	15.96	83.95	58.02	58.02	sp|P68416|3S11_HYDHA	Short neurotoxin 1 OS=Hydrophis hardwickii PE=1 SV=2			0	19.24	GCGCPQVKPGIK	Carbamidomethyl(C)@2; Carbamidomethyl(C)@4		-0.00105876	1299.64	434.221	1299.64	434.222	3	7	1.1.1.2776.2	36.2549	26814	36.3218
1	15.96	15.96	83.95	58.02	58.02	sp|P68416|3S11_HYDHA	Short neurotoxin 1 OS=Hydrophis hardwickii PE=1 SV=2			0	19.23	GCGCPQVKPGIK	Carbamidomethyl(C)@2; Carbamidomethyl(C)@4; Carbamidomethyl(K)@8		-0.00344068	1356.66	453.228	1356.66	453.229	3	7	1.1.1.2211.7	13.9424	19633	13.9237
1	15.96	15.96	83.95	58.02	58.02	sp|P68416|3S11_HYDHA	Short neurotoxin 1 OS=Hydrophis hardwickii PE=1 SV=2			0	19.12	GCGCPQVKPGIK	Carbamidomethyl(C)@2; Carbamidomethyl(C)@4		0.00855425	1299.65	434.224	1299.64	434.222	3	7	1.1.1.2508.4	25.63	59960	25.6974
1	15.96	15.96	83.95	58.02	58.02	sp|P68416|3S11_HYDHA	Short neurotoxin 1 OS=Hydrophis hardwickii PE=1 SV=2			0	19.12	GCGCPQVKPGIK	Carbamidomethyl(C)@2; Carbamidomethyl(C)@4		0.00406818	1299.65	434.223	1299.64	434.222	3	7	1.1.1.2532.2	26.5765	75471	26.5697
1	15.96	15.96	83.95	58.02	58.02	sp|P68416|3S11_HYDHA	Short neurotoxin 1 OS=Hydrophis hardwickii PE=1 SV=2			0	19.07	GCGCPQVKPGIK	Carbamidomethyl(C)@2; Carbamidomethyl(C)@4		0.00470905	1299.65	434.223	1299.64	434.222	3	6	1.1.1.2755.3	35.4182	35396	35.4085
1	15.96	15.96	83.95	58.02	58.02	sp|P68416|3S11_HYDHA	Short neurotoxin 1 OS=Hydrophis hardwickii PE=1 SV=2			0	19.04	GCGCPQVKPGIK	Carbamyl@N-term; Carbamidomethyl(C)@2; Carbamidomethyl(C)@4		0.0154798	1342.66	448.562	1342.65	448.557	3	6	1.1.1.2276.4	16.4791	4013	16.5068
1	15.96	15.96	83.95	58.02	58.02	sp|P68416|3S11_HYDHA	Short neurotoxin 1 OS=Hydrophis hardwickii PE=1 SV=2			0	19.03	GCGCPQVKPGIK	Carbamidomethyl(C)@2; Carbamidomethyl(C)@4		0.00406818	1299.65	434.223	1299.64	434.222	3	7	1.1.1.2611.3	29.7012	47432	29.6134
1	15.96	15.96	83.95	58.02	58.02	sp|P68416|3S11_HYDHA	Short neurotoxin 1 OS=Hydrophis hardwickii PE=1 SV=2			0	18.94	GCGCPQVKPGIK	Carbamidomethyl(C)@2; Carbamidomethyl(C)@4		0.00315266	1299.65	434.223	1299.64	434.222	3	6	1.1.1.2682.2	32.5172	43167	32.4298
1	15.96	15.96	83.95	58.02	58.02	sp|P68416|3S11_HYDHA	Short neurotoxin 1 OS=Hydrophis hardwickii PE=1 SV=2			0	18.91	GCGCPQVKPGIK	Delta:H(2)C(2)@N-term; Carbamidomethyl(C)@2; Carbamidomethyl(C)@4		0.00617479	1325.66	442.896	1325.66	442.893	3	6	1.1.1.2286.2	16.8686	114826	16.4676
1	15.96	15.96	83.95	58.02	58.02	sp|P68416|3S11_HYDHA	Short neurotoxin 1 OS=Hydrophis hardwickii PE=1 SV=2			0	18.91	GCGCPQVKPGIK	Carbamidomethyl(C)@2; Carbamidomethyl(C)@4		0.00708941	1299.65	434.224	1299.64	434.222	3	7	1.1.1.2470.2	24.1347	92264	24.2072
1	15.96	15.96	83.95	58.02	58.02	sp|P68416|3S11_HYDHA	Short neurotoxin 1 OS=Hydrophis hardwickii PE=1 SV=2			0	18.91	GCGCPQVKPGIK	Carbamidomethyl(C)@2; Carbamidomethyl(C)@4		0.00379352	1299.65	434.223	1299.64	434.222	3	6	1.1.1.2676.2	32.2771	45350	32.2701
1	15.96	15.96	83.95	58.02	58.02	sp|P68416|3S11_HYDHA	Short neurotoxin 1 OS=Hydrophis hardwickii PE=1 SV=2			0	18.89	GCGCPQVKPGIK	Carbamidomethyl(C)@2; Carbamidomethyl(C)@4		0.00553302	1299.65	434.223	1299.64	434.222	3	6	1.1.1.2475.2	24.3326	84566	24.326
1	15.96	15.96	83.95	58.02	58.02	sp|P68416|3S11_HYDHA	Short neurotoxin 1 OS=Hydrophis hardwickii PE=1 SV=2			0	18.89	GCGCPQVKPGIK	Carbamidomethyl(C)@2; Carbamidomethyl(C)@4		0.00168782	1299.64	434.222	1299.64	434.222	3	7	1.1.1.2626.2	30.2941	56915	30.3669
1	15.96	15.96	83.95	58.02	58.02	sp|P68416|3S11_HYDHA	Short neurotoxin 1 OS=Hydrophis hardwickii PE=1 SV=2			0	18.88	GCGCPQVKPGIK	Carbamidomethyl(C)@2; Carbamidomethyl(C)@4		0.00196247	1299.64	434.222	1299.64	434.222	3	7	1.1.1.2341.2	19.0427	202075	18.9967
1	15.96	15.96	83.95	58.02	58.02	sp|P68416|3S11_HYDHA	Short neurotoxin 1 OS=Hydrophis hardwickii PE=1 SV=2			0	18.88	GCGCPQVKPGIK	Carbamidomethyl(C)@2; Carbamidomethyl(C)@4		0.00379352	1299.65	434.223	1299.64	434.222	3	7	1.1.1.2395.3	21.1757	133519	20.968
1	15.96	15.96	83.95	58.02	58.02	sp|P68416|3S11_HYDHA	Short neurotoxin 1 OS=Hydrophis hardwickii PE=1 SV=2			0	18.88	GCGCPQVKPGIK	Carbamidomethyl(C)@2; Carbamidomethyl(C)@4		-0.00133342	1299.64	434.221	1299.64	434.222	3	7	1.1.1.2545.3	27.097	46974	27.1223
1	15.96	15.96	83.95	58.02	58.02	sp|P68416|3S11_HYDHA	Short neurotoxin 1 OS=Hydrophis hardwickii PE=1 SV=2			0	18.88	GCGCPQVKPGIK	Carbamidomethyl(C)@2; Carbamidomethyl(C)@4		0.000497634	1299.64	434.222	1299.64	434.222	3	7	1.1.1.2621.2	30.0941	51955	30.1268
1	15.96	15.96	83.95	58.02	58.02	sp|P68416|3S11_HYDHA	Short neurotoxin 1 OS=Hydrophis hardwickii PE=1 SV=2			0	18.88	GCGCPQVKPGIK	Carbamidomethyl(C)@2; Carbamidomethyl(C)@4		0.00104695	1299.64	434.222	1299.64	434.222	3	7	1.1.1.2690.2	32.8374	37051	32.9071
1	15.96	15.96	83.95	58.02	58.02	sp|P68416|3S11_HYDHA	Short neurotoxin 1 OS=Hydrophis hardwickii PE=1 SV=2			0	18.84	GCGCPQVKPGIK	Carbamidomethyl(C)@2; Carbamidomethyl(C)@4		0.00379352	1299.65	434.223	1299.64	434.222	3	7	1.1.1.2530.2	26.4971	75353	26.4901
1	15.96	15.96	83.95	58.02	58.02	sp|P68416|3S11_HYDHA	Short neurotoxin 1 OS=Hydrophis hardwickii PE=1 SV=2			0	18.83	GCGCPQVKPGIK	Acetyl@N-term; Carbamidomethyl(C)@2; Carbamidomethyl(C)@4		-0.00396035	1341.65	671.832	1341.65	671.834	2	7	1.1.1.2349.6	19.368	341839	19.6667
1	15.96	15.96	83.95	58.02	58.02	sp|P68416|3S11_HYDHA	Short neurotoxin 1 OS=Hydrophis hardwickii PE=1 SV=2			0	18.83	GCGCPQVKPGIK	Carbamidomethyl(C)@2; Carbamidomethyl(C)@4		0.00525836	1299.65	434.223	1299.64	434.222	3	5	1.1.1.2844.2	38.9391	18065	38.9719
1	15.96	15.96	83.95	58.02	58.02	sp|P68416|3S11_HYDHA	Short neurotoxin 1 OS=Hydrophis hardwickii PE=1 SV=2			0	18.76	GCGCPQVKPGIK	Carbamidomethyl(C)@2; Carbamidomethyl(C)@4; Deamidated(Q)@6		0.02594	1300.65	434.558	1300.63	434.55	3	7	1.1.1.2649.2	31.2141	19600	31.3229
1	15.96	15.96	83.95	58.02	58.02	sp|P68416|3S11_HYDHA	Short neurotoxin 1 OS=Hydrophis hardwickii PE=1 SV=2			0	18.62	GCGCPQVKPGIK	Carbamidomethyl(C)@2; Carbamidomethyl(C)@4		-0.00365357	1299.64	650.827	1299.64	650.829	2	5	1.1.1.2369.5	20.1544	51778	20.1406
1	15.96	15.96	83.95	58.02	58.02	sp|P68416|3S11_HYDHA	Short neurotoxin 1 OS=Hydrophis hardwickii PE=1 SV=2			0	18.21	GCGCPQVKPGIK	Carbamidomethyl(C)@2; Carbamidomethyl(C)@4		0.00218022	1299.65	434.222	1299.64	434.222	3	6	1.1.1.2878.2	40.2897	17967	40.2822
1	15.96	15.96	83.95	58.02	58.02	sp|P68416|3S11_HYDHA	Short neurotoxin 1 OS=Hydrophis hardwickii PE=1 SV=2			0	16.25	GCGCPQVKPGIK	Carbamidomethyl(C)@2; Carbamidomethyl(C)@4		0.00153935	1299.64	434.222	1299.64	434.222	3	6	1.1.1.2981.2	44.3885	17997	44.3814
1	15.96	15.96	83.95	58.02	58.02	sp|P68416|3S11_HYDHA	Short neurotoxin 1 OS=Hydrophis hardwickii PE=1 SV=2			0	16.25	GCGCPQVKPGIK	Carbamidomethyl(C)@2; Carbamidomethyl(C)@4		0.00218022	1299.65	434.222	1299.64	434.222	3	6	1.1.1.3075.2	48.0842	18099	48.1568
1	15.96	15.96	83.95	58.02	58.02	sp|P68416|3S11_HYDHA	Short neurotoxin 1 OS=Hydrophis hardwickii PE=1 SV=2			0	16.25	GCGCPQVKPGIK	Carbamidomethyl(C)@2; Carbamidomethyl(C)@4		0.00391971	1299.65	434.223	1299.64	434.222	3	8	1.1.1.3400.2	60.9233	14811	60.9035
1	15.96	15.96	83.95	58.02	58.02	sp|P68416|3S11_HYDHA	Short neurotoxin 1 OS=Hydrophis hardwickii PE=1 SV=2			0	16.25	GCGCPQVKPGIK	Carbamidomethyl(C)@2; Carbamidomethyl(C)@4		-0.00477775	1299.64	434.22	1299.64	434.222	3	9	1.1.1.3441.2	62.5343	19441	62.4997
1	15.96	15.96	83.95	58.02	58.02	sp|P68416|3S11_HYDHA	Short neurotoxin 1 OS=Hydrophis hardwickii PE=1 SV=2			0	16.25	GCGCPQVKPGIK	Carbamidomethyl(C)@2; Carbamidomethyl(C)@4		-0.00267205	1299.64	434.221	1299.64	434.222	3	8	1.1.1.3476.2	63.9068	19282	63.8948
1	15.96	15.96	83.95	58.02	58.02	sp|P68416|3S11_HYDHA	Short neurotoxin 1 OS=Hydrophis hardwickii PE=1 SV=2			0	16.25	GCGCPQVKPGIK	Carbamidomethyl(C)@2; Carbamidomethyl(C)@4		-0.00267205	1299.64	434.221	1299.64	434.222	3	9	1.1.1.3502.3	64.9142	19494	64.8154
1	15.96	15.96	83.95	58.02	58.02	sp|P68416|3S11_HYDHA	Short neurotoxin 1 OS=Hydrophis hardwickii PE=1 SV=2			0	16.25	GCGCPQVKPGIK	Carbamidomethyl(C)@2; Carbamidomethyl(C)@4		-0.0029467	1299.64	434.221	1299.64	434.222	3	8	1.1.1.3507.2	65.105	18371	65.0929
1	15.96	15.96	83.95	58.02	58.02	sp|P68416|3S11_HYDHA	Short neurotoxin 1 OS=Hydrophis hardwickii PE=1 SV=2			0	16.25	GCGCPQVKPGIK	Carbamidomethyl(C)@2; Carbamidomethyl(C)@4		-0.00267205	1299.64	434.221	1299.64	434.222	3	9	1.1.1.3519.2	65.5549	18492	65.4557
1	15.96	15.96	83.95	58.02	58.02	sp|P68416|3S11_HYDHA	Short neurotoxin 1 OS=Hydrophis hardwickii PE=1 SV=2			0	16.25	GCGCPQVKPGIK	Carbamidomethyl(C)@2; Carbamidomethyl(C)@4		-0.00743276	1299.64	434.219	1299.64	434.222	3	9	1.1.1.3924.2	71.9086	6273	71.8751
1	15.96	15.96	83.95	58.02	58.02	sp|P68416|3S11_HYDHA	Short neurotoxin 1 OS=Hydrophis hardwickii PE=1 SV=2			0	16.25	GCGCPQVKPGIK	Carbamidomethyl(C)@2; Carbamidomethyl(C)@4		0.00758179	1299.65	434.224	1299.64	434.222	3	9	1.1.1.4103.2	74.137	8222	74.0645
1	15.96	15.96	83.95	58.02	58.02	sp|P68416|3S11_HYDHA	Short neurotoxin 1 OS=Hydrophis hardwickii PE=1 SV=2			0	16.25	GCGCPQVKPGIK	Carbamidomethyl(C)@2; Carbamidomethyl(C)@4		-0.00596793	1299.64	434.219	1299.64	434.222	3	9	1.1.1.4192.2	75.5195	4282	75.5246
1	15.96	15.96	83.95	58.02	58.02	sp|P68416|3S11_HYDHA	Short neurotoxin 1 OS=Hydrophis hardwickii PE=1 SV=2			0	14.56	GCGCPQVKPGIK	Carbamidomethyl(C)@2; Carbamidomethyl(C)@4		0.00337039	1299.65	434.223	1299.64	434.222	3	6	1.1.1.2949.2	43.1218	16643	43.1944
1	15.96	15.96	83.95	58.02	58.02	sp|P68416|3S11_HYDHA	Short neurotoxin 1 OS=Hydrophis hardwickii PE=1 SV=2			0	14.56	GCGCPQVKPGIK	Carbamidomethyl(C)@2; Carbamidomethyl(C)@4		0.00364505	1299.65	434.223	1299.64	434.222	3	6	1.1.1.3007.2	45.4274	15821	45.3802
1	15.96	15.96	83.95	58.02	58.02	sp|P68416|3S11_HYDHA	Short neurotoxin 1 OS=Hydrophis hardwickii PE=1 SV=2			0	14.56	GCGCPQVKPGIK	Carbamidomethyl(C)@2; Carbamidomethyl(C)@4		-0.000841005	1299.64	434.221	1299.64	434.222	3	9	1.1.1.3493.2	64.5564	19297	64.5768
1	15.96	15.96	83.95	58.02	58.02	sp|P68416|3S11_HYDHA	Short neurotoxin 1 OS=Hydrophis hardwickii PE=1 SV=2			0	14.56	GCGCPQVKPGIK	Carbamidomethyl(C)@2; Carbamidomethyl(C)@4		-0.0029467	1299.64	434.221	1299.64	434.222	3	9	1.1.1.3524.2	65.7523	19004	65.8115
1	15.96	15.96	83.95	58.02	58.02	sp|P68416|3S11_HYDHA	Short neurotoxin 1 OS=Hydrophis hardwickii PE=1 SV=2			0	14.56	GCGCPQVKPGIK	Carbamidomethyl(C)@2; Carbamidomethyl(C)@4		0.00694093	1299.65	434.224	1299.64	434.222	3	9	1.1.1.3764.2	70.1265	3035	70.0879
1	15.96	15.96	83.95	58.02	58.02	sp|P68416|3S11_HYDHA	Short neurotoxin 1 OS=Hydrophis hardwickii PE=1 SV=2			0	14.56	GCGCPQVKPGIK	Carbamidomethyl(C)@2; Carbamidomethyl(C)@4		-0.00120721	1299.64	434.221	1299.64	434.222	3	9	1.1.1.3986.2	72.7075	5719	72.674
1	15.96	15.96	83.95	58.02	58.02	sp|P68416|3S11_HYDHA	Short neurotoxin 1 OS=Hydrophis hardwickii PE=1 SV=2			0	14.56	GCGCPQVKPGIK	Carbamidomethyl(C)@2; Carbamidomethyl(C)@4		-0.00688345	1299.64	434.219	1299.64	434.222	3	9	1.1.1.4012.2	73.0797	3516	73.0464
1	15.96	15.96	83.95	58.02	58.02	sp|P68416|3S11_HYDHA	Short neurotoxin 1 OS=Hydrophis hardwickii PE=1 SV=2			0	14.56	GCGCPQVKPGIK	Carbamidomethyl(C)@2; Carbamidomethyl(C)@4		0.0108777	1299.65	434.225	1299.64	434.222	3	8	1.1.1.4272.2	77.2049	2446	77.2101
1	15.96	15.96	83.95	58.02	58.02	sp|P68416|3S11_HYDHA	Short neurotoxin 1 OS=Hydrophis hardwickii PE=1 SV=2			0	13.09	GCGCPQVKPGIK	Carbamidomethyl(C)@2; Carbamidomethyl(C)@4		-0.00477775	1299.64	434.22	1299.64	434.222	3	9	1.1.1.3443.3	62.5991	19441	62.4997
1	15.96	15.96	83.95	58.02	58.02	sp|P68416|3S11_HYDHA	Short neurotoxin 1 OS=Hydrophis hardwickii PE=1 SV=2			0	13.09	GCGCPQVKPGIK	Carbamidomethyl(C)@2; Carbamidomethyl(C)@4		-0.00267205	1299.64	434.221	1299.64	434.222	3	8	1.1.1.3503.2	64.9488	19494	64.8154
1	15.96	15.96	83.95	58.02	58.02	sp|P68416|3S11_HYDHA	Short neurotoxin 1 OS=Hydrophis hardwickii PE=1 SV=2			0	11.8	GCGCPQVKPGIK	Carbamidomethyl(C)@2; Carbamidomethyl(C)@4		-0.000291692	1299.64	434.221	1299.64	434.222	3	6	1.1.1.2986.2	44.589	6869	44.5414
1	15.96	15.96	83.95	58.02	58.02	sp|P68416|3S11_HYDHA	Short neurotoxin 1 OS=Hydrophis hardwickii PE=1 SV=2			0	11.8	GCGCPQVKPGIK	Carbamidomethyl(C)@2; Carbamidomethyl(C)@4		0.00126469	1299.64	434.222	1299.64	434.222	3	6	1.1.1.3076.2	48.1241	15258	48.1169
1	15.96	15.96	83.95	58.02	58.02	sp|P68416|3S11_HYDHA	Short neurotoxin 1 OS=Hydrophis hardwickii PE=1 SV=2			0	11.8	GCGCPQVKPGIK	Carbamidomethyl(C)@2; Carbamidomethyl(C)@4		-0.0050524	1299.64	434.22	1299.64	434.222	3	6	1.1.1.3107.2	49.3591	15354	49.3918
1	15.96	15.96	83.95	58.02	58.02	sp|P68416|3S11_HYDHA	Short neurotoxin 1 OS=Hydrophis hardwickii PE=1 SV=2			0	11.8	GCGCPQVKPGIK	Carbamidomethyl(C)@2; Carbamidomethyl(C)@4		0.00391971	1299.65	434.223	1299.64	434.222	3	6	1.1.1.3132.2	50.3502	16306	50.3434
1	15.96	15.96	83.95	58.02	58.02	sp|P68416|3S11_HYDHA	Short neurotoxin 1 OS=Hydrophis hardwickii PE=1 SV=2			0	11.8	GCGCPQVKPGIK	Carbamidomethyl(C)@2; Carbamidomethyl(C)@4		0.00419436	1299.65	434.223	1299.64	434.222	3	6	1.1.1.3192.2	52.7279	16175	52.7607
1	15.96	15.96	83.95	58.02	58.02	sp|P68416|3S11_HYDHA	Short neurotoxin 1 OS=Hydrophis hardwickii PE=1 SV=2			0	11.8	GCGCPQVKPGIK	Carbamidomethyl(C)@2; Carbamidomethyl(C)@4		0.00153935	1299.64	434.222	1299.64	434.222	3	6	1.1.1.3284.2	56.3708	17448	56.3639
1	15.96	15.96	83.95	58.02	58.02	sp|P68416|3S11_HYDHA	Short neurotoxin 1 OS=Hydrophis hardwickii PE=1 SV=2			0	11.8	GCGCPQVKPGIK	Carbamidomethyl(C)@2; Carbamidomethyl(C)@4		0.000898486	1299.64	434.222	1299.64	434.222	3	6	1.1.1.3289.2	56.5703	21742	56.5633
1	15.96	15.96	83.95	58.02	58.02	sp|P68416|3S11_HYDHA	Short neurotoxin 1 OS=Hydrophis hardwickii PE=1 SV=2			0	11.8	GCGCPQVKPGIK	Carbamidomethyl(C)@2; Carbamidomethyl(C)@4		0.00153935	1299.64	434.222	1299.64	434.222	3	6	1.1.1.3334.2	58.3635	17437	58.4362
1	15.96	15.96	83.95	58.02	58.02	sp|P68416|3S11_HYDHA	Short neurotoxin 1 OS=Hydrophis hardwickii PE=1 SV=2			0	11.8	GCGCPQVKPGIK	Carbamidomethyl(C)@2; Carbamidomethyl(C)@4		0.00547609	1299.65	434.223	1299.64	434.222	3	7	1.1.1.3390.2	60.5927	18079	60.6229
1	15.96	15.96	83.95	58.02	58.02	sp|P68416|3S11_HYDHA	Short neurotoxin 1 OS=Hydrophis hardwickii PE=1 SV=2			0	11.8	GCGCPQVKPGIK	Carbamidomethyl(C)@2; Carbamidomethyl(C)@4		-0.00532706	1299.64	434.22	1299.64	434.222	3	7	1.1.1.3436.2	62.3098	18916	62.2598
1	15.96	15.96	83.95	58.02	58.02	sp|P68416|3S11_HYDHA	Short neurotoxin 1 OS=Hydrophis hardwickii PE=1 SV=2			0	11.8	GCGCPQVKPGIK	Carbamidomethyl(C)@2; Carbamidomethyl(C)@4		-0.00175653	1299.64	434.221	1299.64	434.222	3	8	1.1.1.3482.2	64.1476	18915	64.133
1	15.96	15.96	83.95	58.02	58.02	sp|P68416|3S11_HYDHA	Short neurotoxin 1 OS=Hydrophis hardwickii PE=1 SV=2			0	11.8	GCGCPQVKPGIK	Carbamidomethyl(C)@2; Carbamidomethyl(C)@4		-0.0107286	1299.63	434.218	1299.64	434.222	3	8	1.1.1.3633.3	67.6966	1415	67.7019
1	15.96	15.96	83.95	58.02	58.02	sp|P68416|3S11_HYDHA	Short neurotoxin 1 OS=Hydrophis hardwickii PE=1 SV=2			0	11.8	GCGCPQVKPGIK	Carbamidomethyl(C)@2; Carbamidomethyl(C)@4		0.0177441	1299.66	434.227	1299.64	434.222	3	9	1.1.1.3943.2	72.1762	4166	72.1375
1	15.96	15.96	83.95	58.02	58.02	sp|P68416|3S11_HYDHA	Short neurotoxin 1 OS=Hydrophis hardwickii PE=1 SV=2			0	11.8	GCGCPQVKPGIK	Carbamidomethyl(C)@2; Carbamidomethyl(C)@4		0.00785645	1299.65	434.224	1299.64	434.222	3	9	1.1.1.4142.2	75.0861	10667	75.0467
1	15.96	15.96	83.95	58.02	58.02	sp|P68416|3S11_HYDHA	Short neurotoxin 1 OS=Hydrophis hardwickii PE=1 SV=2			0	11.8	GCGCPQVKPGIK	Carbamidomethyl(C)@2; Carbamidomethyl(C)@4		0.00456057	1299.65	434.223	1299.64	434.222	3	7	1.1.1.4277.2	77.3851	1650	77.4054
1	15.96	15.96	83.95	58.02	58.02	sp|P68416|3S11_HYDHA	Short neurotoxin 1 OS=Hydrophis hardwickii PE=1 SV=2			0	10.66	GCGCPQVKPGIK	Carbamidomethyl(C)@2; Carbamidomethyl(C)@4		0.00181401	1299.64	434.222	1299.64	434.222	3	6	1.1.1.2889.2	40.7275	17691	40.7602
1	15.96	15.96	83.95	58.02	58.02	sp|P68416|3S11_HYDHA	Short neurotoxin 1 OS=Hydrophis hardwickii PE=1 SV=2			0	10.66	GCGCPQVKPGIK	Carbamidomethyl(C)@2; Carbamidomethyl(C)@4		0.00391971	1299.65	434.223	1299.64	434.222	3	6	1.1.1.2903.3	41.2902	18751	41.2404
1	15.96	15.96	83.95	58.02	58.02	sp|P68416|3S11_HYDHA	Short neurotoxin 1 OS=Hydrophis hardwickii PE=1 SV=2			0	10.66	GCGCPQVKPGIK	Carbamidomethyl(C)@2; Carbamidomethyl(C)@4		0.00153935	1299.64	434.222	1299.64	434.222	3	6	1.1.1.2924.2	42.1297	16337	42.0822
1	15.96	15.96	83.95	58.02	58.02	sp|P68416|3S11_HYDHA	Short neurotoxin 1 OS=Hydrophis hardwickii PE=1 SV=2			0	10.66	GCGCPQVKPGIK	Carbamidomethyl(C)@2; Carbamidomethyl(C)@4		0.00218022	1299.65	434.222	1299.64	434.222	3	8	1.1.1.3582.2	66.9724	6080	66.9475
1	15.96	15.96	83.95	58.02	58.02	sp|P68416|3S11_HYDHA	Short neurotoxin 1 OS=Hydrophis hardwickii PE=1 SV=2			0	9.643	GCGCPQVKPGIK	Carbamidomethyl(C)@2; Carbamidomethyl(C)@4		0.00694093	1299.65	434.224	1299.64	434.222	3	6	1.1.1.3224.2	53.9958	14097	54.0679
1	15.96	15.96	83.95	58.02	58.02	sp|P68416|3S11_HYDHA	Short neurotoxin 1 OS=Hydrophis hardwickii PE=1 SV=2			0	9.643	GCGCPQVKPGIK	Carbamidomethyl(C)@2; Carbamidomethyl(C)@4		-0.00148187	1299.64	434.221	1299.64	434.222	3	6	1.1.1.3296.2	56.8491	21210	56.8819
1	15.96	15.96	83.95	58.02	58.02	sp|P68416|3S11_HYDHA	Short neurotoxin 1 OS=Hydrophis hardwickii PE=1 SV=2			0	9.643	GCGCPQVKPGIK	Carbamidomethyl(C)@2; Carbamidomethyl(C)@4		0.00300419	1299.65	434.223	1299.64	434.222	3	8	1.1.1.3389.2	60.5585	19637	60.5054
1	15.96	15.96	83.95	58.02	58.02	sp|P68416|3S11_HYDHA	Short neurotoxin 1 OS=Hydrophis hardwickii PE=1 SV=2			0	9.643	GCGCPQVKPGIK	Carbamidomethyl(C)@2; Carbamidomethyl(C)@4		0.00959594	1299.65	434.225	1299.64	434.222	3	8	1.1.1.3872.2	71.4847	4655	71.505
1	15.96	15.96	83.95	58.02	58.02	sp|P68416|3S11_HYDHA	Short neurotoxin 1 OS=Hydrophis hardwickii PE=1 SV=2			0	8.732	GCGCPQVKPGIK	Carbamidomethyl(C)@2; Carbamidomethyl(C)@4		0.00126469	1299.64	434.222	1299.64	434.222	3	6	1.1.1.2908.2	41.4877	19082	41.4404
1	15.96	15.96	83.95	58.02	58.02	sp|P68416|3S11_HYDHA	Short neurotoxin 1 OS=Hydrophis hardwickii PE=1 SV=2			0	8.732	GCGCPQVKPGIK	Carbamidomethyl(C)@2; Carbamidomethyl(C)@4		-0.00175653	1299.64	434.221	1299.64	434.222	3	5	1.1.1.3002.2	45.2277	15157	45.2204
1	15.96	15.96	83.95	58.02	58.02	sp|P68416|3S11_HYDHA	Short neurotoxin 1 OS=Hydrophis hardwickii PE=1 SV=2			0	8.732	GCGCPQVKPGIK	Carbamidomethyl(C)@2; Carbamidomethyl(C)@4		0.000898486	1299.64	434.222	1299.64	434.222	3	6	1.1.1.3085.2	48.4838	15256	48.4366
1	15.96	15.96	83.95	58.02	58.02	sp|P68416|3S11_HYDHA	Short neurotoxin 1 OS=Hydrophis hardwickii PE=1 SV=2			0	8.732	GCGCPQVKPGIK	Carbamidomethyl(C)@2; Carbamidomethyl(C)@4; Deamidated(Q)@6		0.0201115	1300.65	434.556	1300.63	434.55	3	6	1.1.1.3175.2	52.0512	6729	52.0046
1	15.96	15.96	83.95	58.02	58.02	sp|P68416|3S11_HYDHA	Short neurotoxin 1 OS=Hydrophis hardwickii PE=1 SV=2			0	8.732	GCGCPQVKPGIK	Carbamidomethyl(C)@2; Carbamidomethyl(C)@4		0.00391971	1299.65	434.223	1299.64	434.222	3	6	1.1.1.3259.2	55.3777	16455	55.3319
1	15.96	15.96	83.95	58.02	58.02	sp|P68416|3S11_HYDHA	Short neurotoxin 1 OS=Hydrophis hardwickii PE=1 SV=2			0	8.732	GCGCPQVKPGIK	Carbamidomethyl(C)@2; Carbamidomethyl(C)@4		0.00181401	1299.64	434.222	1299.64	434.222	3	6	1.1.1.3279.2	56.1715	18042	56.1643
1	15.96	15.96	83.95	58.02	58.02	sp|P68416|3S11_HYDHA	Short neurotoxin 1 OS=Hydrophis hardwickii PE=1 SV=2			0	8.732	GCGCPQVKPGIK	Carbamidomethyl(C)@2; Carbamidomethyl(C)@4		0.00364505	1299.65	434.223	1299.64	434.222	3	8	1.1.1.3410.2	61.3152	19425	61.3011
1	15.96	15.96	83.95	58.02	58.02	sp|P68416|3S11_HYDHA	Short neurotoxin 1 OS=Hydrophis hardwickii PE=1 SV=2			0	8.732	GCGCPQVKPGIK	Carbamidomethyl(C)@2; Carbamidomethyl(C)@4		-0.00358757	1299.64	434.22	1299.64	434.222	3	8	1.1.1.3462.3	63.3616	19493	63.2976
1	15.96	15.96	83.95	58.02	58.02	sp|P68416|3S11_HYDHA	Short neurotoxin 1 OS=Hydrophis hardwickii PE=1 SV=2			0	8.732	GCGCPQVKPGIK	Carbamidomethyl(C)@2; Carbamidomethyl(C)@4		-0.00175653	1299.64	434.221	1299.64	434.222	3	7	1.1.1.3529.2	65.9395	18739	65.9698
1	15.96	15.96	83.95	58.02	58.02	sp|P68416|3S11_HYDHA	Short neurotoxin 1 OS=Hydrophis hardwickii PE=1 SV=2			0	8.732	GCGCPQVKPGIK	Carbamidomethyl(C)@2; Carbamidomethyl(C)@4		-0.0323349	1299.61	434.211	1299.64	434.222	3	8	1.1.1.3604.2	67.3954	3766	67.4157
1	15.96	15.96	83.95	58.02	58.02	sp|P68416|3S11_HYDHA	Short neurotoxin 1 OS=Hydrophis hardwickii PE=1 SV=2			0	6.474	GCGCPQVKPGIK	Carbamidomethyl(C)@2; Carbamidomethyl(C)@4		0.00272953	1299.65	434.222	1299.64	434.222	3	10	1.1.1.4129.2	74.7475	4477	74.7527
1	15.96	15.96	83.95	58.02	58.02	sp|P68416|3S11_HYDHA	Short neurotoxin 1 OS=Hydrophis hardwickii PE=1 SV=2			0	5.843	GCGCPQVKPGIK	Carbamidomethyl(C)@2; Carbamidomethyl(C)@4		0.00758179	1299.65	434.224	1299.64	434.222	3	6	1.1.1.3294.2	56.7694	9651	56.7225
1	15.96	15.96	83.95	58.02	58.02	sp|P68416|3S11_HYDHA	Short neurotoxin 1 OS=Hydrophis hardwickii PE=1 SV=2			0	4.211	GCGCPQVKPGIK	Carbamidomethyl(C)@2; Carbamidomethyl(C)@4		0.00575075	1299.65	434.223	1299.64	434.222	3	5	1.1.1.3071.2	47.9245	18118	47.9573
1	15.96	15.96	83.95	58.02	58.02	sp|P68416|3S11_HYDHA	Short neurotoxin 1 OS=Hydrophis hardwickii PE=1 SV=2			0	2.865	GCGCPQVKPGIK	Carbamidomethyl(C)@2; Carbamidomethyl(C)@4		0.00364505	1299.65	434.223	1299.64	434.222	3	5	1.1.1.3250.2	55.0228	14310	55.016
1	15.96	15.96	83.95	58.02	58.02	sp|P68416|3S11_HYDHA	Short neurotoxin 1 OS=Hydrophis hardwickii PE=1 SV=2			0	2.463	GCGCPQVKPGIK	Carbamidomethyl(C)@2; Carbamidomethyl(C)@4		0.00337039	1299.65	434.223	1299.64	434.222	3	6	1.1.1.2951.2	43.2016	16709	43.1944
1	15.96	15.96	83.95	58.02	58.02	sp|P68416|3S11_HYDHA	Short neurotoxin 1 OS=Hydrophis hardwickii PE=1 SV=2			0	2.463	GCGCPQVKPGIK	Carbamidomethyl(C)@2; Carbamidomethyl(C)@4		0.00153935	1299.64	434.222	1299.64	434.222	3	5	1.1.1.3182.2	52.33	17253	52.2831
1	15.96	15.96	83.95	58.02	58.02	sp|P68416|3S11_HYDHA	Short neurotoxin 1 OS=Hydrophis hardwickii PE=1 SV=2			0	2.463	GCGCPQVKPGIK	Carbamidomethyl(C)@2; Carbamidomethyl(C)@4; Deamidated(Q)@6		0.0219426	1300.65	434.557	1300.63	434.55	3	6	1.1.1.3203.2	53.1659	8918	53.1192
1	15.96	15.96	83.95	58.02	58.02	sp|P68416|3S11_HYDHA	Short neurotoxin 1 OS=Hydrophis hardwickii PE=1 SV=2			0	2.463	GCGCPQVKPGIK	Carbamidomethyl(C)@2; Carbamidomethyl(C)@4		0.00300419	1299.65	434.223	1299.64	434.222	3	8	1.1.1.3387.2	60.4852	19637	60.5054
1	15.96	15.96	83.95	58.02	58.02	sp|P68416|3S11_HYDHA	Short neurotoxin 1 OS=Hydrophis hardwickii PE=1 SV=2			0	2.463	GCGCPQVKPGIK	Carbamidomethyl(C)@2; Carbamidomethyl(C)@4		-0.00322136	1299.64	434.221	1299.64	434.222	3	8	1.1.1.3471.2	63.7151	19846	63.6955
1	15.96	15.96	83.95	58.02	58.02	sp|P68416|3S11_HYDHA	Short neurotoxin 1 OS=Hydrophis hardwickii PE=1 SV=2			0	2.463	GCGCPQVKPGIK	Carbamidomethyl(C)@2; Carbamidomethyl(C)@4		-0.00239739	1299.64	434.221	1299.64	434.222	3	7	1.1.1.3534.3	66.0764	18904	66.1017
1	15.96	15.96	83.95	58.02	58.02	sp|P68416|3S11_HYDHA	Short neurotoxin 1 OS=Hydrophis hardwickii PE=1 SV=2			0	2.463	GCGCPQVKPGIK	Carbamidomethyl(C)@2; Carbamidomethyl(C)@4		-0.00239739	1299.64	434.221	1299.64	434.222	3	7	1.1.1.3535.2	66.1112	18915	66.1017
1	15.96	15.96	83.95	58.02	58.02	sp|P68416|3S11_HYDHA	Short neurotoxin 1 OS=Hydrophis hardwickii PE=1 SV=2			0	2.463	GCGCPQVKPGIK	Carbamidomethyl(C)@2; Carbamidomethyl(C)@4		-0.0170457	1299.63	434.216	1299.64	434.222	3	8	1.1.1.3902.2	71.7253	7484	71.7412
1	15.96	15.96	83.95	58.02	58.02	sp|P68416|3S11_HYDHA	Short neurotoxin 1 OS=Hydrophis hardwickii PE=1 SV=2			0	2.463	GCGCPQVKPGIK	Carbamidomethyl(C)@2; Carbamidomethyl(C)@4		0.00510989	1299.65	434.223	1299.64	434.222	3	8	1.1.1.3929.2	71.9683	4424	71.935
1	15.96	15.96	83.95	58.02	58.02	sp|P68416|3S11_HYDHA	Short neurotoxin 1 OS=Hydrophis hardwickii PE=1 SV=2			0	2.463	GCGCPQVKPGIK	Carbamidomethyl(C)@2; Carbamidomethyl(C)@4		0.00904663	1299.65	434.224	1299.64	434.222	3	10	1.1.1.4226.2	76.0428	6073	75.9702
1	15.96	15.96	83.95	58.02	58.02	sp|P68416|3S11_HYDHA	Short neurotoxin 1 OS=Hydrophis hardwickii PE=1 SV=2			0	2.08	GCGCPQVKPGIK	Carbamidomethyl(C)@2; Carbamidomethyl(C)@4		0.00575075	1299.65	434.223	1299.64	434.222	3	7	1.1.1.4140.2	75.0265	3593	75.0467
1	15.96	15.96	83.95	58.02	58.02	sp|P68416|3S11_HYDHA	Short neurotoxin 1 OS=Hydrophis hardwickii PE=1 SV=2			0	1.365	GCGCPQVKPGIK	Carbamidomethyl(C)@2; Carbamidomethyl(C)@4		-0.00175653	1299.64	434.221	1299.64	434.222	3	7	1.1.1.3446.2	62.7091	19734	62.7794
1	15.96	15.96	83.95	58.02	58.02	sp|P68416|3S11_HYDHA	Short neurotoxin 1 OS=Hydrophis hardwickii PE=1 SV=2			0	0.7046	GCGCPQVKPGIK	Carbamidomethyl(C)@2; Carbamidomethyl(C)@4		0.00510989	1299.65	434.223	1299.64	434.222	3	7	1.1.1.3255.2	55.2277	15713	55.2134
1	15.96	15.96	83.95	58.02	58.02	sp|P68416|3S11_HYDHA	Short neurotoxin 1 OS=Hydrophis hardwickii PE=1 SV=2			0	0.7046	GCGCPQVKPGIK	Carbamidomethyl(C)@2; Carbamidomethyl(C)@4		-0.00203118	1299.64	434.221	1299.64	434.222	3	7	1.1.1.3428.2	61.9928	19481	62.0205
1	15.96	15.96	83.95	58.02	58.02	sp|P68416|3S11_HYDHA	Short neurotoxin 1 OS=Hydrophis hardwickii PE=1 SV=2			0	0	GCGCPQVKPGIK	Carbamidomethyl@N-term; Carbamidomethyl(C)@2; Carbamidomethyl(C)@4		-0.0118635	1356.65	453.225	1356.66	453.229	3	7	1.1.1.2235.4	14.8726	1417	14.9004
1	15.96	15.96	83.95	58.02	58.02	sp|P68416|3S11_HYDHA	Short neurotoxin 1 OS=Hydrophis hardwickii PE=1 SV=2			0	0	GCGCPQVKPGIK	Carbamidomethyl(C)@2; Carbamidomethyl(C)@4; Oxidation(P)@5		-0.00477219	1315.63	439.552	1315.64	439.553	3	5	1.1.1.2278.3	16.5556	3721	16.5858
1	15.96	15.96	83.95	58.02	58.02	sp|P68416|3S11_HYDHA	Short neurotoxin 1 OS=Hydrophis hardwickii PE=1 SV=2			0	0	GCGCPQVKPGIK	Carbamidomethyl(C)@2; Carbamidomethyl(C)@4		0.00232786	1299.65	650.83	1299.64	650.829	2	4	1.1.1.2341.9	19.0602	297066	19.3908
1	15.96	15.96	83.95	58.02	58.02	sp|P68416|3S11_HYDHA	Short neurotoxin 1 OS=Hydrophis hardwickii PE=1 SV=2			0	0	GCGCPQVKPGIK	Carbamidomethyl(C)@2; Carbamidomethyl(C)@4		0.00232786	1299.65	650.83	1299.64	650.829	2	6	1.1.1.2342.8	19.0972	297066	19.3908
1	15.96	15.96	83.95	58.02	58.02	sp|P68416|3S11_HYDHA	Short neurotoxin 1 OS=Hydrophis hardwickii PE=1 SV=2			0	0	GCGCPQVKPGIK	Carbamidomethyl(C)@2; Carbamidomethyl(C)@4		0.00260334	1299.65	434.222	1299.64	434.222	3	4	1.1.1.2348.2	19.3186	189027	19.3117
1	15.96	15.96	83.95	58.02	58.02	sp|P68416|3S11_HYDHA	Short neurotoxin 1 OS=Hydrophis hardwickii PE=1 SV=2			0	0	GCGCPQVKPGIK	Carbamidomethyl(C)@2; Carbamidomethyl(C)@4; Deamidated(Q)@6		0.0148621	1300.64	434.555	1300.63	434.55	3	7	1.1.1.2360.2	19.7915	43726	19.8242
1	15.96	15.96	83.95	58.02	58.02	sp|P68416|3S11_HYDHA	Short neurotoxin 1 OS=Hydrophis hardwickii PE=1 SV=2			0	0	GCGCPQVKPGIK	Carbamidomethyl(C)@2; Carbamidomethyl(C)@4		-0.0023108	1299.64	650.827	1299.64	650.829	2	3	1.1.1.2371.5	20.2328	58273	20.2191
1	15.96	15.96	83.95	58.02	58.02	sp|P68416|3S11_HYDHA	Short neurotoxin 1 OS=Hydrophis hardwickii PE=1 SV=2			0	0	GCGCPQVKPGIK	Carbamidomethyl(C)@2; Carbamidomethyl(C)@4		0.00110716	1299.64	650.829	1299.64	650.829	2	4	1.1.1.2377.6	20.4715	57088	20.5335
1	15.96	15.96	83.95	58.02	58.02	sp|P68416|3S11_HYDHA	Short neurotoxin 1 OS=Hydrophis hardwickii PE=1 SV=2			0	0	GCGCPQVKPGIK	Carbamidomethyl(C)@2; Carbamidomethyl(C)@4; Deamidated(Q)@6		0.0184327	1300.65	434.556	1300.63	434.55	3	6	1.1.1.2420.2	22.1582	28885	22.1516
1	15.96	15.96	83.95	58.02	58.02	sp|P68416|3S11_HYDHA	Short neurotoxin 1 OS=Hydrophis hardwickii PE=1 SV=2			0	0	GCGCPQVKPGIK	Carbamidomethyl(C)@2; Carbamidomethyl(C)@4; Deamidated(Q)@6		0.0142212	1300.64	434.554	1300.63	434.55	3	5	1.1.1.2430.2	22.551	34314	22.5837
1	15.96	15.96	83.95	58.02	58.02	sp|P68416|3S11_HYDHA	Short neurotoxin 1 OS=Hydrophis hardwickii PE=1 SV=2			0	0	GCGCPQVKPGIK	Carbamidomethyl(C)@2; Carbamidomethyl(C)@4		-0.00243287	1299.64	650.827	1299.64	650.829	2	3	1.1.1.2436.4	22.7927	18768	22.7812
1	15.96	15.96	83.95	58.02	58.02	sp|P68416|3S11_HYDHA	Short neurotoxin 1 OS=Hydrophis hardwickii PE=1 SV=2			0	0	GCGCPQVKPGIK	Carbamidomethyl(C)@2; Carbamidomethyl(C)@4		-0.00670531	1299.64	650.825	1299.64	650.829	2	3	1.1.1.2470.5	24.1422	31622	24.1675
1	15.96	15.96	83.95	58.02	58.02	sp|P68416|3S11_HYDHA	Short neurotoxin 1 OS=Hydrophis hardwickii PE=1 SV=2			0	0	GCGCPQVKPGIK	Carbamidomethyl(C)@2; Carbamidomethyl(C)@4		-0.0124426	1299.63	650.822	1299.64	650.829	2	3	1.1.1.2489.6	24.8938	8906	24.7178
1	15.96	15.96	83.95	58.02	58.02	sp|P68416|3S11_HYDHA	Short neurotoxin 1 OS=Hydrophis hardwickii PE=1 SV=2			0	0	GCGCPQVKPGIK	Carbamidomethyl(C)@2; Carbamidomethyl(C)@4		0.00351887	1299.65	434.223	1299.64	434.222	3	6	1.1.1.2495.4	25.1206	45132	25.1484
1	15.96	15.96	83.95	58.02	58.02	sp|P68416|3S11_HYDHA	Short neurotoxin 1 OS=Hydrophis hardwickii PE=1 SV=2			0	0	GCGCPQVKPGIK	Carbamidomethyl(C)@2; Carbamidomethyl(C)@4		0.00379352	1299.65	434.223	1299.64	434.222	3	6	1.1.1.2555.2	27.4812	59089	27.4747
1	15.96	15.96	83.95	58.02	58.02	sp|P68416|3S11_HYDHA	Short neurotoxin 1 OS=Hydrophis hardwickii PE=1 SV=2			0	0	GCGCPQVKPGIK	Carbamidomethyl(C)@2; Carbamidomethyl(C)@4		-0.000692548	1299.64	434.221	1299.64	434.222	3	5	1.1.1.2565.2	27.8765	61696	27.9092
1	15.96	15.96	83.95	58.02	58.02	sp|P68416|3S11_HYDHA	Short neurotoxin 1 OS=Hydrophis hardwickii PE=1 SV=2			0	0	GCGCPQVKPGIK	Carbamidomethyl(C)@2; Carbamidomethyl(C)@4		0.00470905	1299.65	434.223	1299.64	434.222	3	6	1.1.1.2572.2	28.1553	60871	28.1881
1	15.96	15.96	83.95	58.02	58.02	sp|P68416|3S11_HYDHA	Short neurotoxin 1 OS=Hydrophis hardwickii PE=1 SV=2			0	0	GCGCPQVKPGIK	Carbamidomethyl(C)@2; Carbamidomethyl(C)@4; Deamidated(Q)@6		0.0190735	1300.65	434.556	1300.63	434.55	3	6	1.1.1.2612.3	29.7408	19561	29.7711
1	15.96	15.96	83.95	58.02	58.02	sp|P68416|3S11_HYDHA	Short neurotoxin 1 OS=Hydrophis hardwickii PE=1 SV=2			0	0	GCGCPQVKPGIK	Carbamidomethyl(C)@2; Carbamidomethyl(C)@4		0.00406818	1299.65	434.223	1299.64	434.222	3	6	1.1.1.2616.2	29.8957	48904	29.9285
1	15.96	15.96	83.95	58.02	58.02	sp|P68416|3S11_HYDHA	Short neurotoxin 1 OS=Hydrophis hardwickii PE=1 SV=2			0	0	GCGCPQVKPGIK	Carbamidomethyl(C)@2; Carbamidomethyl(C)@4		0.00260334	1299.65	434.222	1299.64	434.222	3	6	1.1.1.2631.2	30.4951	56236	30.5278
1	15.96	15.96	83.95	58.02	58.02	sp|P68416|3S11_HYDHA	Short neurotoxin 1 OS=Hydrophis hardwickii PE=1 SV=2			0	0	GCGCPQVKPGIK	Carbamidomethyl(C)@2; Carbamidomethyl(C)@4		0.00260334	1299.65	434.222	1299.64	434.222	3	6	1.1.1.2631.3	30.4976	56236	30.5278
1	15.96	15.96	83.95	58.02	58.02	sp|P68416|3S11_HYDHA	Short neurotoxin 1 OS=Hydrophis hardwickii PE=1 SV=2			0	0	GCGCPQVKPGIK	Carbamidomethyl(C)@2; Carbamidomethyl(C)@4		0.00498371	1299.65	434.223	1299.64	434.222	3	6	1.1.1.2636.2	30.6959	52924	30.7286
1	15.96	15.96	83.95	58.02	58.02	sp|P68416|3S11_HYDHA	Short neurotoxin 1 OS=Hydrophis hardwickii PE=1 SV=2			0	0	GCGCPQVKPGIK	Carbamidomethyl(C)@2; Carbamidomethyl(C)@4; Deamidated(Q)@6		0.0235596	1300.65	434.557	1300.63	434.55	3	6	1.1.1.2716.3	33.868	11155	33.8983
1	15.96	15.96	83.95	58.02	58.02	sp|P68416|3S11_HYDHA	Short neurotoxin 1 OS=Hydrophis hardwickii PE=1 SV=2			0	0	GCGCPQVKPGIK	Carbamidomethyl(C)@2; Carbamidomethyl(C)@4; Deamidated(Q)@6		0.016327	1300.64	434.555	1300.63	434.55	3	4	1.1.1.2730.2	34.4218	13098	34.4153
1	15.96	15.96	83.95	58.02	58.02	sp|P68416|3S11_HYDHA	Short neurotoxin 1 OS=Hydrophis hardwickii PE=1 SV=2			0	0	GCGCPQVKPGIK	Carbamidomethyl(C)@2; Carbamidomethyl(C)@4		0.00452512	1299.65	650.831	1299.64	650.829	2	3	1.1.1.2751.7	35.268	12157	35.2882
1	15.96	15.96	83.95	58.02	58.02	sp|P68416|3S11_HYDHA	Short neurotoxin 1 OS=Hydrophis hardwickii PE=1 SV=2			0	0	GCGCPQVKPGIK	Carbamidomethyl(C)@2; Carbamidomethyl(C)@4		0.00916378	1299.65	650.833	1299.64	650.829	2	4	1.1.1.2753.6	35.3456	11799	35.4085
1	15.96	15.96	83.95	58.02	58.02	sp|P68416|3S11_HYDHA	Short neurotoxin 1 OS=Hydrophis hardwickii PE=1 SV=2			0	0	GCGCPQVKPGIK	Carbamidomethyl(C)@2; Carbamidomethyl(C)@4		0.00769894	1299.65	650.832	1299.64	650.829	2	3	1.1.1.2756.7	35.468	10991	35.4882
1	15.96	15.96	83.95	58.02	58.02	sp|P68416|3S11_HYDHA	Short neurotoxin 1 OS=Hydrophis hardwickii PE=1 SV=2			0	0	GCGCPQVKPGIK	Carbamidomethyl(C)@2; Carbamidomethyl(C)@4		-0.000692548	1299.64	434.221	1299.64	434.222	3	5	1.1.1.2765.3	35.8167	36444	35.9651
1	15.96	15.96	83.95	58.02	58.02	sp|P68416|3S11_HYDHA	Short neurotoxin 1 OS=Hydrophis hardwickii PE=1 SV=2			0	0	GCGCPQVKPGIK	Carbamidomethyl(C)@2; Carbamidomethyl(C)@4; Deamidated(Q)@6		-0.00738514	1300.62	434.547	1300.63	434.55	3	5	1.1.1.2780.2	36.4069	8034	36.4396
1	15.96	15.96	83.95	58.02	58.02	sp|P68416|3S11_HYDHA	Short neurotoxin 1 OS=Hydrophis hardwickii PE=1 SV=2			0	0	GCGCPQVKPGIK	Carbamidomethyl(C)@2; Carbamidomethyl(C)@4		-0.00105876	1299.64	434.221	1299.64	434.222	3	5	1.1.1.2802.3	37.2829	14377	37.4263
1	15.96	15.96	83.95	58.02	58.02	sp|P68416|3S11_HYDHA	Short neurotoxin 1 OS=Hydrophis hardwickii PE=1 SV=2			0	0	GCGCPQVKPGIK	Carbamidomethyl(C)@2; Carbamidomethyl(C)@4		0.0142907	1299.66	650.836	1299.64	650.829	2	5	1.1.1.2808.2	37.514	8346	37.5047
1	15.96	15.96	83.95	58.02	58.02	sp|P68416|3S11_HYDHA	Short neurotoxin 1 OS=Hydrophis hardwickii PE=1 SV=2			0	0	GCGCPQVKPGIK	Carbamidomethyl(C)@2; Carbamidomethyl(C)@4; Deamidated(Q)@6		0.0106507	1300.64	434.553	1300.63	434.55	3	5	1.1.1.2813.2	37.7083	7195	37.7019
1	15.96	15.96	83.95	58.02	58.02	sp|P68416|3S11_HYDHA	Short neurotoxin 1 OS=Hydrophis hardwickii PE=1 SV=2			0	0	GCGCPQVKPGIK	Carbamidomethyl(C)@2; Carbamidomethyl(C)@4		0.002878	1299.65	434.223	1299.64	434.222	3	4	1.1.1.2818.2	37.9059	23744	37.9387
1	15.96	15.96	83.95	58.02	58.02	sp|P68416|3S11_HYDHA	Short neurotoxin 1 OS=Hydrophis hardwickii PE=1 SV=2			0	0	GCGCPQVKPGIK	Carbamidomethyl(C)@2; Carbamidomethyl(C)@4		0.0140466	1299.66	650.836	1299.64	650.829	2	3	1.1.1.2822.5	38.0724	10039	37.9387
1	15.96	15.96	83.95	58.02	58.02	sp|P68416|3S11_HYDHA	Short neurotoxin 1 OS=Hydrophis hardwickii PE=1 SV=2			0	0	GCGCPQVKPGIK	Carbamidomethyl(C)@2; Carbamidomethyl(C)@4		0.00681476	1299.65	434.224	1299.64	434.222	3	3	1.1.1.2847.2	39.0576	15650	39.0903
1	15.96	15.96	83.95	58.02	58.02	sp|P68416|3S11_HYDHA	Short neurotoxin 1 OS=Hydrophis hardwickii PE=1 SV=2			0	0	GCGCPQVKPGIK	Carbamidomethyl(C)@2; Carbamidomethyl(C)@4		-0.000143233	1299.64	434.221	1299.64	434.222	3	4	1.1.1.2858.2	39.4919	15829	39.485
1	15.96	15.96	83.95	58.02	58.02	sp|P68416|3S11_HYDHA	Short neurotoxin 1 OS=Hydrophis hardwickii PE=1 SV=2			0	0	GCGCPQVKPGIK	Carbamidomethyl(C)@2; Carbamidomethyl(C)@4		0.0120935	1299.65	650.835	1299.64	650.829	2	3	1.1.1.2859.4	39.5367	5586	39.5644
1	15.96	15.96	83.95	58.02	58.02	sp|P68416|3S11_HYDHA	Short neurotoxin 1 OS=Hydrophis hardwickii PE=1 SV=2			0	0	GCGCPQVKPGIK	Carbamidomethyl(C)@2; Carbamidomethyl(C)@4		0.0135583	1299.66	650.835	1299.64	650.829	2	3	1.1.1.2864.6	39.7421	4923	39.7247
1	15.96	15.96	83.95	58.02	58.02	sp|P68416|3S11_HYDHA	Short neurotoxin 1 OS=Hydrophis hardwickii PE=1 SV=2			0	0	GCGCPQVKPGIK	Carbamidomethyl(C)@2; Carbamidomethyl(C)@4		0.0149011	1299.66	650.836	1299.64	650.829	2	3	1.1.1.2865.5	39.7793	5917	39.8846
1	15.96	15.96	83.95	58.02	58.02	sp|P68416|3S11_HYDHA	Short neurotoxin 1 OS=Hydrophis hardwickii PE=1 SV=2			0	0	GCGCPQVKPGIK	Carbamidomethyl(C)@2; Carbamidomethyl(C)@4; Deamidated(Q)@6		0.0144353	1300.64	434.554	1300.63	434.55	3	5	1.1.1.2875.2	40.1699	5698	40.1628
1	15.96	15.96	83.95	58.02	58.02	sp|P68416|3S11_HYDHA	Short neurotoxin 1 OS=Hydrophis hardwickii PE=1 SV=2			0	0	GCGCPQVKPGIK	Carbamidomethyl(C)@2; Carbamidomethyl(C)@4		0.00483523	1299.65	434.223	1299.64	434.222	3	5	1.1.1.2883.2	40.4894	16430	40.5222
1	15.96	15.96	83.95	58.02	58.02	sp|P68416|3S11_HYDHA	Short neurotoxin 1 OS=Hydrophis hardwickii PE=1 SV=2			0	0	GCGCPQVKPGIK	Carbamidomethyl(C)@2; Carbamidomethyl(C)@4		0.00181401	1299.64	434.222	1299.64	434.222	3	5	1.1.1.2888.2	40.6878	17757	40.7602
1	15.96	15.96	83.95	58.02	58.02	sp|P68416|3S11_HYDHA	Short neurotoxin 1 OS=Hydrophis hardwickii PE=1 SV=2			0	0	GCGCPQVKPGIK	Carbamidomethyl(C)@2; Carbamidomethyl(C)@4		0.00153935	1299.64	434.222	1299.64	434.222	3	5	1.1.1.2909.2	41.5279	16744	41.5606
1	15.96	15.96	83.95	58.02	58.02	sp|P68416|3S11_HYDHA	Short neurotoxin 1 OS=Hydrophis hardwickii PE=1 SV=2			0	0	GCGCPQVKPGIK	Carbamidomethyl(C)@2; Carbamidomethyl(C)@4		-0.00203118	1299.64	434.221	1299.64	434.222	3	5	1.1.1.2917.3	41.8515	16911	41.8416
1	15.96	15.96	83.95	58.02	58.02	sp|P68416|3S11_HYDHA	Short neurotoxin 1 OS=Hydrophis hardwickii PE=1 SV=2			0	0	GCGCPQVKPGIK	Carbamidomethyl(C)@2; Carbamidomethyl(C)@4		0.00153935	1299.64	434.222	1299.64	434.222	3	5	1.1.1.2923.2	42.0895	16337	42.0822
1	15.96	15.96	83.95	58.02	58.02	sp|P68416|3S11_HYDHA	Short neurotoxin 1 OS=Hydrophis hardwickii PE=1 SV=2			0	0	GCGCPQVKPGIK	Carbamidomethyl(C)@2; Carbamidomethyl(C)@4		0.00391971	1299.65	434.223	1299.64	434.222	3	4	1.1.1.2928.2	42.2887	15225	42.2423
1	15.96	15.96	83.95	58.02	58.02	sp|P68416|3S11_HYDHA	Short neurotoxin 1 OS=Hydrophis hardwickii PE=1 SV=2			0	0	GCGCPQVKPGIK	Carbamidomethyl(C)@2; Carbamidomethyl(C)@4		0.00630006	1299.65	434.224	1299.64	434.222	3	4	1.1.1.2945.2	42.9625	16931	42.9953
1	15.96	15.96	83.95	58.02	58.02	sp|P68416|3S11_HYDHA	Short neurotoxin 1 OS=Hydrophis hardwickii PE=1 SV=2			0	0	GCGCPQVKPGIK	Carbamidomethyl(C)@2; Carbamidomethyl(C)@4		0.00510989	1299.65	434.223	1299.64	434.222	3	5	1.1.1.2954.2	43.321	16783	43.3538
1	15.96	15.96	83.95	58.02	58.02	sp|P68416|3S11_HYDHA	Short neurotoxin 1 OS=Hydrophis hardwickii PE=1 SV=2			0	0	GCGCPQVKPGIK	Carbamidomethyl(C)@2; Carbamidomethyl(C)@4		0.00456057	1299.65	434.223	1299.64	434.222	3	4	1.1.1.2972.2	44.0314	16771	44.1825
1	15.96	15.96	83.95	58.02	58.02	sp|P68416|3S11_HYDHA	Short neurotoxin 1 OS=Hydrophis hardwickii PE=1 SV=2			0	0	GCGCPQVKPGIK	Carbamidomethyl(C)@2; Carbamidomethyl(C)@4		0.00602541	1299.65	434.224	1299.64	434.222	3	5	1.1.1.2987.2	44.6288	17504	44.6217
1	15.96	15.96	83.95	58.02	58.02	sp|P68416|3S11_HYDHA	Short neurotoxin 1 OS=Hydrophis hardwickii PE=1 SV=2			0	0	GCGCPQVKPGIK	Carbamidomethyl(C)@2; Carbamidomethyl(C)@4		-0.000291692	1299.64	434.221	1299.64	434.222	3	5	1.1.1.3012.2	45.6271	16279	45.6599
1	15.96	15.96	83.95	58.02	58.02	sp|P68416|3S11_HYDHA	Short neurotoxin 1 OS=Hydrophis hardwickii PE=1 SV=2			0	0	GCGCPQVKPGIK	Carbamidomethyl(C)@2; Carbamidomethyl(C)@4		0.00391971	1299.65	434.223	1299.64	434.222	3	4	1.1.1.3060.2	47.4866	17714	47.5194
1	15.96	15.96	83.95	58.02	58.02	sp|P68416|3S11_HYDHA	Short neurotoxin 1 OS=Hydrophis hardwickii PE=1 SV=2			0	0	GCGCPQVKPGIK	Carbamidomethyl(C)@2; Carbamidomethyl(C)@4		0.00153935	1299.64	434.222	1299.64	434.222	3	5	1.1.1.3065.2	47.6855	17044	47.7182
1	15.96	15.96	83.95	58.02	58.02	sp|P68416|3S11_HYDHA	Short neurotoxin 1 OS=Hydrophis hardwickii PE=1 SV=2			0	0	GCGCPQVKPGIK	Carbamidomethyl(C)@2; Carbamidomethyl(C)@4		0.00153935	1299.64	434.222	1299.64	434.222	3	5	1.1.1.3066.2	47.7251	17044	47.7182
1	15.96	15.96	83.95	58.02	58.02	sp|P68416|3S11_HYDHA	Short neurotoxin 1 OS=Hydrophis hardwickii PE=1 SV=2			0	0	GCGCPQVKPGIK	Carbamidomethyl(C)@2; Carbamidomethyl(C)@4		0.000349173	1299.64	434.222	1299.64	434.222	3	4	1.1.1.3088.2	48.6038	15435	48.6365
1	15.96	15.96	83.95	58.02	58.02	sp|P68416|3S11_HYDHA	Short neurotoxin 1 OS=Hydrophis hardwickii PE=1 SV=2			0	0	GCGCPQVKPGIK	Carbamidomethyl(C)@2; Carbamidomethyl(C)@4		-0.0029467	1299.64	434.221	1299.64	434.222	3	4	1.1.1.3091.2	48.7224	3297	48.7157
1	15.96	15.96	83.95	58.02	58.02	sp|P68416|3S11_HYDHA	Short neurotoxin 1 OS=Hydrophis hardwickii PE=1 SV=2			0	0	GCGCPQVKPGIK	Carbamidomethyl(C)@2; Carbamidomethyl(C)@4		-0.0029467	1299.64	434.221	1299.64	434.222	3	5	1.1.1.3100.2	49.0801	15825	49.1128
1	15.96	15.96	83.95	58.02	58.02	sp|P68416|3S11_HYDHA	Short neurotoxin 1 OS=Hydrophis hardwickii PE=1 SV=2			0	0	GCGCPQVKPGIK	Carbamidomethyl(C)@2; Carbamidomethyl(C)@4		-0.00807363	1299.63	434.219	1299.64	434.222	3	3	1.1.1.3102.2	49.1599	15894	49.1926
1	15.96	15.96	83.95	58.02	58.02	sp|P68416|3S11_HYDHA	Short neurotoxin 1 OS=Hydrophis hardwickii PE=1 SV=2			0	0	GCGCPQVKPGIK	Carbamidomethyl(C)@2; Carbamidomethyl(C)@4; Deamidated(Q)@6		0.0161748	1300.64	434.555	1300.63	434.55	3	4	1.1.1.3111.2	49.5187	2795	49.5515
1	15.96	15.96	83.95	58.02	58.02	sp|P68416|3S11_HYDHA	Short neurotoxin 1 OS=Hydrophis hardwickii PE=1 SV=2			0	0	GCGCPQVKPGIK	Carbamidomethyl(C)@2; Carbamidomethyl(C)@4		0.000453056	1299.64	650.829	1299.64	650.829	2	4	1.1.1.3115.3	49.6803	3600	49.6709
1	15.96	15.96	83.95	58.02	58.02	sp|P68416|3S11_HYDHA	Short neurotoxin 1 OS=Hydrophis hardwickii PE=1 SV=2			0	0	GCGCPQVKPGIK	Carbamidomethyl(C)@2; Carbamidomethyl(C)@4		-0.00203118	1299.64	434.221	1299.64	434.222	3	5	1.1.1.3116.2	49.7175	5248	49.7105
1	15.96	15.96	83.95	58.02	58.02	sp|P68416|3S11_HYDHA	Short neurotoxin 1 OS=Hydrophis hardwickii PE=1 SV=2			0	0	GCGCPQVKPGIK	Carbamidomethyl(C)@2; Carbamidomethyl(C)@4		-0.00748146	1299.64	650.825	1299.64	650.829	2	4	1.1.1.3120.2	49.8759	4114	49.9086
1	15.96	15.96	83.95	58.02	58.02	sp|P68416|3S11_HYDHA	Short neurotoxin 1 OS=Hydrophis hardwickii PE=1 SV=2			0	0	GCGCPQVKPGIK	Carbamidomethyl(C)@2; Carbamidomethyl(C)@4		0.00218022	1299.65	434.222	1299.64	434.222	3	3	1.1.1.3125.2	50.073	15860	50.1453
1	15.96	15.96	83.95	58.02	58.02	sp|P68416|3S11_HYDHA	Short neurotoxin 1 OS=Hydrophis hardwickii PE=1 SV=2			0	0	GCGCPQVKPGIK	Carbamidomethyl(C)@2; Carbamidomethyl(C)@4		0.00218022	1299.65	434.222	1299.64	434.222	3	5	1.1.1.3127.2	50.1521	15860	50.1453
1	15.96	15.96	83.95	58.02	58.02	sp|P68416|3S11_HYDHA	Short neurotoxin 1 OS=Hydrophis hardwickii PE=1 SV=2			0	0	GCGCPQVKPGIK	Carbamidomethyl(C)@2; Carbamidomethyl(C)@4		0.00630006	1299.65	434.224	1299.64	434.222	3	5	1.1.1.3135.2	50.4689	15101	50.462
1	15.96	15.96	83.95	58.02	58.02	sp|P68416|3S11_HYDHA	Short neurotoxin 1 OS=Hydrophis hardwickii PE=1 SV=2			0	0	GCGCPQVKPGIK	Carbamidomethyl(C)@2; Carbamidomethyl(C)@4		0.00877197	1299.65	434.224	1299.64	434.222	3	4	1.1.1.3140.2	50.6666	14490	50.6599
1	15.96	15.96	83.95	58.02	58.02	sp|P68416|3S11_HYDHA	Short neurotoxin 1 OS=Hydrophis hardwickii PE=1 SV=2			0	0	GCGCPQVKPGIK	Carbamidomethyl(C)@2; Carbamidomethyl(C)@4		-0.00203118	1299.64	434.221	1299.64	434.222	3	5	1.1.1.3145.2	50.8644	7670	50.7782
1	15.96	15.96	83.95	58.02	58.02	sp|P68416|3S11_HYDHA	Short neurotoxin 1 OS=Hydrophis hardwickii PE=1 SV=2			0	0	GCGCPQVKPGIK	Carbamidomethyl(C)@2; Carbamidomethyl(C)@4		-0.00369731	1299.64	650.827	1299.64	650.829	2	4	1.1.1.3150.4	51.0673	4719	51.1738
1	15.96	15.96	83.95	58.02	58.02	sp|P68416|3S11_HYDHA	Short neurotoxin 1 OS=Hydrophis hardwickii PE=1 SV=2			0	0	GCGCPQVKPGIK	Carbamidomethyl(C)@2; Carbamidomethyl(C)@4; Deamidated(Q)@6		0.0210271	1300.65	434.557	1300.63	434.55	3	4	1.1.1.3166.2	51.6957	5647	51.7679
1	15.96	15.96	83.95	58.02	58.02	sp|P68416|3S11_HYDHA	Short neurotoxin 1 OS=Hydrophis hardwickii PE=1 SV=2			0	0	GCGCPQVKPGIK	Carbamidomethyl(C)@2; Carbamidomethyl(C)@4; Deamidated(Q)@6		0.0210271	1300.65	434.557	1300.63	434.55	3	4	1.1.1.3167.2	51.7351	5731	51.7679
1	15.96	15.96	83.95	58.02	58.02	sp|P68416|3S11_HYDHA	Short neurotoxin 1 OS=Hydrophis hardwickii PE=1 SV=2			0	0	GCGCPQVKPGIK	Carbamidomethyl(C)@2; Carbamidomethyl(C)@4		0.00062383	1299.64	434.222	1299.64	434.222	3	4	1.1.1.3184.2	52.4097	16795	52.4425
1	15.96	15.96	83.95	58.02	58.02	sp|P68416|3S11_HYDHA	Short neurotoxin 1 OS=Hydrophis hardwickii PE=1 SV=2			0	0	GCGCPQVKPGIK	Carbamidomethyl(C)@2; Carbamidomethyl(C)@4		0.000349173	1299.64	434.222	1299.64	434.222	3	5	1.1.1.3187.2	52.529	17711	52.522
1	15.96	15.96	83.95	58.02	58.02	sp|P68416|3S11_HYDHA	Short neurotoxin 1 OS=Hydrophis hardwickii PE=1 SV=2			0	0	GCGCPQVKPGIK	Carbamidomethyl(C)@2; Carbamidomethyl(C)@4		0.0111523	1299.65	434.225	1299.64	434.222	3	5	1.1.1.3214.2	53.6005	13854	53.7913
1	15.96	15.96	83.95	58.02	58.02	sp|P68416|3S11_HYDHA	Short neurotoxin 1 OS=Hydrophis hardwickii PE=1 SV=2			0	0	GCGCPQVKPGIK	Carbamidomethyl(C)@2; Carbamidomethyl(C)@4		0.0138807	1299.66	650.836	1299.64	650.829	2	3	1.1.1.3230.2	54.2326	2909	54.2259
1	15.96	15.96	83.95	58.02	58.02	sp|P68416|3S11_HYDHA	Short neurotoxin 1 OS=Hydrophis hardwickii PE=1 SV=2			0	0	GCGCPQVKPGIK	Carbamidomethyl(C)@2; Carbamidomethyl(C)@4		0.00218022	1299.65	434.222	1299.64	434.222	3	5	1.1.1.3234.2	54.3905	13560	54.4233
1	15.96	15.96	83.95	58.02	58.02	sp|P68416|3S11_HYDHA	Short neurotoxin 1 OS=Hydrophis hardwickii PE=1 SV=2			0	0	GCGCPQVKPGIK	Carbamidomethyl(C)@2; Carbamidomethyl(C)@4; Deamidated(Q)@6		0.0210271	1300.65	434.557	1300.63	434.55	3	5	1.1.1.3240.2	54.6276	6068	54.5811
1	15.96	15.96	83.95	58.02	58.02	sp|P68416|3S11_HYDHA	Short neurotoxin 1 OS=Hydrophis hardwickii PE=1 SV=2			0	0	GCGCPQVKPGIK	Carbamidomethyl(C)@2; Carbamidomethyl(C)@4		0.00337039	1299.65	434.223	1299.64	434.222	3	5	1.1.1.3244.2	54.786	14315	54.8583
1	15.96	15.96	83.95	58.02	58.02	sp|P68416|3S11_HYDHA	Short neurotoxin 1 OS=Hydrophis hardwickii PE=1 SV=2			0	0	GCGCPQVKPGIK	Carbamidomethyl(C)@2; Carbamidomethyl(C)@4; Deamidated(Q)@6		0.00390681	1300.63	434.551	1300.63	434.55	3	6	1.1.1.3270.2	55.8132	9870	55.8062
1	15.96	15.96	83.95	58.02	58.02	sp|P68416|3S11_HYDHA	Short neurotoxin 1 OS=Hydrophis hardwickii PE=1 SV=2			0	0	GCGCPQVKPGIK	Carbamidomethyl(C)@2; Carbamidomethyl(C)@4; Deamidated(Q)@6		0.00601251	1300.63	434.551	1300.63	434.55	3	5	1.1.1.3276.2	56.0515	10009	56.0444
1	15.96	15.96	83.95	58.02	58.02	sp|P68416|3S11_HYDHA	Short neurotoxin 1 OS=Hydrophis hardwickii PE=1 SV=2			0	0	GCGCPQVKPGIK	Carbamidomethyl(C)@2; Carbamidomethyl(C)@4		8.68472e-05	1299.64	650.829	1299.64	650.829	2	3	1.1.1.3298.2	56.9292	3559	56.9619
1	15.96	15.96	83.95	58.02	58.02	sp|P68416|3S11_HYDHA	Short neurotoxin 1 OS=Hydrophis hardwickii PE=1 SV=2			0	0	GCGCPQVKPGIK	Carbamidomethyl(C)@2; Carbamidomethyl(C)@4; Deamidated(Q)@6		0.0174565	1300.64	434.555	1300.63	434.55	3	3	1.1.1.3314.2	57.5669	5726	57.5598
1	15.96	15.96	83.95	58.02	58.02	sp|P68416|3S11_HYDHA	Short neurotoxin 1 OS=Hydrophis hardwickii PE=1 SV=2			0	0	GCGCPQVKPGIK	Carbamidomethyl(C)@2; Carbamidomethyl(C)@4		-0.000291692	1299.64	434.221	1299.64	434.222	3	5	1.1.1.3330.2	58.2045	17419	58.2373
1	15.96	15.96	83.95	58.02	58.02	sp|P68416|3S11_HYDHA	Short neurotoxin 1 OS=Hydrophis hardwickii PE=1 SV=2			0	0	GCGCPQVKPGIK	Carbamidomethyl(C)@2; Carbamidomethyl(C)@4		-0.000841005	1299.64	434.221	1299.64	434.222	3	5	1.1.1.3337.2	58.4831	17632	58.5158
1	15.96	15.96	83.95	58.02	58.02	sp|P68416|3S11_HYDHA	Short neurotoxin 1 OS=Hydrophis hardwickii PE=1 SV=2			0	0	GCGCPQVKPGIK	Carbamidomethyl(C)@2; Carbamidomethyl(C)@4		0.00167375	1299.64	650.83	1299.64	650.829	2	4	1.1.1.3339.3	58.5703	2909	58.4362
1	15.96	15.96	83.95	58.02	58.02	sp|P68416|3S11_HYDHA	Short neurotoxin 1 OS=Hydrophis hardwickii PE=1 SV=2			0	0	GCGCPQVKPGIK	Carbamidomethyl(C)@2; Carbamidomethyl(C)@4		0.000898486	1299.64	434.222	1299.64	434.222	3	5	1.1.1.3364.2	59.5578	17680	59.5509
1	15.96	15.96	83.95	58.02	58.02	sp|P68416|3S11_HYDHA	Short neurotoxin 1 OS=Hydrophis hardwickii PE=1 SV=2			0	0	GCGCPQVKPGIK	Carbamidomethyl(C)@2; Carbamidomethyl(C)@4		-0.00175653	1299.64	434.221	1299.64	434.222	3	6	1.1.1.3447.3	62.7542	19734	62.7794
1	15.96	15.96	83.95	58.02	58.02	sp|P68416|3S11_HYDHA	Short neurotoxin 1 OS=Hydrophis hardwickii PE=1 SV=2			0	0	GCGCPQVKPGIK	Carbamidomethyl(C)@2; Carbamidomethyl(C)@4		-0.00358757	1299.64	434.22	1299.64	434.222	3	7	1.1.1.3456.2	63.1108	19718	63.1385
1	15.96	15.96	83.95	58.02	58.02	sp|P68416|3S11_HYDHA	Short neurotoxin 1 OS=Hydrophis hardwickii PE=1 SV=2			0	0	GCGCPQVKPGIK	Carbamidomethyl(C)@2; Carbamidomethyl(C)@4		0.003871	1299.65	650.831	1299.64	650.829	2	3	1.1.1.3470.2	63.6652	3427	63.6955
1	15.96	15.96	83.95	58.02	58.02	sp|P68416|3S11_HYDHA	Short neurotoxin 1 OS=Hydrophis hardwickii PE=1 SV=2			0	0	GCGCPQVKPGIK	Carbamidomethyl(C)@2; Carbamidomethyl(C)@4		0.00789929	1299.65	650.833	1299.64	650.829	2	5	1.1.1.3505.3	65.0331	3480	64.974
1	15.96	15.96	83.95	58.02	58.02	sp|P68416|3S11_HYDHA	Short neurotoxin 1 OS=Hydrophis hardwickii PE=1 SV=2			0	0	GCGCPQVKPGIK	Carbamidomethyl(C)@2; Carbamidomethyl(C)@4		-0.00267205	1299.64	434.221	1299.64	434.222	3	6	1.1.1.3512.3	65.3156	18675	65.2912
1	15.96	15.96	83.95	58.02	58.02	sp|P68416|3S11_HYDHA	Short neurotoxin 1 OS=Hydrophis hardwickii PE=1 SV=2			0	0	GCGCPQVKPGIK	Carbamidomethyl(C)@2; Carbamidomethyl(C)@4		-0.00175653	1299.64	434.221	1299.64	434.222	3	7	1.1.1.3528.3	65.9098	18739	65.9698
1	15.96	15.96	83.95	58.02	58.02	sp|P68416|3S11_HYDHA	Short neurotoxin 1 OS=Hydrophis hardwickii PE=1 SV=2			0	0	GCGCPQVKPGIK	Carbamidomethyl(C)@2; Carbamidomethyl(C)@4; Deamidated(Q)@6		0.0159001	1300.64	434.555	1300.63	434.55	3	5	1.1.1.3548.2	66.4343	4057	66.4152
1	15.96	15.96	83.95	58.02	58.02	sp|P68416|3S11_HYDHA	Short neurotoxin 1 OS=Hydrophis hardwickii PE=1 SV=2			0	0	GCGCPQVKPGIK	Carbamidomethyl(C)@2; Carbamidomethyl(C)@4		0.00602541	1299.65	434.224	1299.64	434.222	3	7	1.1.1.3554.2	66.6371	7078	66.6574
1	15.96	15.96	83.95	58.02	58.02	sp|P68416|3S11_HYDHA	Short neurotoxin 1 OS=Hydrophis hardwickii PE=1 SV=2			0	0	GCGCPQVKPGIK	Carbamidomethyl(C)@2; Carbamidomethyl(C)@4		-0.00120721	1299.64	434.221	1299.64	434.222	3	7	1.1.1.3571.3	66.8211	7065	66.7866
1	15.96	15.96	83.95	58.02	58.02	sp|P68416|3S11_HYDHA	Short neurotoxin 1 OS=Hydrophis hardwickii PE=1 SV=2			0	0	GCGCPQVKPGIK	Carbamidomethyl(C)@2; Carbamidomethyl(C)@4		7.45167e-05	1299.64	434.222	1299.64	434.222	3	6	1.1.1.3583.2	67.0119	6190	67.0322
1	15.96	15.96	83.95	58.02	58.02	sp|P68416|3S11_HYDHA	Short neurotoxin 1 OS=Hydrophis hardwickii PE=1 SV=2			0	0	GCGCPQVKPGIK	Carbamidomethyl(C)@2; Carbamidomethyl(C)@4; Deamidated(Q)@6		0.0215764	1300.65	434.557	1300.63	434.55	3	8	1.1.1.3789.2	70.459	4852	70.3818
1	15.96	15.96	83.95	58.02	58.02	sp|P68416|3S11_HYDHA	Short neurotoxin 1 OS=Hydrophis hardwickii PE=1 SV=2			0	0	GCGCPQVKPGIK	Carbamidomethyl(C)@2; Carbamidomethyl(C)@4; Deamidated(Q)@6		0.00509699	1300.63	434.551	1300.63	434.55	3	6	1.1.1.3951.2	72.2376	3312	72.2192
1	15.96	15.96	83.95	58.02	58.02	sp|P68416|3S11_HYDHA	Short neurotoxin 1 OS=Hydrophis hardwickii PE=1 SV=2			0	0	GCGCPQVKPGIK	Carbamidomethyl(C)@2; Carbamidomethyl(C)@4; Deamidated(Q)@6		0.0299992	1300.66	434.56	1300.63	434.55	3	7	1.1.1.3967.2	72.505	4674	72.4328
1	15.96	15.96	83.95	58.02	58.02	sp|P68416|3S11_HYDHA	Short neurotoxin 1 OS=Hydrophis hardwickii PE=1 SV=2			0	0	GCGCPQVKPGIK	Carbamidomethyl(C)@2; Carbamidomethyl(C)@4; Deamidated(Q)@6		-0.000579242	1300.63	434.549	1300.63	434.55	3	7	1.1.1.4010.2	73.0358	5342	72.9969
1	15.96	15.96	83.95	58.02	58.02	sp|P68416|3S11_HYDHA	Short neurotoxin 1 OS=Hydrophis hardwickii PE=1 SV=2			0	0	GCGCPQVKPGIK	Carbamidomethyl(C)@2; Carbamidomethyl(C)@4		-0.00175653	1299.64	434.221	1299.64	434.222	3	7	1.1.1.4121.2	74.6035	3886	74.5698
1	15.96	15.96	83.95	58.02	58.02	sp|P68416|3S11_HYDHA	Short neurotoxin 1 OS=Hydrophis hardwickii PE=1 SV=2			0	0	GCGCPQVKPGIK	Carbamidomethyl(C)@2; Carbamidomethyl(C)@4		0.0135327	1299.66	434.226	1299.64	434.222	3	6	1.1.1.4253.2	76.714	1505	76.6564
1	15.96	15.96	83.95	58.02	58.02	sp|P68416|3S11_HYDHA	Short neurotoxin 1 OS=Hydrophis hardwickii PE=1 SV=2			0	0	GCGCPQVKPGIK	Carbamidomethyl(C)@2; Carbamidomethyl(C)@4		0.00062383	1299.64	434.222	1299.64	434.222	3	4	1.1.1.4263.2	76.9051	3364	76.8864
1	15.96	15.96	83.95	58.02	58.02	sp|P68416|3S11_HYDHA	Short neurotoxin 1 OS=Hydrophis hardwickii PE=1 SV=2			0	0	GCGCPQVKPGIK	Carbamidomethyl(C)@2; Carbamidomethyl(C)@4; Deamidated(Q)@6		0.0144353	1300.64	434.554	1300.63	434.55	3	5	1.1.1.4279.2	77.463	986	77.4441
1	15.96	15.96	83.95	58.02	58.02	sp|P68416|3S11_HYDHA	Short neurotoxin 1 OS=Hydrophis hardwickii PE=1 SV=2			0	0	GCGCPQVKPGIKLECCHTNECNN	Carbamidomethyl(C)@2; Carbamidomethyl(C)@4; Carbamidomethyl(C)@15; Carbamidomethyl(C)@16; Carbamidomethyl(C)@21; Deamidated(N)@22	missed K-L@12	0.0141162	2732.14	684.042	2732.12	684.038	4	4	1.1.1.2326.9	18.4684	23886	18.4039
1	15.96	15.96	83.95	58.02	58.02	sp|P68416|3S11_HYDHA	Short neurotoxin 1 OS=Hydrophis hardwickii PE=1 SV=2			0	0	GCGCPQVKPGIKLECCHTNECNN	Carbamidomethyl(C)@2; Carbamidomethyl(C)@4; Carbamidomethyl(C)@15; Carbamidomethyl(C)@16; Carbamidomethyl(C)@21	missed K-L@12	-0.00357438	2731.14	683.791	2731.14	683.792	4	4	1.1.1.2379.7	20.5528	23108	20.6519
1	15.96	15.96	83.95	58.02	58.02	sp|P68416|3S11_HYDHA	Short neurotoxin 1 OS=Hydrophis hardwickii PE=1 SV=2			0	0	GCGCPQVKPGIKLECCHTNECNN	Carbamidomethyl(C)@2; Carbamidomethyl(C)@4; Carbamidomethyl(C)@15; Carbamidomethyl(C)@16; Carbamidomethyl(C)@21	missed K-L@12	-0.00235368	2731.14	683.792	2731.14	683.792	4	6	1.1.1.2381.8	20.6342	23302	20.6519
1	15.96	15.96	83.95	58.02	58.02	sp|P68416|3S11_HYDHA	Short neurotoxin 1 OS=Hydrophis hardwickii PE=1 SV=2			0	98.66	GCPQVKPGIK	Carbamidomethyl(C)@2	cleaved C-G@N-term	0.00364339	1082.59	542.304	1082.59	542.303	2	8	1.1.1.2249.3	15.4169	73062	15.4083
1	15.96	15.96	83.95	58.02	58.02	sp|P68416|3S11_HYDHA	Short neurotoxin 1 OS=Hydrophis hardwickii PE=1 SV=2			0	62.13	GCPQVKPGIK	Carbamidomethyl(C)@2	cleaved C-G@N-term	0.0015682	1082.59	542.303	1082.59	542.303	2	10	1.1.1.2205.5	13.7034	447319	13.6898
1	15.96	15.96	83.95	58.02	58.02	sp|P68416|3S11_HYDHA	Short neurotoxin 1 OS=Hydrophis hardwickii PE=1 SV=2			0	36.74	GCPQVKPGIK	Carbamidomethyl(C)@2	cleaved C-G@N-term	0.00315511	1082.59	542.304	1082.59	542.303	2	11	1.1.1.2196.7	13.3551	366553	13.4148
1	15.96	15.96	83.95	58.02	58.02	sp|P68416|3S11_HYDHA	Short neurotoxin 1 OS=Hydrophis hardwickii PE=1 SV=2			0	33.98	GCPQVKPGIK	Carbamidomethyl(C)@2	cleaved C-G@N-term	0.00425374	1082.59	542.305	1082.59	542.303	2	10	1.1.1.2215.5	14.0993	353391	14.1195
1	15.96	15.96	83.95	58.02	58.02	sp|P68416|3S11_HYDHA	Short neurotoxin 1 OS=Hydrophis hardwickii PE=1 SV=2			0	31.78	GCPQVKPGIK	Carbamidomethyl(C)@2	cleaved C-G@N-term	0.00657307	1082.6	542.306	1082.59	542.303	2	9	1.1.1.2236.4	14.9143	129343	14.9788
1	15.96	15.96	83.95	58.02	58.02	sp|P68416|3S11_HYDHA	Short neurotoxin 1 OS=Hydrophis hardwickii PE=1 SV=2			0	28.55	GCPQVKPGIK	Carbamidomethyl(C)@2	cleaved C-G@N-term	0.0027889	1082.59	542.304	1082.59	542.303	2	10	1.1.1.2245.3	15.266	75239	15.2522
1	15.96	15.96	83.95	58.02	58.02	sp|P68416|3S11_HYDHA	Short neurotoxin 1 OS=Hydrophis hardwickii PE=1 SV=2			0	23.95	GCPQVKPGIK	Carbamidomethyl(C)@2	cleaved C-G@N-term	0.00498616	1082.6	542.305	1082.59	542.303	2	6	1.1.1.2265.3	16.0438	13408	16.1136
1	15.96	15.96	83.95	58.02	58.02	sp|P68416|3S11_HYDHA	Short neurotoxin 1 OS=Hydrophis hardwickii PE=1 SV=2			0	23.77	GCPQVKPGIK	Carbamidomethyl(C)@2	cleaved C-G@N-term	0.00901447	1082.6	542.307	1082.59	542.303	2	7	1.1.1.2235.5	14.8751	133449	14.8613
1	15.96	15.96	83.95	58.02	58.02	sp|P68416|3S11_HYDHA	Short neurotoxin 1 OS=Hydrophis hardwickii PE=1 SV=2			0	23.43	GCPQVKPGIK	Carbamidomethyl(C)@2	cleaved C-G@N-term	0.00803791	1082.6	542.307	1082.59	542.303	2	8	1.1.1.2250.3	15.4609	51808	15.4862
1	15.96	15.96	83.95	58.02	58.02	sp|P68416|3S11_HYDHA	Short neurotoxin 1 OS=Hydrophis hardwickii PE=1 SV=2			0	21.34	GCPQVKPGIK	Carbamidomethyl(C)@2	cleaved C-G@N-term	0.00803791	1082.6	542.307	1082.59	542.303	2	6	1.1.1.2251.3	15.4952	51808	15.4862
1	15.96	15.96	83.95	58.02	58.02	sp|P68416|3S11_HYDHA	Short neurotoxin 1 OS=Hydrophis hardwickii PE=1 SV=2			0	19.02	GCPQVKPGIK	Carbamidomethyl(C)@2	cleaved C-G@N-term	0.0027889	1082.59	542.304	1082.59	542.303	2	5	1.1.1.2288.5	16.9549	17441	16.9405
1	15.96	15.96	83.95	58.02	58.02	sp|P68416|3S11_HYDHA	Short neurotoxin 1 OS=Hydrophis hardwickii PE=1 SV=2			0	19.01	GCPQVKPGIK	Carbamidomethyl(C)@2	cleaved C-G@N-term	0.0027889	1082.59	542.304	1082.59	542.303	2	6	1.1.1.2241.7	15.1147	103371	15.135
1	15.96	15.96	83.95	58.02	58.02	sp|P68416|3S11_HYDHA	Short neurotoxin 1 OS=Hydrophis hardwickii PE=1 SV=2			0	18.76	GCPQVKPGIK	Carbamidomethyl(C)@2	cleaved C-G@N-term	-0.0045353	1082.59	542.3	1082.59	542.303	2	8	1.1.1.2226.4	14.5216	145305	14.4712
1	15.96	15.96	83.95	58.02	58.02	sp|P68416|3S11_HYDHA	Short neurotoxin 1 OS=Hydrophis hardwickii PE=1 SV=2			0	0	GCPQVKPGIK	Carbamidomethyl(C)@2	cleaved C-G@N-term	0.00339925	1082.59	542.304	1082.59	542.303	2	5	1.1.1.2261.4	15.889	17744	15.9561
1	15.96	15.96	83.95	58.02	58.02	sp|P68416|3S11_HYDHA	Short neurotoxin 1 OS=Hydrophis hardwickii PE=1 SV=2			0	0	GIKLECCHTNECNN	Carbamidomethyl(C)@6; Carbamidomethyl(C)@7; Carbamidomethyl(C)@12	cleaved P-G@N-term; missed K-L@3	0.00672381	1747.71	583.579	1747.71	583.576	3	3	1.1.1.2292.6	17.1152	12919	17.1777
1	15.96	15.96	83.95	58.02	58.02	sp|P68416|3S11_HYDHA	Short neurotoxin 1 OS=Hydrophis hardwickii PE=1 SV=2			0	0	GIKLECCHTNECNN	Carbamidomethyl@N-term; Carbamidomethyl(C)@6; Carbamidomethyl(C)@7; Carbamidomethyl(C)@12	cleaved P-G@N-term; missed K-L@3	0.00451305	1804.73	602.585	1804.73	602.584	3	8	1.1.1.2298.7	17.3552	81227	17.336
1	15.96	15.96	83.95	58.02	58.02	sp|P68416|3S11_HYDHA	Short neurotoxin 1 OS=Hydrophis hardwickii PE=1 SV=2			0	26.18	GYTMTCCNQQSSQPKTTTNCAESSCYK	Carbamidomethyl(C)@6; Carbamidomethyl(C)@7; Carbamidomethyl(C)@20; Carbamidomethyl(C)@25	cleaved L-G@N-term; missed K-T@15	-0.08631	3191.19	798.804	3191.27	798.825	4	8	1.1.1.2314.12	18.0008	5934	17.9688
1	15.96	15.96	83.95	58.02	58.02	sp|P68416|3S11_HYDHA	Short neurotoxin 1 OS=Hydrophis hardwickii PE=1 SV=2			0	99	LECCHTNECNN	Carbamidomethyl(C)@3; Carbamidomethyl(C)@4; Carbamidomethyl(C)@9		-0.00333692	1449.5	725.759	1449.51	725.761	2	17	1.1.1.2173.10	12.4604	1807756	12.5122
1	15.96	15.96	83.95	58.02	58.02	sp|P68416|3S11_HYDHA	Short neurotoxin 1 OS=Hydrophis hardwickii PE=1 SV=2			0	99	LECCHTNECNN	Carbamidomethyl(C)@3; Carbamidomethyl(C)@4; Carbamidomethyl(C)@9		-0.00333692	1449.5	725.759	1449.51	725.761	2	17	1.1.1.2174.8	12.4944	1807756	12.5122
1	15.96	15.96	83.95	58.02	58.02	sp|P68416|3S11_HYDHA	Short neurotoxin 1 OS=Hydrophis hardwickii PE=1 SV=2			0	99	LECCHTNECNN	Carbamidomethyl(C)@3; Carbamidomethyl(C)@4; Carbamidomethyl(C)@9		-0.00333692	1449.5	725.759	1449.51	725.761	2	15	1.1.1.2178.10	12.6559	1807756	12.5122
1	15.96	15.96	83.95	58.02	58.02	sp|P68416|3S11_HYDHA	Short neurotoxin 1 OS=Hydrophis hardwickii PE=1 SV=2			0	99	LECCHTNECNN	Carbamidomethyl(C)@3; Carbamidomethyl(C)@4; Carbamidomethyl(C)@9		0.992876	1450.5	726.257	1449.51	725.761	2	13	1.1.1.2183.10	12.8522	71608	12.865
1	15.96	15.96	83.95	58.02	58.02	sp|P68416|3S11_HYDHA	Short neurotoxin 1 OS=Hydrophis hardwickii PE=1 SV=2			0	99	LECCHTNECNN	Carbamidomethyl(C)@3; Carbamidomethyl(C)@4; Carbamidomethyl(C)@9; Ammonia-loss(N)@11		0.000677942	1432.48	717.248	1432.48	717.248	2	17	1.1.1.2185.8	12.926	450715	12.9437
1	15.96	15.96	83.95	58.02	58.02	sp|P68416|3S11_HYDHA	Short neurotoxin 1 OS=Hydrophis hardwickii PE=1 SV=2			0	99	LECCHTNECNN	Delta:H(2)C(2)@N-term; Carbamidomethyl(C)@3; Carbamidomethyl(C)@4; Carbamidomethyl(C)@9		0.00803783	1475.53	738.773	1475.52	738.769	2	16	1.1.1.2230.7	14.695	138035	14.9396
1	15.96	15.96	83.95	58.02	58.02	sp|P68416|3S11_HYDHA	Short neurotoxin 1 OS=Hydrophis hardwickii PE=1 SV=2			0	99	LECCHTNECNN	Delta:H(2)C(2)@N-term; Carbamidomethyl(C)@3; Carbamidomethyl(C)@4; Carbamidomethyl(C)@9		0.0093806	1475.53	738.773	1475.52	738.769	2	16	1.1.1.2234.6	14.841	149821	14.9396
1	15.96	15.96	83.95	58.02	58.02	sp|P68416|3S11_HYDHA	Short neurotoxin 1 OS=Hydrophis hardwickii PE=1 SV=2			0	99	LECCHTNECNN	Delta:H(2)C(2)@N-term; Carbamidomethyl(C)@3; Carbamidomethyl(C)@4; Carbamidomethyl(C)@9		0.0093806	1475.53	738.773	1475.52	738.769	2	16	1.1.1.2235.10	14.8901	149821	14.9396
1	15.96	15.96	83.95	58.02	58.02	sp|P68416|3S11_HYDHA	Short neurotoxin 1 OS=Hydrophis hardwickii PE=1 SV=2			0	99	LECCHTNECNN	Acetyl@N-term; Carbamidomethyl(C)@3; Carbamidomethyl(C)@4; Carbamidomethyl(C)@9		0.00965913	1491.53	746.771	1491.52	746.766	2	11	1.1.1.2244.7	15.232	16190	15.3303
1	15.96	15.96	83.95	58.02	58.02	sp|P68416|3S11_HYDHA	Short neurotoxin 1 OS=Hydrophis hardwickii PE=1 SV=2			0	99	LECCHTNECNN	Delta:H(2)C(2)@N-term; Carbamidomethyl(C)@3; Carbamidomethyl(C)@4; Carbamidomethyl(C)@9		0.00376538	1475.53	738.771	1475.52	738.769	2	17	1.1.1.2249.7	15.4269	430510	15.7211
1	15.96	15.96	83.95	58.02	58.02	sp|P68416|3S11_HYDHA	Short neurotoxin 1 OS=Hydrophis hardwickii PE=1 SV=2			0	99	LECCHTNECNN	Acetyl@N-term; Carbamidomethyl(C)@3; Carbamidomethyl(C)@4; Carbamidomethyl(C)@9		0.0116122	1491.53	746.772	1491.52	746.766	2	11	1.1.1.2249.8	15.4294	15988	15.4472
1	15.96	15.96	83.95	58.02	58.02	sp|P68416|3S11_HYDHA	Short neurotoxin 1 OS=Hydrophis hardwickii PE=1 SV=2			0	99	LECCHTNECNN	Delta:H(2)C(2)@N-term; Carbamidomethyl(C)@3; Carbamidomethyl(C)@4; Carbamidomethyl(C)@9		0.00523022	1475.53	738.771	1475.52	738.769	2	15	1.1.1.2250.4	15.4659	430510	15.7211
1	15.96	15.96	83.95	58.02	58.02	sp|P68416|3S11_HYDHA	Short neurotoxin 1 OS=Hydrophis hardwickii PE=1 SV=2			0	99	LECCHTNECNN	Delta:H(2)C(2)@N-term; Carbamidomethyl(C)@3; Carbamidomethyl(C)@4; Carbamidomethyl(C)@9		0.00559643	1475.53	738.771	1475.52	738.769	2	15	1.1.1.2255.9	15.6667	430510	15.7211
1	15.96	15.96	83.95	58.02	58.02	sp|P68416|3S11_HYDHA	Short neurotoxin 1 OS=Hydrophis hardwickii PE=1 SV=2			0	99	LECCHTNECNN	Delta:H(2)C(2)@N-term; Carbamidomethyl(C)@3; Carbamidomethyl(C)@4; Carbamidomethyl(C)@9		-0.0326115	1475.49	738.752	1475.52	738.769	2	15	1.1.1.2460.8	23.7556	250756	23.734
1	15.96	15.96	83.95	58.02	58.02	sp|P68416|3S11_HYDHA	Short neurotoxin 1 OS=Hydrophis hardwickii PE=1 SV=2			0	99	LECCHTNECNN	Carbamidomethyl(C)@3; Carbamidomethyl(C)@4; Carbamidomethyl(C)@9		0.977129	1450.48	726.249	1449.51	725.761	2	13	1.1.1.2192.7	13.2032	17407	13.2577
1	15.96	15.96	83.95	58.02	58.02	sp|P68416|3S11_HYDHA	Short neurotoxin 1 OS=Hydrophis hardwickii PE=1 SV=2			0	99	LECCHTNECNN	Acetyl@N-term; Carbamidomethyl(C)@3; Carbamidomethyl(C)@4; Carbamidomethyl(C)@9		0.0102695	1491.53	746.771	1491.52	746.766	2	13	1.1.1.2247.7	15.3541	17408	15.3693
1	15.96	15.96	83.95	58.02	58.02	sp|P68416|3S11_HYDHA	Short neurotoxin 1 OS=Hydrophis hardwickii PE=1 SV=2			0	99	LECCHTNECNN	Formyl@N-term; Carbamidomethyl(C)@3; Carbamidomethyl(C)@4; Carbamidomethyl(C)@9		0.0100908	1477.51	739.763	1477.5	739.758	2	11	1.1.1.2363.12	19.9352	17937	20.0222
1	15.96	15.96	83.95	58.02	58.02	sp|P68416|3S11_HYDHA	Short neurotoxin 1 OS=Hydrophis hardwickii PE=1 SV=2			0	98.77	LECCHTNECNN	Carbamidomethyl(C)@3; Carbamidomethyl(C)@4; Carbamidomethyl(C)@9		0.00501753	1449.51	725.763	1449.51	725.761	2	6	1.1.1.3447.4	62.7592	619	62.7794
1	15.96	15.96	83.95	58.02	58.02	sp|P68416|3S11_HYDHA	Short neurotoxin 1 OS=Hydrophis hardwickii PE=1 SV=2			0	98.66	LECCHTNECNN	Carbamidomethyl(C)@3; Carbamidomethyl(C)@4; Deamidated(N)@7; Carbamidomethyl(C)@9		0.00983702	1450.5	726.258	1450.49	726.253	2	11	1.1.1.2187.11	13.0121	135169	12.9829
1	15.96	15.96	83.95	58.02	58.02	sp|P68416|3S11_HYDHA	Short neurotoxin 1 OS=Hydrophis hardwickii PE=1 SV=2			0	98.66	LECCHTNECNN	Carbamidomethyl(C)@3; Carbamidomethyl(C)@4; Carbamidomethyl(C)@9		-0.0520428	1449.46	725.735	1449.51	725.761	2	13	1.1.1.2193.4	13.245	24288	13.2577
1	15.96	15.96	83.95	58.02	58.02	sp|P68416|3S11_HYDHA	Short neurotoxin 1 OS=Hydrophis hardwickii PE=1 SV=2			0	98.66	LECCHTNECNN	Delta:H(2)C(2)@N-term; Carbamidomethyl(C)@3; Carbamidomethyl(C)@4; Carbamidomethyl(C)@9		-0.00819748	1475.51	738.765	1475.52	738.769	2	13	1.1.1.2229.7	14.646	55668	14.8613
1	15.96	15.96	83.95	58.02	58.02	sp|P68416|3S11_HYDHA	Short neurotoxin 1 OS=Hydrophis hardwickii PE=1 SV=2			0	98.66	LECCHTNECNN	Delta:H(2)C(2)@N-term; Carbamidomethyl(C)@3; Carbamidomethyl(C)@4; Carbamidomethyl(C)@9		-0.00307054	1475.52	738.767	1475.52	738.769	2	13	1.1.1.2239.5	15.0366	111164	15.0178
1	15.96	15.96	83.95	58.02	58.02	sp|P68416|3S11_HYDHA	Short neurotoxin 1 OS=Hydrophis hardwickii PE=1 SV=2			0	98.66	LECCHTNECNN	Delta:H(2)C(2)@N-term; Carbamidomethyl(C)@3; Carbamidomethyl(C)@4; Carbamidomethyl(C)@9		0.00559643	1475.53	738.771	1475.52	738.769	2	13	1.1.1.2259.6	15.8159	430510	15.7211
1	15.96	15.96	83.95	58.02	58.02	sp|P68416|3S11_HYDHA	Short neurotoxin 1 OS=Hydrophis hardwickii PE=1 SV=2			0	98.66	LECCHTNECNN	Delta:H(2)C(2)@N-term; Carbamidomethyl(C)@3; Carbamidomethyl(C)@4; Carbamidomethyl(C)@9		0.00559643	1475.53	738.771	1475.52	738.769	2	13	1.1.1.2264.6	16.0145	430510	15.7211
1	15.96	15.96	83.95	58.02	58.02	sp|P68416|3S11_HYDHA	Short neurotoxin 1 OS=Hydrophis hardwickii PE=1 SV=2			0	98.66	LECCHTNECNN	Acetyl@N-term; Carbamidomethyl(C)@3; Carbamidomethyl(C)@4; Carbamidomethyl(C)@9		0.00819429	1491.53	746.77	1491.52	746.766	2	10	1.1.1.2279.10	16.6123	10739	16.625
1	15.96	15.96	83.95	58.02	58.02	sp|P68416|3S11_HYDHA	Short neurotoxin 1 OS=Hydrophis hardwickii PE=1 SV=2			0	89.93	LECCHTNECNN	Acetyl@N-term; Carbamidomethyl(C)@3; Carbamidomethyl(C)@4; Carbamidomethyl(C)@9		0.00502047	1491.52	746.769	1491.52	746.766	2	12	1.1.1.2250.6	15.4759	11535	15.4472
1	15.96	15.96	83.95	58.02	58.02	sp|P68416|3S11_HYDHA	Short neurotoxin 1 OS=Hydrophis hardwickii PE=1 SV=2			0	62.13	LECCHTNECNN	Delta:H(2)C(2)@N-term; Carbamidomethyl(C)@3; Carbamidomethyl(C)@4; Carbamidomethyl(C)@9		-0.00343675	1475.52	738.767	1475.52	738.769	2	11	1.1.1.2225.6	14.5	44322	14.783
1	15.96	15.96	83.95	58.02	58.02	sp|P68416|3S11_HYDHA	Short neurotoxin 1 OS=Hydrophis hardwickii PE=1 SV=2			0	62.13	LECCHTNECNN	Delta:H(2)C(2)@N-term; Carbamidomethyl(C)@3; Carbamidomethyl(C)@4; Carbamidomethyl(C)@9		0.00339917	1475.53	738.77	1475.52	738.769	2	12	1.1.1.2254.8	15.6249	239190	15.7211
1	15.96	15.96	83.95	58.02	58.02	sp|P68416|3S11_HYDHA	Short neurotoxin 1 OS=Hydrophis hardwickii PE=1 SV=2			0	62.13	LECCHTNECNN	Cation:Na(E)@2; Carbamidomethyl(C)@3; Carbamidomethyl(C)@4; Carbamidomethyl(C)@9		-0.00426564	1471.48	736.75	1471.49	736.752	2	10	1.1.1.2522.11	26.2012	13492	26.1715
1	15.96	15.96	83.95	58.02	58.02	sp|P68416|3S11_HYDHA	Short neurotoxin 1 OS=Hydrophis hardwickii PE=1 SV=2			0	41.89	LECCHTNECNN	Delta:H(2)C(2)@N-term; Carbamidomethyl(C)@3; Carbamidomethyl(C)@4; Carbamidomethyl(C)@9		-0.0326115	1475.49	738.752	1475.52	738.769	2	13	1.1.1.2455.11	23.5653	250756	23.734
1	15.96	15.96	83.95	58.02	58.02	sp|P68416|3S11_HYDHA	Short neurotoxin 1 OS=Hydrophis hardwickii PE=1 SV=2			0	41.49	LECCHTNECNN	Carbamidomethyl(C)@3; Carbamidomethyl(C)@4; Carbamidomethyl(C)@9		-0.00670113	1449.5	725.758	1449.51	725.761	2	6	1.1.1.3351.2	59.045	670	59.1525
1	15.96	15.96	83.95	58.02	58.02	sp|P68416|3S11_HYDHA	Short neurotoxin 1 OS=Hydrophis hardwickii PE=1 SV=2			0	41.49	LECCHTNECNN	Carbamidomethyl(C)@3; Carbamidomethyl(C)@4; Carbamidomethyl(C)@9		0.00611616	1449.51	725.764	1449.51	725.761	2	8	1.1.1.3465.2	63.491	777	63.4566
1	15.96	15.96	83.95	58.02	58.02	sp|P68416|3S11_HYDHA	Short neurotoxin 1 OS=Hydrophis hardwickii PE=1 SV=2			0	41.49	LECCHTNECNN	Carbamidomethyl(C)@3; Carbamidomethyl(C)@4; Deamidated(N)@7; Carbamidomethyl(C)@9		0.00524783	1450.5	726.255	1450.49	726.253	2	8	1.1.1.3527.2	65.8852	520	65.9301
1	15.96	15.96	83.95	58.02	58.02	sp|P68416|3S11_HYDHA	Short neurotoxin 1 OS=Hydrophis hardwickii PE=1 SV=2			0	36.74	LECCHTNECNN	Carbamidomethyl(C)@3; Carbamidomethyl(C)@4; Deamidated(N)@7; Carbamidomethyl(C)@9		0.0106915	1450.5	726.258	1450.49	726.253	2	10	1.1.1.2174.9	12.4969	1077036	12.5122
1	15.96	15.96	83.95	58.02	58.02	sp|P68416|3S11_HYDHA	Short neurotoxin 1 OS=Hydrophis hardwickii PE=1 SV=2			0	36.74	LECCHTNECNN	Delta:H(2)C(2)@N-term; Carbamidomethyl(C)@3; Carbamidomethyl(C)@4; Carbamidomethyl(C)@9		0.0137751	1475.54	738.776	1475.52	738.769	2	10	1.1.1.2274.10	16.4154	33288	16.3103
1	15.96	15.96	83.95	58.02	58.02	sp|P68416|3S11_HYDHA	Short neurotoxin 1 OS=Hydrophis hardwickii PE=1 SV=2			0	34.83	LECCHTNECNN	Acetyl@N-term; Carbamidomethyl(C)@3; Carbamidomethyl(C)@4; Carbamidomethyl(C)@9		0.0341952	1491.55	746.783	1491.52	746.766	2	10	1.1.1.2240.7	15.0807	9915	15.0569
1	15.96	15.96	83.95	58.02	58.02	sp|P68416|3S11_HYDHA	Short neurotoxin 1 OS=Hydrophis hardwickii PE=1 SV=2			0	34.83	LECCHTNECNN	Formyl@N-term; Carbamidomethyl(C)@3; Carbamidomethyl(C)@4; Carbamidomethyl(C)@9		0.00874804	1477.51	739.763	1477.5	739.758	2	9	1.1.1.2360.11	19.814	10032	19.9034
1	15.96	15.96	83.95	58.02	58.02	sp|P68416|3S11_HYDHA	Short neurotoxin 1 OS=Hydrophis hardwickii PE=1 SV=2			0	33.98	LECCHTNECNN	Delta:H(2)C(2)@N-term; Carbamidomethyl(C)@3; Carbamidomethyl(C)@4; Carbamidomethyl(C)@9		0.00596264	1475.53	738.772	1475.52	738.769	2	8	1.1.1.2281.10	16.6914	15521	16.6647
1	15.96	15.96	83.95	58.02	58.02	sp|P68416|3S11_HYDHA	Short neurotoxin 1 OS=Hydrophis hardwickii PE=1 SV=2			0	31.78	LECCHTNECNN	Delta:H(2)C(2)@N-term; Carbamidomethyl(C)@3; Carbamidomethyl(C)@4; Carbamidomethyl(C)@9		-0.0326115	1475.49	738.752	1475.52	738.769	2	12	1.1.1.2456.10	23.6026	250756	23.734
1	15.96	15.96	83.95	58.02	58.02	sp|P68416|3S11_HYDHA	Short neurotoxin 1 OS=Hydrophis hardwickii PE=1 SV=2			0	31.78	LECCHTNECNN	Cation:Na(E)@2; Carbamidomethyl(C)@3; Carbamidomethyl(C)@4; Carbamidomethyl(C)@9		0.00647652	1471.5	736.755	1471.49	736.752	2	10	1.1.1.2531.10	26.557	31286	26.3708
1	15.96	15.96	83.95	58.02	58.02	sp|P68416|3S11_HYDHA	Short neurotoxin 1 OS=Hydrophis hardwickii PE=1 SV=2			0	30	LECCHTNECNN	Cation:Na(E)@2; Carbamidomethyl(C)@3; Carbamidomethyl(C)@4; Carbamidomethyl(C)@9		0.00647652	1471.5	736.755	1471.49	736.752	2	10	1.1.1.2525.9	26.3157	31286	26.3708
1	15.96	15.96	83.95	58.02	58.02	sp|P68416|3S11_HYDHA	Short neurotoxin 1 OS=Hydrophis hardwickii PE=1 SV=2			0	30	LECCHTNECNN	Cation:Na(E)@2; Carbamidomethyl(C)@3; Carbamidomethyl(C)@4; Carbamidomethyl(C)@9		0.00647652	1471.5	736.755	1471.49	736.752	2	10	1.1.1.2529.7	26.4699	31286	26.3708
1	15.96	15.96	83.95	58.02	58.02	sp|P68416|3S11_HYDHA	Short neurotoxin 1 OS=Hydrophis hardwickii PE=1 SV=2			0	25.23	LECCHTNECNN	Cation:Na(E)@2; Carbamidomethyl(C)@3; Carbamidomethyl(C)@4; Carbamidomethyl(C)@9		0.0057441	1471.49	736.755	1471.49	736.752	2	8	1.1.1.2534.7	26.6685	31286	26.3708
1	15.96	15.96	83.95	58.02	58.02	sp|P68416|3S11_HYDHA	Short neurotoxin 1 OS=Hydrophis hardwickii PE=1 SV=2			0	24.54	LECCHTNECNN	Carbamidomethyl(C)@3; Carbamidomethyl(C)@4; Delta:H(2)C(2)(H)@5; Carbamidomethyl(C)@9		-0.0332218	1475.49	738.752	1475.52	738.769	2	9	1.1.1.2451.11	23.4056	230815	23.734
1	15.96	15.96	83.95	58.02	58.02	sp|P68416|3S11_HYDHA	Short neurotoxin 1 OS=Hydrophis hardwickii PE=1 SV=2			0	23.43	LECCHTNECNN	Acetyl@N-term; Carbamidomethyl(C)@3; Carbamidomethyl(C)@4; Carbamidomethyl(C)@9		0.00819429	1491.53	746.77	1491.52	746.766	2	7	1.1.1.2284.10	16.8094	9396	16.625
1	15.96	15.96	83.95	58.02	58.02	sp|P68416|3S11_HYDHA	Short neurotoxin 1 OS=Hydrophis hardwickii PE=1 SV=2			0	23.27	LECCHTNECNN	Carbamidomethyl(C)@3; Carbamidomethyl(C)@4; Carbamidomethyl(C)@9		-0.0050459	1449.5	725.758	1449.51	725.761	2	8	1.1.1.2191.5	13.1589	108573	12.9829
1	15.96	15.96	83.95	58.02	58.02	sp|P68416|3S11_HYDHA	Short neurotoxin 1 OS=Hydrophis hardwickii PE=1 SV=2			0	22.59	LECCHTNECNN	Cation:Na(E)@2; Carbamidomethyl(C)@3; Carbamidomethyl(C)@4; Carbamidomethyl(C)@9		-0.00573048	1471.48	736.749	1471.49	736.752	2	7	1.1.1.2518.7	26.0318	13492	26.1715
1	15.96	15.96	83.95	58.02	58.02	sp|P68416|3S11_HYDHA	Short neurotoxin 1 OS=Hydrophis hardwickii PE=1 SV=2			0	22.47	LECCHTNECNN	Carbamidomethyl(C)@3; Carbamidomethyl(C)@4; Delta:H(2)C(2)(H)@5; Carbamidomethyl(C)@9		-0.0250431	1475.5	738.756	1475.52	738.769	2	10	1.1.1.2477.4	24.4234	56260	24.522
1	15.96	15.96	83.95	58.02	58.02	sp|P68416|3S11_HYDHA	Short neurotoxin 1 OS=Hydrophis hardwickii PE=1 SV=2			0	22.47	LECCHTNECNN	Carbamidomethyl(C)@3; Carbamidomethyl(C)@4; Delta:H(2)C(2)(H)@5; Carbamidomethyl(C)@9		-0.0116154	1475.51	738.763	1475.52	738.769	2	8	1.1.1.2495.9	25.1381	6475	25.1484
1	15.96	15.96	83.95	58.02	58.02	sp|P68416|3S11_HYDHA	Short neurotoxin 1 OS=Hydrophis hardwickii PE=1 SV=2			0	21.75	LECCHTNECNN	Carbamidomethyl(C)@3; Carbamidomethyl(C)@4; Delta:H(2)C(2)(H)@5; Carbamidomethyl(C)@9		-0.0294377	1475.49	738.754	1475.52	738.769	2	9	1.1.1.2492.3	25.0062	13359	24.9923
1	15.96	15.96	83.95	58.02	58.02	sp|P68416|3S11_HYDHA	Short neurotoxin 1 OS=Hydrophis hardwickii PE=1 SV=2			0	21.06	LECCHTNECNN	Formyl@N-term; Carbamidomethyl(C)@3; Carbamidomethyl(C)@4; Carbamidomethyl(C)@9		0.0113115	1477.51	739.764	1477.5	739.758	2	6	1.1.1.2358.12	19.7375	13709	19.8638
1	15.96	15.96	83.95	58.02	58.02	sp|P68416|3S11_HYDHA	Short neurotoxin 1 OS=Hydrophis hardwickii PE=1 SV=2			0	21.06	LECCHTNECNN	Carbamidomethyl(C)@3; Carbamidomethyl(C)@4; Delta:H(2)C(2)(H)@5; Carbamidomethyl(C)@9		-0.0250431	1475.5	738.756	1475.52	738.769	2	10	1.1.1.2480.7	24.546	55046	24.522
1	15.96	15.96	83.95	58.02	58.02	sp|P68416|3S11_HYDHA	Short neurotoxin 1 OS=Hydrophis hardwickii PE=1 SV=2			0	20.76	LECCHTNECNN	Carbamidomethyl(C)@3; Carbamidomethyl(C)@4; Delta:H(2)C(2)(H)@5; Carbamidomethyl(C)@9		-0.0235783	1475.5	738.757	1475.52	738.769	2	9	1.1.1.2490.5	24.9329	9714	24.7962
1	15.96	15.96	83.95	58.02	58.02	sp|P68416|3S11_HYDHA	Short neurotoxin 1 OS=Hydrophis hardwickii PE=1 SV=2			0	20.6	LECCHTNECNN	Cation:Na(E)@2; Carbamidomethyl(C)@3; Carbamidomethyl(C)@4; Carbamidomethyl(C)@9		0.0158759	1471.51	736.76	1471.49	736.752	2	7	1.1.1.2535.6	26.7054	17222	26.4505
1	15.96	15.96	83.95	58.02	58.02	sp|P68416|3S11_HYDHA	Short neurotoxin 1 OS=Hydrophis hardwickii PE=1 SV=2			0	19.54	LECCHTNECNN	Carbamidomethyl(C)@3; Carbamidomethyl(C)@4; Carbamidomethyl(C)@9		0.0109453	1449.52	725.766	1449.51	725.761	2	5	1.1.1.2286.11	16.8911	3867	16.9802
1	15.96	15.96	83.95	58.02	58.02	sp|P68416|3S11_HYDHA	Short neurotoxin 1 OS=Hydrophis hardwickii PE=1 SV=2			0	19.15	LECCHTNECNN	Delta:H(2)C(2)@N-term; Carbamidomethyl(C)@3; Carbamidomethyl(C)@4; Carbamidomethyl(C)@9		0.00242261	1475.53	738.77	1475.52	738.769	2	9	1.1.1.2244.6	15.2295	92390	15.1742
1	15.96	15.96	83.95	58.02	58.02	sp|P68416|3S11_HYDHA	Short neurotoxin 1 OS=Hydrophis hardwickii PE=1 SV=2			0	18.76	LECCHTNECNN	Carbamidomethyl(C)@3; Carbamidomethyl(C)@4; Carbamidomethyl(C)@9		0.0148515	1449.52	725.768	1449.51	725.761	2	5	1.1.1.2334.9	18.7844	3831	18.7996
1	15.96	15.96	83.95	58.02	58.02	sp|P68416|3S11_HYDHA	Short neurotoxin 1 OS=Hydrophis hardwickii PE=1 SV=2			0	8.732	LECCHTNECNN	Carbamidomethyl(C)@3; Carbamidomethyl(C)@4; Carbamidomethyl(C)@9		-0.00157422	1449.51	725.76	1449.51	725.761	2	5	1.1.1.3455.3	63.0833	752	62.9392
1	15.96	15.96	83.95	58.02	58.02	sp|P68416|3S11_HYDHA	Short neurotoxin 1 OS=Hydrophis hardwickii PE=1 SV=2			0	0	LECCHTNECNN	Carbamidomethyl(C)@3; Carbamidomethyl(C)@4; Carbamidomethyl(C)@9		-0.0182295	1449.49	725.752	1449.51	725.761	2	4	1.1.1.2527.9	26.3954	16148	26.3708
1	15.96	15.96	83.95	58.02	58.02	sp|P68416|3S11_HYDHA	Short neurotoxin 1 OS=Hydrophis hardwickii PE=1 SV=2			0	0	LECCHTNECNN	Carbamidomethyl(C)@3; Carbamidomethyl(C)@4; Carbamidomethyl(C)@9		-0.0181074	1449.49	725.752	1449.51	725.761	2	4	1.1.1.2542.12	26.9971	20309	27.0049
1	15.96	15.96	83.95	58.02	58.02	sp|P68416|3S11_HYDHA	Short neurotoxin 1 OS=Hydrophis hardwickii PE=1 SV=2			0	0	LECCHTNECNN	Carbamidomethyl(C)@3; Carbamidomethyl(C)@4; Carbamidomethyl(C)@9		-0.0166425	1449.49	725.753	1449.51	725.761	2	3	1.1.1.2609.5	29.6373	5401	29.6526
1	15.96	15.96	83.95	58.02	58.02	sp|P68416|3S11_HYDHA	Short neurotoxin 1 OS=Hydrophis hardwickii PE=1 SV=2			0	0	LECCHTNECNN	Carbamidomethyl(C)@3; Carbamidomethyl(C)@4; Carbamidomethyl(C)@9		-0.0215253	1449.49	725.75	1449.51	725.761	2	4	1.1.1.2627.9	30.3517	3411	30.3669
1	15.96	15.96	83.95	58.02	58.02	sp|P68416|3S11_HYDHA	Short neurotoxin 1 OS=Hydrophis hardwickii PE=1 SV=2			0	0	LECCHTNECNN	Carbamidomethyl(C)@3; Carbamidomethyl(C)@4; Carbamidomethyl(C)@9		0.00172166	1449.51	725.762	1449.51	725.761	2	4	1.1.1.3411.3	61.3644	637	61.3404
1	15.96	15.96	83.95	58.02	58.02	sp|P68416|3S11_HYDHA	Short neurotoxin 1 OS=Hydrophis hardwickii PE=1 SV=2			0	0	LECCHTNECNN	Carbamidomethyl(C)@3; Carbamidomethyl(C)@4; Carbamidomethyl(C)@9		-0.00218457	1449.51	725.76	1449.51	725.761	2	3	1.1.1.3422.4	61.754	403	61.7418
1	15.96	15.96	83.95	58.02	58.02	sp|P68416|3S11_HYDHA	Short neurotoxin 1 OS=Hydrophis hardwickii PE=1 SV=2			0	0	LECCHTNECNN	Carbamidomethyl(C)@3; Carbamidomethyl(C)@4; Carbamidomethyl(C)@9		-0.00548044	1449.5	725.758	1449.51	725.761	2	4	1.1.1.3438.3	62.3947	533	62.3798
1	15.96	15.96	83.95	58.02	58.02	sp|P68416|3S11_HYDHA	Short neurotoxin 1 OS=Hydrophis hardwickii PE=1 SV=2			0	0	LECCHTNECNN	Carbamidomethyl(C)@3; Carbamidomethyl(C)@4; Carbamidomethyl(C)@9		-0.00755562	1449.5	725.757	1449.51	725.761	2	4	1.1.1.3457.4	63.158	684	63.218
1	15.96	15.96	83.95	58.02	58.02	sp|P68416|3S11_HYDHA	Short neurotoxin 1 OS=Hydrophis hardwickii PE=1 SV=2			0	0	LECCHTNECNN	Carbamidomethyl(C)@3; Carbamidomethyl(C)@4; Carbamidomethyl(C)@9		0.00611616	1449.51	725.764	1449.51	725.761	2	4	1.1.1.3466.4	63.5307	781	63.4566
1	15.96	15.96	83.95	58.02	58.02	sp|P68416|3S11_HYDHA	Short neurotoxin 1 OS=Hydrophis hardwickii PE=1 SV=2			0	0	LECCHTNECNN	Carbamidomethyl(C)@3; Carbamidomethyl(C)@4; Carbamidomethyl(C)@9		0.0124638	1449.52	725.767	1449.51	725.761	2	5	1.1.1.3514.3	65.3949	572	65.3705
1	15.96	15.96	83.95	58.02	58.02	sp|P68416|3S11_HYDHA	Short neurotoxin 1 OS=Hydrophis hardwickii PE=1 SV=2			0	0	LECCHTNECNN	Carbamidomethyl(C)@3; Carbamidomethyl(C)@4; Carbamidomethyl(C)@9; Deamidated(N)@10		-0.00354117	1450.49	726.251	1450.49	726.253	2	5	1.1.1.3526.2	65.8457	582	65.8115
1	15.96	15.96	83.95	58.02	58.02	sp|P68416|3S11_HYDHA	Short neurotoxin 1 OS=Hydrophis hardwickii PE=1 SV=2			0	23.51	MKTLLLTLVVVTIVCLDLGYTMTCCNQQSSQPK	Carbamidomethyl(C)@15; Carbamidomethyl(C)@24; Carbamidomethyl(C)@25	missed K-T@2	-4.98119	3808.94	762.795	3813.92	763.792	5	9	1.1.1.2314.10	17.9958	6838	17.9688
1	15.96	15.96	83.95	58.02	58.02	sp|P68416|3S11_HYDHA	Short neurotoxin 1 OS=Hydrophis hardwickii PE=1 SV=2			0	99	MTCCNQQSSQPK	Oxidation(M)@1; Carbamidomethyl(C)@3; Carbamidomethyl(C)@4	cleaved T-M@N-term	-0.00221746	1483.58	742.799	1483.59	742.8	2	10	1.1.1.2009.2	11.239	452	11.2051
1	15.96	15.96	83.95	58.02	58.02	sp|P68416|3S11_HYDHA	Short neurotoxin 1 OS=Hydrophis hardwickii PE=1 SV=2			0	99	MTCCNQQSSQPK	Carbamidomethyl(C)@3; Carbamidomethyl(C)@4	cleaved T-M@N-term	-0.00249605	1467.59	734.801	1467.59	734.802	2	19	1.1.1.2169.10	12.3042	440914	12.3169
1	15.96	15.96	83.95	58.02	58.02	sp|P68416|3S11_HYDHA	Short neurotoxin 1 OS=Hydrophis hardwickii PE=1 SV=2			0	99	MTCCNQQSSQPK	Carbamidomethyl(C)@3; Carbamidomethyl(C)@4; Deamidated(Q)@6	cleaved T-M@N-term	0.00933512	1468.58	735.299	1468.57	735.294	2	19	1.1.1.2169.11	12.3067	154466	12.3169
1	15.96	15.96	83.95	58.02	58.02	sp|P68416|3S11_HYDHA	Short neurotoxin 1 OS=Hydrophis hardwickii PE=1 SV=2			0	99	MTCCNQQSSQPK	Carbamidomethyl(C)@3; Carbamidomethyl(C)@4	cleaved T-M@N-term	-0.00249605	1467.59	734.801	1467.59	734.802	2	15	1.1.1.2173.11	12.4629	440914	12.3169
1	15.96	15.96	83.95	58.02	58.02	sp|P68416|3S11_HYDHA	Short neurotoxin 1 OS=Hydrophis hardwickii PE=1 SV=2			0	99	MTCCNQQSSQPK	Carbamidomethyl(C)@3; Carbamidomethyl(C)@4	cleaved T-M@N-term	0.99213	1468.58	735.299	1467.59	734.802	2	14	1.1.1.2178.11	12.6584	52221	12.7079
1	15.96	15.96	83.95	58.02	58.02	sp|P68416|3S11_HYDHA	Short neurotoxin 1 OS=Hydrophis hardwickii PE=1 SV=2			0	99	MTCCNQQSSQPK	Carbamidomethyl(C)@3; Carbamidomethyl(C)@4	cleaved T-M@N-term	0.00849025	1467.6	734.807	1467.59	734.802	2	12	1.1.1.2183.11	12.8547	43419	12.6687
1	15.96	15.96	83.95	58.02	58.02	sp|P68416|3S11_HYDHA	Short neurotoxin 1 OS=Hydrophis hardwickii PE=1 SV=2			0	99	MTCCNQQSSQPK	Delta:H(2)C(2)@N-term; Carbamidomethyl(C)@3; Carbamidomethyl(C)@4	cleaved T-M@N-term	-0.00955405	1493.6	747.806	1493.61	747.81	2	20	1.1.1.2195.9	13.3209	110095	13.2969
1	15.96	15.96	83.95	58.02	58.02	sp|P68416|3S11_HYDHA	Short neurotoxin 1 OS=Hydrophis hardwickii PE=1 SV=2			0	99	MTCCNQQSSQPK	Protein Terminal Acetyl@N-term; Methyl(T)@2; Carbamidomethyl(C)@3; Carbamidomethyl(C)@4	cleaved T-M@N-term	-0.0147124	1523.6	762.808	1523.62	762.816	2	15	1.1.1.2236.7	14.9294	11539	14.9004
1	15.96	15.96	83.95	58.02	58.02	sp|P68416|3S11_HYDHA	Short neurotoxin 1 OS=Hydrophis hardwickii PE=1 SV=2			0	99	MTCCNQQSSQPK	Delta:H(2)C(2)@N-term; Carbamidomethyl(C)@3; Carbamidomethyl(C)@4	cleaved T-M@N-term	-0.0342122	1493.57	747.793	1493.61	747.81	2	16	1.1.1.2355.12	19.6194	101904	19.7061
1	15.96	15.96	83.95	58.02	58.02	sp|P68416|3S11_HYDHA	Short neurotoxin 1 OS=Hydrophis hardwickii PE=1 SV=2			0	99	MTCCNQQSSQPK	Delta:H(2)C(2)@N-term; Carbamidomethyl(C)@3; Carbamidomethyl(C)@4	cleaved T-M@N-term	-0.0342122	1493.57	747.793	1493.61	747.81	2	16	1.1.1.2356.11	19.6565	102363	19.7061
1	15.96	15.96	83.95	58.02	58.02	sp|P68416|3S11_HYDHA	Short neurotoxin 1 OS=Hydrophis hardwickii PE=1 SV=2			0	99	MTCCNQQSSQPK	Delta:H(2)C(2)@N-term; Carbamidomethyl(C)@3; Carbamidomethyl(C)@4	cleaved T-M@N-term	-0.0342122	1493.57	747.793	1493.61	747.81	2	16	1.1.1.2360.12	19.8165	102363	19.7061
1	15.96	15.96	83.95	58.02	58.02	sp|P68416|3S11_HYDHA	Short neurotoxin 1 OS=Hydrophis hardwickii PE=1 SV=2			0	99	MTCCNQQSSQPK	Delta:H(2)C(2)@N-term; Carbamidomethyl(C)@3; Carbamidomethyl(C)@4	cleaved T-M@N-term	-0.0345784	1493.57	747.793	1493.61	747.81	2	14	1.1.1.2365.12	20.0146	102835	19.7061
1	15.96	15.96	83.95	58.02	58.02	sp|P68416|3S11_HYDHA	Short neurotoxin 1 OS=Hydrophis hardwickii PE=1 SV=2			0	98.66	MTCCNQQSSQPK	Oxidation(M)@1; Carbamidomethyl(C)@3; Carbamidomethyl(C)@4	cleaved T-M@N-term	-0.0429888	1483.54	742.779	1483.59	742.8	2	9	1.1.1.2168.9	12.2671	621	12.238
1	15.96	15.96	83.95	58.02	58.02	sp|P68416|3S11_HYDHA	Short neurotoxin 1 OS=Hydrophis hardwickii PE=1 SV=2			0	98.66	MTCCNQQSSQPK	Protein Terminal Acetyl@N-term; Carbamidomethyl(C)@3; Carbamidomethyl(C)@4	cleaved T-M@N-term	0.00329757	1509.6	755.809	1509.6	755.808	2	8	1.1.1.2173.12	12.4654	1641	12.473
1	15.96	15.96	83.95	58.02	58.02	sp|P68416|3S11_HYDHA	Short neurotoxin 1 OS=Hydrophis hardwickii PE=1 SV=2			0	98.66	MTCCNQQSSQPK	Oxidation(M)@1; Carbamidomethyl(C)@3; Carbamidomethyl(C)@4; Ammonia-loss(N)@5	cleaved T-M@N-term	0.00411697	1466.56	734.289	1466.56	734.287	2	13	1.1.1.2355.10	19.6144	56586	19.8242
1	15.96	15.96	83.95	58.02	58.02	sp|P68416|3S11_HYDHA	Short neurotoxin 1 OS=Hydrophis hardwickii PE=1 SV=2			0	98.66	MTCCNQQSSQPK	Carboxy(M)@1; Carbamidomethyl(C)@3; Carbamidomethyl(C)@4	cleaved T-M@N-term	0.00901262	1511.59	756.802	1511.58	756.797	2	12	1.1.1.2355.13	19.6219	32247	19.8242
1	15.96	15.96	83.95	58.02	58.02	sp|P68416|3S11_HYDHA	Short neurotoxin 1 OS=Hydrophis hardwickii PE=1 SV=2			0	62.13	MTCCNQQSSQPK	Carboxy(M)@1; Carbamidomethyl(C)@3; Carbamidomethyl(C)@4	cleaved T-M@N-term	0.00412982	1511.58	756.799	1511.58	756.797	2	13	1.1.1.2297.9	17.3207	77146	17.3754
1	15.96	15.96	83.95	58.02	58.02	sp|P68416|3S11_HYDHA	Short neurotoxin 1 OS=Hydrophis hardwickii PE=1 SV=2			0	62.13	MTCCNQQSSQPK	Oxidation(M)@1; Dehydrated(T)@2; Carbamidomethyl(C)@3; Carbamidomethyl(C)@4; Deamidated(N)@5	cleaved T-M@N-term	0.00497146	1466.56	734.289	1466.56	734.287	2	9	1.1.1.2349.10	19.378	9116	19.3908
1	15.96	15.96	83.95	58.02	58.02	sp|P68416|3S11_HYDHA	Short neurotoxin 1 OS=Hydrophis hardwickii PE=1 SV=2			0	62.13	MTCCNQQSSQPK	Oxidation(M)@1; Carbamidomethyl(C)@3; Carbamidomethyl(C)@4; Ammonia-loss(N)@5	cleaved T-M@N-term	0.0157136	1466.57	734.295	1466.56	734.287	2	10	1.1.1.2390.10	20.9949	18509	20.968
1	15.96	15.96	83.95	58.02	58.02	sp|P68416|3S11_HYDHA	Short neurotoxin 1 OS=Hydrophis hardwickii PE=1 SV=2			0	45.62	MTCCNQQSSQPK	Carbamidomethyl(C)@3; Carbamidomethyl(C)@4	cleaved T-M@N-term	-0.00847748	1467.58	734.798	1467.59	734.802	2	8	1.1.1.2392.11	21.0769	8296	21.2456
1	15.96	15.96	83.95	58.02	58.02	sp|P68416|3S11_HYDHA	Short neurotoxin 1 OS=Hydrophis hardwickii PE=1 SV=2			0	38.99	MTCCNQQSSQPK	Protein Terminal Acetyl@N-term; Methyl(T)@2; Carbamidomethyl(C)@3; Carbamidomethyl(C)@4	cleaved T-M@N-term	-0.0200834	1523.6	762.806	1523.62	762.816	2	13	1.1.1.2238.4	15.0051	12546	15.0178
1	15.96	15.96	83.95	58.02	58.02	sp|P68416|3S11_HYDHA	Short neurotoxin 1 OS=Hydrophis hardwickii PE=1 SV=2			0	38.99	MTCCNQQSSQPK	Formyl@N-term; Carbamidomethyl(C)@3; Carbamidomethyl(C)@4	cleaved T-M@N-term	0.0200867	1495.61	748.81	1495.59	748.8	2	10	1.1.1.2266.8	16.0959	3833	16.1136
1	15.96	15.96	83.95	58.02	58.02	sp|P68416|3S11_HYDHA	Short neurotoxin 1 OS=Hydrophis hardwickii PE=1 SV=2			0	38.99	MTCCNQQSSQPK	Oxidation(M)@1; Dehydrated(T)@2; Carbamidomethyl(C)@3; Carbamidomethyl(C)@4; Deamidated(N)@5	cleaved T-M@N-term	0.0105867	1466.57	734.292	1466.56	734.287	2	8	1.1.1.2328.11	18.553	5621	18.5235
1	15.96	15.96	83.95	58.02	58.02	sp|P68416|3S11_HYDHA	Short neurotoxin 1 OS=Hydrophis hardwickii PE=1 SV=2			0	38.99	MTCCNQQSSQPK	Oxidation(M)@1; Carbamidomethyl(C)@3; Carbamidomethyl(C)@4; Ammonia-loss(N)@5	cleaved T-M@N-term	0.0133943	1466.57	734.293	1466.56	734.287	2	10	1.1.1.2395.9	21.1907	19069	21.1662
1	15.96	15.96	83.95	58.02	58.02	sp|P68416|3S11_HYDHA	Short neurotoxin 1 OS=Hydrophis hardwickii PE=1 SV=2			0	36.74	MTCCNQQSSQPK	Oxidation(M)@1; Carbamidomethyl(C)@3; Carbamidomethyl(C)@4; Ammonia-loss(N)@5	cleaved T-M@N-term	-0.00418379	1466.55	734.285	1466.56	734.287	2	10	1.1.1.2385.12	20.8022	23973	20.5731
1	15.96	15.96	83.95	58.02	58.02	sp|P68416|3S11_HYDHA	Short neurotoxin 1 OS=Hydrophis hardwickii PE=1 SV=2			0	34.83	MTCCNQQSSQPK	Oxidation(M)@1; Dehydrated(T)@2; Carbamidomethyl(C)@3; Carbamidomethyl(C)@4	cleaved T-M@N-term	-0.00576108	1465.57	733.792	1465.57	733.795	2	8	1.1.1.2332.10	18.7084	4678	18.6424
1	15.96	15.96	83.95	58.02	58.02	sp|P68416|3S11_HYDHA	Short neurotoxin 1 OS=Hydrophis hardwickii PE=1 SV=2			0	34.83	MTCCNQQSSQPK	Delta:H(2)C(2)@N-term; Carbamidomethyl(C)@3; Carbamidomethyl(C)@4	cleaved T-M@N-term	-0.0342122	1493.57	747.793	1493.61	747.81	2	12	1.1.1.2351.12	19.4619	101904	19.7061
1	15.96	15.96	83.95	58.02	58.02	sp|P68416|3S11_HYDHA	Short neurotoxin 1 OS=Hydrophis hardwickii PE=1 SV=2			0	34.83	MTCCNQQSSQPK	Oxidation(M)@1; Carbamidomethyl(C)@3; Carbamidomethyl(C)@4; Ammonia-loss(N)@5	cleaved T-M@N-term	0.00594802	1466.56	734.29	1466.56	734.287	2	12	1.1.1.2365.11	20.0121	54300	19.943
1	15.96	15.96	83.95	58.02	58.02	sp|P68416|3S11_HYDHA	Short neurotoxin 1 OS=Hydrophis hardwickii PE=1 SV=2			0	33.98	MTCCNQQSSQPK	Carboxy(M)@1; Carbamidomethyl(C)@3; Carbamidomethyl(C)@4	cleaved T-M@N-term	0.00412982	1511.58	756.799	1511.58	756.797	2	14	1.1.1.2298.13	17.3702	77146	17.3754
1	15.96	15.96	83.95	58.02	58.02	sp|P68416|3S11_HYDHA	Short neurotoxin 1 OS=Hydrophis hardwickii PE=1 SV=2			0	33.98	MTCCNQQSSQPK	Carboxy(M)@1; Carbamidomethyl(C)@3; Carbamidomethyl(C)@4	cleaved T-M@N-term	0.00132222	1511.58	756.798	1511.58	756.797	2	11	1.1.1.2354.12	19.5801	32125	19.8242
1	15.96	15.96	83.95	58.02	58.02	sp|P68416|3S11_HYDHA	Short neurotoxin 1 OS=Hydrophis hardwickii PE=1 SV=2			0	33.98	MTCCNQQSSQPK	Carboxy(M)@1; Carbamidomethyl(C)@3; Carbamidomethyl(C)@4	cleaved T-M@N-term	0.00437396	1511.58	756.8	1511.58	756.797	2	13	1.1.1.2361.12	19.8561	32186	19.8242
1	15.96	15.96	83.95	58.02	58.02	sp|P68416|3S11_HYDHA	Short neurotoxin 1 OS=Hydrophis hardwickii PE=1 SV=2			0	33.98	MTCCNQQSSQPK	Carboxy(M)@1; Carbamidomethyl(C)@3; Carbamidomethyl(C)@4	cleaved T-M@N-term	0.00437396	1511.58	756.8	1511.58	756.797	2	15	1.1.1.2365.13	20.0171	30069	19.943
1	15.96	15.96	83.95	58.02	58.02	sp|P68416|3S11_HYDHA	Short neurotoxin 1 OS=Hydrophis hardwickii PE=1 SV=2			0	32.46	MTCCNQQSSQPK	Oxidation(M)@1; Carbamidomethyl(C)@3; Carbamidomethyl(C)@4; Ammonia-loss(N)@5	cleaved T-M@N-term	0.00314041	1466.56	734.288	1466.56	734.287	2	12	1.1.1.2358.11	19.735	50619	19.7453
1	15.96	15.96	83.95	58.02	58.02	sp|P68416|3S11_HYDHA	Short neurotoxin 1 OS=Hydrophis hardwickii PE=1 SV=2			0	31.78	MTCCNQQSSQPK	Carboxy(M)@1; Carbamidomethyl(C)@3; Carbamidomethyl(C)@4	cleaved T-M@N-term	0.00242085	1511.58	756.799	1511.58	756.797	2	10	1.1.1.2292.11	17.1277	77146	17.3754
1	15.96	15.96	83.95	58.02	58.02	sp|P68416|3S11_HYDHA	Short neurotoxin 1 OS=Hydrophis hardwickii PE=1 SV=2			0	31.78	MTCCNQQSSQPK	Carboxy(M)@1; Carbamidomethyl(C)@3; Carbamidomethyl(C)@4	cleaved T-M@N-term	0.00351947	1511.58	756.799	1511.58	756.797	2	12	1.1.1.2293.11	17.1675	77146	17.3754
1	15.96	15.96	83.95	58.02	58.02	sp|P68416|3S11_HYDHA	Short neurotoxin 1 OS=Hydrophis hardwickii PE=1 SV=2			0	30	MTCCNQQSSQPK	Carboxy(M)@1; Carbamidomethyl(C)@3; Carbamidomethyl(C)@4	cleaved T-M@N-term	0.00412982	1511.58	756.799	1511.58	756.797	2	11	1.1.1.2303.12	17.565	77171	17.3754
1	15.96	15.96	83.95	58.02	58.02	sp|P68416|3S11_HYDHA	Short neurotoxin 1 OS=Hydrophis hardwickii PE=1 SV=2			0	27.72	MTCCNQQSSQPK	Protein Terminal Acetyl@N-term; Carbamidomethyl(C)@3; Carbamidomethyl(C)@4; Ammonia-loss(N)@5; Deamidated(Q)@6	cleaved T-M@N-term	0.000223166	1493.56	747.787	1493.56	747.786	2	10	1.1.1.2350.11	19.4199	38836	19.7453
1	15.96	15.96	83.95	58.02	58.02	sp|P68416|3S11_HYDHA	Short neurotoxin 1 OS=Hydrophis hardwickii PE=1 SV=2			0	26.99	MTCCNQQSSQPK	Oxidation(M)@1; Carbamidomethyl(C)@3; Carbamidomethyl(C)@4; Ammonia-loss(N)@5	cleaved T-M@N-term	-0.0113859	1466.55	734.281	1466.56	734.287	2	12	1.1.1.2359.10	19.7722	35037	19.8242
1	15.96	15.96	83.95	58.02	58.02	sp|P68416|3S11_HYDHA	Short neurotoxin 1 OS=Hydrophis hardwickii PE=1 SV=2			0	26.65	MTCCNQQSSQPK	Carboxy(M)@1; Carbamidomethyl(C)@3; Carbamidomethyl(C)@4	cleaved T-M@N-term	-0.00148539	1511.58	756.797	1511.58	756.797	2	9	1.1.1.2308.9	17.7549	55792	17.3754
1	15.96	15.96	83.95	58.02	58.02	sp|P68416|3S11_HYDHA	Short neurotoxin 1 OS=Hydrophis hardwickii PE=1 SV=2			0	25.23	MTCCNQQSSQPK	Oxidation(M)@1; Carbamidomethyl(C)@3; Carbamidomethyl(C)@4; Ammonia-loss(N)@5	cleaved T-M@N-term	-0.00418379	1466.55	734.285	1466.56	734.287	2	10	1.1.1.2380.12	20.6048	23973	20.5731
1	15.96	15.96	83.95	58.02	58.02	sp|P68416|3S11_HYDHA	Short neurotoxin 1 OS=Hydrophis hardwickii PE=1 SV=2			0	24.13	MTCCNQQSSQPK	Oxidation(M)@1; Carbamidomethyl(C)@3; Carbamidomethyl(C)@4; Ammonia-loss(N)@5	cleaved T-M@N-term	0.0039949	1466.56	734.289	1466.56	734.287	2	9	1.1.1.2375.11	20.4054	20302	20.3761
1	15.96	15.96	83.95	58.02	58.02	sp|P68416|3S11_HYDHA	Short neurotoxin 1 OS=Hydrophis hardwickii PE=1 SV=2			0	23.43	MTCCNQQSSQPK	Carbamidomethyl@N-term; Carbamidomethyl(C)@3; Carbamidomethyl(C)@4	cleaved T-M@N-term	0.0363003	1524.65	763.331	1524.61	763.313	2	9	1.1.1.2242.8	15.164	6879	15.135
1	15.96	15.96	83.95	58.02	58.02	sp|P68416|3S11_HYDHA	Short neurotoxin 1 OS=Hydrophis hardwickii PE=1 SV=2			0	23.43	MTCCNQQSSQPK	Oxidation(M)@1; Carbamidomethyl(C)@3; Carbamidomethyl(C)@4; Ammonia-loss(N)@5	cleaved T-M@N-term	0.0015535	1466.56	734.288	1466.56	734.287	2	8	1.1.1.2340.10	19.0233	6251	19.036
1	15.96	15.96	83.95	58.02	58.02	sp|P68416|3S11_HYDHA	Short neurotoxin 1 OS=Hydrophis hardwickii PE=1 SV=2			0	23.43	MTCCNQQSSQPK	Oxidation(M)@1; Carbamidomethyl(C)@3; Carbamidomethyl(C)@4; Ammonia-loss(N)@5	cleaved T-M@N-term	-0.0126066	1466.55	734.28	1466.56	734.287	2	8	1.1.1.2342.11	19.1047	6404	19.115
1	15.96	15.96	83.95	58.02	58.02	sp|P68416|3S11_HYDHA	Short neurotoxin 1 OS=Hydrophis hardwickii PE=1 SV=2			0	23.43	MTCCNQQSSQPK	Oxidation(M)@1; Carbamidomethyl(C)@3; Carbamidomethyl(C)@4; Ammonia-loss(N)@5	cleaved T-M@N-term	-0.00784588	1466.55	734.283	1466.56	734.287	2	11	1.1.1.2364.11	19.9723	29207	19.9825
1	15.96	15.96	83.95	58.02	58.02	sp|P68416|3S11_HYDHA	Short neurotoxin 1 OS=Hydrophis hardwickii PE=1 SV=2			0	22.47	MTCCNQQSSQPK	Carboxy(M)@1; Carbamidomethyl(C)@3; Carbamidomethyl(C)@4	cleaved T-M@N-term	0.00974504	1511.59	756.802	1511.58	756.797	2	11	1.1.1.2360.13	19.819	32699	19.7849
1	15.96	15.96	83.95	58.02	58.02	sp|P68416|3S11_HYDHA	Short neurotoxin 1 OS=Hydrophis hardwickii PE=1 SV=2			0	18.84	MTCCNQQSSQPK	Carbamidomethyl(C)@3; Carbamidomethyl(C)@4; Oxidation(N)@5	cleaved T-M@N-term	0.00693779	1483.59	742.803	1483.59	742.8	2	6	1.1.1.2167.5	12.2327	483	12.3169
1	15.96	15.96	83.95	58.02	58.02	sp|P68416|3S11_HYDHA	Short neurotoxin 1 OS=Hydrophis hardwickii PE=1 SV=2			0	0	MTCCNQQSSQPK	Carbamidomethyl(C)@3; Carbamidomethyl(C)@4	cleaved T-M@N-term	-0.0143368	1467.58	734.795	1467.59	734.802	2	4	1.1.1.2337.12	18.9101	4261	18.9179
1	15.96	15.96	83.95	58.02	58.02	sp|P68416|3S11_HYDHA	Short neurotoxin 1 OS=Hydrophis hardwickii PE=1 SV=2			0	0	MTCCNQQSSQPK	Carbamidomethyl(C)@3; Carbamidomethyl(C)@4	cleaved T-M@N-term	-0.0182431	1467.57	734.793	1467.59	734.802	2	6	1.1.1.2381.12	20.6442	10395	20.5731
1	15.96	15.96	83.95	58.02	58.02	sp|P68416|3S11_HYDHA	Short neurotoxin 1 OS=Hydrophis hardwickii PE=1 SV=2			0	62.13	MTCCNQQSSQPKTTTNCAESSCYK	Carbamidomethyl(C)@3; Carbamidomethyl(C)@4; Ammonia-loss(N)@16; Carbamidomethyl(C)@17; Carbamidomethyl(C)@22	cleaved T-M@N-term; missed K-T@12	0.0321801	2853.15	952.056	2853.11	952.045	3	9	1.1.1.2353.13	19.5431	20120	19.5484
1	15.96	15.96	83.95	58.02	58.02	sp|P68416|3S11_HYDHA	Short neurotoxin 1 OS=Hydrophis hardwickii PE=1 SV=2			0	31.78	MTCCNQQSSQPKTTTNCAESSCYK	Carbamidomethyl(C)@3; Carbamidomethyl(C)@4; Carbamidomethyl(K)@12; Deamidated(N)@16; Carbamidomethyl(C)@17; Carbamidomethyl(C)@22	cleaved T-M@N-term; missed K-T@12	0.0127419	2928.16	977.06	2928.15	977.056	3	12	1.1.1.2240.9	15.0907	9311	15.0569
1	15.96	15.96	83.95	58.02	58.02	sp|P68416|3S11_HYDHA	Short neurotoxin 1 OS=Hydrophis hardwickii PE=1 SV=2			0	20.03	MTCCNQQSSQPKTTTNCAESSCYK	Met->Hcy(M)@1; Carbamidomethyl(C)@3; Carbamidomethyl(C)@4; Deamidated(N)@5; Carbamidomethyl(C)@17; Carbamidomethyl(C)@22	cleaved T-M@N-term; missed K-T@12	-0.0447732	2857.06	715.273	2857.11	715.284	4	9	1.1.1.2318.8	18.149	3789	18.1272
1	15.96	15.96	83.95	58.02	58.02	sp|P68416|3S11_HYDHA	Short neurotoxin 1 OS=Hydrophis hardwickii PE=1 SV=2			0	18.94	MTCCNQQSSQPKTTTNCAESSCYK	Carbamidomethyl(C)@3; Carbamidomethyl(C)@4; Carbamidomethyl(K)@12; Carbamidomethyl(C)@17; Carbamidomethyl(C)@22	cleaved T-M@N-term; missed K-T@12	0.000849813	2927.16	976.728	2927.16	976.728	3	9	1.1.1.2236.8	14.9344	36429	14.8613
1	15.96	15.96	83.95	58.02	58.02	sp|P68416|3S11_HYDHA	Short neurotoxin 1 OS=Hydrophis hardwickii PE=1 SV=2			0	0	MTCCNQQSSQPKTTTNCAESSCYK	Carbamidomethyl(C)@3; Carbamidomethyl(C)@4; Carbamidomethyl(K)@12; Carbamidomethyl(C)@17; Carbamidomethyl(C)@22	cleaved T-M@N-term; missed K-T@12	0.00597675	2927.17	976.73	2927.16	976.728	3	8	1.1.1.2227.5	14.5828	24690	14.5494
1	15.96	15.96	83.95	58.02	58.02	sp|P68416|3S11_HYDHA	Short neurotoxin 1 OS=Hydrophis hardwickii PE=1 SV=2			0	0	MTCCNQQSSQPKTTTNCAESSCYK	Carbamidomethyl(C)@3; Carbamidomethyl(C)@4; Carbamidomethyl(K)@12; Carbamidomethyl(C)@17; Carbamidomethyl(C)@22	cleaved T-M@N-term; missed K-T@12	0.000849813	2927.16	976.728	2927.16	976.728	3	9	1.1.1.2234.9	14.856	36429	14.8613
1	15.96	15.96	83.95	58.02	58.02	sp|P68416|3S11_HYDHA	Short neurotoxin 1 OS=Hydrophis hardwickii PE=1 SV=2			0	21.34	PGIKLECCHTNECNN	Carbamidomethyl@N-term; Carbamidomethyl(C)@7; Carbamidomethyl(C)@8; Carbamidomethyl(C)@13	cleaved K-P@N-term; missed K-L@4	0.00305531	1901.79	634.936	1901.78	634.935	3	10	1.1.1.2348.6	19.3286	216275	19.2725
1	15.96	15.96	83.95	58.02	58.02	sp|P68416|3S11_HYDHA	Short neurotoxin 1 OS=Hydrophis hardwickii PE=1 SV=2			0	18.92	PGIKLECCHTNECNN	Carbamidomethyl@N-term; Carbamidomethyl(C)@7; Carbamidomethyl(C)@8; Carbamidomethyl(C)@13	cleaved K-P@N-term; missed K-L@4	0.00305531	1901.79	634.936	1901.78	634.935	3	9	1.1.1.2344.5	19.1685	216275	19.2725
1	15.96	15.96	83.95	58.02	58.02	sp|P68416|3S11_HYDHA	Short neurotoxin 1 OS=Hydrophis hardwickii PE=1 SV=2			0	0	PGIKLECCHTNECNN	Carbamidomethyl(C)@7; Carbamidomethyl(C)@8; Carbamidomethyl(C)@13	cleaved K-P@N-term; missed K-L@4	0.00636669	1844.77	615.929	1844.76	615.927	3	5	1.1.1.2343.9	19.1391	5788	19.1543
1	15.96	15.96	83.95	58.02	58.02	sp|P68416|3S11_HYDHA	Short neurotoxin 1 OS=Hydrophis hardwickii PE=1 SV=2			0	37.26	TCCNQQSSQPK	Methyl(T)@1; Carbamidomethyl(C)@2; Carbamidomethyl(C)@3; Deamidated(N)@4	cleaved M-T@N-term	-0.0261655	1351.52	676.769	1351.55	676.782	2	13	1.1.1.2258.3	15.7793	24374	15.7603
1	15.96	15.96	83.95	58.02	58.02	sp|P68416|3S11_HYDHA	Short neurotoxin 1 OS=Hydrophis hardwickii PE=1 SV=2			0	26.99	TCCNQQSSQPK	Methyl(T)@1; Carbamidomethyl(C)@2; Carbamidomethyl(C)@3; Deamidated(N)@4	cleaved M-T@N-term	-0.00748879	1351.54	676.778	1351.55	676.782	2	11	1.1.1.2236.5	14.9193	18214	14.9788
1	15.96	15.96	83.95	58.02	58.02	sp|P68416|3S11_HYDHA	Short neurotoxin 1 OS=Hydrophis hardwickii PE=1 SV=2			0	22.85	TCCNQQSSQPK	Methyl(T)@1; Carbamidomethyl(C)@2; Carbamidomethyl(C)@3; Deamidated(N)@4	cleaved M-T@N-term	-0.011273	1351.54	676.777	1351.55	676.782	2	11	1.1.1.2242.6	15.154	27937	15.135
1	15.96	15.96	83.95	58.02	58.02	sp|P68416|3S11_HYDHA	Short neurotoxin 1 OS=Hydrophis hardwickii PE=1 SV=2			0	21.57	TCCNQQSSQPK	Methyl(T)@1; Carbamidomethyl(C)@2; Carbamidomethyl(C)@3; Deamidated(N)@4	cleaved M-T@N-term	-0.0105405	1351.54	676.777	1351.55	676.782	2	11	1.1.1.2243.4	15.188	27937	15.135
1	15.96	15.96	83.95	58.02	58.02	sp|P68416|3S11_HYDHA	Short neurotoxin 1 OS=Hydrophis hardwickii PE=1 SV=2			0	19.72	TCCNQQSSQPKTTTNCAESSCYK	Carbamidomethyl(C)@2; Carbamidomethyl(C)@3; Nicotinyl(K)@11; Carbamidomethyl(C)@16; Carbamidomethyl(C)@21	cleaved M-T@N-term; missed K-T@11	0.0223143	2843.14	948.719	2843.11	948.712	3	11	1.1.1.2195.12	13.3284	233343	13.0617
1	15.96	15.96	83.95	58.02	58.02	sp|P68416|3S11_HYDHA	Short neurotoxin 1 OS=Hydrophis hardwickii PE=1 SV=2			0	19.26	TCCNQQSSQPKTTTNCAESSCYK	Carbamidomethyl(C)@2; Carbamidomethyl(C)@3; Octanoyl(T)@14; Carbamidomethyl(C)@16; Carbamidomethyl(C)@21	cleaved M-T@N-term; missed K-T@11	-0.00515754	2865.2	717.307	2865.2	717.308	4	8	1.1.1.2325.11	18.4336	4924	18.4438
1	15.96	15.96	83.95	58.02	58.02	sp|P68416|3S11_HYDHA	Short neurotoxin 1 OS=Hydrophis hardwickii PE=1 SV=2			0	0	TCCNQQSSQPKTTTNCAESSCYK	Carbamidomethyl(C)@2; Carbamidomethyl(C)@3; Deamidated(N)@15; Carbamidomethyl(C)@16; Carbamidomethyl(C)@21	cleaved M-T@N-term; missed K-T@11	0.0275134	2740.11	686.035	2740.08	686.028	4	5	1.1.1.2182.6	12.8029	166651	12.7471
1	15.96	15.96	83.95	58.02	58.02	sp|P68416|3S11_HYDHA	Short neurotoxin 1 OS=Hydrophis hardwickii PE=1 SV=2			0	0	TCCNQQSSQPKTTTNCAESSCYK	Carbamidomethyl(C)@2; Carbamidomethyl(C)@3; Deamidated(N)@15; Carbamidomethyl(C)@16; Carbamidomethyl(C)@21	cleaved M-T@N-term; missed K-T@11	0.0211807	2740.1	914.375	2740.08	914.368	3	3	1.1.1.2182.13	12.8204	113627	12.7471
1	15.96	15.96	83.95	58.02	58.02	sp|P68416|3S11_HYDHA	Short neurotoxin 1 OS=Hydrophis hardwickii PE=1 SV=2			0	0	TIVCLDLGYTMTCCNQQSSQPK	Carbamidomethyl(C)@4; Oxidation(M)@11; Carbamidomethyl(C)@13; Carbamidomethyl(C)@14	cleaved V-T@N-term	0.0582592	2619.2	655.808	2619.14	655.793	4	8	1.1.1.2191.3	13.1489	27524	13.2577
1	15.96	15.96	83.95	58.02	58.02	sp|P68416|3S11_HYDHA	Short neurotoxin 1 OS=Hydrophis hardwickii PE=1 SV=2			0	29.74	TMTCCNQQSSQPK	Oxidation(M)@2; Carbamidomethyl(C)@4; Carbamidomethyl(C)@5	cleaved Y-T@N-term	-0.0317565	1584.6	793.308	1584.63	793.324	2	6	1.1.1.2329.12	18.5951	2922	18.5632
1	15.96	15.96	83.95	58.02	58.02	sp|P68416|3S11_HYDHA	Short neurotoxin 1 OS=Hydrophis hardwickii PE=1 SV=2			0	99	TTTNCAESSCY	Carbamidomethyl(C)@5; Carbamidomethyl(C)@10	cleaved Y-K@C-term	0.00502228	1292.47	647.242	1292.46	647.24	2	13	1.1.1.2312.7	17.909	105646	18.0482
1	15.96	15.96	83.95	58.02	58.02	sp|P68416|3S11_HYDHA	Short neurotoxin 1 OS=Hydrophis hardwickii PE=1 SV=2			0	99	TTTNCAESSCY	Carbamidomethyl(C)@5; Carbamidomethyl(C)@10	cleaved Y-K@C-term	0.00502228	1292.47	647.242	1292.46	647.24	2	13	1.1.1.2313.7	17.9486	105646	18.0482
1	15.96	15.96	83.95	58.02	58.02	sp|P68416|3S11_HYDHA	Short neurotoxin 1 OS=Hydrophis hardwickii PE=1 SV=2			0	99	TTTNCAESSCY	Carbamidomethyl(C)@5; Carbamidomethyl(C)@10	cleaved Y-K@C-term	0.00502228	1292.47	647.242	1292.46	647.24	2	17	1.1.1.2317.8	18.1095	105646	18.0482
1	15.96	15.96	83.95	58.02	58.02	sp|P68416|3S11_HYDHA	Short neurotoxin 1 OS=Hydrophis hardwickii PE=1 SV=2			0	99	TTTNCAESSCY	Carbamidomethyl(C)@5; Carbamidomethyl(C)@10	cleaved Y-K@C-term	0.00502228	1292.47	647.242	1292.46	647.24	2	14	1.1.1.2318.4	18.139	105646	18.0482
1	15.96	15.96	83.95	58.02	58.02	sp|P68416|3S11_HYDHA	Short neurotoxin 1 OS=Hydrophis hardwickii PE=1 SV=2			0	99	TTTNCAESSCY	Carbamidomethyl(C)@5; Carbamidomethyl(C)@10	cleaved Y-K@C-term	0.0057547	1292.47	647.243	1292.46	647.24	2	14	1.1.1.2322.7	18.3044	105646	18.0482
1	15.96	15.96	83.95	58.02	58.02	sp|P68416|3S11_HYDHA	Short neurotoxin 1 OS=Hydrophis hardwickii PE=1 SV=2			0	99	TTTNCAESSCY	Carbamidomethyl(C)@5; Carbamidomethyl(C)@10	cleaved Y-K@C-term	0.00734161	1292.47	647.243	1292.46	647.24	2	9	1.1.1.2327.6	18.5008	91948	18.0877
1	15.96	15.96	83.95	58.02	58.02	sp|P68416|3S11_HYDHA	Short neurotoxin 1 OS=Hydrophis hardwickii PE=1 SV=2			0	62.13	TTTNCAESSCY	Carbamidomethyl(C)@5; Carbamidomethyl(C)@10	cleaved Y-K@C-term	0.0033133	1292.47	647.241	1292.46	647.24	2	8	1.1.1.2307.6	17.708	105953	18.0482
1	15.96	15.96	83.95	58.02	58.02	sp|P68416|3S11_HYDHA	Short neurotoxin 1 OS=Hydrophis hardwickii PE=1 SV=2			0	99	TTTNCAESSCYK	Carbamidomethyl(C)@5; Carbamidomethyl(C)@10		-0.00680677	1420.55	711.284	1420.56	711.287	2	20	1.1.1.2186.8	12.9652	11215170	13.0617
1	15.96	15.96	83.95	58.02	58.02	sp|P68416|3S11_HYDHA	Short neurotoxin 1 OS=Hydrophis hardwickii PE=1 SV=2			0	99	TTTNCAESSCYK	Carbamidomethyl(C)@5; Carbamidomethyl(C)@10		-0.00680677	1420.55	711.284	1420.56	711.287	2	21	1.1.1.2187.10	13.0096	11215170	13.0617
1	15.96	15.96	83.95	58.02	58.02	sp|P68416|3S11_HYDHA	Short neurotoxin 1 OS=Hydrophis hardwickii PE=1 SV=2			0	99	TTTNCAESSCYK	Deamidated(N)@4; Carbamidomethyl(C)@5; Carbamidomethyl(C)@10		-0.000346663	1421.54	711.779	1421.54	711.779	2	19	1.1.1.2189.4	13.0758	6613392	13.0617
1	15.96	15.96	83.95	58.02	58.02	sp|P68416|3S11_HYDHA	Short neurotoxin 1 OS=Hydrophis hardwickii PE=1 SV=2			0	99	TTTNCAESSCYK	Carbamidomethyl(C)@5; Carbamidomethyl(C)@10		-0.00680677	1420.55	711.284	1420.56	711.287	2	21	1.1.1.2191.4	13.1539	11215170	13.0617
1	15.96	15.96	83.95	58.02	58.02	sp|P68416|3S11_HYDHA	Short neurotoxin 1 OS=Hydrophis hardwickii PE=1 SV=2			0	99	TTTNCAESSCYK	Carbamidomethyl(C)@5; Carbamidomethyl(C)@10		0.982814	1421.54	711.779	1420.56	711.287	2	16	1.1.1.2196.11	13.3651	6613392	13.0617
1	15.96	15.96	83.95	58.02	58.02	sp|P68416|3S11_HYDHA	Short neurotoxin 1 OS=Hydrophis hardwickii PE=1 SV=2			0	99	TTTNCAESSCYK	Carbamidomethyl(C)@5; Carbamidomethyl(C)@10		0.00161606	1420.56	711.288	1420.56	711.287	2	14	1.1.1.2202.7	13.6055	17405	13.6107
1	15.96	15.96	83.95	58.02	58.02	sp|P68416|3S11_HYDHA	Short neurotoxin 1 OS=Hydrophis hardwickii PE=1 SV=2			0	99	TTTNCAESSCYK	Carbamidomethyl(C)@5; Carbamidomethyl(C)@10		0.00320297	1420.56	711.289	1420.56	711.287	2	12	1.1.1.2208.6	13.8404	67599	13.8068
1	15.96	15.96	83.95	58.02	58.02	sp|P68416|3S11_HYDHA	Short neurotoxin 1 OS=Hydrophis hardwickii PE=1 SV=2			0	99	TTTNCAESSCYK	Carbamidomethyl(C)@5; Carbamidomethyl(C)@10		0.00161606	1420.56	711.288	1420.56	711.287	2	14	1.1.1.2209.5	13.8796	62940	13.8848
1	15.96	15.96	83.95	58.02	58.02	sp|P68416|3S11_HYDHA	Short neurotoxin 1 OS=Hydrophis hardwickii PE=1 SV=2			0	99	TTTNCAESSCYK	Carbamidomethyl(C)@5; Carbamidomethyl(C)@10		0.0018602	1420.56	711.288	1420.56	711.287	2	18	1.1.1.2213.4	14.0357	52012	14.0017
1	15.96	15.96	83.95	58.02	58.02	sp|P68416|3S11_HYDHA	Short neurotoxin 1 OS=Hydrophis hardwickii PE=1 SV=2			0	99	TTTNCAESSCYK	Carbamidomethyl(C)@5; Carbamidomethyl(C)@10		0.0018602	1420.56	711.288	1420.56	711.287	2	17	1.1.1.2216.11	14.1535	52012	14.0017
1	15.96	15.96	83.95	58.02	58.02	sp|P68416|3S11_HYDHA	Short neurotoxin 1 OS=Hydrophis hardwickii PE=1 SV=2			0	99	TTTNCAESSCYK	Carbamidomethyl(C)@5; Carbamidomethyl(C)@10		0.00149399	1420.56	711.288	1420.56	711.287	2	14	1.1.1.2218.5	14.2165	44726	14.1976
1	15.96	15.96	83.95	58.02	58.02	sp|P68416|3S11_HYDHA	Short neurotoxin 1 OS=Hydrophis hardwickii PE=1 SV=2			0	99	TTTNCAESSCYK	Carbamidomethyl(C)@5; Carbamidomethyl(C)@10		0.00149399	1420.56	711.288	1420.56	711.287	2	16	1.1.1.2219.3	14.2503	43714	14.1976
1	15.96	15.96	83.95	58.02	58.02	sp|P68416|3S11_HYDHA	Short neurotoxin 1 OS=Hydrophis hardwickii PE=1 SV=2			0	99	TTTNCAESSCYK	Carbamidomethyl(C)@5; Carbamidomethyl(C)@10		-0.00155776	1420.56	711.286	1420.56	711.287	2	17	1.1.1.2223.5	14.4119	32179	14.4712
1	15.96	15.96	83.95	58.02	58.02	sp|P68416|3S11_HYDHA	Short neurotoxin 1 OS=Hydrophis hardwickii PE=1 SV=2			0	99	TTTNCAESSCYK	Carbamidomethyl(C)@5; Carbamidomethyl(C)@10		-0.00155776	1420.56	711.286	1420.56	711.287	2	13	1.1.1.2224.9	14.4559	33393	14.4712
1	15.96	15.96	83.95	58.02	58.02	sp|P68416|3S11_HYDHA	Short neurotoxin 1 OS=Hydrophis hardwickii PE=1 SV=2			0	99	TTTNCAESSCYK	Carbamidomethyl(C)@5; Carbamidomethyl(C)@10		0.00478988	1420.56	711.29	1420.56	711.287	2	15	1.1.1.2229.6	14.6435	28539	14.7443
1	15.96	15.96	83.95	58.02	58.02	sp|P68416|3S11_HYDHA	Short neurotoxin 1 OS=Hydrophis hardwickii PE=1 SV=2			0	99	TTTNCAESSCYK	Carbamidomethyl(C)@5; Carbamidomethyl(C)@10		0.00478988	1420.56	711.29	1420.56	711.287	2	15	1.1.1.2230.6	14.69	28742	14.7443
1	15.96	15.96	83.95	58.02	58.02	sp|P68416|3S11_HYDHA	Short neurotoxin 1 OS=Hydrophis hardwickii PE=1 SV=2			0	99	TTTNCAESSCYK	Delta:H(2)C(2)@N-term; Carbamidomethyl(C)@5; Carbamidomethyl(C)@10		0.000906194	1446.58	724.295	1446.58	724.295	2	13	1.1.1.2231.5	14.7316	55654	15.0569
1	15.96	15.96	83.95	58.02	58.02	sp|P68416|3S11_HYDHA	Short neurotoxin 1 OS=Hydrophis hardwickii PE=1 SV=2			0	99	TTTNCAESSCYK	Carbamidomethyl(C)@5; Carbamidomethyl(C)@10		0.0160203	1420.58	711.295	1420.56	711.287	2	12	1.1.1.2234.4	14.8335	17606	14.8222
1	15.96	15.96	83.95	58.02	58.02	sp|P68416|3S11_HYDHA	Short neurotoxin 1 OS=Hydrophis hardwickii PE=1 SV=2			0	99	TTTNCAESSCYK	Delta:H(2)C(2)@N-term; Carbamidomethyl(C)@5; Carbamidomethyl(C)@10		-0.00409867	1446.57	724.293	1446.58	724.295	2	14	1.1.1.2236.6	14.9243	55654	15.0569
1	15.96	15.96	83.95	58.02	58.02	sp|P68416|3S11_HYDHA	Short neurotoxin 1 OS=Hydrophis hardwickii PE=1 SV=2			0	99	TTTNCAESSCYK	Delta:H(2)C(2)@N-term; Carbamidomethyl(C)@5; Carbamidomethyl(C)@10		0.00298138	1446.58	724.297	1446.58	724.295	2	15	1.1.1.2238.3	14.9976	33393	15.0569
1	15.96	15.96	83.95	58.02	58.02	sp|P68416|3S11_HYDHA	Short neurotoxin 1 OS=Hydrophis hardwickii PE=1 SV=2			0	99	TTTNCAESSCYK	Carbamidomethyl(C)@5; Carbamidomethyl(C)@10		-0.00631849	1420.55	711.284	1420.56	711.287	2	14	1.1.1.2239.4	15.0316	25702	14.9788
1	15.96	15.96	83.95	58.02	58.02	sp|P68416|3S11_HYDHA	Short neurotoxin 1 OS=Hydrophis hardwickii PE=1 SV=2			0	99	TTTNCAESSCYK	Carbamidomethyl(C)@5; Carbamidomethyl(C)@10		-0.00631849	1420.55	711.284	1420.56	711.287	2	14	1.1.1.2240.6	15.0757	25500	14.9788
1	15.96	15.96	83.95	58.02	58.02	sp|P68416|3S11_HYDHA	Short neurotoxin 1 OS=Hydrophis hardwickii PE=1 SV=2			0	99	TTTNCAESSCYK	Delta:H(2)C(2)@N-term; Carbamidomethyl(C)@5; Carbamidomethyl(C)@10		0.00298138	1446.58	724.297	1446.58	724.295	2	17	1.1.1.2241.10	15.1222	47372	15.135
1	15.96	15.96	83.95	58.02	58.02	sp|P68416|3S11_HYDHA	Short neurotoxin 1 OS=Hydrophis hardwickii PE=1 SV=2			0	99	TTTNCAESSCYK	Delta:H(2)C(2)@N-term; Carbamidomethyl(C)@5; Carbamidomethyl(C)@10		0.000173775	1446.58	724.295	1446.58	724.295	2	13	1.1.1.2242.7	15.159	26923	15.135
1	15.96	15.96	83.95	58.02	58.02	sp|P68416|3S11_HYDHA	Short neurotoxin 1 OS=Hydrophis hardwickii PE=1 SV=2			0	99	TTTNCAESSCYK	Carbamidomethyl(C)@5; Carbamidomethyl(C)@10		0.0146775	1420.57	711.295	1420.56	711.287	2	15	1.1.1.2244.5	15.227	19834	15.2522
1	15.96	15.96	83.95	58.02	58.02	sp|P68416|3S11_HYDHA	Short neurotoxin 1 OS=Hydrophis hardwickii PE=1 SV=2			0	99	TTTNCAESSCYK	Delta:H(2)C(2)@N-term; Carbamidomethyl(C)@5; Carbamidomethyl(C)@10		0.00847453	1446.58	724.299	1446.58	724.295	2	13	1.1.1.2246.8	15.3126	32986	15.2132
1	15.96	15.96	83.95	58.02	58.02	sp|P68416|3S11_HYDHA	Short neurotoxin 1 OS=Hydrophis hardwickii PE=1 SV=2			0	99	TTTNCAESSCYK	Carbamidomethyl(C)@5; Carbamidomethyl(C)@10		0.0132127	1420.57	711.294	1420.56	711.287	2	12	1.1.1.2247.5	15.3441	18619	15.3693
1	15.96	15.96	83.95	58.02	58.02	sp|P68416|3S11_HYDHA	Short neurotoxin 1 OS=Hydrophis hardwickii PE=1 SV=2			0	99	TTTNCAESSCYK	Carbamidomethyl(C)@5; Carbamidomethyl(C)@10		0.00930646	1420.57	711.292	1420.56	711.287	2	13	1.1.1.2249.5	15.4219	29144	15.3693
1	15.96	15.96	83.95	58.02	58.02	sp|P68416|3S11_HYDHA	Short neurotoxin 1 OS=Hydrophis hardwickii PE=1 SV=2			0	99	TTTNCAESSCYK	Delta:H(2)C(2)@N-term; Carbamidomethyl(C)@5; Carbamidomethyl(C)@10		0.0115263	1446.59	724.301	1446.58	724.295	2	13	1.1.1.2251.6	15.5027	67876	15.6819
1	15.96	15.96	83.95	58.02	58.02	sp|P68416|3S11_HYDHA	Short neurotoxin 1 OS=Hydrophis hardwickii PE=1 SV=2			0	99	TTTNCAESSCYK	Carbamidomethyl(C)@5; Carbamidomethyl(C)@10		0.00210434	1420.56	711.288	1420.56	711.287	2	14	1.1.1.2254.6	15.6199	30798	15.6037
1	15.96	15.96	83.95	58.02	58.02	sp|P68416|3S11_HYDHA	Short neurotoxin 1 OS=Hydrophis hardwickii PE=1 SV=2			0	99	TTTNCAESSCYK	Delta:H(2)C(2)@N-term; Carbamidomethyl(C)@5; Carbamidomethyl(C)@10		0.00774211	1446.58	724.299	1446.58	724.295	2	16	1.1.1.2254.7	15.6224	58491	15.6819
1	15.96	15.96	83.95	58.02	58.02	sp|P68416|3S11_HYDHA	Short neurotoxin 1 OS=Hydrophis hardwickii PE=1 SV=2			0	99	TTTNCAESSCYK	Delta:H(2)C(2)@N-term; Carbamidomethyl(C)@5; Carbamidomethyl(C)@10		0.0115263	1446.59	724.301	1446.58	724.295	2	18	1.1.1.2256.5	15.6959	68800	15.6819
1	15.96	15.96	83.95	58.02	58.02	sp|P68416|3S11_HYDHA	Short neurotoxin 1 OS=Hydrophis hardwickii PE=1 SV=2			0	99	TTTNCAESSCYK	Delta:H(2)C(2)@N-term; Carbamidomethyl(C)@5; Carbamidomethyl(C)@10		0.00469036	1446.58	724.297	1446.58	724.295	2	15	1.1.1.2266.7	16.0934	5718	16.074
1	15.96	15.96	83.95	58.02	58.02	sp|P68416|3S11_HYDHA	Short neurotoxin 1 OS=Hydrophis hardwickii PE=1 SV=2			0	99	TTTNCAESSCYK	Carbamidomethyl(C)@5; Carbamidomethyl(C)@10		1.01065	1421.57	711.793	1420.56	711.287	2	13	1.1.1.2277.5	16.5211	2539	16.5068
1	15.96	15.96	83.95	58.02	58.02	sp|P68416|3S11_HYDHA	Short neurotoxin 1 OS=Hydrophis hardwickii PE=1 SV=2			0	99	TTTNCAESSCYK	Carbamidomethyl(C)@5; Carbamidomethyl(C)@10		0.00503402	1420.56	711.29	1420.56	711.287	2	13	1.1.1.2279.8	16.6073	21269	16.625
1	15.96	15.96	83.95	58.02	58.02	sp|P68416|3S11_HYDHA	Short neurotoxin 1 OS=Hydrophis hardwickii PE=1 SV=2			0	99	TTTNCAESSCYK	Carbamidomethyl(C)@5; Carbamidomethyl(C)@10		0.00503402	1420.56	711.29	1420.56	711.287	2	12	1.1.1.2282.7	16.7232	21424	16.625
1	15.96	15.96	83.95	58.02	58.02	sp|P68416|3S11_HYDHA	Short neurotoxin 1 OS=Hydrophis hardwickii PE=1 SV=2			0	99	TTTNCAESSCYK	Carbamidomethyl(C)@5; Carbamidomethyl(C)@10		0.00442367	1420.56	711.289	1420.56	711.287	2	12	1.1.1.2283.9	16.7677	20742	16.7829
1	15.96	15.96	83.95	58.02	58.02	sp|P68416|3S11_HYDHA	Short neurotoxin 1 OS=Hydrophis hardwickii PE=1 SV=2			0	99	TTTNCAESSCYK	Carbamidomethyl(C)@5; Carbamidomethyl(C)@10		-0.000337063	1420.56	711.287	1420.56	711.287	2	11	1.1.1.2292.9	17.1227	21820	17.0988
1	15.96	15.96	83.95	58.02	58.02	sp|P68416|3S11_HYDHA	Short neurotoxin 1 OS=Hydrophis hardwickii PE=1 SV=2			0	99	TTTNCAESSCYK	Carbamidomethyl(C)@5; Carbamidomethyl(C)@10		-0.00155776	1420.56	711.286	1420.56	711.287	2	13	1.1.1.2293.10	17.165	21995	17.138
1	15.96	15.96	83.95	58.02	58.02	sp|P68416|3S11_HYDHA	Short neurotoxin 1 OS=Hydrophis hardwickii PE=1 SV=2			0	99	TTTNCAESSCYK	Carbamidomethyl(C)@5; Carbamidomethyl(C)@10		-0.00558607	1420.55	711.284	1420.56	711.287	2	12	1.1.1.2298.10	17.3627	30188	17.336
1	15.96	15.96	83.95	58.02	58.02	sp|P68416|3S11_HYDHA	Short neurotoxin 1 OS=Hydrophis hardwickii PE=1 SV=2			0	99	TTTNCAESSCYK	Formyl@N-term; Carbamidomethyl(C)@5; Carbamidomethyl(C)@10		0.00369162	1448.56	725.287	1448.55	725.285	2	14	1.1.1.2298.11	17.3652	7764	17.5332
1	15.96	15.96	83.95	58.02	58.02	sp|P68416|3S11_HYDHA	Short neurotoxin 1 OS=Hydrophis hardwickii PE=1 SV=2			0	99	TTTNCAESSCYK	Carbamidomethyl(C)@5; Carbamidomethyl(C)@10		-0.0135206	1420.55	711.28	1420.56	711.287	2	12	1.1.1.2302.9	17.518	20745	17.4936
1	15.96	15.96	83.95	58.02	58.02	sp|P68416|3S11_HYDHA	Short neurotoxin 1 OS=Hydrophis hardwickii PE=1 SV=2			0	99	TTTNCAESSCYK	Carbamidomethyl(C)@5; Carbamidomethyl(C)@10		-0.0112013	1420.55	711.282	1420.56	711.287	2	10	1.1.1.2312.9	17.914	16565	17.9292
1	15.96	15.96	83.95	58.02	58.02	sp|P68416|3S11_HYDHA	Short neurotoxin 1 OS=Hydrophis hardwickii PE=1 SV=2			0	99	TTTNCAESSCYK	Carbamidomethyl(C)@5; Carbamidomethyl(C)@10		-0.00314467	1420.56	711.286	1420.56	711.287	2	13	1.1.1.2313.9	17.9536	22423	17.9292
1	15.96	15.96	83.95	58.02	58.02	sp|P68416|3S11_HYDHA	Short neurotoxin 1 OS=Hydrophis hardwickii PE=1 SV=2			0	99	TTTNCAESSCYK	Carbamidomethyl(C)@5; Carbamidomethyl(C)@10		0.00979474	1420.57	711.292	1420.56	711.287	2	12	1.1.1.2318.7	18.1465	18333	18.1667
1	15.96	15.96	83.95	58.02	58.02	sp|P68416|3S11_HYDHA	Short neurotoxin 1 OS=Hydrophis hardwickii PE=1 SV=2			0	99	TTTNCAESSCYK	Carbamidomethyl(C)@5; Carbamidomethyl(C)@10		0.00601057	1420.57	711.29	1420.56	711.287	2	14	1.1.1.2322.9	18.3094	17183	18.2852
1	15.96	15.96	83.95	58.02	58.02	sp|P68416|3S11_HYDHA	Short neurotoxin 1 OS=Hydrophis hardwickii PE=1 SV=2			0	99	TTTNCAESSCYK	Carbamidomethyl(C)@5; Carbamidomethyl(C)@10		0.00686506	1420.57	711.291	1420.56	711.287	2	12	1.1.1.2325.10	18.4311	19288	18.4039
1	15.96	15.96	83.95	58.02	58.02	sp|P68416|3S11_HYDHA	Short neurotoxin 1 OS=Hydrophis hardwickii PE=1 SV=2			0	99	TTTNCAESSCYK	Carbamidomethyl(C)@5; Carbamidomethyl(C)@10; Carbamyl(K)@12		0.00751998	1463.57	732.794	1463.57	732.79	2	11	1.1.1.2326.11	18.4734	13364	18.5235
1	15.96	15.96	83.95	58.02	58.02	sp|P68416|3S11_HYDHA	Short neurotoxin 1 OS=Hydrophis hardwickii PE=1 SV=2			0	99	TTTNCAESSCYK	Carbamidomethyl(C)@5; Carbamidomethyl(C)@10		0.00247055	1420.56	711.288	1420.56	711.287	2	13	1.1.1.2327.9	18.5083	15148	18.5235
1	15.96	15.96	83.95	58.02	58.02	sp|P68416|3S11_HYDHA	Short neurotoxin 1 OS=Hydrophis hardwickii PE=1 SV=2			0	99	TTTNCAESSCYK	Carbamidomethyl(C)@5; Carbamidomethyl(C)@10; Carbamyl(K)@12		0.00568893	1463.57	732.793	1463.57	732.79	2	13	1.1.1.2327.10	18.5108	8776	18.4836
1	15.96	15.96	83.95	58.02	58.02	sp|P68416|3S11_HYDHA	Short neurotoxin 1 OS=Hydrophis hardwickii PE=1 SV=2			0	99	TTTNCAESSCYK	Carbamidomethyl(C)@5; Carbamidomethyl(C)@10		0.00247055	1420.56	711.288	1420.56	711.287	2	13	1.1.1.2328.10	18.5505	15315	18.5235
1	15.96	15.96	83.95	58.02	58.02	sp|P68416|3S11_HYDHA	Short neurotoxin 1 OS=Hydrophis hardwickii PE=1 SV=2			0	99	TTTNCAESSCYK	Carbamidomethyl(C)@5; Carbamidomethyl(C)@10		0.00369125	1420.56	711.289	1420.56	711.287	2	13	1.1.1.2332.9	18.7059	14930	18.7211
1	15.96	15.96	83.95	58.02	58.02	sp|P68416|3S11_HYDHA	Short neurotoxin 1 OS=Hydrophis hardwickii PE=1 SV=2			0	99	TTTNCAESSCYK	Carbamidomethyl(C)@5; Carbamidomethyl(C)@10		0.00259262	1420.56	711.288	1420.56	711.287	2	10	1.1.1.2337.11	18.9076	14565	18.8391
1	15.96	15.96	83.95	58.02	58.02	sp|P68416|3S11_HYDHA	Short neurotoxin 1 OS=Hydrophis hardwickii PE=1 SV=2			0	99	TTTNCAESSCYK	Carbamidomethyl(C)@5; Carbamidomethyl(C)@10; Formyl(K)@12		0.00381369	1448.56	725.287	1448.55	725.285	2	11	1.1.1.2343.12	19.1466	12507	19.2329
1	15.96	15.96	83.95	58.02	58.02	sp|P68416|3S11_HYDHA	Short neurotoxin 1 OS=Hydrophis hardwickii PE=1 SV=2			0	99	TTTNCAESSCYK	Carbamidomethyl(C)@5; Carbamidomethyl(C)@10; Formyl(K)@12		0.00027366	1448.56	725.285	1448.55	725.285	2	12	1.1.1.2346.11	19.2623	13762	19.2329
1	15.96	15.96	83.95	58.02	58.02	sp|P68416|3S11_HYDHA	Short neurotoxin 1 OS=Hydrophis hardwickii PE=1 SV=2			0	99	TTTNCAESSCYK	Carbamidomethyl(C)@5; Carbamidomethyl(C)@10		0.000273286	1420.56	711.287	1420.56	711.287	2	13	1.1.1.2347.8	19.294	11357	19.2725
1	15.96	15.96	83.95	58.02	58.02	sp|P68416|3S11_HYDHA	Short neurotoxin 1 OS=Hydrophis hardwickii PE=1 SV=2			0	99	TTTNCAESSCYK	Delta:H(2)C(2)@N-term; Carbamidomethyl(C)@5; Carbamidomethyl(C)@10		-0.0366914	1446.54	724.277	1446.58	724.295	2	11	1.1.1.2349.9	19.3755	132252	19.6272
1	15.96	15.96	83.95	58.02	58.02	sp|P68416|3S11_HYDHA	Short neurotoxin 1 OS=Hydrophis hardwickii PE=1 SV=2			0	99	TTTNCAESSCYK	Carbamidomethyl(C)@5; Carbamidomethyl(C)@10		0.00161606	1420.56	711.288	1420.56	711.287	2	10	1.1.1.2350.9	19.4149	11719	19.3908
1	15.96	15.96	83.95	58.02	58.02	sp|P68416|3S11_HYDHA	Short neurotoxin 1 OS=Hydrophis hardwickii PE=1 SV=2			0	99	TTTNCAESSCYK	Delta:H(2)C(2)@N-term; Carbamidomethyl(C)@5; Carbamidomethyl(C)@10		-0.0357148	1446.54	724.277	1446.58	724.295	2	13	1.1.1.2350.10	19.4174	132252	19.6272
1	15.96	15.96	83.95	58.02	58.02	sp|P68416|3S11_HYDHA	Short neurotoxin 1 OS=Hydrophis hardwickii PE=1 SV=2			0	99	TTTNCAESSCYK	Delta:H(2)C(2)@N-term; Carbamidomethyl(C)@5; Carbamidomethyl(C)@10		-0.0357148	1446.54	724.277	1446.58	724.295	2	16	1.1.1.2354.11	19.5776	132252	19.6272
1	15.96	15.96	83.95	58.02	58.02	sp|P68416|3S11_HYDHA	Short neurotoxin 1 OS=Hydrophis hardwickii PE=1 SV=2			0	99	TTTNCAESSCYK	Carbamidomethyl(C)@5; Carbamidomethyl(C)@10		0.00625471	1420.57	711.29	1420.56	711.287	2	10	1.1.1.2357.10	19.6935	11058	19.5878
1	15.96	15.96	83.95	58.02	58.02	sp|P68416|3S11_HYDHA	Short neurotoxin 1 OS=Hydrophis hardwickii PE=1 SV=2			0	99	TTTNCAESSCYK	Carbamidomethyl(C)@5; Carbamidomethyl(C)@10		0.00369125	1420.56	711.289	1420.56	711.287	2	9	1.1.1.2375.10	20.4029	9084	20.4157
1	15.96	15.96	83.95	58.02	58.02	sp|P68416|3S11_HYDHA	Short neurotoxin 1 OS=Hydrophis hardwickii PE=1 SV=2			0	99	TTTNCAESSCYK	Carbamidomethyl(C)@5; Carbamidomethyl(C)@10		-0.0122999	1420.55	711.281	1420.56	711.287	2	7	1.1.1.2459.7	23.7137	7022	23.6945
1	15.96	15.96	83.95	58.02	58.02	sp|P68416|3S11_HYDHA	Short neurotoxin 1 OS=Hydrophis hardwickii PE=1 SV=2			0	99	TTTNCAESSCYK	Carbamidomethyl(C)@5; Carbamidomethyl(C)@10		0.00222641	1420.56	711.288	1420.56	711.287	2	8	1.1.1.2518.5	26.0268	5619	26.0125
1	15.96	15.96	83.95	58.02	58.02	sp|P68416|3S11_HYDHA	Short neurotoxin 1 OS=Hydrophis hardwickii PE=1 SV=2			0	99	TTTNCAESSCYK	Carbamidomethyl(C)@5; Carbamidomethyl(C)@10		0.00662092	1420.57	711.29	1420.56	711.287	2	8	1.1.1.2522.9	26.1962	5313	26.2514
1	15.96	15.96	83.95	58.02	58.02	sp|P68416|3S11_HYDHA	Short neurotoxin 1 OS=Hydrophis hardwickii PE=1 SV=2			0	99	TTTNCAESSCYK	Carbamidomethyl(C)@5; Carbamidomethyl(C)@10		0.0132127	1420.57	711.294	1420.56	711.287	2	8	1.1.1.2529.5	26.4649	4918	26.4106
1	15.96	15.96	83.95	58.02	58.02	sp|P68416|3S11_HYDHA	Short neurotoxin 1 OS=Hydrophis hardwickii PE=1 SV=2			0	99	TTTNCAESSCYK	Carbamidomethyl(C)@5; Carbamidomethyl(C)@10		0.0106492	1420.57	711.293	1420.56	711.287	2	9	1.1.1.2531.8	26.552	5940	26.5697
1	15.96	15.96	83.95	58.02	58.02	sp|P68416|3S11_HYDHA	Short neurotoxin 1 OS=Hydrophis hardwickii PE=1 SV=2			0	99	TTTNCAESSCYK	Carbamidomethyl(C)@5; Carbamidomethyl(C)@10		0.000883636	1420.56	711.288	1420.56	711.287	2	10	1.1.1.2542.9	26.9896	4228	26.9654
1	15.96	15.96	83.95	58.02	58.02	sp|P68416|3S11_HYDHA	Short neurotoxin 1 OS=Hydrophis hardwickii PE=1 SV=2			0	99	TTTNCAESSCYK	Carbamidomethyl(C)@5; Carbamidomethyl(C)@10		-0.00412123	1420.56	711.285	1420.56	711.287	2	8	1.1.1.2618.8	29.99	5774	29.9683
1	15.96	15.96	83.95	58.02	58.02	sp|P68416|3S11_HYDHA	Short neurotoxin 1 OS=Hydrophis hardwickii PE=1 SV=2			0	99	TTTNCAESSCYK	Carbamidomethyl(C)@5; Carbamidomethyl(C)@10		0.00503402	1420.56	711.29	1420.56	711.287	2	9	1.1.1.2711.8	33.6807	3179	33.6585
1	15.96	15.96	83.95	58.02	58.02	sp|P68416|3S11_HYDHA	Short neurotoxin 1 OS=Hydrophis hardwickii PE=1 SV=2			0	99	TTTNCAESSCYK	Carbamidomethyl(C)@5; Carbamidomethyl(C)@10; Carbamyl(K)@12		0.00751998	1463.57	732.794	1463.57	732.79	2	10	1.1.1.2331.10	18.6692	13340	18.5235
1	15.96	15.96	83.95	58.02	58.02	sp|P68416|3S11_HYDHA	Short neurotoxin 1 OS=Hydrophis hardwickii PE=1 SV=2			0	99	TTTNCAESSCYK	Carbamidomethyl(C)@5; Carbamidomethyl(C)@10		0.0158982	1420.58	711.295	1420.56	711.287	2	9	1.1.1.2359.6	19.7622	10817	19.7453
1	15.96	15.96	83.95	58.02	58.02	sp|P68416|3S11_HYDHA	Short neurotoxin 1 OS=Hydrophis hardwickii PE=1 SV=2			0	98.66	TTTNCAESSCYK	Carbamidomethyl(C)@5; Carbamidomethyl(C)@10		0.00381332	1420.56	711.289	1420.56	711.287	2	11	1.1.1.2235.8	14.8826	29345	14.7053
1	15.96	15.96	83.95	58.02	58.02	sp|P68416|3S11_HYDHA	Short neurotoxin 1 OS=Hydrophis hardwickii PE=1 SV=2			0	98.66	TTTNCAESSCYK	Carbamidomethyl(C)@5; Carbamidomethyl(C)@10		0.00210434	1420.56	711.288	1420.56	711.287	2	11	1.1.1.2267.9	16.1378	48017	16.2711
1	15.96	15.96	83.95	58.02	58.02	sp|P68416|3S11_HYDHA	Short neurotoxin 1 OS=Hydrophis hardwickii PE=1 SV=2			0	98.66	TTTNCAESSCYK	Carbamidomethyl(C)@5; Carbamidomethyl(C)@10		0.00369125	1420.56	711.289	1420.56	711.287	2	10	1.1.1.2287.5	16.9153	22026	16.8617
1	15.96	15.96	83.95	58.02	58.02	sp|P68416|3S11_HYDHA	Short neurotoxin 1 OS=Hydrophis hardwickii PE=1 SV=2			0	98.66	TTTNCAESSCYK	Carbamidomethyl(C)@5; Carbamidomethyl(C)@10		-0.0309766	1420.53	711.272	1420.56	711.287	2	11	1.1.1.2303.11	17.5625	20616	17.4936
1	15.96	15.96	83.95	58.02	58.02	sp|P68416|3S11_HYDHA	Short neurotoxin 1 OS=Hydrophis hardwickii PE=1 SV=2			0	98.66	TTTNCAESSCYK	Carbamidomethyl(C)@5; Carbamidomethyl(C)@10		-0.00436537	1420.56	711.285	1420.56	711.287	2	11	1.1.1.2307.7	17.7105	27054	17.6123
1	15.96	15.96	83.95	58.02	58.02	sp|P68416|3S11_HYDHA	Short neurotoxin 1 OS=Hydrophis hardwickii PE=1 SV=2			0	98.66	TTTNCAESSCYK	Carbamidomethyl(C)@5; Carbamidomethyl(C)@10		0.00540023	1420.57	711.29	1420.56	711.287	2	9	1.1.1.2317.10	18.1145	19478	18.0482
1	15.96	15.96	83.95	58.02	58.02	sp|P68416|3S11_HYDHA	Short neurotoxin 1 OS=Hydrophis hardwickii PE=1 SV=2			0	98.66	TTTNCAESSCYK	Carbamidomethyl(C)@5; Carbamidomethyl(C)@10		0.00369125	1420.56	711.289	1420.56	711.287	2	9	1.1.1.2333.10	18.7477	14930	18.7211
1	15.96	15.96	83.95	58.02	58.02	sp|P68416|3S11_HYDHA	Short neurotoxin 1 OS=Hydrophis hardwickii PE=1 SV=2			0	98.66	TTTNCAESSCYK	Carbamidomethyl(C)@5; Carbamidomethyl(C)@10; Formyl(K)@12		-0.0175486	1448.54	725.276	1448.55	725.285	2	10	1.1.1.2341.12	19.0677	3478	19.036
1	15.96	15.96	83.95	58.02	58.02	sp|P68416|3S11_HYDHA	Short neurotoxin 1 OS=Hydrophis hardwickii PE=1 SV=2			0	98.66	TTTNCAESSCYK	Carbamidomethyl(C)@5; Carbamidomethyl(C)@10		0.00625471	1420.57	711.29	1420.56	711.287	2	8	1.1.1.2354.8	19.5701	11058	19.5878
1	15.96	15.96	83.95	58.02	58.02	sp|P68416|3S11_HYDHA	Short neurotoxin 1 OS=Hydrophis hardwickii PE=1 SV=2			0	98.66	TTTNCAESSCYK	Delta:H(2)C(2)@N-term; Carbamidomethyl(C)@5; Carbamidomethyl(C)@10		-0.0357148	1446.54	724.277	1446.58	724.295	2	14	1.1.1.2359.9	19.7697	132252	19.6272
1	15.96	15.96	83.95	58.02	58.02	sp|P68416|3S11_HYDHA	Short neurotoxin 1 OS=Hydrophis hardwickii PE=1 SV=2			0	98.66	TTTNCAESSCYK	Carbamidomethyl(C)@5; Carbamidomethyl(C)@10		0.00466781	1420.56	711.29	1420.56	711.287	2	8	1.1.1.2380.11	20.6023	10255	20.5731
1	15.96	15.96	83.95	58.02	58.02	sp|P68416|3S11_HYDHA	Short neurotoxin 1 OS=Hydrophis hardwickii PE=1 SV=2			0	98.66	TTTNCAESSCYK	Carbamidomethyl(C)@5; Carbamidomethyl(C)@10		0.00527816	1420.57	711.29	1420.56	711.287	2	8	1.1.1.2386.12	20.8416	9924	20.8492
1	15.96	15.96	83.95	58.02	58.02	sp|P68416|3S11_HYDHA	Short neurotoxin 1 OS=Hydrophis hardwickii PE=1 SV=2			0	98.66	TTTNCAESSCYK	Carbamidomethyl(C)@5; Carbamidomethyl(C)@10		0.00662092	1420.57	711.29	1420.56	711.287	2	7	1.1.1.2407.4	21.6531	9921	21.6807
1	15.96	15.96	83.95	58.02	58.02	sp|P68416|3S11_HYDHA	Short neurotoxin 1 OS=Hydrophis hardwickii PE=1 SV=2			0	98.66	TTTNCAESSCYK	Carbamidomethyl(C)@5; Carbamidomethyl(C)@10		0.00881818	1420.57	711.292	1420.56	711.287	2	7	1.1.1.2444.9	23.1212	6649	23.1364
1	15.96	15.96	83.95	58.02	58.02	sp|P68416|3S11_HYDHA	Short neurotoxin 1 OS=Hydrophis hardwickii PE=1 SV=2			0	98.66	TTTNCAESSCYK	Carbamidomethyl(C)@5; Carbamidomethyl(C)@10		0.0158982	1420.58	711.295	1420.56	711.287	2	8	1.1.1.2445.10	23.1635	6765	23.1364
1	15.96	15.96	83.95	58.02	58.02	sp|P68416|3S11_HYDHA	Short neurotoxin 1 OS=Hydrophis hardwickii PE=1 SV=2			0	98.66	TTTNCAESSCYK	Carbamidomethyl(C)@5; Carbamidomethyl(C)@10		0.000395356	1420.56	711.287	1420.56	711.287	2	8	1.1.1.2449.9	23.3204	8204	23.2957
1	15.96	15.96	83.95	58.02	58.02	sp|P68416|3S11_HYDHA	Short neurotoxin 1 OS=Hydrophis hardwickii PE=1 SV=2			0	98.66	TTTNCAESSCYK	Carbamidomethyl(C)@5; Carbamidomethyl(C)@10		1.01504	1421.57	711.795	1420.56	711.287	2	9	1.1.1.2454.10	23.523	4213	23.4959
1	15.96	15.96	83.95	58.02	58.02	sp|P68416|3S11_HYDHA	Short neurotoxin 1 OS=Hydrophis hardwickii PE=1 SV=2			0	98.66	TTTNCAESSCYK	Carbamidomethyl(C)@5; Carbamidomethyl(C)@10		0.0043016	1420.56	711.289	1420.56	711.287	2	8	1.1.1.2456.6	23.5926	6428	23.5756
1	15.96	15.96	83.95	58.02	58.02	sp|P68416|3S11_HYDHA	Short neurotoxin 1 OS=Hydrophis hardwickii PE=1 SV=2			0	98.66	TTTNCAESSCYK	Carbamidomethyl(C)@5; Carbamidomethyl(C)@10		0.0126024	1420.57	711.293	1420.56	711.287	2	7	1.1.1.2464.8	23.913	2484	23.8918
1	15.96	15.96	83.95	58.02	58.02	sp|P68416|3S11_HYDHA	Short neurotoxin 1 OS=Hydrophis hardwickii PE=1 SV=2			0	98.66	TTTNCAESSCYK	Carbamidomethyl(C)@5; Carbamidomethyl(C)@10		0.00881818	1420.57	711.292	1420.56	711.287	2	7	1.1.1.2576.10	28.3351	7590	28.2678
1	15.96	15.96	83.95	58.02	58.02	sp|P68416|3S11_HYDHA	Short neurotoxin 1 OS=Hydrophis hardwickii PE=1 SV=2			0	98.66	TTTNCAESSCYK	Carbamidomethyl(C)@5; Carbamidomethyl(C)@10		-0.00351088	1420.56	711.285	1420.56	711.287	2	7	1.1.1.2674.11	32.2197	3689	32.19
1	15.96	15.96	83.95	58.02	58.02	sp|P68416|3S11_HYDHA	Short neurotoxin 1 OS=Hydrophis hardwickii PE=1 SV=2			0	98.66	TTTNCAESSCYK	Carbamidomethyl(C)@5; Carbamidomethyl(C)@10		-0.0119337	1420.55	711.281	1420.56	711.287	2	8	1.1.1.2695.4	33.0513	5829	33.0247
1	15.96	15.96	83.95	58.02	58.02	sp|P68416|3S11_HYDHA	Short neurotoxin 1 OS=Hydrophis hardwickii PE=1 SV=2			0	98.66	TTTNCAESSCYK	Carbamidomethyl(C)@5; Carbamidomethyl(C)@10		0.0304246	1420.59	711.302	1420.56	711.287	2	7	1.1.1.2700.8	33.2427	1969	33.2211
1	15.96	15.96	83.95	58.02	58.02	sp|P68416|3S11_HYDHA	Short neurotoxin 1 OS=Hydrophis hardwickii PE=1 SV=2			0	89.93	TTTNCAESSCYK	Carbamidomethyl(C)@5; Carbamidomethyl(C)@10		0.0158982	1420.58	711.295	1420.56	711.287	2	7	1.1.1.2758.12	35.5603	3352	35.6081
1	15.96	15.96	83.95	58.02	58.02	sp|P68416|3S11_HYDHA	Short neurotoxin 1 OS=Hydrophis hardwickii PE=1 SV=2			0	76.88	TTTNCAESSCYK	Carbamidomethyl(C)@5; Carbamidomethyl(C)@10		-0.0072394	1420.55	711.284	1420.56	711.287	2	12	1.1.1.3984.2	72.6299	3302	72.5965
1	15.96	15.96	83.95	58.02	58.02	sp|P68416|3S11_HYDHA	Short neurotoxin 1 OS=Hydrophis hardwickii PE=1 SV=2			0	62.13	TTTNCAESSCYK	Carbamidomethyl(C)@5; Carbamidomethyl(C)@10		0.0108934	1420.57	711.293	1420.56	711.287	2	10	1.1.1.2268.9	16.177	25066	16.2316
1	15.96	15.96	83.95	58.02	58.02	sp|P68416|3S11_HYDHA	Short neurotoxin 1 OS=Hydrophis hardwickii PE=1 SV=2			0	62.13	TTTNCAESSCYK	Delta:H(2)C(2)@N-term; Carbamidomethyl(C)@5; Carbamidomethyl(C)@10		0.0125028	1446.59	724.301	1446.58	724.295	2	8	1.1.1.2279.9	16.6098	3107	16.5463
1	15.96	15.96	83.95	58.02	58.02	sp|P68416|3S11_HYDHA	Short neurotoxin 1 OS=Hydrophis hardwickii PE=1 SV=2			0	62.13	TTTNCAESSCYK	Carbamidomethyl(C)@5; Carbamidomethyl(C)@10		-9.29234e-05	1420.56	711.287	1420.56	711.287	2	8	1.1.1.2340.9	19.0208	12630	18.9967
1	15.96	15.96	83.95	58.02	58.02	sp|P68416|3S11_HYDHA	Short neurotoxin 1 OS=Hydrophis hardwickii PE=1 SV=2			0	62.13	TTTNCAESSCYK	Carbamidomethyl(C)@5; Carbamidomethyl(C)@10		-0.00192397	1420.56	711.286	1420.56	711.287	2	9	1.1.1.2342.9	19.0997	12559	19.0755
1	15.96	15.96	83.95	58.02	58.02	sp|P68416|3S11_HYDHA	Short neurotoxin 1 OS=Hydrophis hardwickii PE=1 SV=2			0	62.13	TTTNCAESSCYK	Carbamidomethyl(C)@5; Carbamidomethyl(C)@10		0.0043016	1420.56	711.289	1420.56	711.287	2	8	1.1.1.2378.10	20.5207	12163	20.5731
1	15.96	15.96	83.95	58.02	58.02	sp|P68416|3S11_HYDHA	Short neurotoxin 1 OS=Hydrophis hardwickii PE=1 SV=2			0	62.13	TTTNCAESSCYK	Carbamidomethyl(C)@5; Carbamidomethyl(C)@10		0.0030809	1420.56	711.289	1420.56	711.287	2	8	1.1.1.2385.11	20.7997	9888	20.8492
1	15.96	15.96	83.95	58.02	58.02	sp|P68416|3S11_HYDHA	Short neurotoxin 1 OS=Hydrophis hardwickii PE=1 SV=2			0	62.13	TTTNCAESSCYK	Carbamidomethyl(C)@5; Carbamidomethyl(C)@10		0.0442185	1420.6	711.309	1420.56	711.287	2	8	1.1.1.2410.7	21.7789	11293	21.7596
1	15.96	15.96	83.95	58.02	58.02	sp|P68416|3S11_HYDHA	Short neurotoxin 1 OS=Hydrophis hardwickii PE=1 SV=2			0	62.13	TTTNCAESSCYK	Carbamidomethyl(C)@5; Carbamidomethyl(C)@10		0.00686506	1420.57	711.291	1420.56	711.287	2	7	1.1.1.2524.6	26.2683	5084	26.2514
1	15.96	15.96	83.95	58.02	58.02	sp|P68416|3S11_HYDHA	Short neurotoxin 1 OS=Hydrophis hardwickii PE=1 SV=2			0	62.13	TTTNCAESSCYK	Carbamidomethyl(C)@5; Carbamidomethyl(C)@10		0.0115037	1420.57	711.293	1420.56	711.287	2	6	1.1.1.2575.7	28.2877	5644	28.2678
1	15.96	15.96	83.95	58.02	58.02	sp|P68416|3S11_HYDHA	Short neurotoxin 1 OS=Hydrophis hardwickii PE=1 SV=2			0	62.13	TTTNCAESSCYK	Deamidated(N)@4; Carbamidomethyl(C)@5; Carbamidomethyl(C)@10		0.0263867	1421.57	711.792	1421.54	711.779	2	11	1.1.1.2601.2	29.3337	3269	29.2998
1	15.96	15.96	83.95	58.02	58.02	sp|P68416|3S11_HYDHA	Short neurotoxin 1 OS=Hydrophis hardwickii PE=1 SV=2			0	62.13	TTTNCAESSCYK	Carbamidomethyl(C)@5; Carbamidomethyl(C)@10		-0.00631849	1420.55	711.284	1420.56	711.287	2	6	1.1.1.2612.4	29.7433	3104	29.7711
1	15.96	15.96	83.95	58.02	58.02	sp|P68416|3S11_HYDHA	Short neurotoxin 1 OS=Hydrophis hardwickii PE=1 SV=2			0	62.13	TTTNCAESSCYK	Carbamidomethyl(C)@5; Carbamidomethyl(C)@10		0.00161606	1420.56	711.288	1420.56	711.287	2	7	1.1.1.2637.10	30.7561	6033	30.7689
1	15.96	15.96	83.95	58.02	58.02	sp|P68416|3S11_HYDHA	Short neurotoxin 1 OS=Hydrophis hardwickii PE=1 SV=2			0	62.13	TTTNCAESSCYK	Carbamidomethyl(C)@5; Carbamidomethyl(C)@10		0.00222641	1420.56	711.288	1420.56	711.287	2	6	1.1.1.2684.10	32.6175	5201	32.67
1	15.96	15.96	83.95	58.02	58.02	sp|P68416|3S11_HYDHA	Short neurotoxin 1 OS=Hydrophis hardwickii PE=1 SV=2			0	62.13	TTTNCAESSCYK	Carbamidomethyl(C)@5; Carbamidomethyl(C)@10		-0.00338881	1420.56	711.285	1420.56	711.287	2	6	1.1.1.2689.5	32.8031	5022	32.7888
1	15.96	15.96	83.95	58.02	58.02	sp|P68416|3S11_HYDHA	Short neurotoxin 1 OS=Hydrophis hardwickii PE=1 SV=2			0	62.13	TTTNCAESSCYK	Carbamidomethyl(C)@5; Carbamidomethyl(C)@10		0.0350632	1420.59	711.305	1420.56	711.287	2	8	1.1.1.2746.9	35.0731	4032	35.0883
1	15.96	15.96	83.95	58.02	58.02	sp|P68416|3S11_HYDHA	Short neurotoxin 1 OS=Hydrophis hardwickii PE=1 SV=2			0	41.89	TTTNCAESSCYK	Carbamidomethyl(C)@5; Carbamidomethyl(C)@10		0.00942853	1420.57	711.292	1420.56	711.287	2	6	1.1.1.2716.10	33.8856	3474	33.8182
1	15.96	15.96	83.95	58.02	58.02	sp|P68416|3S11_HYDHA	Short neurotoxin 1 OS=Hydrophis hardwickii PE=1 SV=2			0	38.99	TTTNCAESSCYK	Acetyl@N-term; Deamidated(N)@4; Carbamidomethyl(C)@5; Carbamidomethyl(C)@10		0.00520361	1463.56	732.787	1463.55	732.784	2	8	1.1.1.2285.10	16.849	2991	16.8221
1	15.96	15.96	83.95	58.02	58.02	sp|P68416|3S11_HYDHA	Short neurotoxin 1 OS=Hydrophis hardwickii PE=1 SV=2			0	38.99	TTTNCAESSCYK	Carbamidomethyl(C)@5; Carbamidomethyl(C)@10		-0.00290053	1420.56	711.286	1420.56	711.287	2	7	1.1.1.2667.9	31.937	4274	31.8736
1	15.96	15.96	83.95	58.02	58.02	sp|P68416|3S11_HYDHA	Short neurotoxin 1 OS=Hydrophis hardwickii PE=1 SV=2			0	38.99	TTTNCAESSCYK	Carbamidomethyl(C)@5; Carbamidomethyl(C)@10		0.00820783	1420.57	711.291	1420.56	711.287	2	6	1.1.1.2680.10	32.4571	4108	32.4298
1	15.96	15.96	83.95	58.02	58.02	sp|P68416|3S11_HYDHA	Short neurotoxin 1 OS=Hydrophis hardwickii PE=1 SV=2			0	36.74	TTTNCAESSCYK	Carbamidomethyl(C)@5; Carbamidomethyl(C)@10		0.00369125	1420.56	711.289	1420.56	711.287	2	7	1.1.1.2512.7	25.7948	6133	25.9331
1	15.96	15.96	83.95	58.02	58.02	sp|P68416|3S11_HYDHA	Short neurotoxin 1 OS=Hydrophis hardwickii PE=1 SV=2			0	34.83	TTTNCAESSCYK	Oxidation(N)@4; Carbamidomethyl(C)@5; Carbamidomethyl(C)@10		-0.000668514	1436.55	719.284	1436.55	719.285	2	9	1.1.1.2182.9	12.8104	23696	12.9437
1	15.96	15.96	83.95	58.02	58.02	sp|P68416|3S11_HYDHA	Short neurotoxin 1 OS=Hydrophis hardwickii PE=1 SV=2			0	33.98	TTTNCAESSCYK	Carbamidomethyl(C)@5; Carbamidomethyl(C)@10		0.011992	1420.57	711.293	1420.56	711.287	2	7	1.1.1.2401.10	21.431	8932	21.4438
1	15.96	15.96	83.95	58.02	58.02	sp|P68416|3S11_HYDHA	Short neurotoxin 1 OS=Hydrophis hardwickii PE=1 SV=2			0	33.98	TTTNCAESSCYK	Carbamidomethyl(C)@5; Carbamidomethyl(C)@10		0.0204148	1420.58	711.297	1420.56	711.287	2	7	1.1.1.2506.6	25.5564	934	25.5006
1	15.96	15.96	83.95	58.02	58.02	sp|P68416|3S11_HYDHA	Short neurotoxin 1 OS=Hydrophis hardwickii PE=1 SV=2			0	33.19	TTTNCAESSCYK	Carbamidomethyl(C)@5; Carbamidomethyl(C)@10		0.00210434	1420.56	711.288	1420.56	711.287	2	6	1.1.1.2475.10	24.3527	7906	24.2468
1	15.96	15.96	83.95	58.02	58.02	sp|P68416|3S11_HYDHA	Short neurotoxin 1 OS=Hydrophis hardwickii PE=1 SV=2			0	31.78	TTTNCAESSCYK	Carbamidomethyl(C)@5; Carbamidomethyl(C)@10		-0.00558607	1420.55	711.284	1420.56	711.287	2	9	1.1.1.2297.7	17.3157	30188	17.336
1	15.96	15.96	83.95	58.02	58.02	sp|P68416|3S11_HYDHA	Short neurotoxin 1 OS=Hydrophis hardwickii PE=1 SV=2			0	31.78	TTTNCAESSCYK	Carbamidomethyl(C)@5; Carbamidomethyl(C)@10		-0.00436537	1420.56	711.285	1420.56	711.287	2	7	1.1.1.2304.9	17.5971	23588	17.6123
1	15.96	15.96	83.95	58.02	58.02	sp|P68416|3S11_HYDHA	Short neurotoxin 1 OS=Hydrophis hardwickii PE=1 SV=2			0	31.78	TTTNCAESSCYK	Carbamidomethyl(C)@5; Carbamidomethyl(C)@10		1.01626	1421.58	711.795	1420.56	711.287	2	9	1.1.1.2696.5	33.0908	5133	33.0247
1	15.96	15.96	83.95	58.02	58.02	sp|P68416|3S11_HYDHA	Short neurotoxin 1 OS=Hydrophis hardwickii PE=1 SV=2			0	30.51	TTTNCAESSCYK	Carbamidomethyl(C)@5; Carbamidomethyl(C)@10		-0.000891794	1420.56	711.287	1420.56	711.287	2	10	1.1.1.4016.2	73.1346	2283	73.1011
1	15.96	15.96	83.95	58.02	58.02	sp|P68416|3S11_HYDHA	Short neurotoxin 1 OS=Hydrophis hardwickii PE=1 SV=2			0	30	TTTNCAESSCYK	Carbamidomethyl(C)@5; Carbamidomethyl(C)@10		0.0108934	1420.57	711.293	1420.56	711.287	2	7	1.1.1.2470.7	24.1472	3705	24.1675
1	15.96	15.96	83.95	58.02	58.02	sp|P68416|3S11_HYDHA	Short neurotoxin 1 OS=Hydrophis hardwickii PE=1 SV=2			0	28.55	TTTNCAESSCYK	Carbamidomethyl(C)@5; Carbamidomethyl(C)@10		-9.29234e-05	1420.56	711.287	1420.56	711.287	2	8	1.1.1.2300.9	17.4389	23095	17.4148
1	15.96	15.96	83.95	58.02	58.02	sp|P68416|3S11_HYDHA	Short neurotoxin 1 OS=Hydrophis hardwickii PE=1 SV=2			0	28.55	TTTNCAESSCYK	Carbamidomethyl(C)@5; Carbamidomethyl(C)@10		0.969021	1421.53	711.772	1420.56	711.287	2	9	1.1.1.2541.5	26.9402	2645	26.926
1	15.96	15.96	83.95	58.02	58.02	sp|P68416|3S11_HYDHA	Short neurotoxin 1 OS=Hydrophis hardwickii PE=1 SV=2			0	27.72	TTTNCAESSCYK	Formyl@N-term; Deamidated(N)@4; Carbamidomethyl(C)@5; Carbamidomethyl(C)@10		0.0238236	1449.56	725.789	1449.54	725.777	2	9	1.1.1.2301.8	17.4759	9508	17.4936
1	15.96	15.96	83.95	58.02	58.02	sp|P68416|3S11_HYDHA	Short neurotoxin 1 OS=Hydrophis hardwickii PE=1 SV=2			0	25.23	TTTNCAESSCYK	Carbamidomethyl(C)@5; Carbamidomethyl(C)@10		0.0116258	1420.57	711.293	1420.56	711.287	2	6	1.1.1.2431.9	22.6081	5531	22.6233
1	15.96	15.96	83.95	58.02	58.02	sp|P68416|3S11_HYDHA	Short neurotoxin 1 OS=Hydrophis hardwickii PE=1 SV=2			0	24.76	TTTNCAESSCYK	Carbamidomethyl(C)@5; Carbamidomethyl(C)@10		0.0204148	1420.58	711.297	1420.56	711.287	2	7	1.1.1.2507.6	25.6031	4635	25.6183
1	15.96	15.96	83.95	58.02	58.02	sp|P68416|3S11_HYDHA	Short neurotoxin 1 OS=Hydrophis hardwickii PE=1 SV=2			0	24.54	TTTNCAESSCYK	Deamidated(N)@4; Carbamidomethyl(C)@5; Carbamidomethyl(C)@10		0.0362743	1421.58	711.797	1421.54	711.779	2	7	1.1.1.2394.9	21.151	5755	21.0871
1	15.96	15.96	83.95	58.02	58.02	sp|P68416|3S11_HYDHA	Short neurotoxin 1 OS=Hydrophis hardwickii PE=1 SV=2			0	23.59	TTTNCAESSCYK	Carbamidomethyl(C)@5; Carbamidomethyl(C)@10; Oxidation(Y)@11		-0.000668514	1436.55	719.284	1436.55	719.285	2	9	1.1.1.2183.9	12.8497	23696	12.9437
1	15.96	15.96	83.95	58.02	58.02	sp|P68416|3S11_HYDHA	Short neurotoxin 1 OS=Hydrophis hardwickii PE=1 SV=2			0	23.59	TTTNCAESSCYK	Carbamidomethyl(C)@5; Carbamidomethyl(C)@10		0.0240769	1420.58	711.299	1420.56	711.287	2	7	1.1.1.2650.3	31.2633	8848	31.3623
1	15.96	15.96	83.95	58.02	58.02	sp|P68416|3S11_HYDHA	Short neurotoxin 1 OS=Hydrophis hardwickii PE=1 SV=2			0	23.43	TTTNCAESSCYK	Carbamidomethyl(C)@5; Carbamidomethyl(C)@10		0.0226121	1420.58	711.298	1420.56	711.287	2	6	1.1.1.2428.10	22.4923	4905	22.4657
1	15.96	15.96	83.95	58.02	58.02	sp|P68416|3S11_HYDHA	Short neurotoxin 1 OS=Hydrophis hardwickii PE=1 SV=2			0	22.13	TTTNCAESSCYK	Delta:H(2)C(2)@N-term; Deamidated(N)@4; Carbamidomethyl(C)@5; Carbamidomethyl(C)@10		0.0133477	1447.57	724.794	1447.56	724.787	2	10	1.1.1.2232.5	14.7628	39469	14.9788
1	15.96	15.96	83.95	58.02	58.02	sp|P68416|3S11_HYDHA	Short neurotoxin 1 OS=Hydrophis hardwickii PE=1 SV=2			0	21.41	TTTNCAESSCYK	Carbamidomethyl(C)@5; Carbamidomethyl(C)@10		0.00747541	1420.57	711.291	1420.56	711.287	2	5	1.1.1.2638.10	30.7964	5198	30.8092
1	15.96	15.96	83.95	58.02	58.02	sp|P68416|3S11_HYDHA	Short neurotoxin 1 OS=Hydrophis hardwickii PE=1 SV=2			0	21.12	TTTNCAESSCYK	Carbamidomethyl(C)@5; Carbamidomethyl(C)@10		0.0156541	1420.58	711.295	1420.56	711.287	2	6	1.1.1.2534.4	26.661	5365	26.649
1	15.96	15.96	83.95	58.02	58.02	sp|P68416|3S11_HYDHA	Short neurotoxin 1 OS=Hydrophis hardwickii PE=1 SV=2			0	21.12	TTTNCAESSCYK	Carbamidomethyl(C)@5; Carbamidomethyl(C)@10		0.0184617	1420.58	711.296	1420.56	711.287	2	5	1.1.1.2663.5	31.7696	4000	31.7159
1	15.96	15.96	83.95	58.02	58.02	sp|P68416|3S11_HYDHA	Short neurotoxin 1 OS=Hydrophis hardwickii PE=1 SV=2			0	21.06	TTTNCAESSCYK	Delta:H(2)C(2)@N-term; Deamidated(N)@4; Carbamidomethyl(C)@5; Carbamidomethyl(C)@10		-0.0153387	1447.54	724.779	1447.56	724.787	2	8	1.1.1.2370.10	20.2063	45675	19.7849
1	15.96	15.96	83.95	58.02	58.02	sp|P68416|3S11_HYDHA	Short neurotoxin 1 OS=Hydrophis hardwickii PE=1 SV=2			0	21.06	TTTNCAESSCYK	Carbamidomethyl(C)@5; Carbamidomethyl(C)@10		0.0314011	1420.59	711.303	1420.56	711.287	2	5	1.1.1.2750.6	35.2253	3414	35.2083
1	15.96	15.96	83.95	58.02	58.02	sp|P68416|3S11_HYDHA	Short neurotoxin 1 OS=Hydrophis hardwickii PE=1 SV=2			0	20.93	TTTNCAESSCYK	Carbamidomethyl(C)@5; Carbamidomethyl(C)@10		0.0163865	1420.58	711.295	1420.56	711.287	2	6	1.1.1.2439.8	22.9212	6745	22.8996
1	15.96	15.96	83.95	58.02	58.02	sp|P68416|3S11_HYDHA	Short neurotoxin 1 OS=Hydrophis hardwickii PE=1 SV=2			0	20.87	TTTNCAESSCYK	Carbamidomethyl(C)@5; Carbamidomethyl(C)@10		0.0110154	1420.57	711.293	1420.56	711.287	2	5	1.1.1.2706.7	33.4784	2970	33.5386
1	15.96	15.96	83.95	58.02	58.02	sp|P68416|3S11_HYDHA	Short neurotoxin 1 OS=Hydrophis hardwickii PE=1 SV=2			0	20.87	TTTNCAESSCYK	Carbamidomethyl(C)@5; Carbamidomethyl(C)@10		0.000273286	1420.56	711.287	1420.56	711.287	2	5	1.1.1.2824.5	38.152	2337	38.2572
1	15.96	15.96	83.95	58.02	58.02	sp|P68416|3S11_HYDHA	Short neurotoxin 1 OS=Hydrophis hardwickii PE=1 SV=2			0	20.81	TTTNCAESSCYK	Deamidated(N)@4; Carbamidomethyl(C)@5; Carbamidomethyl(C)@10		0.0296825	1421.57	711.794	1421.54	711.779	2	6	1.1.1.2399.9	21.3493	6274	21.3249
1	15.96	15.96	83.95	58.02	58.02	sp|P68416|3S11_HYDHA	Short neurotoxin 1 OS=Hydrophis hardwickii PE=1 SV=2			0	20.81	TTTNCAESSCYK	Deamidated(N)@4; Carbamidomethyl(C)@5; Carbamidomethyl(C)@10		0.0288281	1421.57	711.794	1421.54	711.779	2	6	1.1.1.2486.4	24.776	7686	24.7962
1	15.96	15.96	83.95	58.02	58.02	sp|P68416|3S11_HYDHA	Short neurotoxin 1 OS=Hydrophis hardwickii PE=1 SV=2			0	19.66	TTTNCAESSCYK	Carbamidomethyl(C)@5; Carbamidomethyl(C)@10		0.00149399	1420.56	711.288	1420.56	711.287	2	6	1.1.1.2352.8	19.4912	11919	19.3908
1	15.96	15.96	83.95	58.02	58.02	sp|P68416|3S11_HYDHA	Short neurotoxin 1 OS=Hydrophis hardwickii PE=1 SV=2			0	19.61	TTTNCAESSCYK	Deamidated(N)@4; Carbamidomethyl(C)@5; Carbamidomethyl(C)@10		0.0376171	1421.58	711.798	1421.54	711.779	2	6	1.1.1.2647.3	31.1354	5629	31.205
1	15.96	15.96	83.95	58.02	58.02	sp|P68416|3S11_HYDHA	Short neurotoxin 1 OS=Hydrophis hardwickii PE=1 SV=2			0	19.12	TTTNCAESSCYK	Deamidated(N)@4; Carbamidomethyl(C)@5; Carbamidomethyl(C)@10		0.0274853	1421.57	711.793	1421.54	711.779	2	7	1.1.1.2262.6	15.9333	19746	15.9561
1	15.96	15.96	83.95	58.02	58.02	sp|P68416|3S11_HYDHA	Short neurotoxin 1 OS=Hydrophis hardwickii PE=1 SV=2			0	19.04	TTTNCAESSCYK	Deamidated(N)@4; Carbamidomethyl(C)@5; Carbamidomethyl(C)@10		0.0423778	1421.59	711.8	1421.54	711.779	2	6	1.1.1.2737.9	34.7148	1445	34.7301
1	15.96	15.96	83.95	58.02	58.02	sp|P68416|3S11_HYDHA	Short neurotoxin 1 OS=Hydrophis hardwickii PE=1 SV=2			0	18.95	TTTNCAESSCYK	Carbamidomethyl(C)@5; Carbamidomethyl(C)@10		0.00210434	1420.56	711.288	1420.56	711.287	2	5	1.1.1.2679.8	32.412	5063	32.4298
1	15.96	15.96	83.95	58.02	58.02	sp|P68416|3S11_HYDHA	Short neurotoxin 1 OS=Hydrophis hardwickii PE=1 SV=2			0	18.91	TTTNCAESSCYK	Carbamidomethyl(C)@5; Carbamidomethyl(C)@10		0.0156541	1420.58	711.295	1420.56	711.287	2	5	1.1.1.2771.8	36.0663	5188	35.9651
1	15.96	15.96	83.95	58.02	58.02	sp|P68416|3S11_HYDHA	Short neurotoxin 1 OS=Hydrophis hardwickii PE=1 SV=2			0	18.88	TTTNCAESSCYK	Deamidated(N)@4; Carbamidomethyl(C)@5; Carbamidomethyl(C)@10		0.0362743	1421.58	711.797	1421.54	711.779	2	6	1.1.1.2393.9	21.1115	5755	21.0871
1	15.96	15.96	83.95	58.02	58.02	sp|P68416|3S11_HYDHA	Short neurotoxin 1 OS=Hydrophis hardwickii PE=1 SV=2			0	18.84	TTTNCAESSCYK	Carbamidomethyl(C)@5; Carbamidomethyl(C)@10		0.0130906	1420.57	711.294	1420.56	711.287	2	5	1.1.1.2595.7	29.0838	4076	29.0647
1	15.96	15.96	83.95	58.02	58.02	sp|P68416|3S11_HYDHA	Short neurotoxin 1 OS=Hydrophis hardwickii PE=1 SV=2			0	18.64	TTTNCAESSCYK	Carbamidomethyl(C)@5; Carbamidomethyl(C)@10		0.00784162	1420.57	711.291	1420.56	711.287	2	5	1.1.1.2717.10	33.9256	3624	33.8983
1	15.96	15.96	83.95	58.02	58.02	sp|P68416|3S11_HYDHA	Short neurotoxin 1 OS=Hydrophis hardwickii PE=1 SV=2			0	14.56	TTTNCAESSCYK	Carbamidomethyl(C)@5; Carbamidomethyl(C)@10		0.044518	1420.6	711.309	1420.56	711.287	2	8	1.1.1.3788.3	70.4203	0	70.387
1	15.96	15.96	83.95	58.02	58.02	sp|P68416|3S11_HYDHA	Short neurotoxin 1 OS=Hydrophis hardwickii PE=1 SV=2			0	11.8	TTTNCAESSCYK	Carbamidomethyl(C)@5; Carbamidomethyl(C)@10		-0.0375126	1420.52	711.268	1420.56	711.287	2	10	1.1.1.4102.2	74.0982	1976	74.1034
1	15.96	15.96	83.95	58.02	58.02	sp|P68416|3S11_HYDHA	Short neurotoxin 1 OS=Hydrophis hardwickii PE=1 SV=2			0	8.732	TTTNCAESSCYK	Carbamidomethyl(C)@5; Carbamidomethyl(C)@10		0.033898	1420.59	711.304	1420.56	711.287	2	9	1.1.1.3965.2	72.4276	1428	72.4328
1	15.96	15.96	83.95	58.02	58.02	sp|P68416|3S11_HYDHA	Short neurotoxin 1 OS=Hydrophis hardwickii PE=1 SV=2			0	2.865	TTTNCAESSCYK	Carbamidomethyl(C)@5; Carbamidomethyl(C)@10		0.0187614	1420.58	711.297	1420.56	711.287	2	8	1.1.1.3933.2	72.023	1456	71.9894
1	15.96	15.96	83.95	58.02	58.02	sp|P68416|3S11_HYDHA	Short neurotoxin 1 OS=Hydrophis hardwickii PE=1 SV=2			0	1.365	TTTNCAESSCYK	Carbamidomethyl(C)@5; Carbamidomethyl(C)@10		0.00435719	1420.56	711.289	1420.56	711.287	2	4	1.1.1.2943.6	42.8934	2031	42.8765
1	15.96	15.96	83.95	58.02	58.02	sp|P68416|3S11_HYDHA	Short neurotoxin 1 OS=Hydrophis hardwickii PE=1 SV=2			0	0	TTTNCAESSCYK	Acetyl@N-term; Carbamidomethyl(C)@5; Carbamidomethyl(C)@10		-0.00821447	1462.56	732.288	1462.57	732.292	2	5	1.1.1.2234.5	14.836	8090	14.8222
1	15.96	15.96	83.95	58.02	58.02	sp|P68416|3S11_HYDHA	Short neurotoxin 1 OS=Hydrophis hardwickii PE=1 SV=2			0	0	TTTNCAESSCYK	Carbamidomethyl(C)@5; Carbamidomethyl(C)@10		0.0152879	1420.58	711.295	1420.56	711.287	2	5	1.1.1.2370.8	20.2013	9909	20.1796
1	15.96	15.96	83.95	58.02	58.02	sp|P68416|3S11_HYDHA	Short neurotoxin 1 OS=Hydrophis hardwickii PE=1 SV=2			0	0	TTTNCAESSCYK	Carbamidomethyl(C)@5; Carbamidomethyl(C)@10		-0.00216811	1420.56	711.286	1420.56	711.287	2	4	1.1.1.2469.8	24.1101	9318	24.049
1	15.96	15.96	83.95	58.02	58.02	sp|P68416|3S11_HYDHA	Short neurotoxin 1 OS=Hydrophis hardwickii PE=1 SV=2			0	0	TTTNCAESSCYK	Carbamidomethyl(C)@5; Carbamidomethyl(C)@10		0.0212693	1420.58	711.298	1420.56	711.287	2	4	1.1.1.2562.7	27.7702	3926	27.7508
1	15.96	15.96	83.95	58.02	58.02	sp|P68416|3S11_HYDHA	Short neurotoxin 1 OS=Hydrophis hardwickii PE=1 SV=2			0	0	TTTNCAESSCYK	Carbamidomethyl(C)@5; Carbamidomethyl(C)@10		0.0160203	1420.58	711.295	1420.56	711.287	2	5	1.1.1.2567.10	27.9762	4330	27.9889
1	15.96	15.96	83.95	58.02	58.02	sp|P68416|3S11_HYDHA	Short neurotoxin 1 OS=Hydrophis hardwickii PE=1 SV=2			0	0	TTTNCAESSCYK	Deamidated(N)@4; Carbamidomethyl(C)@5; Carbamidomethyl(C)@10		-0.0193896	1421.52	711.769	1421.54	711.779	2	4	1.1.1.2614.3	29.8192	2612	29.8104
1	15.96	15.96	83.95	58.02	58.02	sp|P68416|3S11_HYDHA	Short neurotoxin 1 OS=Hydrophis hardwickii PE=1 SV=2			0	0	TTTNCAESSCYK	Deamidated(N)@4; Carbamidomethyl(C)@5; Carbamidomethyl(C)@10		0.0188183	1421.56	711.789	1421.54	711.779	2	3	1.1.1.2615.7	29.8688	6882	29.8104
1	15.96	15.96	83.95	58.02	58.02	sp|P68416|3S11_HYDHA	Short neurotoxin 1 OS=Hydrophis hardwickii PE=1 SV=2			0	0	TTTNCAESSCYK	Carbamidomethyl(C)@5; Carbamidomethyl(C)@10		0.0168748	1420.58	711.296	1420.56	711.287	2	5	1.1.1.2622.6	30.144	5625	30.2067
1	15.96	15.96	83.95	58.02	58.02	sp|P68416|3S11_HYDHA	Short neurotoxin 1 OS=Hydrophis hardwickii PE=1 SV=2			0	0	TTTNCAESSCYK	Carbamidomethyl(C)@5; Carbamidomethyl(C)@10		0.0118699	1420.57	711.293	1420.56	711.287	2	4	1.1.1.2626.8	30.3091	739	30.3268
1	15.96	15.96	83.95	58.02	58.02	sp|P68416|3S11_HYDHA	Short neurotoxin 1 OS=Hydrophis hardwickii PE=1 SV=2			0	0	TTTNCAESSCYK	Carbamidomethyl(C)@5; Carbamidomethyl(C)@10		0.0200486	1420.58	711.297	1420.56	711.287	2	4	1.1.1.2649.3	31.2191	7874	31.1657
1	15.96	15.96	83.95	58.02	58.02	sp|P68416|3S11_HYDHA	Short neurotoxin 1 OS=Hydrophis hardwickii PE=1 SV=2			0	0	TTTNCAESSCYK	Deamidated(N)@4; Carbamidomethyl(C)@5; Carbamidomethyl(C)@10		0.00941893	1421.55	711.784	1421.54	711.779	2	5	1.1.1.2690.4	32.8474	3024	32.7888
1	15.96	15.96	83.95	58.02	58.02	sp|P68416|3S11_HYDHA	Short neurotoxin 1 OS=Hydrophis hardwickii PE=1 SV=2			0	0	TTTNCAESSCYK	Carbamidomethyl(C)@5; Carbamidomethyl(C)@10		0.0180955	1420.58	711.296	1420.56	711.287	2	4	1.1.1.2757.7	35.5081	3633	35.4882
1	15.96	15.96	83.95	58.02	58.02	sp|P68416|3S11_HYDHA	Short neurotoxin 1 OS=Hydrophis hardwickii PE=1 SV=2			0	0	TTTNCAESSCYK	Carbamidomethyl(C)@5; Carbamidomethyl(C)@10		-0.0109572	1420.55	711.282	1420.56	711.287	2	5	1.1.1.2786.7	36.6564	402	36.6766
1	15.96	15.96	83.95	58.02	58.02	sp|P68416|3S11_HYDHA	Short neurotoxin 1 OS=Hydrophis hardwickii PE=1 SV=2			0	0	TTTNCAESSCYK	Carbamidomethyl(C)@5; Carbamidomethyl(C)@10		0.017241	1420.58	711.296	1420.56	711.287	2	4	1.1.1.2810.4	37.5955	4301	37.5838
1	15.96	15.96	83.95	58.02	58.02	sp|P68416|3S11_HYDHA	Short neurotoxin 1 OS=Hydrophis hardwickii PE=1 SV=2			0	0	TTTNCAESSCYK	Carbamidomethyl(C)@5; Carbamidomethyl(C)@10		0.00442367	1420.56	711.289	1420.56	711.287	2	3	1.1.1.2814.4	37.7531	2862	37.7808
1	15.96	15.96	83.95	58.02	58.02	sp|P68416|3S11_HYDHA	Short neurotoxin 1 OS=Hydrophis hardwickii PE=1 SV=2			0	0	TTTNCAESSCYK	Carbamidomethyl(C)@5; Carbamidomethyl(C)@10		0.00601057	1420.57	711.29	1420.56	711.287	2	4	1.1.1.2820.5	37.9926	2869	37.978
1	15.96	15.96	83.95	58.02	58.02	sp|P68416|3S11_HYDHA	Short neurotoxin 1 OS=Hydrophis hardwickii PE=1 SV=2			0	0	TTTNCAESSCYK	Carbamidomethyl(C)@5; Carbamidomethyl(C)@10		0.0129021	1420.57	711.294	1420.56	711.287	2	4	1.1.1.2890.5	40.7747	203	40.7999
1	15.96	15.96	83.95	58.02	58.02	sp|P68416|3S11_HYDHA	Short neurotoxin 1 OS=Hydrophis hardwickii PE=1 SV=2			0	0	TTTNCAESSCYK	Carbamidomethyl(C)@5; Carbamidomethyl(C)@10		0.0121696	1420.57	711.293	1420.56	711.287	2	3	1.1.1.2892.5	40.8546	2837	40.8398
1	15.96	15.96	83.95	58.02	58.02	sp|P68416|3S11_HYDHA	Short neurotoxin 1 OS=Hydrophis hardwickii PE=1 SV=2			0	0	TTTNCAESSCYK	Carbamidomethyl(C)@5; Carbamidomethyl(C)@10		0.0103386	1420.57	711.292	1420.56	711.287	2	4	1.1.1.2898.5	41.0952	2001	41.1204
1	15.96	15.96	83.95	58.02	58.02	sp|P68416|3S11_HYDHA	Short neurotoxin 1 OS=Hydrophis hardwickii PE=1 SV=2			0	0	TTTNCAESSCYK	Carbamidomethyl(C)@5; Carbamidomethyl(C)@10		0.0313345	1420.59	711.303	1420.56	711.287	2	5	1.1.1.2978.2	44.2687	2495	44.3015
1	15.96	15.96	83.95	58.02	58.02	sp|P68416|3S11_HYDHA	Short neurotoxin 1 OS=Hydrophis hardwickii PE=1 SV=2			0	0	TTTNCAESSCYK	Carbamidomethyl(C)@5; Carbamidomethyl(C)@10		0.0143669	1420.57	711.294	1420.56	711.287	2	3	1.1.1.2982.5	44.4362	2434	44.4212
1	15.96	15.96	83.95	58.02	58.02	sp|P68416|3S11_HYDHA	Short neurotoxin 1 OS=Hydrophis hardwickii PE=1 SV=2			0	0	TTTNCAESSCYK	Carbamidomethyl(C)@5; Carbamidomethyl(C)@10		0.00228201	1420.56	711.288	1420.56	711.287	2	4	1.1.1.3504.3	64.9936	239	65.0138
1	15.96	15.96	83.95	58.02	58.02	sp|P68416|3S11_HYDHA	Short neurotoxin 1 OS=Hydrophis hardwickii PE=1 SV=2			0	0	TTTNCAESSCYK	Carbamidomethyl(C)@5; Carbamidomethyl(C)@10		0.0131462	1420.57	711.294	1420.56	711.287	2	4	1.1.1.3518.4	65.5302	1473	65.5355
1	15.96	15.96	83.95	58.02	58.02	sp|P68416|3S11_HYDHA	Short neurotoxin 1 OS=Hydrophis hardwickii PE=1 SV=2			0	0	TTTNCAESSCYK	Carbamidomethyl(C)@5; Carbamidomethyl(C)@10		0.0347525	1420.59	711.305	1420.56	711.287	2	4	1.1.1.3582.3	66.9874	589	67.0713
1	15.96	15.96	83.95	58.02	58.02	sp|P68416|3S11_HYDHA	Short neurotoxin 1 OS=Hydrophis hardwickii PE=1 SV=2			0	0	TTTNCAESSCYK	Deamidated(N)@4; Carbamidomethyl(C)@5; Carbamidomethyl(C)@10		0.0191138	1421.56	711.789	1421.54	711.779	2	7	1.1.1.3989.2	72.7568	1905	72.7234
1	15.96	15.96	83.95	58.02	58.02	sp|P68416|3S11_HYDHA	Short neurotoxin 1 OS=Hydrophis hardwickii PE=1 SV=2			0	0	TTTNCAESSCYK	Carbamidomethyl(C)@5; Carbamidomethyl(C)@10		0.0115593	1420.57	711.293	1420.56	711.287	2	6	1.1.1.4072.2	73.7016	2067	73.7068
1	15.96	15.96	83.95	58.02	58.02	sp|P68416|3S11_HYDHA	Short neurotoxin 1 OS=Hydrophis hardwickii PE=1 SV=2			0	0	TTTNCAESSCYK	Carbamidomethyl(C)@5; Carbamidomethyl(C)@10		0.0143669	1420.57	711.294	1420.56	711.287	2	6	1.1.1.4204.2	75.6861	1147	75.6525
1	15.96	15.96	83.95	58.02	58.02	sp|P68416|3S11_HYDHA	Short neurotoxin 1 OS=Hydrophis hardwickii PE=1 SV=2			0	0	TTTNCAESSCYK	Carbamidomethyl(C)@5; Carbamidomethyl(C)@10		-0.011878	1420.55	711.281	1420.56	711.287	2	4	1.1.1.4217.2	75.8442	1667	75.8202
2	4	4	8.911	6.271	6.271	tr|V8N4Z1|V8N4Z1_OPHHA	Cationic trypsin-3 (Fragment) OS=Ophiophagus hannah GN=Try3 PE=3 SV=1			2	99	SVPYQVSLN		cleaved H-S@N-term; cleaved N-T@C-term	-0.000217323	1005.51	503.764	1005.51	503.764	2	14	1.1.1.2693.2	32.9552	177911	33.0247
2	4	4	8.911	6.271	6.271	tr|V8N4Z1|V8N4Z1_OPHHA	Cationic trypsin-3 (Fragment) OS=Ophiophagus hannah GN=Try3 PE=3 SV=1			2	99	TLDNDIMLIK			0.00146324	1174.63	588.321	1174.63	588.321	2	10	1.1.1.2831.3	38.4261	179991	38.6552
2	4	4	8.911	6.271	6.271	tr|V8N4Z1|V8N4Z1_OPHHA	Cationic trypsin-3 (Fragment) OS=Ophiophagus hannah GN=Try3 PE=3 SV=1			0.00348833	28.42	SIPYQVSL		cleaved H-S@N-term; cleaved L-S@C-term	0.00186713	905.488	453.751	905.486	453.75	2	7	1.1.1.2876.2	40.2096	32958	40.4425
2	4	4	8.911	6.271	6.271	tr|V8N4Z1|V8N4Z1_OPHHA	Cationic trypsin-3 (Fragment) OS=Ophiophagus hannah GN=Try3 PE=3 SV=1			0	99	SVPYQVSLN		cleaved H-S@N-term; cleaved N-T@C-term	-0.000217323	1005.51	503.764	1005.51	503.764	2	10	1.1.1.2713.2	33.7456	6384	33.6984
2	4	4	8.911	6.271	6.271	tr|V8N4Z1|V8N4Z1_OPHHA	Cationic trypsin-3 (Fragment) OS=Ophiophagus hannah GN=Try3 PE=3 SV=1			0	38.99	SVPYQVSLN		cleaved H-S@N-term; cleaved N-T@C-term	-0.000827673	1005.51	503.763	1005.51	503.764	2	9	1.1.1.2688.4	32.761	157597	33.0247
2	4	4	8.911	6.271	6.271	tr|V8N4Z1|V8N4Z1_OPHHA	Cationic trypsin-3 (Fragment) OS=Ophiophagus hannah GN=Try3 PE=3 SV=1			0	99	TLDNDIMLIK	Oxidation(M)@7		0.00186615	1190.62	596.319	1190.62	596.318	2	16	1.1.1.2737.6	34.7073	160238	34.8488
2	4	4	8.911	6.271	6.271	tr|V8N4Z1|V8N4Z1_OPHHA	Cationic trypsin-3 (Fragment) OS=Ophiophagus hannah GN=Try3 PE=3 SV=1			0	99	TLDNDIMLIK	Oxidation(M)@7		0.00186615	1190.62	596.319	1190.62	596.318	2	16	1.1.1.2741.5	34.8632	160238	34.8488
2	4	4	8.911	6.271	6.271	tr|V8N4Z1|V8N4Z1_OPHHA	Cationic trypsin-3 (Fragment) OS=Ophiophagus hannah GN=Try3 PE=3 SV=1			0	99	TLDNDIMLIK	Oxidation(M)@7; Methyl(K)@10		0.000948089	1204.64	603.326	1204.64	603.326	2	16	1.1.1.2747.5	35.103	232721	35.1682
2	4	4	8.911	6.271	6.271	tr|V8N4Z1|V8N4Z1_OPHHA	Cationic trypsin-3 (Fragment) OS=Ophiophagus hannah GN=Try3 PE=3 SV=1			0	99	TLDNDIMLIK			0.00170738	1174.63	588.322	1174.63	588.321	2	13	1.1.1.2832.3	38.4659	179991	38.6552
2	4	4	8.911	6.271	6.271	tr|V8N4Z1|V8N4Z1_OPHHA	Cationic trypsin-3 (Fragment) OS=Ophiophagus hannah GN=Try3 PE=3 SV=1			0	99	TLDNDIMLIK			0.00170738	1174.63	588.322	1174.63	588.321	2	16	1.1.1.2836.2	38.6225	179991	38.6552
2	4	4	8.911	6.271	6.271	tr|V8N4Z1|V8N4Z1_OPHHA	Cationic trypsin-3 (Fragment) OS=Ophiophagus hannah GN=Try3 PE=3 SV=1			0	99	TLDNDIMLIK			0.00170738	1174.63	588.322	1174.63	588.321	2	16	1.1.1.2837.4	38.6673	179991	38.6552
2	4	4	8.911	6.271	6.271	tr|V8N4Z1|V8N4Z1_OPHHA	Cationic trypsin-3 (Fragment) OS=Ophiophagus hannah GN=Try3 PE=3 SV=1			0	99	TLDNDIMLIK			0.00170738	1174.63	588.322	1174.63	588.321	2	13	1.1.1.2841.2	38.8206	179991	38.6552
2	4	4	8.911	6.271	6.271	tr|V8N4Z1|V8N4Z1_OPHHA	Cationic trypsin-3 (Fragment) OS=Ophiophagus hannah GN=Try3 PE=3 SV=1			0	99	TLDNDIMLIK	Methyl(K)@10		0.00152187	1188.64	595.329	1188.64	595.328	2	15	1.1.1.2843.2	38.8993	302557	38.9719
2	4	4	8.911	6.271	6.271	tr|V8N4Z1|V8N4Z1_OPHHA	Cationic trypsin-3 (Fragment) OS=Ophiophagus hannah GN=Try3 PE=3 SV=1			0	99	TLDNDIMLIK	Methyl(K)@10		0.00152187	1188.64	595.329	1188.64	595.328	2	17	1.1.1.2844.3	38.9416	302557	38.9719
2	4	4	8.911	6.271	6.271	tr|V8N4Z1|V8N4Z1_OPHHA	Cationic trypsin-3 (Fragment) OS=Ophiophagus hannah GN=Try3 PE=3 SV=1			0	99	TLDNDIMLIK	Methyl(K)@10		0.00152187	1188.64	595.329	1188.64	595.328	2	15	1.1.1.2848.2	39.0969	302557	38.9719
2	4	4	8.911	6.271	6.271	tr|V8N4Z1|V8N4Z1_OPHHA	Cationic trypsin-3 (Fragment) OS=Ophiophagus hannah GN=Try3 PE=3 SV=1			0	99	TLDNDIMLIK	Delta:H(4)C(2)(K)@10		0.00365558	1202.66	602.338	1202.66	602.336	2	13	1.1.1.2849.2	39.136	34886	39.1688
2	4	4	8.911	6.271	6.271	tr|V8N4Z1|V8N4Z1_OPHHA	Cationic trypsin-3 (Fragment) OS=Ophiophagus hannah GN=Try3 PE=3 SV=1			0	99	TLDNDIMLIK	Oxidation(M)@7; Methyl(K)@10		0.000948089	1204.64	603.326	1204.64	603.326	2	14	1.1.1.2751.5	35.263	232721	35.1682
2	4	4	8.911	6.271	6.271	tr|V8N4Z1|V8N4Z1_OPHHA	Cationic trypsin-3 (Fragment) OS=Ophiophagus hannah GN=Try3 PE=3 SV=1			0	99	TLDNDIMLIK	Delta:H(4)C(2)(K)@10		0.00182453	1202.66	602.337	1202.66	602.336	2	12	1.1.1.2848.3	39.0994	31389	39.0903
2	4	4	8.911	6.271	6.271	tr|V8N4Z1|V8N4Z1_OPHHA	Cationic trypsin-3 (Fragment) OS=Ophiophagus hannah GN=Try3 PE=3 SV=1			0	98.66	TLDNDIMLIK	Oxidation(M)@7; Methyl(K)@10		0.000948089	1204.64	603.326	1204.64	603.326	2	13	1.1.1.2746.4	35.0606	232721	35.1682
2	4	4	8.911	6.271	6.271	tr|V8N4Z1|V8N4Z1_OPHHA	Cationic trypsin-3 (Fragment) OS=Ophiophagus hannah GN=Try3 PE=3 SV=1			0	98.66	TLDNDIMLIK	Deamidated(N)@4; Methyl(K)@10		0.00175653	1189.63	595.821	1189.63	595.82	2	9	1.1.1.2833.3	38.5055	7987	38.4961
2	4	4	8.911	6.271	6.271	tr|V8N4Z1|V8N4Z1_OPHHA	Cationic trypsin-3 (Fragment) OS=Ophiophagus hannah GN=Try3 PE=3 SV=1			0	98.66	TLDNDIMLIK	Delta:H(4)C(2)(K)@10		0.00182453	1202.66	602.337	1202.66	602.336	2	9	1.1.1.2843.3	38.9018	31389	39.0903
2	4	4	8.911	6.271	6.271	tr|V8N4Z1|V8N4Z1_OPHHA	Cationic trypsin-3 (Fragment) OS=Ophiophagus hannah GN=Try3 PE=3 SV=1			0	98.66	TLDNDIMLIK			0.000852895	1174.63	588.321	1174.63	588.321	2	8	1.1.1.2846.2	39.0182	179991	38.6552
2	4	4	8.911	6.271	6.271	tr|V8N4Z1|V8N4Z1_OPHHA	Cationic trypsin-3 (Fragment) OS=Ophiophagus hannah GN=Try3 PE=3 SV=1			0	98.66	TLDNDIMLIK	Methyl(K)@10		0.0013998	1188.64	595.329	1188.64	595.328	2	12	1.1.1.2853.2	39.2942	302557	38.9719
2	4	4	8.911	6.271	6.271	tr|V8N4Z1|V8N4Z1_OPHHA	Cationic trypsin-3 (Fragment) OS=Ophiophagus hannah GN=Try3 PE=3 SV=1			0	98.66	TLDNDIMLIK	Methyl(K)@10		0.0131185	1188.66	595.335	1188.64	595.328	2	9	1.1.1.2864.4	39.737	10591	39.6445
2	4	4	8.911	6.271	6.271	tr|V8N4Z1|V8N4Z1_OPHHA	Cationic trypsin-3 (Fragment) OS=Ophiophagus hannah GN=Try3 PE=3 SV=1			0	62.13	TLDNDIMLIK	Oxidation(M)@7; Methyl(K)@10		0.000948089	1204.64	603.326	1204.64	603.326	2	11	1.1.1.2756.6	35.4655	232721	35.1682
2	4	4	8.911	6.271	6.271	tr|V8N4Z1|V8N4Z1_OPHHA	Cationic trypsin-3 (Fragment) OS=Ophiophagus hannah GN=Try3 PE=3 SV=1			0	41.89	TLDNDIMLIK	Oxidation(M)@7		0.00186615	1190.62	596.319	1190.62	596.318	2	9	1.1.1.2746.3	35.0581	160238	34.8488
2	4	4	8.911	6.271	6.271	tr|V8N4Z1|V8N4Z1_OPHHA	Cationic trypsin-3 (Fragment) OS=Ophiophagus hannah GN=Try3 PE=3 SV=1			0	41.89	TLDNDIMLIK	Methyl(K)@10		0.00152187	1188.64	595.329	1188.64	595.328	2	10	1.1.1.2839.4	38.7467	302557	38.9719
2	4	4	8.911	6.271	6.271	tr|V8N4Z1|V8N4Z1_OPHHA	Cationic trypsin-3 (Fragment) OS=Ophiophagus hannah GN=Try3 PE=3 SV=1			0	38.99	TLDNDIMLIK	Oxidation(M)@7		-0.00704496	1190.61	596.315	1190.62	596.318	2	6	1.1.1.2757.6	35.5056	3124	35.4882
2	4	4	8.911	6.271	6.271	tr|V8N4Z1|V8N4Z1_OPHHA	Cationic trypsin-3 (Fragment) OS=Ophiophagus hannah GN=Try3 PE=3 SV=1			0	38.99	TLDNDIMLIK	Delta:H(4)C(2)(K)@10		0.00365558	1202.66	602.338	1202.66	602.336	2	10	1.1.1.2853.3	39.2967	34886	39.1688
2	4	4	8.911	6.271	6.271	tr|V8N4Z1|V8N4Z1_OPHHA	Cationic trypsin-3 (Fragment) OS=Ophiophagus hannah GN=Try3 PE=3 SV=1			0	33.98	TLDNDIMLIK	Oxidation(M)@7		0.00784757	1190.63	596.322	1190.62	596.318	2	6	1.1.1.2756.5	35.463	31210	35.0483
2	4	4	8.911	6.271	6.271	tr|V8N4Z1|V8N4Z1_OPHHA	Cationic trypsin-3 (Fragment) OS=Ophiophagus hannah GN=Try3 PE=3 SV=1			0	31.78	TLDNDIMLIK	Methyl(K)@10		0.00762537	1188.65	595.332	1188.64	595.328	2	7	1.1.1.2869.3	39.9342	5912	39.9244
2	4	4	8.911	6.271	6.271	tr|V8N4Z1|V8N4Z1_OPHHA	Cationic trypsin-3 (Fragment) OS=Ophiophagus hannah GN=Try3 PE=3 SV=1			0	31.14	TLDNDIMLIK	Oxidation(M)@7; Methyl(K)@10		0.000826019	1204.64	603.326	1204.64	603.326	2	10	1.1.1.2743.4	34.9405	232721	35.1682
2	4	4	8.911	6.271	6.271	tr|V8N4Z1|V8N4Z1_OPHHA	Cationic trypsin-3 (Fragment) OS=Ophiophagus hannah GN=Try3 PE=3 SV=1			0	30.55	TLDNDIMLIK	Oxidation(M)@7		0.0024765	1190.62	596.319	1190.62	596.318	2	6	1.1.1.2752.7	35.308	146862	34.8885
2	4	4	8.911	6.271	6.271	tr|V8N4Z1|V8N4Z1_OPHHA	Cationic trypsin-3 (Fragment) OS=Ophiophagus hannah GN=Try3 PE=3 SV=1			0	30	TLDNDIMLIK	Deamidated(N)@4; Oxidation(M)@7		-0.0195056	1191.59	596.8	1191.61	596.81	2	9	1.1.1.2736.3	34.6602	20009	34.8488
2	4	4	8.911	6.271	6.271	tr|V8N4Z1|V8N4Z1_OPHHA	Cationic trypsin-3 (Fragment) OS=Ophiophagus hannah GN=Try3 PE=3 SV=1			0	26.99	TLDNDIMLIK	Oxidation(M)@7; Delta:H(4)C(2)(K)@10		0.00210511	1218.66	610.335	1218.65	610.334	2	8	1.1.1.2755.6	35.4257	21124	35.2083
2	4	4	8.911	6.271	6.271	tr|V8N4Z1|V8N4Z1_OPHHA	Cationic trypsin-3 (Fragment) OS=Ophiophagus hannah GN=Try3 PE=3 SV=1			0	23.43	TLDNDIMLIK	Deamidated(N)@4; Methyl(K)@10		0.00139032	1189.63	595.821	1189.63	595.82	2	8	1.1.1.2838.4	38.707	99046	38.9719
2	4	4	8.911	6.271	6.271	tr|V8N4Z1|V8N4Z1_OPHHA	Cationic trypsin-3 (Fragment) OS=Ophiophagus hannah GN=Try3 PE=3 SV=1			0	23.43	TLDNDIMLIK	Delta:H(4)C(2)(K)@10		0.00231281	1202.66	602.337	1202.66	602.336	2	7	1.1.1.2858.5	39.4994	45912	39.1688
2	4	4	8.911	6.271	6.271	tr|V8N4Z1|V8N4Z1_OPHHA	Cationic trypsin-3 (Fragment) OS=Ophiophagus hannah GN=Try3 PE=3 SV=1			0	21.75	TLDNDIMLIK	Deamidated(N)@4; Methyl(K)@10		0.0225084	1189.65	595.832	1189.63	595.82	2	8	1.1.1.2858.4	39.4969	106426	39.0903
2	4	4	8.911	6.271	6.271	tr|V8N4Z1|V8N4Z1_OPHHA	Cationic trypsin-3 (Fragment) OS=Ophiophagus hannah GN=Try3 PE=3 SV=1			0	19.24	TLDNDIMLIK	Oxidation(M)@7		0.00186615	1190.62	596.319	1190.62	596.318	2	5	1.1.1.2751.4	35.2605	160238	34.8488
2	4	4	8.911	6.271	6.271	tr|V8N4Z1|V8N4Z1_OPHHA	Cationic trypsin-3 (Fragment) OS=Ophiophagus hannah GN=Try3 PE=3 SV=1			0	18.91	TLDNDIMLIK	Deamidated(N)@4		-0.00135384	1175.61	588.812	1175.61	588.813	2	5	1.1.1.2823.3	38.1074	4497	38.0976
2	4	4	8.911	6.271	6.271	tr|V8N4Z1|V8N4Z1_OPHHA	Cationic trypsin-3 (Fragment) OS=Ophiophagus hannah GN=Try3 PE=3 SV=1			0	18.65	TLDNDIMLIK	Deamidated(N)@4		0.00243033	1175.61	588.814	1175.61	588.813	2	4	1.1.1.2825.4	38.1896	4860	38.2572
2	4	4	8.911	6.271	6.271	tr|V8N4Z1|V8N4Z1_OPHHA	Cationic trypsin-3 (Fragment) OS=Ophiophagus hannah GN=Try3 PE=3 SV=1			0	0	TLDNDIMLIK	Deamidated(N)@4; Oxidation(M)@7		-0.00351442	1191.6	596.808	1191.61	596.81	2	4	1.1.1.2721.5	34.0731	2910	34.1383
2	4	4	8.911	6.271	6.271	tr|V8N4Z1|V8N4Z1_OPHHA	Cationic trypsin-3 (Fragment) OS=Ophiophagus hannah GN=Try3 PE=3 SV=1			0	0	TLDNDIMLIK			-0.0119645	1174.61	588.315	1174.63	588.321	2	3	1.1.1.2857.4	39.4573	2365	39.4454
2	4	4	8.911	6.271	6.271	tr|V8N4Z1|V8N4Z1_OPHHA	Cationic trypsin-3 (Fragment) OS=Ophiophagus hannah GN=Try3 PE=3 SV=1			0	0	TLDNDIMLIK	Deamidated(N)@4		-0.00442621	1175.61	588.81	1175.61	588.813	2	4	1.1.1.2895.2	40.9672	1195	40.9599
3	2	2	38.71	19.35	19.35	sp|P01434|3S11_ACAAN	Short neurotoxin 1 OS=Acanthophis antarcticus PE=1 SV=1			2	99	MQCCNQQSSQPK	Formyl@N-term; Deamidated(Q)@2; Carbamidomethyl(C)@3; Carbamidomethyl(C)@4		0.00311851	1523.58	762.799	1523.58	762.797	2	14	1.1.1.2231.6	14.7391	5058	14.783
3	2	2	38.71	19.35	19.35	sp|P01434|3S11_ACAAN	Short neurotoxin 1 OS=Acanthophis antarcticus PE=1 SV=1			0	0	GCGCPRVKPGIR	Carbamidomethyl(C)@2; Carbamidomethyl(C)@4; Deamidated(R)@12	missed R-V@6	0.00120852	1356.68	679.346	1356.68	679.345	2	7	1.1.1.2226.9	14.5391	12548	14.5881
3	2	2	38.71	19.35	19.35	sp|P01434|3S11_ACAAN	Short neurotoxin 1 OS=Acanthophis antarcticus PE=1 SV=1			0	0	GCGCPRVKPGIR	Carbamidomethyl(C)@2; Carbamidomethyl(C)@4	missed R-V@6	-0.0353556	1355.66	452.893	1355.69	452.904	3	3	1.1.1.2253.2	15.571	31177	15.7996
3	2	2	38.71	19.35	19.35	sp|P01434|3S11_ACAAN	Short neurotoxin 1 OS=Acanthophis antarcticus PE=1 SV=1			0	0	GCGCPRVKPGIR	Carbamidomethyl(C)@2; Carbamidomethyl(C)@4	missed R-V@6	-0.0353556	1355.66	452.893	1355.69	452.904	3	4	1.1.1.2255.4	15.6542	31177	15.7996
3	2	2	38.71	19.35	19.35	sp|P01434|3S11_ACAAN	Short neurotoxin 1 OS=Acanthophis antarcticus PE=1 SV=1			0	99	MQCCNQQSSQPK	Deamidated(Q)@2; Carbamidomethyl(C)@3; Carbamidomethyl(C)@4		0.0200867	1495.61	748.81	1495.59	748.8	2	10	1.1.1.2266.8	16.0959	3833	16.1136
3	2	2	38.71	19.35	19.35	sp|P01434|3S11_ACAAN	Short neurotoxin 1 OS=Acanthophis antarcticus PE=1 SV=1			0	99	MQCCNQQSSQPK	Oxidation(M)@1; Deamidated(Q)@2; Carbamidomethyl(C)@3; Carbamidomethyl(C)@4		0.00351947	1511.58	756.799	1511.58	756.797	2	12	1.1.1.2293.11	17.1675	77146	17.3754
3	2	2	38.71	19.35	19.35	sp|P01434|3S11_ACAAN	Short neurotoxin 1 OS=Acanthophis antarcticus PE=1 SV=1			0	99	MQCCNQQSSQPK	Oxidation(M)@1; Deamidated(Q)@2; Carbamidomethyl(C)@3; Carbamidomethyl(C)@4		0.00412982	1511.58	756.799	1511.58	756.797	2	14	1.1.1.2298.13	17.3702	77146	17.3754
3	2	2	38.71	19.35	19.35	sp|P01434|3S11_ACAAN	Short neurotoxin 1 OS=Acanthophis antarcticus PE=1 SV=1			0	99	MQCCNQQSSQPK	Oxidation(M)@1; Deamidated(Q)@2; Carbamidomethyl(C)@3; Carbamidomethyl(C)@4		0.00132222	1511.58	756.798	1511.58	756.797	2	11	1.1.1.2354.12	19.5801	32125	19.8242
3	2	2	38.71	19.35	19.35	sp|P01434|3S11_ACAAN	Short neurotoxin 1 OS=Acanthophis antarcticus PE=1 SV=1			0	99	MQCCNQQSSQPK	Oxidation(M)@1; Deamidated(Q)@2; Carbamidomethyl(C)@3; Carbamidomethyl(C)@4		0.00901262	1511.59	756.802	1511.58	756.797	2	11	1.1.1.2355.13	19.6219	32247	19.8242
3	2	2	38.71	19.35	19.35	sp|P01434|3S11_ACAAN	Short neurotoxin 1 OS=Acanthophis antarcticus PE=1 SV=1			0	99	MQCCNQQSSQPK	Oxidation(M)@1; Deamidated(Q)@2; Carbamidomethyl(C)@3; Carbamidomethyl(C)@4		0.00437396	1511.58	756.8	1511.58	756.797	2	13	1.1.1.2361.12	19.8561	32186	19.8242
3	2	2	38.71	19.35	19.35	sp|P01434|3S11_ACAAN	Short neurotoxin 1 OS=Acanthophis antarcticus PE=1 SV=1			0	99	MQCCNQQSSQPK	Oxidation(M)@1; Deamidated(Q)@2; Carbamidomethyl(C)@3; Carbamidomethyl(C)@4		0.00437396	1511.58	756.8	1511.58	756.797	2	15	1.1.1.2365.13	20.0171	30069	19.943
3	2	2	38.71	19.35	19.35	sp|P01434|3S11_ACAAN	Short neurotoxin 1 OS=Acanthophis antarcticus PE=1 SV=1			0	99	MQCCNQQSSQPK	Protein Terminal Acetyl@N-term; Deamidated(Q)@2; Carbamidomethyl(C)@3; Carbamidomethyl(C)@4		-0.00817764	1537.59	769.801	1537.6	769.805	2	11	1.1.1.2622.7	30.1465	13245	30.1268
3	2	2	38.71	19.35	19.35	sp|P01434|3S11_ACAAN	Short neurotoxin 1 OS=Acanthophis antarcticus PE=1 SV=1			0	99	MQCCNQQSSQPK	Oxidation(M)@1; Deamidated(Q)@2; Carbamidomethyl(C)@3; Carbamidomethyl(C)@4		0.00242085	1511.58	756.799	1511.58	756.797	2	10	1.1.1.2292.11	17.1277	77146	17.3754
3	2	2	38.71	19.35	19.35	sp|P01434|3S11_ACAAN	Short neurotoxin 1 OS=Acanthophis antarcticus PE=1 SV=1			0	98.66	MQCCNQQSSQPK	Oxidation(M)@1; Deamidated(Q)@2; Carbamidomethyl(C)@3; Carbamidomethyl(C)@4		0.00412982	1511.58	756.799	1511.58	756.797	2	12	1.1.1.2297.9	17.3207	77146	17.3754
3	2	2	38.71	19.35	19.35	sp|P01434|3S11_ACAAN	Short neurotoxin 1 OS=Acanthophis antarcticus PE=1 SV=1			0	98.66	MQCCNQQSSQPK	Oxidation(M)@1; Deamidated(Q)@2; Carbamidomethyl(C)@3; Carbamidomethyl(C)@4		0.00412982	1511.58	756.799	1511.58	756.797	2	11	1.1.1.2303.12	17.565	77171	17.3754
3	2	2	38.71	19.35	19.35	sp|P01434|3S11_ACAAN	Short neurotoxin 1 OS=Acanthophis antarcticus PE=1 SV=1			0	98.66	MQCCNQQSSQPK	Oxidation(M)@1; Deamidated(Q)@2; Carbamidomethyl(C)@3; Carbamidomethyl(C)@4		-0.00148539	1511.58	756.797	1511.58	756.797	2	9	1.1.1.2308.9	17.7549	55792	17.3754
3	2	2	38.71	19.35	19.35	sp|P01434|3S11_ACAAN	Short neurotoxin 1 OS=Acanthophis antarcticus PE=1 SV=1			0	37.81	MQCCNQQSSQPK	Oxidation(M)@1; Deamidated(Q)@2; Carbamidomethyl(C)@3; Carbamidomethyl(C)@4		0.00974504	1511.59	756.802	1511.58	756.797	2	11	1.1.1.2360.13	19.819	32699	19.7849
3	2	2	38.71	19.35	19.35	sp|P01434|3S11_ACAAN	Short neurotoxin 1 OS=Acanthophis antarcticus PE=1 SV=1			0	21.57	MQCCNQQSSQPK	Oxidation(M)@1; Deamidated(Q)@2; Carbamidomethyl(C)@3; Carbamidomethyl(C)@4; Deamidated(N)@5		0.0155948	1512.58	757.297	1512.56	757.289	2	8	1.1.1.2301.9	17.4784	30355	17.3754
4	2	2	2.413	2.413	2.413	tr|V8NYU4|V8NYU4_OPHHA; tr|V8NTI2|V8NTI2_OPHHA	Keratin, type I cytoskeletal 18 OS=Ophiophagus hannah GN=krt18 PE=3 SV=1; Keratin, type I cytoskeletal 19 (Fragment) OS=Ophiophagus hannah GN=KRT19 PE=3 SV=1			2	99	LLLQIDNAR			0.0100489	1054.62	528.319	1054.61	528.314	2	9	1.1.1.2684.3	32.6	5023	32.5902

## Sheet: Peak 2
N	Unused	Total	%Cov	%Cov(50)	%Cov(95)	Accession	Found in UniProt January PP search of peak 2 (Y/N)	Found in UniProt June MASCOT search (Y/N)	Found in NCBI June search PP (Y/N)	Name	Species	Peptides(95%)			Biological Processes	Molecular Function	PANTHER ID
1	25.63	25.63	37.82	34.03	33.61	sp|Q8UW25|CRVP1_HYDHA	N	N	Y	Cysteine-rich venom protein 1 OS=Hydrophis hardwickii PE=2 SV=2	HYDHA	16
1	0	23.33	30.67	26.89	26.47	sp|Q8UW11|CRVP2_HYDHA				Cysteine-rich venom protein 2 OS=Hydrophis hardwickii PE=2 SV=2	HYDHA	15
2	13.46	13.46	59.78	54.35	52.17	sp|Q8UW28|3L23_HYDHA	Y	Y	Y	Alpha-elapitoxin-Lh2a OS=Hydrophis hardwickii PE=3 SV=1	HYDHA	8
3	12.02	12.02	59.26	58.02	58.02	sp|P68416|3S11_HYDHA	Y		Y	Short neurotoxin 1 OS=Hydrophis hardwickii PE=1 SV=2	HYDHA	13
3	0	12.02	80	78.33	78.33	sp|P68415|3S11_HYDSC				Short neurotoxin 1 OS=Hydrophis schistosus PE=1 SV=1	HYDSC	13
3	0	12.02	80	78.33	78.33	sp|P01437|3S11_HYDLA		Y		Short neurotoxin 1 OS=Hydrophis lapemoides PE=1 SV=1	HYDLA	13
3	0	10.01	80.88	51.47	51.47	tr|B6V826|B6V826_DEIAC				Short chain neurotoxin 2 (Fragment) OS=Deinagkistrodon acutus PE=4 SV=1	DEIAC	10
3	0	10.01	54.41	52.94	52.94	tr|B6V825|B6V825_HYDCY				Short chain neurotoxin 2 (Fragment) OS=Hydrophis cyanocinctus PE=2 SV=1	HYDCY	10
4	10.19	10.19	59.14	58.06	58.06	sp|A3FM53|3L22_HYDHA	N	Y	Y	Long neurotoxin 2 OS=Hydrophis hardwickii PE=3 SV=1	HYDHA	6
5	9.13	23.41	29.41	28.99	28.57	sp|Q3SB04|CRVP_NOTSC	Y	N	Y	Cysteine-rich venom protein pseudechetoxin-like OS=Notechis scutatus scutatus PE=2 SV=1	NOTSC	16
5	0	21.41	39.5	26.89	26.47	tr|B5G6G2|B5G6G2_TROCA				Cysteine-rich secretory protein OS=Tropidechis carinatus PE=2 SV=1	TROCA	15
6	6.9	6.9	32.01	8.911	8.911	tr|V8N4Z1|V8N4Z1_OPHHA	N	N	Y	Cationic trypsin-3 (Fragment) OS=Ophiophagus hannah GN=Try3 PE=3 SV=1	OPHHA	10
7	2	20.13	40.34	29.83	29.41	tr|B5G6G3|B5G6G3_CRYNI	N	N	N	Cysteine-rich secretory protein OS=Cryptophis nigrescens PE=2 SV=1	CRYNI	17
7	0	20.13	36.55	29.83	29.41	sp|A8S6B6|CRVP_AUSSU				Cysteine-rich venom protein OS=Austrelaps superbus PE=2 SV=1	AUSSU	17
8	2	8	58.7	52.17	52.17	sp|Q8UW29|3L21_HYDHA	N	N	Y	Long neurotoxin 1 OS=Hydrophis hardwickii PE=3 SV=1	HYDHA	4	Only one significant unique sequence
9	2	2	7.239	2.413	2.413	tr|V8NYU4|V8NYU4_OPHHA	N	N	N	Keratin, type I cytoskeletal 18 OS=Ophiophagus hannah GN=krt18 PE=3 SV=1	OPHHA	1
9	0	2	7.809	1.952	1.952	tr|V8NTI2|V8NTI2_OPHHA				Keratin, type I cytoskeletal 19 (Fragment) OS=Ophiophagus hannah GN=KRT19 PE=3 SV=1	OPHHA	1
10	2	2	5.952	5.952	5.952	tr|A0A194APA7|A0A194APA7_9SAUR	N	N	Y	C-type natriuretic peptide OS=Micrurus tener PE=3 SV=1	9SAUR	1

## Sheet: P2 Peptides
N	Unused	Total	%Cov	%Cov(50)	%Cov(95)	Accessions	Names	Used	Annotation	Contrib	Conf	Sequence	Modifications	Cleavages	dMass	Prec MW	Prec m/z	Theor MW	Theor m/z	Theor z	Sc	Spectrum	Time	PrecursorSignal	PrecursorElution
1	25.63	25.63	37.82	34.03	33.61	sp|Q8UW25|CRVP1_HYDHA	Cysteine-rich venom protein 1 OS=Hydrophis hardwickii PE=2 SV=2			2	99	CTFAHSPEH	Carbamidomethyl(C)@1	cleaved H-T@C-term	0.00158867	1084.44	543.228	1084.44	543.227	2	10	1.1.1.2191.4	13.7878	11704	13.8546
1	25.63	25.63	37.82	34.03	33.61	sp|Q8UW25|CRVP1_HYDHA	Cysteine-rich venom protein 1 OS=Hydrophis hardwickii PE=2 SV=2			2	99	CTFAHSPEHT	Carbamidomethyl(C)@1	cleaved T-R@C-term	-0.00132054	1185.49	396.169	1185.49	396.17	3	14	1.1.1.2207.2	14.4141	127290	14.5647
1	25.63	25.63	37.82	34.03	33.61	sp|Q8UW25|CRVP1_HYDHA	Cysteine-rich venom protein 1 OS=Hydrophis hardwickii PE=2 SV=2			2	99	NVVDGIGAKPPGSVIGH		cleaved H-Y@C-term	0.00230519	1615.87	539.631	1615.87	539.63	3	14	1.1.1.2563.4	28.3882	48106	28.4957
1	25.63	25.63	37.82	34.03	33.61	sp|Q8UW25|CRVP1_HYDHA	Cysteine-rich venom protein 1 OS=Hydrophis hardwickii PE=2 SV=2			2	99	SGPSCGDCPSACVN	Carbamidomethyl(C)@5; Carbamidomethyl(C)@8; Carbamidomethyl(C)@12	cleaved N-G@C-term	0.00481795	1466.53	734.271	1466.52	734.268	2	13	1.1.1.2291.11	17.7524	5484	17.8823
1	25.63	25.63	37.82	34.03	33.61	sp|Q8UW25|CRVP1_HYDHA	Cysteine-rich venom protein 1 OS=Hydrophis hardwickii PE=2 SV=2			2	99	SGPSCGDCPSACVNG	Carbamidomethyl(C)@5; Carbamidomethyl(C)@8; Carbamidomethyl(C)@12	cleaved G-L@C-term	0.00168138	1523.55	762.78	1523.54	762.779	2	14	1.1.1.2303.13	18.2351	29520	18.2403
1	25.63	25.63	37.82	34.03	33.61	sp|Q8UW25|CRVP1_HYDHA	Cysteine-rich venom protein 1 OS=Hydrophis hardwickii PE=2 SV=2			2	99	SHLLGC	Carbamidomethyl(C)@6	cleaved C-A@C-term	0.000436681	685.322	343.668	685.322	343.668	2	7	1.1.1.2578.2	28.9803	970	28.973
1	25.63	25.63	37.82	34.03	33.61	sp|Q8UW25|CRVP1_HYDHA	Cysteine-rich venom protein 1 OS=Hydrophis hardwickii PE=2 SV=2			2	99	SHLLGCASAK	Carbamidomethyl(C)@6		0.00467464	1042.53	522.271	1042.52	522.269	2	13	1.1.1.2222.3	15.0106	18895	15.0358
1	25.63	25.63	37.82	34.03	33.61	sp|Q8UW25|CRVP1_HYDHA	Cysteine-rich venom protein 1 OS=Hydrophis hardwickii PE=2 SV=2			2	99	TEWIK			0.00197135	675.361	338.688	675.359	338.687	2	7	1.1.1.2429.2	23.1264	44113	23.473
1	25.63	25.63	37.82	34.03	33.61	sp|Q8UW25|CRVP1_HYDHA	Cysteine-rich venom protein 1 OS=Hydrophis hardwickii PE=2 SV=2			2	99	TVDFASESSNK		cleaved G-T@N-term	0.00337586	1183.54	592.777	1183.54	592.775	2	12	1.1.1.2349.6	20.0587	10926	20.064
1	25.63	25.63	37.82	34.03	33.61	sp|Q8UW25|CRVP1_HYDHA	Cysteine-rich venom protein 1 OS=Hydrophis hardwickii PE=2 SV=2			2	99	YLYVCQYCPAGN	Carbamidomethyl(C)@5; Carbamidomethyl(C)@8	cleaved N-I@C-term	0.0132263	1506.64	754.327	1506.63	754.321	2	10	1.1.1.2727.9	34.8923	3192	34.9075
1	25.63	25.63	37.82	34.03	33.61	sp|Q8UW25|CRVP1_HYDHA	Cysteine-rich venom protein 1 OS=Hydrophis hardwickii PE=2 SV=2			1.76955	99	YLYVCQY	Carbamidomethyl(C)@5	cleaved Y-C@C-term	0.0061535	1007.45	504.731	1007.44	504.728	2	9	1.1.1.2768.2	36.4973	5446	36.53
1	25.63	25.63	37.82	34.03	33.61	sp|Q8UW25|CRVP1_HYDHA	Cysteine-rich venom protein 1 OS=Hydrophis hardwickii PE=2 SV=2			1.65758	99	CTFAHSPE	Carbamidomethyl(C)@1	cleaved E-H@C-term	0.00413312	947.385	474.7	947.381	474.698	2	8	1.1.1.2286.5	17.5372	7809	17.4822
1	25.63	25.63	37.82	34.03	33.61	sp|Q8UW25|CRVP1_HYDHA	Cysteine-rich venom protein 1 OS=Hydrophis hardwickii PE=2 SV=2			1.37675	99	VDFASESSNK		cleaved T-V@N-term	0.00108439	1082.49	542.252	1082.49	542.251	2	7	1.1.1.2318.8	18.8201	4770	18.6789
1	25.63	25.63	37.82	34.03	33.61	sp|Q8UW25|CRVP1_HYDHA	Cysteine-rich venom protein 1 OS=Hydrophis hardwickii PE=2 SV=2			0.642065	98.78	CTFAHSP	Carbamidomethyl(C)@1	cleaved P-E@C-term	0.000621352	818.339	410.177	818.338	410.176	2	7	1.1.1.2278.3	17.2127	6485	17.1628
1	25.63	25.63	37.82	34.03	33.61	sp|Q8UW25|CRVP1_HYDHA	Cysteine-rich venom protein 1 OS=Hydrophis hardwickii PE=2 SV=2			0.164944	94.22	KSHLLGCASAK	Carbamidomethyl(C)@7	cleaved Y-K@N-term; missed K-S@1	0.000311757	1170.62	391.213	1170.62	391.213	3	7	1.1.1.2168.2	12.8738	14961	12.9462
1	25.63	25.63	37.82	34.03	33.61	sp|Q8UW25|CRVP1_HYDHA	Cysteine-rich venom protein 1 OS=Hydrophis hardwickii PE=2 SV=2			0.0109954	84.91	HLLGCASAK	Carbamidomethyl(C)@5	cleaved S-H@N-term	0.00535001	955.496	478.755	955.491	478.753	2	7	1.1.1.2372.2	20.931	7730	20.9637
1	25.63	25.63	37.82	34.03	33.61	sp|Q8UW25|CRVP1_HYDHA	Cysteine-rich venom protein 1 OS=Hydrophis hardwickii PE=2 SV=2			0.00261362	15.99	SHLLGCASA	Carbamidomethyl(C)@6	cleaved A-K@C-term	0.00354059	914.432	458.223	914.428	458.221	2	6	1.1.1.2374.3	21.0119	3307	21.1596
1	25.63	25.63	37.82	34.03	33.61	sp|Q8UW25|CRVP1_HYDHA	Cysteine-rich venom protein 1 OS=Hydrophis hardwickii PE=2 SV=2			0.000869459	8.692	SGPSCGDCPSAC	Carbamidomethyl(C)@5; Carbamidomethyl(C)@8; Carbamidomethyl(C)@12	cleaved C-V@C-term	0.00378002	1253.41	627.715	1253.41	627.713	2	5	1.1.1.2200.5	14.1449	1860	14.1308
1	25.63	25.63	37.82	34.03	33.61	sp|Q8UW25|CRVP1_HYDHA	Cysteine-rich venom protein 1 OS=Hydrophis hardwickii PE=2 SV=2			0	87.96	CTFAHSP	Carbamidomethyl(C)@1	cleaved P-E@C-term	-0.000172092	818.338	410.176	818.338	410.176	2	6	1.1.1.2268.3	16.8143	6008	17.0827
1	25.63	25.63	37.82	34.03	33.61	sp|Q8UW25|CRVP1_HYDHA	Cysteine-rich venom protein 1 OS=Hydrophis hardwickii PE=2 SV=2			0	20.88	CTFAHSP	Carbamidomethyl(C)@1	cleaved P-E@C-term	0.000621352	818.339	410.177	818.338	410.176	2	6	1.1.1.2282.3	17.3722	6485	17.1628
1	25.63	25.63	37.82	34.03	33.61	sp|Q8UW25|CRVP1_HYDHA	Cysteine-rich venom protein 1 OS=Hydrophis hardwickii PE=2 SV=2			0	15.7	CTFAHSP	Carbamidomethyl(C)@1	cleaved P-E@C-term	0.000804455	818.339	410.177	818.338	410.176	2	6	1.1.1.2272.3	16.9727	6008	17.0827
1	25.63	25.63	37.82	34.03	33.61	sp|Q8UW25|CRVP1_HYDHA	Cysteine-rich venom protein 1 OS=Hydrophis hardwickii PE=2 SV=2			0	15.7	CTFAHSP	Carbamidomethyl(C)@1	cleaved P-E@C-term	0.000621352	818.339	410.177	818.338	410.176	2	6	1.1.1.2277.3	17.1726	6485	17.1628
1	25.63	25.63	37.82	34.03	33.61	sp|Q8UW25|CRVP1_HYDHA	Cysteine-rich venom protein 1 OS=Hydrophis hardwickii PE=2 SV=2			0	13.42	CTFAHSP	Carbamidomethyl(C)@1	cleaved P-E@C-term	0.000804455	818.339	410.177	818.338	410.176	2	6	1.1.1.2273.2	17.01	6008	17.0827
1	25.63	25.63	37.82	34.03	33.61	sp|Q8UW25|CRVP1_HYDHA	Cysteine-rich venom protein 1 OS=Hydrophis hardwickii PE=2 SV=2			0	0	CTFAHSP	Carbamidomethyl(C)@1	cleaved P-E@C-term	-0.000416229	818.338	410.176	818.338	410.176	2	3	1.1.1.2267.3	16.7749	6008	17.0827
1	25.63	25.63	37.82	34.03	33.61	sp|Q8UW25|CRVP1_HYDHA	Cysteine-rich venom protein 1 OS=Hydrophis hardwickii PE=2 SV=2			0	20.88	CTFAHSPE	Carbamidomethyl(C)@1	cleaved E-H@C-term	0.00492656	947.386	474.7	947.381	474.698	2	7	1.1.1.2282.5	17.3772	7654	17.4025
1	25.63	25.63	37.82	34.03	33.61	sp|Q8UW25|CRVP1_HYDHA	Cysteine-rich venom protein 1 OS=Hydrophis hardwickii PE=2 SV=2			0	99	CTFAHSPEH	Carbamidomethyl(C)@1	cleaved H-T@C-term	0.0025424	1084.44	362.488	1084.44	362.487	3	9	1.1.1.2192.2	13.8219	15140	13.8942
1	25.63	25.63	37.82	34.03	33.61	sp|Q8UW25|CRVP1_HYDHA	Cysteine-rich venom protein 1 OS=Hydrophis hardwickii PE=2 SV=2			0	98.42	CTFAHSPEH	Carbamidomethyl(C)@1	cleaved H-T@C-term	0.0025424	1084.44	362.488	1084.44	362.487	3	8	1.1.1.2196.2	13.9795	15140	13.8942
1	25.63	25.63	37.82	34.03	33.61	sp|Q8UW25|CRVP1_HYDHA	Cysteine-rich venom protein 1 OS=Hydrophis hardwickii PE=2 SV=2			0	0	CTFAHSPEH	Carbamidomethyl(C)@1	cleaved H-T@C-term	0.00122246	1084.44	543.228	1084.44	543.227	2	4	1.1.1.2197.4	14.024	11704	13.8546
1	25.63	25.63	37.82	34.03	33.61	sp|Q8UW25|CRVP1_HYDHA	Cysteine-rich venom protein 1 OS=Hydrophis hardwickii PE=2 SV=2			0	99	CTFAHSPEHT	Carbamidomethyl(C)@1	cleaved T-R@C-term	-0.00132054	1185.49	396.169	1185.49	396.17	3	14	1.1.1.2208.3	14.4561	127290	14.5647
1	25.63	25.63	37.82	34.03	33.61	sp|Q8UW25|CRVP1_HYDHA	Cysteine-rich venom protein 1 OS=Hydrophis hardwickii PE=2 SV=2			0	99	CTFAHSPEHT	Carbamidomethyl(C)@1	cleaved T-R@C-term	-0.000271034	1185.49	593.751	1185.49	593.751	2	14	1.1.1.2208.8	14.4686	83418	14.5647
1	25.63	25.63	37.82	34.03	33.61	sp|Q8UW25|CRVP1_HYDHA	Cysteine-rich venom protein 1 OS=Hydrophis hardwickii PE=2 SV=2			0	99	CTFAHSPEHT	Carbamidomethyl(C)@1	cleaved T-R@C-term	-0.000271034	1185.49	593.751	1185.49	593.751	2	11	1.1.1.2211.4	14.5764	85916	14.5647
1	25.63	25.63	37.82	34.03	33.61	sp|Q8UW25|CRVP1_HYDHA	Cysteine-rich venom protein 1 OS=Hydrophis hardwickii PE=2 SV=2			0	99	CTFAHSPEHT	Carbamidomethyl(C)@1	cleaved T-R@C-term	-0.00132054	1185.49	396.169	1185.49	396.17	3	15	1.1.1.2212.2	14.6108	127290	14.5647
1	25.63	25.63	37.82	34.03	33.61	sp|Q8UW25|CRVP1_HYDHA	Cysteine-rich venom protein 1 OS=Hydrophis hardwickii PE=2 SV=2			0	99	CTFAHSPEHT	Carbamidomethyl(C)@1	cleaved T-R@C-term	-0.000271034	1185.49	593.751	1185.49	593.751	2	9	1.1.1.2212.6	14.6208	85916	14.5647
1	25.63	25.63	37.82	34.03	33.61	sp|Q8UW25|CRVP1_HYDHA	Cysteine-rich venom protein 1 OS=Hydrophis hardwickii PE=2 SV=2			0	20.88	CTFAHSPEHT	Carbamidomethyl(C)@1	cleaved T-R@C-term	-0.00104589	1185.49	396.169	1185.49	396.17	3	10	1.1.1.2217.2	14.8073	119897	14.5256
1	25.63	25.63	37.82	34.03	33.61	sp|Q8UW25|CRVP1_HYDHA	Cysteine-rich venom protein 1 OS=Hydrophis hardwickii PE=2 SV=2			0	0	CTFAHSPEHT	Carbamidomethyl(C)@1	cleaved T-R@C-term	-0.000271034	1185.49	593.751	1185.49	593.751	2	6	1.1.1.2213.6	14.6603	85916	14.5647
1	25.63	25.63	37.82	34.03	33.61	sp|Q8UW25|CRVP1_HYDHA	Cysteine-rich venom protein 1 OS=Hydrophis hardwickii PE=2 SV=2			0	0	CTFAHSPEHTR	Carbamidomethyl(C)@1		0.00812124	1341.6	448.206	1341.59	448.203	3	3	1.1.1.2165.2	12.7549	8092	12.7876
1	25.63	25.63	37.82	34.03	33.61	sp|Q8UW25|CRVP1_HYDHA	Cysteine-rich venom protein 1 OS=Hydrophis hardwickii PE=2 SV=2			0	0	CTFAHSPEHTR	Carbamidomethyl(C)@1		0.00812124	1341.6	448.206	1341.59	448.203	3	4	1.1.1.2166.3	12.7969	8092	12.7876
1	25.63	25.63	37.82	34.03	33.61	sp|Q8UW25|CRVP1_HYDHA	Cysteine-rich venom protein 1 OS=Hydrophis hardwickii PE=2 SV=2			0	16.91	KSHLLGCASAK	Carbamidomethyl(C)@7	cleaved Y-K@N-term; missed K-S@1	0.000311757	1170.62	391.213	1170.62	391.213	3	8	1.1.1.2169.2	12.9134	14961	12.9462
1	25.63	25.63	37.82	34.03	33.61	sp|Q8UW25|CRVP1_HYDHA	Cysteine-rich venom protein 1 OS=Hydrophis hardwickii PE=2 SV=2			0	0	KSHLLGCASAK	Carbamidomethyl(C)@7	cleaved Y-K@N-term; missed K-S@1	0.000311757	1170.62	391.213	1170.62	391.213	3	6	1.1.1.2173.2	13.0726	14961	12.9462
1	25.63	25.63	37.82	34.03	33.61	sp|Q8UW25|CRVP1_HYDHA	Cysteine-rich venom protein 1 OS=Hydrophis hardwickii PE=2 SV=2			0	99	NVVDGIGAKPPGSVIGH		cleaved H-Y@C-term	0.00230519	1615.87	539.631	1615.87	539.63	3	15	1.1.1.2567.3	28.545	48106	28.4957
1	25.63	25.63	37.82	34.03	33.61	sp|Q8UW25|CRVP1_HYDHA	Cysteine-rich venom protein 1 OS=Hydrophis hardwickii PE=2 SV=2			0	99	NVVDGIGAKPPGSVIGH		cleaved H-Y@C-term	0.00230519	1615.87	539.631	1615.87	539.63	3	13	1.1.1.2564.5	28.4305	48106	28.4957
1	25.63	25.63	37.82	34.03	33.61	sp|Q8UW25|CRVP1_HYDHA	Cysteine-rich venom protein 1 OS=Hydrophis hardwickii PE=2 SV=2			0	99	NVVDGIGAKPPGSVIGH		cleaved H-Y@C-term	0.00230519	1615.87	539.631	1615.87	539.63	3	11	1.1.1.2572.6	28.7513	48106	28.4957
1	25.63	25.63	37.82	34.03	33.61	sp|Q8UW25|CRVP1_HYDHA	Cysteine-rich venom protein 1 OS=Hydrophis hardwickii PE=2 SV=2			0	99	NVVDGIGAKPPGSVIGH		cleaved H-Y@C-term	0.00413622	1615.87	539.631	1615.87	539.63	3	8	1.1.1.2577.4	28.9453	46421	28.5354
1	25.63	25.63	37.82	34.03	33.61	sp|Q8UW25|CRVP1_HYDHA	Cysteine-rich venom protein 1 OS=Hydrophis hardwickii PE=2 SV=2			0	63.78	NVVDGIGAKPPGSVIGH		cleaved H-Y@C-term	0.0058174	1615.87	808.944	1615.87	808.941	2	7	1.1.1.2562.10	28.3634	12990	28.4557
1	25.63	25.63	37.82	34.03	33.61	sp|Q8UW25|CRVP1_HYDHA	Cysteine-rich venom protein 1 OS=Hydrophis hardwickii PE=2 SV=2			0	3.324	NVVDGIGAKPPGSVIGH		cleaved H-Y@C-term	0.00193899	1615.87	539.631	1615.87	539.63	3	8	1.1.1.2565.6	28.4729	48106	28.4957
1	25.63	25.63	37.82	34.03	33.61	sp|Q8UW25|CRVP1_HYDHA	Cysteine-rich venom protein 1 OS=Hydrophis hardwickii PE=2 SV=2			0	99	SGPSCGDCPSACVN	Carbamidomethyl(C)@5; Carbamidomethyl(C)@8; Carbamidomethyl(C)@12	cleaved N-G@C-term	1.01127	1467.53	734.774	1466.52	734.268	2	11	1.1.1.2296.12	17.9539	4292	17.8823
1	25.63	25.63	37.82	34.03	33.61	sp|Q8UW25|CRVP1_HYDHA	Cysteine-rich venom protein 1 OS=Hydrophis hardwickii PE=2 SV=2			0	99	SGPSCGDCPSACVN	Carbamidomethyl(C)@5; Carbamidomethyl(C)@8; Carbamidomethyl(C)@12	cleaved N-G@C-term	0.0110434	1466.53	734.274	1466.52	734.268	2	13	1.1.1.2292.12	17.7948	9343	17.8026
1	25.63	25.63	37.82	34.03	33.61	sp|Q8UW25|CRVP1_HYDHA	Cysteine-rich venom protein 1 OS=Hydrophis hardwickii PE=2 SV=2			0	99	SGPSCGDCPSACVN	Carbamidomethyl(C)@5; Carbamidomethyl(C)@8; Carbamidomethyl(C)@12	cleaved N-G@C-term	0.0125082	1466.54	734.275	1466.52	734.268	2	7	1.1.1.2287.11	17.5921	9343	17.8026
1	25.63	25.63	37.82	34.03	33.61	sp|Q8UW25|CRVP1_HYDHA	Cysteine-rich venom protein 1 OS=Hydrophis hardwickii PE=2 SV=2			0	99	SGPSCGDCPSACVNG	Carbamidomethyl(C)@5; Carbamidomethyl(C)@8; Carbamidomethyl(C)@12	cleaved G-L@C-term	0.00168138	1523.55	762.78	1523.54	762.779	2	16	1.1.1.2302.11	18.19	29520	18.2403
1	25.63	25.63	37.82	34.03	33.61	sp|Q8UW25|CRVP1_HYDHA	Cysteine-rich venom protein 1 OS=Hydrophis hardwickii PE=2 SV=2			0	99	SGPSCGDCPSACVNG	Carbamidomethyl(C)@5; Carbamidomethyl(C)@8; Carbamidomethyl(C)@12	cleaved G-L@C-term	-0.000149638	1523.54	762.779	1523.54	762.779	2	10	1.1.1.2298.13	18.0359	18776	18.2403
1	25.63	25.63	37.82	34.03	33.61	sp|Q8UW25|CRVP1_HYDHA	Cysteine-rich venom protein 1 OS=Hydrophis hardwickii PE=2 SV=2			0	99	SGPSCGDCPSACVNG	Carbamidomethyl(C)@5; Carbamidomethyl(C)@8; Carbamidomethyl(C)@12; Deamidated(N)@14	cleaved G-L@C-term	0.0363231	1524.56	763.289	1524.53	763.271	2	9	1.1.1.2312.13	18.5943	8635	18.2002
1	25.63	25.63	37.82	34.03	33.61	sp|Q8UW25|CRVP1_HYDHA	Cysteine-rich venom protein 1 OS=Hydrophis hardwickii PE=2 SV=2			0	99	SGPSCGDCPSACVNG	Carbamidomethyl(C)@5; Carbamidomethyl(C)@8; Carbamidomethyl(C)@12	cleaved G-L@C-term	0.00168138	1523.55	762.78	1523.54	762.779	2	11	1.1.1.2307.11	18.3896	29520	18.2403
1	25.63	25.63	37.82	34.03	33.61	sp|Q8UW25|CRVP1_HYDHA	Cysteine-rich venom protein 1 OS=Hydrophis hardwickii PE=2 SV=2			0	0	SGPSCGDCPSACVNGLCTNPCE	Carbamidomethyl(C)@5; Carbamidomethyl(C)@8; Carbamidomethyl(C)@12; Carbamidomethyl(C)@17; Carbamidomethyl(C)@21	cleaved E-Y@C-term	0.0512264	2397.93	800.316	2397.88	800.299	3	9	1.1.1.2452.8	24.0489	7892	24.0977
1	25.63	25.63	37.82	34.03	33.61	sp|Q8UW25|CRVP1_HYDHA	Cysteine-rich venom protein 1 OS=Hydrophis hardwickii PE=2 SV=2			0	0	SGPSCGDCPSACVNGLCTNPCE	Carbamidomethyl(C)@5; Carbamidomethyl(C)@8; Carbamidomethyl(C)@12; Carbamidomethyl(C)@17; Carbamidomethyl(C)@21	cleaved E-Y@C-term	0.038837	2397.91	1199.96	2397.88	1199.94	2	10	1.1.1.2456.6	24.2092	38254	24.1757
1	25.63	25.63	37.82	34.03	33.61	sp|Q8UW25|CRVP1_HYDHA	Cysteine-rich venom protein 1 OS=Hydrophis hardwickii PE=2 SV=2			0	0	SGPSCGDCPSACVNGLCTNPCE	Carbamidomethyl(C)@5; Carbamidomethyl(C)@8; Carbamidomethyl(C)@12; Carbamidomethyl(C)@17; Carbamidomethyl(C)@21	cleaved E-Y@C-term	0.0336486	2397.91	800.31	2397.88	800.299	3	6	1.1.1.2516.13	26.5538	6617	26.5195
1	25.63	25.63	37.82	34.03	33.61	sp|Q8UW25|CRVP1_HYDHA	Cysteine-rich venom protein 1 OS=Hydrophis hardwickii PE=2 SV=2			0	0	SGPSCGDCPSACVNGLCTNPCE	Carbamidomethyl(C)@5; Carbamidomethyl(C)@8; Carbamidomethyl(C)@12; Carbamidomethyl(C)@17; Carbamidomethyl(C)@21	cleaved E-Y@C-term	0.0336486	2397.91	800.31	2397.88	800.299	3	6	1.1.1.2517.10	26.5858	6617	26.5195
1	25.63	25.63	37.82	34.03	33.61	sp|Q8UW25|CRVP1_HYDHA	Cysteine-rich venom protein 1 OS=Hydrophis hardwickii PE=2 SV=2			0	99	SHLLGC	Carbamidomethyl(C)@6	cleaved C-A@C-term	0.000619783	685.322	343.668	685.322	343.668	2	6	1.1.1.2583.2	29.1798	855	29.053
1	25.63	25.63	37.82	34.03	33.61	sp|Q8UW25|CRVP1_HYDHA	Cysteine-rich venom protein 1 OS=Hydrophis hardwickii PE=2 SV=2			0	99	SHLLGC	Carbamidomethyl(C)@6	cleaved C-A@C-term	0.0042208	685.326	343.67	685.322	343.668	2	6	1.1.1.2334.2	19.4387	987	19.432
1	25.63	25.63	37.82	34.03	33.61	sp|Q8UW25|CRVP1_HYDHA	Cysteine-rich venom protein 1 OS=Hydrophis hardwickii PE=2 SV=2			0	99	SHLLGC	Carbamidomethyl(C)@6	cleaved C-A@C-term	0.000436681	685.322	343.668	685.322	343.668	2	7	1.1.1.2550.2	27.8668	22003	28.1775
1	25.63	25.63	37.82	34.03	33.61	sp|Q8UW25|CRVP1_HYDHA	Cysteine-rich venom protein 1 OS=Hydrophis hardwickii PE=2 SV=2			0	99	SHLLGC	Carbamidomethyl(C)@6	cleaved C-A@C-term	0.000436681	685.322	343.668	685.322	343.668	2	8	1.1.1.2565.2	28.4629	20039	28.1775
1	25.63	25.63	37.82	34.03	33.61	sp|Q8UW25|CRVP1_HYDHA	Cysteine-rich venom protein 1 OS=Hydrophis hardwickii PE=2 SV=2			0	99	SHLLGC	Carbamidomethyl(C)@6	cleaved C-A@C-term	0.0038546	685.326	343.67	685.322	343.668	2	6	1.1.1.2339.2	19.637	1937	19.6301
1	25.63	25.63	37.82	34.03	33.61	sp|Q8UW25|CRVP1_HYDHA	Cysteine-rich venom protein 1 OS=Hydrophis hardwickii PE=2 SV=2			0	98.42	SHLLGC	Carbamidomethyl(C)@6	cleaved C-A@C-term	0.0042208	685.326	343.67	685.322	343.668	2	6	1.1.1.2336.2	19.518	1999	19.5508
1	25.63	25.63	37.82	34.03	33.61	sp|Q8UW25|CRVP1_HYDHA	Cysteine-rich venom protein 1 OS=Hydrophis hardwickii PE=2 SV=2			0	55.21	SHLLGC	Carbamidomethyl(C)@6	cleaved C-A@C-term	0.0042208	685.326	343.67	685.322	343.668	2	6	1.1.1.2341.2	19.7165	2490	19.7492
1	25.63	25.63	37.82	34.03	33.61	sp|Q8UW25|CRVP1_HYDHA	Cysteine-rich venom protein 1 OS=Hydrophis hardwickii PE=2 SV=2			0	55.21	SHLLGC	Carbamidomethyl(C)@6	cleaved C-A@C-term	0.00086392	685.323	343.669	685.322	343.668	2	8	1.1.1.2555.3	28.0673	22003	28.1775
1	25.63	25.63	37.82	34.03	33.61	sp|Q8UW25|CRVP1_HYDHA	Cysteine-rich venom protein 1 OS=Hydrophis hardwickii PE=2 SV=2			0	29.67	SHLLGC	Carbamidomethyl(C)@6	cleaved C-A@C-term	-0.00218779	685.32	343.667	685.322	343.668	2	6	1.1.1.2570.2	28.6617	7801	28.3364
1	25.63	25.63	37.82	34.03	33.61	sp|Q8UW25|CRVP1_HYDHA	Cysteine-rich venom protein 1 OS=Hydrophis hardwickii PE=2 SV=2			0	23.82	SHLLGC	Carbamidomethyl(C)@6	cleaved C-A@C-term	0.00086392	685.323	343.669	685.322	343.668	2	8	1.1.1.2560.3	28.2664	22003	28.1775
1	25.63	25.63	37.82	34.03	33.61	sp|Q8UW25|CRVP1_HYDHA	Cysteine-rich venom protein 1 OS=Hydrophis hardwickii PE=2 SV=2			0	23.06	SHLLGC	Carbamidomethyl(C)@6	cleaved C-A@C-term	0.00086392	685.323	343.669	685.322	343.668	2	7	1.1.1.2551.2	27.9065	22003	28.1775
1	25.63	25.63	37.82	34.03	33.61	sp|Q8UW25|CRVP1_HYDHA	Cysteine-rich venom protein 1 OS=Hydrophis hardwickii PE=2 SV=2			0	20.88	SHLLGC	Carbamidomethyl(C)@6	cleaved C-A@C-term	0.00086392	685.323	343.669	685.322	343.668	2	8	1.1.1.2557.2	28.1447	22003	28.1775
1	25.63	25.63	37.82	34.03	33.61	sp|Q8UW25|CRVP1_HYDHA	Cysteine-rich venom protein 1 OS=Hydrophis hardwickii PE=2 SV=2			0	0	SHLLGCA	Carbamidomethyl(C)@6	cleaved A-S@C-term	0.00582342	756.365	379.19	756.359	379.187	2	4	1.1.1.2560.4	28.2689	1499	28.2569
1	25.63	25.63	37.82	34.03	33.61	sp|Q8UW25|CRVP1_HYDHA	Cysteine-rich venom protein 1 OS=Hydrophis hardwickii PE=2 SV=2			0	0	SHLLGCAS	Carbamidomethyl(C)@6	cleaved S-A@C-term	-0.00176294	843.389	422.702	843.391	422.703	2	5	1.1.1.2328.2	19.2017	4695	19.2741
1	25.63	25.63	37.82	34.03	33.61	sp|Q8UW25|CRVP1_HYDHA	Cysteine-rich venom protein 1 OS=Hydrophis hardwickii PE=2 SV=2			0	0	SHLLGCASA	Carbamidomethyl(C)@6	cleaved A-K@C-term	0.00354059	914.432	458.223	914.428	458.221	2	5	1.1.1.2376.2	21.0879	4461	21.1596
1	25.63	25.63	37.82	34.03	33.61	sp|Q8UW25|CRVP1_HYDHA	Cysteine-rich venom protein 1 OS=Hydrophis hardwickii PE=2 SV=2			0	99	SHLLGCASAK	Carbamidomethyl(C)@6		0.00467464	1042.53	522.271	1042.52	522.269	2	17	1.1.1.2223.5	15.0621	19305	15.0358
1	25.63	25.63	37.82	34.03	33.61	sp|Q8UW25|CRVP1_HYDHA	Cysteine-rich venom protein 1 OS=Hydrophis hardwickii PE=2 SV=2			0	99	SHLLGCASAK	Carbamidomethyl(C)@6		0.00467464	1042.53	522.271	1042.52	522.269	2	7	1.1.1.2218.6	14.8566	19305	15.0358
1	25.63	25.63	37.82	34.03	33.61	sp|Q8UW25|CRVP1_HYDHA	Cysteine-rich venom protein 1 OS=Hydrophis hardwickii PE=2 SV=2			0	99	SHLLGCASAK	Carbamidomethyl(C)@6		0.00467464	1042.53	522.271	1042.52	522.269	2	10	1.1.1.2227.2	15.1999	19305	15.0358
1	25.63	25.63	37.82	34.03	33.61	sp|Q8UW25|CRVP1_HYDHA	Cysteine-rich venom protein 1 OS=Hydrophis hardwickii PE=2 SV=2			0	99	SHLLGCASAK	Carbamidomethyl(C)@6		0.0019617	1042.52	348.516	1042.52	348.515	3	11	1.1.1.2371.2	20.8917	11318	20.9244
1	25.63	25.63	37.82	34.03	33.61	sp|Q8UW25|CRVP1_HYDHA	Cysteine-rich venom protein 1 OS=Hydrophis hardwickii PE=2 SV=2			0	99	SHLLGCASAK	Oxidation(H)@2; Carbamidomethyl(C)@6		0.000205814	1058.52	530.266	1058.52	530.266	2	9	1.1.1.2511.6	26.3392	5370	26.4016
1	25.63	25.63	37.82	34.03	33.61	sp|Q8UW25|CRVP1_HYDHA	Cysteine-rich venom protein 1 OS=Hydrophis hardwickii PE=2 SV=2			0	23.82	SHLLGCASAK	Oxidation(H)@2; Carbamidomethyl(C)@6		-0.00614173	1058.51	530.263	1058.52	530.266	2	11	1.1.1.2362.4	20.5505	2996	20.5315
1	25.63	25.63	37.82	34.03	33.61	sp|Q8UW25|CRVP1_HYDHA	Cysteine-rich venom protein 1 OS=Hydrophis hardwickii PE=2 SV=2			0	23.82	SHLLGCASAK	Oxidation(H)@2; Carbamidomethyl(C)@6		0.00838438	1058.53	530.27	1058.52	530.266	2	7	1.1.1.2513.5	26.416	2850	26.4016
1	25.63	25.63	37.82	34.03	33.61	sp|Q8UW25|CRVP1_HYDHA	Cysteine-rich venom protein 1 OS=Hydrophis hardwickii PE=2 SV=2			0	18.18	SHLLGCASAK	Carbamidomethyl(C)@6		0.00223328	1042.53	522.27	1042.52	522.269	2	7	1.1.1.2366.2	20.6975	584116	20.2977
1	25.63	25.63	37.82	34.03	33.61	sp|Q8UW25|CRVP1_HYDHA	Cysteine-rich venom protein 1 OS=Hydrophis hardwickii PE=2 SV=2			0	17.54	SHLLGCASAK	Carbamidomethyl(C)@6		0.00784842	1042.53	522.273	1042.52	522.269	2	4	1.1.1.2241.5	15.7541	992	15.7398
1	25.63	25.63	37.82	34.03	33.61	sp|Q8UW25|CRVP1_HYDHA	Cysteine-rich venom protein 1 OS=Hydrophis hardwickii PE=2 SV=2			0	16.91	SHLLGCASAK	Carbamidomethyl(C)@6		0.00284362	1042.53	522.27	1042.52	522.269	2	6	1.1.1.2368.4	20.7787	415238	20.3755
1	25.63	25.63	37.82	34.03	33.61	sp|Q8UW25|CRVP1_HYDHA	Cysteine-rich venom protein 1 OS=Hydrophis hardwickii PE=2 SV=2			0	3.324	SHLLGCASAK	Oxidation(H)@2; Carbamidomethyl(C)@6		0.00545475	1058.52	530.269	1058.52	530.266	2	6	1.1.1.2524.5	26.8499	2128	26.8358
1	25.63	25.63	37.82	34.03	33.61	sp|Q8UW25|CRVP1_HYDHA	Cysteine-rich venom protein 1 OS=Hydrophis hardwickii PE=2 SV=2			0	0	SHLLGCASAK	Carbamidomethyl(C)@6		0.00699394	1042.53	522.272	1042.52	522.269	2	4	1.1.1.2217.7	14.8198	18895	15.0358
1	25.63	25.63	37.82	34.03	33.61	sp|Q8UW25|CRVP1_HYDHA	Cysteine-rich venom protein 1 OS=Hydrophis hardwickii PE=2 SV=2			0	0	SHLLGCASAK	Oxidation(H)@2; Carbamidomethyl(C)@6		0.000205814	1058.52	530.266	1058.52	530.266	2	8	1.1.1.2357.4	20.3477	8085	20.3365
1	25.63	25.63	37.82	34.03	33.61	sp|Q8UW25|CRVP1_HYDHA	Cysteine-rich venom protein 1 OS=Hydrophis hardwickii PE=2 SV=2			0	0	SHLLGCASAK	Carbamidomethyl(C)@6		-0.0013067	1042.52	522.268	1042.52	522.269	2	4	1.1.1.2362.2	20.5405	1037904	20.1418
1	25.63	25.63	37.82	34.03	33.61	sp|Q8UW25|CRVP1_HYDHA	Cysteine-rich venom protein 1 OS=Hydrophis hardwickii PE=2 SV=2			0	0	SHLLGCASAK	Carbamidomethyl(C)@6		0.00284362	1042.53	522.27	1042.52	522.269	2	4	1.1.1.2368.3	20.7762	415238	20.3755
1	25.63	25.63	37.82	34.03	33.61	sp|Q8UW25|CRVP1_HYDHA	Cysteine-rich venom protein 1 OS=Hydrophis hardwickii PE=2 SV=2			0	98.42	TEWIK			0.00197135	675.361	338.688	675.359	338.687	2	7	1.1.1.2430.2	23.1658	44113	23.473
1	25.63	25.63	37.82	34.03	33.61	sp|Q8UW25|CRVP1_HYDHA	Cysteine-rich venom protein 1 OS=Hydrophis hardwickii PE=2 SV=2			0	23.06	TEWIK			0.00197135	675.361	338.688	675.359	338.687	2	7	1.1.1.2434.2	23.3228	44113	23.473
1	25.63	25.63	37.82	34.03	33.61	sp|Q8UW25|CRVP1_HYDHA	Cysteine-rich venom protein 1 OS=Hydrophis hardwickii PE=2 SV=2			0	16.3	TEWIK			0.00197135	675.361	338.688	675.359	338.687	2	7	1.1.1.2435.2	23.3623	44113	23.473
1	25.63	25.63	37.82	34.03	33.61	sp|Q8UW25|CRVP1_HYDHA	Cysteine-rich venom protein 1 OS=Hydrophis hardwickii PE=2 SV=2			0	14.53	TEWIK	Dioxidation(W)@3		0.00403528	707.353	354.684	707.349	354.682	2	5	1.1.1.2334.3	19.4412	2565	19.5508
1	25.63	25.63	37.82	34.03	33.61	sp|Q8UW25|CRVP1_HYDHA	Cysteine-rich venom protein 1 OS=Hydrophis hardwickii PE=2 SV=2			0	0	TEWIK	Dioxidation(W)@3		0.00403528	707.353	354.684	707.349	354.682	2	4	1.1.1.2340.2	19.6766	1988	19.5508
1	25.63	25.63	37.82	34.03	33.61	sp|Q8UW25|CRVP1_HYDHA	Cysteine-rich venom protein 1 OS=Hydrophis hardwickii PE=2 SV=2			0	0	TEWIK			0.0011779	675.36	338.687	675.359	338.687	2	7	1.1.1.2439.2	23.5235	49656	23.6293
1	25.63	25.63	37.82	34.03	33.61	sp|Q8UW25|CRVP1_HYDHA	Cysteine-rich venom protein 1 OS=Hydrophis hardwickii PE=2 SV=2			0	0	TEWIK			0.0011779	675.36	338.687	675.359	338.687	2	7	1.1.1.2440.2	23.5624	49656	23.6293
1	25.63	25.63	37.82	34.03	33.61	sp|Q8UW25|CRVP1_HYDHA	Cysteine-rich venom protein 1 OS=Hydrophis hardwickii PE=2 SV=2			0	0	TEWIK			-0.00242312	675.357	338.686	675.359	338.687	2	7	1.1.1.2444.2	23.7208	23172	23.7071
1	25.63	25.63	37.82	34.03	33.61	sp|Q8UW25|CRVP1_HYDHA	Cysteine-rich venom protein 1 OS=Hydrophis hardwickii PE=2 SV=2			0	99	TVDFASESSNK		cleaved G-T@N-term	-0.00638959	1183.53	592.772	1183.54	592.775	2	12	1.1.1.2354.3	20.2537	4356	20.2199
1	25.63	25.63	37.82	34.03	33.61	sp|Q8UW25|CRVP1_HYDHA	Cysteine-rich venom protein 1 OS=Hydrophis hardwickii PE=2 SV=2			0	0	TVDFASESSNKK		cleaved G-T@N-term; missed K-K@11	0.00088582	1311.63	438.218	1311.63	438.217	3	5	1.1.1.2263.6	16.624	3570	16.5277
1	25.63	25.63	37.82	34.03	33.61	sp|Q8UW25|CRVP1_HYDHA	Cysteine-rich venom protein 1 OS=Hydrophis hardwickii PE=2 SV=2			0	0	VCQYCPAGN	Carbamidomethyl(C)@2; Carbamidomethyl(C)@5	cleaved Y-V@N-term; cleaved N-I@C-term	0.00370142	1067.42	534.717	1067.42	534.716	2	5	1.1.1.2294.6	17.8596	1499	17.8823
1	25.63	25.63	37.82	34.03	33.61	sp|Q8UW25|CRVP1_HYDHA	Cysteine-rich venom protein 1 OS=Hydrophis hardwickii PE=2 SV=2			0	98.42	VDFASESSNK		cleaved T-V@N-term	0.00108439	1082.49	542.252	1082.49	542.251	2	8	1.1.1.2313.9	18.6239	4770	18.6789
1	25.63	25.63	37.82	34.03	33.61	sp|Q8UW25|CRVP1_HYDHA	Cysteine-rich venom protein 1 OS=Hydrophis hardwickii PE=2 SV=2			0	98.42	VDFASESSNK		cleaved T-V@N-term	0.00108439	1082.49	542.252	1082.49	542.251	2	7	1.1.1.2314.6	18.6561	4770	18.6789
1	25.63	25.63	37.82	34.03	33.61	sp|Q8UW25|CRVP1_HYDHA	Cysteine-rich venom protein 1 OS=Hydrophis hardwickii PE=2 SV=2			0	19.5	VDFASESSNK		cleaved T-V@N-term	0.000107841	1082.49	542.251	1082.49	542.251	2	6	1.1.1.2309.8	18.462	4828	18.6789
1	25.63	25.63	37.82	34.03	33.61	sp|Q8UW25|CRVP1_HYDHA	Cysteine-rich venom protein 1 OS=Hydrophis hardwickii PE=2 SV=2			0	2.638	YLYVCQY	Carbamidomethyl(C)@5	cleaved Y-C@C-term	0.00432247	1007.45	504.731	1007.44	504.728	2	6	1.1.1.2767.2	36.4579	8168	36.4511
2	13.46	13.46	59.78	54.35	52.17	sp|Q8UW28|3L23_HYDHA	Alpha-elapitoxin-Lh2a OS=Hydrophis hardwickii PE=3 SV=1			2	99	DGIDITCCATDNCNTY	Carbamidomethyl(C)@7; Carbamidomethyl(C)@8; Carbamidomethyl(C)@13	cleaved Y-A@C-term	-0.00504261	1891.7	946.856	1891.7	946.858	2	16	1.1.1.2705.3	34.0355	14119	33.9619
2	13.46	13.46	59.78	54.35	52.17	sp|Q8UW28|3L23_HYDHA	Alpha-elapitoxin-Lh2a OS=Hydrophis hardwickii PE=3 SV=1			2	99	IEMGCAATCPTVK	Carbamidomethyl(C)@5; Carbamidomethyl(C)@9		-0.00556969	1436.64	719.328	1436.65	719.33	2	14	1.1.1.2462.5	24.4429	11128	24.4871
2	13.46	13.46	59.78	54.35	52.17	sp|Q8UW28|3L23_HYDHA	Alpha-elapitoxin-Lh2a OS=Hydrophis hardwickii PE=3 SV=1			2	99	LSCYLGYK	Carbamidomethyl(C)@3	cleaved S-L@N-term	-0.00318493	1002.48	502.248	1002.48	502.25	2	9	1.1.1.2533.3	27.2004	391972	27.5058
2	13.46	13.46	59.78	54.35	52.17	sp|Q8UW28|3L23_HYDHA	Alpha-elapitoxin-Lh2a OS=Hydrophis hardwickii PE=3 SV=1			2	99	RIEMGC	Carbamidomethyl(C)@6	cleaved C-A@C-term; missed R-I@1	0.00945908	764.34	383.178	764.331	383.173	2	7	1.1.1.2258.2	16.4161	735	16.4488
2	13.46	13.46	59.78	54.35	52.17	sp|Q8UW28|3L23_HYDHA	Alpha-elapitoxin-Lh2a OS=Hydrophis hardwickii PE=3 SV=1			2	99	RIEMGCAATCPTVK	Carbamidomethyl(C)@6; Carbamidomethyl(C)@10	missed R-I@1	0.0109383	1592.76	531.927	1592.75	531.923	3	13	1.1.1.2380.2	21.2497	15435	21.2774
2	13.46	13.46	59.78	54.35	52.17	sp|Q8UW28|3L23_HYDHA	Alpha-elapitoxin-Lh2a OS=Hydrophis hardwickii PE=3 SV=1			2	99	SWCDAFCGSR	Carbamidomethyl(C)@3; Carbamidomethyl(C)@7		-0.00188258	1244.47	623.241	1244.47	623.242	2	9	1.1.1.2694.7	33.585	11876	33.1671
2	13.46	13.46	59.78	54.35	52.17	sp|Q8UW28|3L23_HYDHA	Alpha-elapitoxin-Lh2a OS=Hydrophis hardwickii PE=3 SV=1			1.29243	99	DGIDITCC	Carbamidomethyl(C)@7; Carbamidomethyl(C)@8	cleaved C-A@C-term	-0.00327582	952.36	477.187	952.363	477.189	2	8	1.1.1.2586.3	29.3017	1894	29.332
2	13.46	13.46	59.78	54.35	52.17	sp|Q8UW28|3L23_HYDHA	Alpha-elapitoxin-Lh2a OS=Hydrophis hardwickii PE=3 SV=1			0.134896	30.13	VCFVK	Carbamidomethyl(C)@2		-0.00115821	651.34	326.677	651.341	326.678	2	7	1.1.1.2361.2	20.5012	86467	20.8459
2	13.46	13.46	59.78	54.35	52.17	sp|Q8UW28|3L23_HYDHA	Alpha-elapitoxin-Lh2a OS=Hydrophis hardwickii PE=3 SV=1			0.0227338	68.39	DGIDITCCATDNCNTYAN	Carbamidomethyl(C)@7; Carbamidomethyl(C)@8; Carbamidomethyl(C)@13	cleaved N-W@C-term	0.000915109	2076.78	1039.4	2076.78	1039.4	2	6	1.1.1.2645.5	31.6558	5056	31.6218
2	13.46	13.46	59.78	54.35	52.17	sp|Q8UW28|3L23_HYDHA	Alpha-elapitoxin-Lh2a OS=Hydrophis hardwickii PE=3 SV=1			0.00612309	12.61	KSWCDAF	Carbamidomethyl(C)@4	cleaved V-K@N-term; cleaved F-C@C-term; missed K-S@1	-0.00560243	912.374	457.195	912.38	457.197	2	6	1.1.1.2713.2	34.3222	7441	34.3158
2	13.46	13.46	59.78	54.35	52.17	sp|Q8UW28|3L23_HYDHA	Alpha-elapitoxin-Lh2a OS=Hydrophis hardwickii PE=3 SV=1			0	99	DGIDITCC	Carbamidomethyl(C)@7; Carbamidomethyl(C)@8	cleaved C-A@C-term	-0.00651063	952.356	477.185	952.363	477.189	2	7	1.1.1.2589.3	29.4212	2076	29.4514
2	13.46	13.46	59.78	54.35	52.17	sp|Q8UW28|3L23_HYDHA	Alpha-elapitoxin-Lh2a OS=Hydrophis hardwickii PE=3 SV=1			0	99	DGIDITCCATDNCNTY	Carbamidomethyl(C)@7; Carbamidomethyl(C)@8; Carbamidomethyl(C)@13	cleaved Y-A@C-term	0.000328382	1891.7	946.859	1891.7	946.858	2	11	1.1.1.2701.12	33.8754	15775	33.8438
2	13.46	13.46	59.78	54.35	52.17	sp|Q8UW28|3L23_HYDHA	Alpha-elapitoxin-Lh2a OS=Hydrophis hardwickii PE=3 SV=1			0	98.42	DGIDITCCATDNCNTY	Carbamidomethyl(C)@7; Carbamidomethyl(C)@8; Carbamidomethyl(C)@13	cleaved Y-A@C-term	0.000328382	1891.7	946.859	1891.7	946.858	2	7	1.1.1.2700.13	33.8386	15751	33.8438
2	13.46	13.46	59.78	54.35	52.17	sp|Q8UW28|3L23_HYDHA	Alpha-elapitoxin-Lh2a OS=Hydrophis hardwickii PE=3 SV=1			0	0	DGIDITCCATDNCNTY	Carbamidomethyl(C)@7; Carbamidomethyl(C)@8; Carbamidomethyl(C)@13	cleaved Y-A@C-term	0.000328382	1891.7	946.859	1891.7	946.858	2	4	1.1.1.2697.13	33.7195	15775	33.8438
2	13.46	13.46	59.78	54.35	52.17	sp|Q8UW28|3L23_HYDHA	Alpha-elapitoxin-Lh2a OS=Hydrophis hardwickii PE=3 SV=1			0	0	DGIDITCCATDNCNTY	Carbamidomethyl(C)@7; Carbamidomethyl(C)@8; Carbamidomethyl(C)@13	cleaved Y-A@C-term	0.0177841	1891.72	946.867	1891.7	946.858	2	5	1.1.1.2714.7	34.3841	3608	34.4335
2	13.46	13.46	59.78	54.35	52.17	sp|Q8UW28|3L23_HYDHA	Alpha-elapitoxin-Lh2a OS=Hydrophis hardwickii PE=3 SV=1			0	0	DGIDITCCATDNCNTYAN	Carbamidomethyl(C)@7; Carbamidomethyl(C)@8; Carbamidomethyl(C)@13	cleaved N-W@C-term	0.0235373	2076.81	693.276	2076.78	693.268	3	4	1.1.1.2648.7	31.7587	1446	31.7397
2	13.46	13.46	59.78	54.35	52.17	sp|Q8UW28|3L23_HYDHA	Alpha-elapitoxin-Lh2a OS=Hydrophis hardwickii PE=3 SV=1			0	99	IEMGCAATCPTVK	Oxidation(M)@3; Carbamidomethyl(C)@5; Carbamidomethyl(C)@9		0.000679267	1452.64	727.328	1452.64	727.328	2	16	1.1.1.2277.12	17.1951	60228	17.3229
2	13.46	13.46	59.78	54.35	52.17	sp|Q8UW28|3L23_HYDHA	Alpha-elapitoxin-Lh2a OS=Hydrophis hardwickii PE=3 SV=1			0	99	IEMGCAATCPTVK	Oxidation(M)@3; Carbamidomethyl(C)@5; Carbamidomethyl(C)@9		0.000679267	1452.64	727.328	1452.64	727.328	2	19	1.1.1.2278.12	17.2352	60228	17.3229
2	13.46	13.46	59.78	54.35	52.17	sp|Q8UW28|3L23_HYDHA	Alpha-elapitoxin-Lh2a OS=Hydrophis hardwickii PE=3 SV=1			0	99	IEMGCAATCPTVK	Oxidation(M)@3; Carbamidomethyl(C)@5; Carbamidomethyl(C)@9		0.000679267	1452.64	727.328	1452.64	727.328	2	16	1.1.1.2281.13	17.3575	60228	17.3229
2	13.46	13.46	59.78	54.35	52.17	sp|Q8UW28|3L23_HYDHA	Alpha-elapitoxin-Lh2a OS=Hydrophis hardwickii PE=3 SV=1			0	99	IEMGCAATCPTVK	Oxidation(M)@3; Carbamidomethyl(C)@5; Carbamidomethyl(C)@9		0.000679267	1452.64	727.328	1452.64	727.328	2	17	1.1.1.2282.12	17.3947	60228	17.3229
2	13.46	13.46	59.78	54.35	52.17	sp|Q8UW28|3L23_HYDHA	Alpha-elapitoxin-Lh2a OS=Hydrophis hardwickii PE=3 SV=1			0	99	IEMGCAATCPTVK	Oxidation(M)@3; Carbamidomethyl(C)@5; Carbamidomethyl(C)@9		0.000801335	1452.64	727.328	1452.64	727.328	2	12	1.1.1.2287.10	17.5896	60228	17.3229
2	13.46	13.46	59.78	54.35	52.17	sp|Q8UW28|3L23_HYDHA	Alpha-elapitoxin-Lh2a OS=Hydrophis hardwickii PE=3 SV=1			0	99	IEMGCAATCPTVK	Carbamidomethyl(C)@5; Carbamidomethyl(C)@9		-0.00312833	1436.64	719.329	1436.65	719.33	2	15	1.1.1.2428.7	23.1048	927513	23.2769
2	13.46	13.46	59.78	54.35	52.17	sp|Q8UW28|3L23_HYDHA	Alpha-elapitoxin-Lh2a OS=Hydrophis hardwickii PE=3 SV=1			0	99	IEMGCAATCPTVK	Carbamidomethyl(C)@5; Carbamidomethyl(C)@9		0.00224267	1436.65	719.332	1436.65	719.33	2	16	1.1.1.2429.10	23.1464	305760	23.2769
2	13.46	13.46	59.78	54.35	52.17	sp|Q8UW28|3L23_HYDHA	Alpha-elapitoxin-Lh2a OS=Hydrophis hardwickii PE=3 SV=1			0	99	IEMGCAATCPTVK	Carbamidomethyl(C)@5; Carbamidomethyl(C)@9		-0.00312833	1436.64	719.329	1436.65	719.33	2	21	1.1.1.2433.9	23.301	931864	23.2769
2	13.46	13.46	59.78	54.35	52.17	sp|Q8UW28|3L23_HYDHA	Alpha-elapitoxin-Lh2a OS=Hydrophis hardwickii PE=3 SV=1			0	99	IEMGCAATCPTVK	Carbamidomethyl(C)@5; Carbamidomethyl(C)@9		-0.00312833	1436.64	719.329	1436.65	719.33	2	21	1.1.1.2434.5	23.3353	931864	23.2769
2	13.46	13.46	59.78	54.35	52.17	sp|Q8UW28|3L23_HYDHA	Alpha-elapitoxin-Lh2a OS=Hydrophis hardwickii PE=3 SV=1			0	99	IEMGCAATCPTVK	Carbamidomethyl(C)@5; Carbamidomethyl(C)@9		-0.00312833	1436.64	719.329	1436.65	719.33	2	21	1.1.1.2438.3	23.4918	931864	23.2769
2	13.46	13.46	59.78	54.35	52.17	sp|Q8UW28|3L23_HYDHA	Alpha-elapitoxin-Lh2a OS=Hydrophis hardwickii PE=3 SV=1			0	99	IEMGCAATCPTVK	Carbamidomethyl(C)@5; Carbamidomethyl(C)@9		-0.00129731	1436.64	719.33	1436.65	719.33	2	21	1.1.1.2443.3	23.7019	931864	23.2769
2	13.46	13.46	59.78	54.35	52.17	sp|Q8UW28|3L23_HYDHA	Alpha-elapitoxin-Lh2a OS=Hydrophis hardwickii PE=3 SV=1			0	99	IEMGCAATCPTVK	Carbamidomethyl(C)@5; Carbamidomethyl(C)@9		-0.00215178	1436.64	719.329	1436.65	719.33	2	15	1.1.1.2448.3	23.8868	12448	23.9021
2	13.46	13.46	59.78	54.35	52.17	sp|Q8UW28|3L23_HYDHA	Alpha-elapitoxin-Lh2a OS=Hydrophis hardwickii PE=3 SV=1			0	99	IEMGCAATCPTVK	Carbamidomethyl(C)@5; Carbamidomethyl(C)@9		0.00627091	1436.65	719.333	1436.65	719.33	2	14	1.1.1.2449.7	23.9361	32090	23.8242
2	13.46	13.46	59.78	54.35	52.17	sp|Q8UW28|3L23_HYDHA	Alpha-elapitoxin-Lh2a OS=Hydrophis hardwickii PE=3 SV=1			0	99	IEMGCAATCPTVK	Carbamidomethyl(C)@5; Carbamidomethyl(C)@9		0.0160363	1436.66	719.338	1436.65	719.33	2	14	1.1.1.2453.8	24.0925	13764	24.0977
2	13.46	13.46	59.78	54.35	52.17	sp|Q8UW28|3L23_HYDHA	Alpha-elapitoxin-Lh2a OS=Hydrophis hardwickii PE=3 SV=1			0	99	IEMGCAATCPTVK	Carbamidomethyl(C)@5; Carbamidomethyl(C)@9		0.999905	1437.65	719.83	1436.65	719.33	2	14	1.1.1.2471.5	24.7859	4449	24.7596
2	13.46	13.46	59.78	54.35	52.17	sp|Q8UW28|3L23_HYDHA	Alpha-elapitoxin-Lh2a OS=Hydrophis hardwickii PE=3 SV=1			0	99	IEMGCAATCPTVK	Carbamidomethyl(C)@5; Carbamidomethyl(C)@9		0.00431782	1436.65	719.332	1436.65	719.33	2	10	1.1.1.2480.4	25.1289	5261	25.1101
2	13.46	13.46	59.78	54.35	52.17	sp|Q8UW28|3L23_HYDHA	Alpha-elapitoxin-Lh2a OS=Hydrophis hardwickii PE=3 SV=1			0	99	IEMGCAATCPTVK	Carbamidomethyl(C)@5; Carbamidomethyl(C)@9		1.00991	1437.66	719.835	1436.65	719.33	2	12	1.1.1.2510.8	26.3174	1848	26.3226
2	13.46	13.46	59.78	54.35	52.17	sp|Q8UW28|3L23_HYDHA	Alpha-elapitoxin-Lh2a OS=Hydrophis hardwickii PE=3 SV=1			0	99	IEMGCAATCPTVK	Carbamidomethyl(C)@5; Carbamidomethyl(C)@9		-0.00349453	1436.64	719.329	1436.65	719.33	2	8	1.1.1.2520.9	26.7018	1806	26.717
2	13.46	13.46	59.78	54.35	52.17	sp|Q8UW28|3L23_HYDHA	Alpha-elapitoxin-Lh2a OS=Hydrophis hardwickii PE=3 SV=1			0	99	IEMGCAATCPTVK	Carbamidomethyl(C)@5; Carbamidomethyl(C)@9		0.00505023	1436.65	719.333	1436.65	719.33	2	9	1.1.1.2500.7	25.9158	3630	25.8919
2	13.46	13.46	59.78	54.35	52.17	sp|Q8UW28|3L23_HYDHA	Alpha-elapitoxin-Lh2a OS=Hydrophis hardwickii PE=3 SV=1			0	99	IEMGCAATCPTVK	Carbamidomethyl(C)@5; Carbamidomethyl(C)@9		0.0215294	1436.67	719.341	1436.65	719.33	2	7	1.1.1.2511.10	26.3492	1994	26.3226
2	13.46	13.46	59.78	54.35	52.17	sp|Q8UW28|3L23_HYDHA	Alpha-elapitoxin-Lh2a OS=Hydrophis hardwickii PE=3 SV=1			0	99	IEMGCAATCPTVK	Carbamidomethyl(C)@5; Carbamidomethyl(C)@9		0.00602678	1436.65	719.333	1436.65	719.33	2	6	1.1.1.2557.9	28.1622	1142	28.1375
2	13.46	13.46	59.78	54.35	52.17	sp|Q8UW28|3L23_HYDHA	Alpha-elapitoxin-Lh2a OS=Hydrophis hardwickii PE=3 SV=1			0	99	IEMGCAATCPTVK	Oxidation(M)@3; Carbamidomethyl(C)@5; Carbamidomethyl(C)@9		0.00141168	1452.64	727.329	1452.64	727.328	2	8	1.1.1.2273.11	17.0326	51051	17.3229
2	13.46	13.46	59.78	54.35	52.17	sp|Q8UW28|3L23_HYDHA	Alpha-elapitoxin-Lh2a OS=Hydrophis hardwickii PE=3 SV=1			0	99	IEMGCAATCPTVK	Carbamidomethyl(C)@5; Carbamidomethyl(C)@9		-0.0200958	1436.63	719.32	1436.65	719.33	2	6	1.1.1.2533.9	27.2154	1470	27.1912
2	13.46	13.46	59.78	54.35	52.17	sp|Q8UW28|3L23_HYDHA	Alpha-elapitoxin-Lh2a OS=Hydrophis hardwickii PE=3 SV=1			0	17.54	IEMGCAATCPTVK	Carbamidomethyl(C)@5; Carbamidomethyl(C)@9		-0.00691243	1436.64	719.327	1436.65	719.33	2	5	1.1.1.2572.9	28.7588	600	28.7342
2	13.46	13.46	59.78	54.35	52.17	sp|Q8UW28|3L23_HYDHA	Alpha-elapitoxin-Lh2a OS=Hydrophis hardwickii PE=3 SV=1			0	0	IEMGCAATCPTVK	Oxidation(M)@3; Carbamidomethyl(C)@5; Carbamidomethyl(C)@9		0.00189995	1452.64	727.329	1452.64	727.328	2	5	1.1.1.2272.12	16.9952	51051	17.3229
2	13.46	13.46	59.78	54.35	52.17	sp|Q8UW28|3L23_HYDHA	Alpha-elapitoxin-Lh2a OS=Hydrophis hardwickii PE=3 SV=1			0	0	IEMGCAATCPTVK	Oxidation(M)@3; Carbamidomethyl(C)@5; Carbamidomethyl(C)@9		0.00695597	1452.65	485.223	1452.64	485.221	3	4	1.1.1.2281.5	17.3375	28292	17.5625
2	13.46	13.46	59.78	54.35	52.17	sp|Q8UW28|3L23_HYDHA	Alpha-elapitoxin-Lh2a OS=Hydrophis hardwickii PE=3 SV=1			0	0	IEMGCAATCPTVK	Oxidation(M)@3; Carbamidomethyl(C)@5; Carbamidomethyl(C)@9		0.00763714	1452.65	727.332	1452.64	727.328	2	3	1.1.1.2295.10	17.9094	7752	18.1206
2	13.46	13.46	59.78	54.35	52.17	sp|Q8UW28|3L23_HYDHA	Alpha-elapitoxin-Lh2a OS=Hydrophis hardwickii PE=3 SV=1			0	0	IEMGCAATCPTVK	Carbamidomethyl(C)@5; Carbamidomethyl(C)@9		-0.00129731	1436.64	719.33	1436.65	719.33	2	4	1.1.1.2526.9	26.9393	2109	26.8752
2	13.46	13.46	59.78	54.35	52.17	sp|Q8UW28|3L23_HYDHA	Alpha-elapitoxin-Lh2a OS=Hydrophis hardwickii PE=3 SV=1			0	0	IEMGCAATCPTVK	Carbamidomethyl(C)@5; Carbamidomethyl(C)@9		-0.00154144	1436.64	719.33	1436.65	719.33	2	5	1.1.1.2527.9	26.9786	2140	26.8358
2	13.46	13.46	59.78	54.35	52.17	sp|Q8UW28|3L23_HYDHA	Alpha-elapitoxin-Lh2a OS=Hydrophis hardwickii PE=3 SV=1			0	0	IEMGCAATCPTVK	Carbamidomethyl(C)@5; Carbamidomethyl(C)@9		-0.0093538	1436.64	719.326	1436.65	719.33	2	3	1.1.1.2532.7	27.171	1319	27.1912
2	13.46	13.46	59.78	54.35	52.17	sp|Q8UW28|3L23_HYDHA	Alpha-elapitoxin-Lh2a OS=Hydrophis hardwickii PE=3 SV=1			0	0	IEMGCAATCPTVK	Carbamidomethyl(C)@5; Carbamidomethyl(C)@9		0.00382955	1436.65	719.332	1436.65	719.33	2	4	1.1.1.2546.6	27.7191	2822	27.7812
2	13.46	13.46	59.78	54.35	52.17	sp|Q8UW28|3L23_HYDHA	Alpha-elapitoxin-Lh2a OS=Hydrophis hardwickii PE=3 SV=1			0	0	IEMGCAATCPTVK	Carbamidomethyl(C)@5; Carbamidomethyl(C)@9		0.000899918	1436.65	719.331	1436.65	719.33	2	3	1.1.1.2552.8	27.961	1266	27.9392
2	13.46	13.46	59.78	54.35	52.17	sp|Q8UW28|3L23_HYDHA	Alpha-elapitoxin-Lh2a OS=Hydrophis hardwickii PE=3 SV=1			0	0	IEMGCAATCPTVK	Carbamidomethyl(C)@5; Carbamidomethyl(C)@9		-0.00227385	1436.64	719.329	1436.65	719.33	2	3	1.1.1.2562.8	28.3584	1250	28.3364
2	13.46	13.46	59.78	54.35	52.17	sp|Q8UW28|3L23_HYDHA	Alpha-elapitoxin-Lh2a OS=Hydrophis hardwickii PE=3 SV=1			0	0	IEMGCAATCPTVK	Carbamidomethyl(C)@5; Carbamidomethyl(C)@9		-0.0103303	1436.64	719.325	1436.65	719.33	2	4	1.1.1.2575.8	28.8755	779	28.8536
2	13.46	13.46	59.78	54.35	52.17	sp|Q8UW28|3L23_HYDHA	Alpha-elapitoxin-Lh2a OS=Hydrophis hardwickii PE=3 SV=1			0	0	IEMGCAATCPTVK	Delta:H(2)C(2)@N-term; Carbamidomethyl(C)@5; Carbamidomethyl(C)@9		-0.013287	1462.65	732.332	1462.66	732.338	2	6	1.1.1.2577.6	28.9503	1951	29.013
2	13.46	13.46	59.78	54.35	52.17	sp|Q8UW28|3L23_HYDHA	Alpha-elapitoxin-Lh2a OS=Hydrophis hardwickii PE=3 SV=1			0	0	IEMGCAATCPTVK	Carbamidomethyl(C)@5; Carbamidomethyl(C)@9		-0.00556969	1436.64	719.328	1436.65	719.33	2	3	1.1.1.2585.8	29.2745	1872	29.1726
2	13.46	13.46	59.78	54.35	52.17	sp|Q8UW28|3L23_HYDHA	Alpha-elapitoxin-Lh2a OS=Hydrophis hardwickii PE=3 SV=1			0	0	IEMGCAATCPTVK	Carbamidomethyl(C)@5; Carbamidomethyl(C)@9		0.0336141	1436.68	719.347	1436.65	719.33	2	4	1.1.1.2618.10	30.5864	1716	30.4797
2	13.46	13.46	59.78	54.35	52.17	sp|Q8UW28|3L23_HYDHA	Alpha-elapitoxin-Lh2a OS=Hydrophis hardwickii PE=3 SV=1			0	0	IEMGCAATCPTVK	Carbamidomethyl(C)@5; Carbamidomethyl(C)@9		0.0275107	1436.67	719.344	1436.65	719.33	2	3	1.1.1.2621.10	30.7054	1202	30.639
2	13.46	13.46	59.78	54.35	52.17	sp|Q8UW28|3L23_HYDHA	Alpha-elapitoxin-Lh2a OS=Hydrophis hardwickii PE=3 SV=1			0	0	IEMGCAATCPTVK	Carbamidomethyl(C)@5; Carbamidomethyl(C)@9		0.00505023	1436.65	719.333	1436.65	719.33	2	3	1.1.1.2680.9	33.0334	915	33.0093
2	13.46	13.46	59.78	54.35	52.17	sp|Q8UW28|3L23_HYDHA	Alpha-elapitoxin-Lh2a OS=Hydrophis hardwickii PE=3 SV=1			0	0	KSWCDAF	Carbamidomethyl(C)@4	cleaved V-K@N-term; cleaved F-C@C-term; missed K-S@1	-0.00438175	912.376	457.195	912.38	457.197	2	5	1.1.1.2718.2	34.5191	6768	34.3943
2	13.46	13.46	59.78	54.35	52.17	sp|Q8UW28|3L23_HYDHA	Alpha-elapitoxin-Lh2a OS=Hydrophis hardwickii PE=3 SV=1			0	99	LSCYLGYK	Carbamidomethyl(C)@3	cleaved S-L@N-term	-0.00214735	1002.48	502.248	1002.48	502.25	2	13	1.1.1.2538.5	27.4022	391972	27.5058
2	13.46	13.46	59.78	54.35	52.17	sp|Q8UW28|3L23_HYDHA	Alpha-elapitoxin-Lh2a OS=Hydrophis hardwickii PE=3 SV=1			0	99	LSCYLGYK	Carbamidomethyl(C)@3	cleaved S-L@N-term	-0.00214735	1002.48	502.248	1002.48	502.25	2	12	1.1.1.2542.2	27.5517	391972	27.5058
2	13.46	13.46	59.78	54.35	52.17	sp|Q8UW28|3L23_HYDHA	Alpha-elapitoxin-Lh2a OS=Hydrophis hardwickii PE=3 SV=1			0	99	LSCYLGYK	Carbamidomethyl(C)@3	cleaved S-L@N-term	0.000843321	1002.49	502.25	1002.48	502.25	2	10	1.1.1.2552.5	27.9535	245030	27.5451
2	13.46	13.46	59.78	54.35	52.17	sp|Q8UW28|3L23_HYDHA	Alpha-elapitoxin-Lh2a OS=Hydrophis hardwickii PE=3 SV=1			0	99	LSCYLGYK	Carbamidomethyl(C)@3	cleaved S-L@N-term	0.00340675	1002.49	502.251	1002.48	502.25	2	8	1.1.1.2562.3	28.3459	14112	28.3762
2	13.46	13.46	59.78	54.35	52.17	sp|Q8UW28|3L23_HYDHA	Alpha-elapitoxin-Lh2a OS=Hydrophis hardwickii PE=3 SV=1			0	99	LSCYLGYK	Carbamidomethyl(C)@3	cleaved S-L@N-term	0.00340675	1002.49	502.251	1002.48	502.25	2	8	1.1.1.2563.3	28.3857	14112	28.3762
2	13.46	13.46	59.78	54.35	52.17	sp|Q8UW28|3L23_HYDHA	Alpha-elapitoxin-Lh2a OS=Hydrophis hardwickii PE=3 SV=1			0	99	LSCYLGYK	Carbamidomethyl(C)@3	cleaved S-L@N-term	0.00981534	1002.49	502.254	1002.48	502.25	2	6	1.1.1.2577.2	28.9403	4820	28.933
2	13.46	13.46	59.78	54.35	52.17	sp|Q8UW28|3L23_HYDHA	Alpha-elapitoxin-Lh2a OS=Hydrophis hardwickii PE=3 SV=1			0	99	LSCYLGYK	Carbamidomethyl(C)@3	cleaved S-L@N-term	-0.00214735	1002.48	502.248	1002.48	502.25	2	10	1.1.1.2537.2	27.3554	391972	27.5058
2	13.46	13.46	59.78	54.35	52.17	sp|Q8UW28|3L23_HYDHA	Alpha-elapitoxin-Lh2a OS=Hydrophis hardwickii PE=3 SV=1			0	98.42	LSCYLGYK	Carbamidomethyl(C)@3	cleaved S-L@N-term	-0.00214735	1002.48	502.248	1002.48	502.25	2	10	1.1.1.2547.4	27.7535	391972	27.5058
2	13.46	13.46	59.78	54.35	52.17	sp|Q8UW28|3L23_HYDHA	Alpha-elapitoxin-Lh2a OS=Hydrophis hardwickii PE=3 SV=1			0	98.42	LSCYLGYK	Carbamidomethyl(C)@3	cleaved S-L@N-term	0.00181987	1002.49	502.25	1002.48	502.25	2	5	1.1.1.2605.2	30.0497	2295	30.0031
2	13.46	13.46	59.78	54.35	52.17	sp|Q8UW28|3L23_HYDHA	Alpha-elapitoxin-Lh2a OS=Hydrophis hardwickii PE=3 SV=1			0	98.42	LSCYLGYK	Carbamidomethyl(C)@3	cleaved S-L@N-term	0.00304055	1002.49	502.251	1002.48	502.25	2	5	1.1.1.2617.3	30.5293	1025	30.5595
2	13.46	13.46	59.78	54.35	52.17	sp|Q8UW28|3L23_HYDHA	Alpha-elapitoxin-Lh2a OS=Hydrophis hardwickii PE=3 SV=1			0	63.78	LSCYLGYK	Carbamidomethyl(C)@3	cleaved S-L@N-term	0.00340675	1002.49	502.251	1002.48	502.25	2	6	1.1.1.2568.4	28.5873	10176	28.4957
2	13.46	13.46	59.78	54.35	52.17	sp|Q8UW28|3L23_HYDHA	Alpha-elapitoxin-Lh2a OS=Hydrophis hardwickii PE=3 SV=1			0	18.18	LSCYLGYK	Carbamidomethyl(C)@3	cleaved S-L@N-term	0.00243021	1002.49	502.251	1002.48	502.25	2	7	1.1.1.2557.6	28.1547	82226	27.7418
2	13.46	13.46	59.78	54.35	52.17	sp|Q8UW28|3L23_HYDHA	Alpha-elapitoxin-Lh2a OS=Hydrophis hardwickii PE=3 SV=1			0	17.54	LSCYLGYK	Carbamidomethyl(C)@3	cleaved S-L@N-term	0.00523778	1002.49	502.252	1002.48	502.25	2	5	1.1.1.2582.2	29.1398	4256	29.0927
2	13.46	13.46	59.78	54.35	52.17	sp|Q8UW28|3L23_HYDHA	Alpha-elapitoxin-Lh2a OS=Hydrophis hardwickii PE=3 SV=1			0	1.028	LSCYLGYK	Carbamidomethyl(C)@3	cleaved S-L@N-term	-0.000743566	1002.48	502.249	1002.48	502.25	2	5	1.1.1.2532.4	27.1635	75791	27.5058
2	13.46	13.46	59.78	54.35	52.17	sp|Q8UW28|3L23_HYDHA	Alpha-elapitoxin-Lh2a OS=Hydrophis hardwickii PE=3 SV=1			0	0	LSCYLGYK	Carbamidomethyl(C)@3	cleaved S-L@N-term	0.00340675	1002.49	502.251	1002.48	502.25	2	5	1.1.1.2567.2	28.5425	10176	28.4957
2	13.46	13.46	59.78	54.35	52.17	sp|Q8UW28|3L23_HYDHA	Alpha-elapitoxin-Lh2a OS=Hydrophis hardwickii PE=3 SV=1			0	0	LSCYLGYK	Carbamidomethyl(C)@3	cleaved S-L@N-term	0.00285745	1002.49	502.251	1002.48	502.25	2	5	1.1.1.2572.3	28.7438	6765	28.6945
2	13.46	13.46	59.78	54.35	52.17	sp|Q8UW28|3L23_HYDHA	Alpha-elapitoxin-Lh2a OS=Hydrophis hardwickii PE=3 SV=1			0	0	LSCYLGYK	Carbamidomethyl(C)@3	cleaved S-L@N-term	0.00181987	1002.49	502.25	1002.48	502.25	2	3	1.1.1.2587.3	29.3416	2946	29.2922
2	13.46	13.46	59.78	54.35	52.17	sp|Q8UW28|3L23_HYDHA	Alpha-elapitoxin-Lh2a OS=Hydrophis hardwickii PE=3 SV=1			0	0	LSCYLGYK	Carbamidomethyl(C)@3	cleaved S-L@N-term	0.00145366	1002.49	502.25	1002.48	502.25	2	4	1.1.1.2608.3	30.1714	2398	30.2017
2	13.46	13.46	59.78	54.35	52.17	sp|Q8UW28|3L23_HYDHA	Alpha-elapitoxin-Lh2a OS=Hydrophis hardwickii PE=3 SV=1			0	99	RIEMGCAATCPTVK	Carbamidomethyl(C)@6; Carbamidomethyl(C)@10	missed R-I@1	1.03338	1593.78	532.268	1592.75	531.923	3	15	1.1.1.2379.3	21.213	12213	21.2774
2	13.46	13.46	59.78	54.35	52.17	sp|Q8UW28|3L23_HYDHA	Alpha-elapitoxin-Lh2a OS=Hydrophis hardwickii PE=3 SV=1			0	81.36	RIEMGCAATCPTVK	Carbamidomethyl(C)@6; Carbamidomethyl(C)@10	missed R-I@1	1.03338	1593.78	532.268	1592.75	531.923	3	13	1.1.1.2384.2	21.4041	12213	21.2774
2	13.46	13.46	59.78	54.35	52.17	sp|Q8UW28|3L23_HYDHA	Alpha-elapitoxin-Lh2a OS=Hydrophis hardwickii PE=3 SV=1			0	0	SWCDAF	Carbamidomethyl(C)@3	cleaved F-C@C-term	0.000425411	784.285	393.15	784.285	393.15	2	6	1.1.1.2869.2	40.4917	17723	40.6835
2	13.46	13.46	59.78	54.35	52.17	sp|Q8UW28|3L23_HYDHA	Alpha-elapitoxin-Lh2a OS=Hydrophis hardwickii PE=3 SV=1			0	0	SWCDAF	Carbamidomethyl(C)@3	cleaved F-C@C-term	0.000425411	784.285	393.15	784.285	393.15	2	5	1.1.1.2870.2	40.5314	17723	40.6835
2	13.46	13.46	59.78	54.35	52.17	sp|Q8UW28|3L23_HYDHA	Alpha-elapitoxin-Lh2a OS=Hydrophis hardwickii PE=3 SV=1			0	0	SWCDAF	Carbamidomethyl(C)@3	cleaved F-C@C-term	0.000425411	784.285	393.15	784.285	393.15	2	6	1.1.1.2874.2	40.6907	17723	40.6835
2	13.46	13.46	59.78	54.35	52.17	sp|Q8UW28|3L23_HYDHA	Alpha-elapitoxin-Lh2a OS=Hydrophis hardwickii PE=3 SV=1			0	0	SWCDAF	Carbamidomethyl(C)@3	cleaved F-C@C-term	0.00364469	784.289	393.152	784.285	393.15	2	6	1.1.1.2876.2	40.7706	17160	40.7633
2	13.46	13.46	59.78	54.35	52.17	sp|Q8UW28|3L23_HYDHA	Alpha-elapitoxin-Lh2a OS=Hydrophis hardwickii PE=3 SV=1			0	0	SWCDAF	Carbamidomethyl(C)@3	cleaved F-C@C-term	0.00364469	784.289	393.152	784.285	393.15	2	6	1.1.1.2879.2	40.8905	12631	40.8831
2	13.46	13.46	59.78	54.35	52.17	sp|Q8UW28|3L23_HYDHA	Alpha-elapitoxin-Lh2a OS=Hydrophis hardwickii PE=3 SV=1			0	99	SWCDAFCGSR	Carbamidomethyl(C)@3; Carbamidomethyl(C)@7		0.00129119	1244.47	623.243	1244.47	623.242	2	12	1.1.1.2672.11	32.7224	41298	32.8908
2	13.46	13.46	59.78	54.35	52.17	sp|Q8UW28|3L23_HYDHA	Alpha-elapitoxin-Lh2a OS=Hydrophis hardwickii PE=3 SV=1			0	99	SWCDAFCGSR	Carbamidomethyl(C)@3; Carbamidomethyl(C)@7		0.00214566	1244.47	623.244	1244.47	623.242	2	12	1.1.1.2676.10	32.8781	93050	32.8908
2	13.46	13.46	59.78	54.35	52.17	sp|Q8UW28|3L23_HYDHA	Alpha-elapitoxin-Lh2a OS=Hydrophis hardwickii PE=3 SV=1			0	99	SWCDAFCGSR	Carbamidomethyl(C)@3; Carbamidomethyl(C)@7		0.00214566	1244.47	623.244	1244.47	623.242	2	12	1.1.1.2677.6	32.9076	93050	32.8908
2	13.46	13.46	59.78	54.35	52.17	sp|Q8UW28|3L23_HYDHA	Alpha-elapitoxin-Lh2a OS=Hydrophis hardwickii PE=3 SV=1			0	23.82	SWCDAFCGSR	Carbamidomethyl(C)@3; Carbamidomethyl(C)@7		0.00214566	1244.47	623.244	1244.47	623.242	2	9	1.1.1.2681.7	33.0679	93050	32.8908
2	13.46	13.46	59.78	54.35	52.17	sp|Q8UW28|3L23_HYDHA	Alpha-elapitoxin-Lh2a OS=Hydrophis hardwickii PE=3 SV=1			0	20.88	SWCDAFCGSR	Carbamidomethyl(C)@3; Carbamidomethyl(C)@7		0.002756	1244.47	623.244	1244.47	623.242	2	8	1.1.1.2671.9	32.6775	93050	32.8908
2	13.46	13.46	59.78	54.35	52.17	sp|Q8UW28|3L23_HYDHA	Alpha-elapitoxin-Lh2a OS=Hydrophis hardwickii PE=3 SV=1			0	17.54	SWCDAFCGSR	Carbamidomethyl(C)@3; Carbamidomethyl(C)@7		0.00458702	1244.47	623.245	1244.47	623.242	2	5	1.1.1.2581.4	29.1049	1722	29.053
2	13.46	13.46	59.78	54.35	52.17	sp|Q8UW28|3L23_HYDHA	Alpha-elapitoxin-Lh2a OS=Hydrophis hardwickii PE=3 SV=1			0	0	SWCDAFCGSR	Carbamidomethyl(C)@3; Carbamidomethyl(C)@7; Methyl(S)@9; Oxidation(R)@10		0.0067816	1274.49	638.251	1274.48	638.248	2	12	1.1.1.2677.8	32.9126	41767	33.0486
2	13.46	13.46	59.78	54.35	52.17	sp|Q8UW28|3L23_HYDHA	Alpha-elapitoxin-Lh2a OS=Hydrophis hardwickii PE=3 SV=1			0	0	SWCDAFCGSR	Carbamidomethyl(C)@3; Carbamidomethyl(C)@7		0.00617391	1244.48	623.245	1244.47	623.242	2	5	1.1.1.2691.6	33.4631	25369	33.0486
2	13.46	13.46	59.78	54.35	52.17	sp|Q8UW28|3L23_HYDHA	Alpha-elapitoxin-Lh2a OS=Hydrophis hardwickii PE=3 SV=1			0	0	SWCDAFCGSR	Carbamidomethyl(C)@3; Carbamidomethyl(C)@7		0.00312221	1244.47	623.244	1244.47	623.242	2	3	1.1.1.2698.8	33.7466	2492	33.7248
2	13.46	13.46	59.78	54.35	52.17	sp|Q8UW28|3L23_HYDHA	Alpha-elapitoxin-Lh2a OS=Hydrophis hardwickii PE=3 SV=1			0	23.82	VCFVK	Carbamidomethyl(C)@2		6.24711e-05	651.341	326.678	651.341	326.678	2	7	1.1.1.2365.2	20.6556	77400	20.9637
2	13.46	13.46	59.78	54.35	52.17	sp|Q8UW28|3L23_HYDHA	Alpha-elapitoxin-Lh2a OS=Hydrophis hardwickii PE=3 SV=1			0	12.87	VCFVK	Carbamidomethyl(C)@2		-0.000730974	651.341	326.678	651.341	326.678	2	7	1.1.1.2369.2	20.8131	77678	20.9637
2	13.46	13.46	59.78	54.35	52.17	sp|Q8UW28|3L23_HYDHA	Alpha-elapitoxin-Lh2a OS=Hydrophis hardwickii PE=3 SV=1			0	12.87	VCFVK	Carbamidomethyl(C)@2		-0.000730974	651.341	326.678	651.341	326.678	2	7	1.1.1.2374.2	21.0094	77400	20.9637
2	13.46	13.46	59.78	54.35	52.17	sp|Q8UW28|3L23_HYDHA	Alpha-elapitoxin-Lh2a OS=Hydrophis hardwickii PE=3 SV=1			0	2.638	VCFVK	Carbamidomethyl(C)@2		-0.000730974	651.341	326.678	651.341	326.678	2	7	1.1.1.2370.2	20.8523	77678	20.9637
2	13.46	13.46	59.78	54.35	52.17	sp|Q8UW28|3L23_HYDHA	Alpha-elapitoxin-Lh2a OS=Hydrophis hardwickii PE=3 SV=1			0	0	VCFVK	Carbamidomethyl(C)@2		-0.000547872	651.341	326.678	651.341	326.678	2	7	1.1.1.2359.2	20.4482	68724	20.767
2	13.46	13.46	59.78	54.35	52.17	sp|Q8UW28|3L23_HYDHA	Alpha-elapitoxin-Lh2a OS=Hydrophis hardwickii PE=3 SV=1			0	0	VCFVK	Carbamidomethyl(C)@2		-0.000730974	651.341	326.678	651.341	326.678	2	7	1.1.1.2379.2	21.208	77400	20.9637
3	12.02	12.02	59.26	58.02	58.02	sp|P68416|3S11_HYDHA; sp|P68415|3S11_HYDSC; sp|P01437|3S11_HYDLA	Short neurotoxin 1 OS=Hydrophis hardwickii PE=1 SV=2; Short neurotoxin 1 OS=Hydrophis schistosus PE=1 SV=1; Short neurotoxin 1 OS=Hydrophis lapemoides PE=1 SV=1			2	99	GCGCPQVK	Carbamidomethyl(C)@2; Carbamidomethyl(C)@4	cleaved K-P@C-term	-0.0189562	904.371	453.193	904.39	453.202	2	7	1.1.1.2160.2	12.558	12297	12.5519
3	12.02	12.02	59.26	58.02	58.02	sp|P68416|3S11_HYDHA; sp|P68415|3S11_HYDSC; sp|P01437|3S11_HYDLA	Short neurotoxin 1 OS=Hydrophis hardwickii PE=1 SV=2; Short neurotoxin 1 OS=Hydrophis schistosus PE=1 SV=1; Short neurotoxin 1 OS=Hydrophis lapemoides PE=1 SV=1			2	99	GCGCPQVKPG	Carbamidomethyl(C)@2; Carbamidomethyl(C)@4	cleaved G-I@C-term	0.0145556	1058.48	530.246	1058.46	530.239	2	11	1.1.1.2185.4	13.5513	9097	13.5399
3	12.02	12.02	59.26	58.02	58.02	sp|P68416|3S11_HYDHA; sp|P68415|3S11_HYDSC; sp|P01437|3S11_HYDLA	Short neurotoxin 1 OS=Hydrophis hardwickii PE=1 SV=2; Short neurotoxin 1 OS=Hydrophis schistosus PE=1 SV=1; Short neurotoxin 1 OS=Hydrophis lapemoides PE=1 SV=1			2	99	GCGCPQVKPGIK	Carbamidomethyl(C)@2; Carbamidomethyl(C)@4		-0.00323854	1299.64	434.221	1299.64	434.222	3	15	1.1.1.2219.5	14.8936	1693420	15.0358
3	12.02	12.02	59.26	58.02	58.02	sp|P68416|3S11_HYDHA; sp|P68415|3S11_HYDSC; sp|P01437|3S11_HYDLA	Short neurotoxin 1 OS=Hydrophis hardwickii PE=1 SV=2; Short neurotoxin 1 OS=Hydrophis schistosus PE=1 SV=1; Short neurotoxin 1 OS=Hydrophis lapemoides PE=1 SV=1			2	99	LECCHTNECNN	Carbamidomethyl(C)@3; Carbamidomethyl(C)@4; Carbamidomethyl(C)@9		-0.00554606	1449.5	725.758	1449.51	725.761	2	17	1.1.1.2156.6	12.4121	1283667	12.4349
3	12.02	12.02	59.26	58.02	58.02	sp|P68416|3S11_HYDHA; sp|P68415|3S11_HYDSC; sp|P01437|3S11_HYDLA	Short neurotoxin 1 OS=Hydrophis hardwickii PE=1 SV=2; Short neurotoxin 1 OS=Hydrophis schistosus PE=1 SV=1; Short neurotoxin 1 OS=Hydrophis lapemoides PE=1 SV=1			2	99	MTCCNQQSSQPK	Carbamidomethyl(C)@3; Carbamidomethyl(C)@4	cleaved T-M@N-term	-0.0119524	1467.58	734.797	1467.59	734.802	2	13	1.1.1.2165.10	12.7749	22919	12.63
3	12.02	12.02	59.26	58.02	58.02	sp|P68416|3S11_HYDHA; sp|P68415|3S11_HYDSC; sp|P01437|3S11_HYDLA	Short neurotoxin 1 OS=Hydrophis hardwickii PE=1 SV=2; Short neurotoxin 1 OS=Hydrophis schistosus PE=1 SV=1; Short neurotoxin 1 OS=Hydrophis lapemoides PE=1 SV=1			2	99	TTTNCAESSCYK	Carbamidomethyl(C)@5; Carbamidomethyl(C)@10		-0.00611319	1420.55	711.284	1420.56	711.287	2	21	1.1.1.2180.9	13.3678	1097600	13.3439
3	12.02	12.02	59.26	58.02	58.02	sp|P68416|3S11_HYDHA; sp|P68415|3S11_HYDSC; sp|P01437|3S11_HYDLA	Short neurotoxin 1 OS=Hydrophis hardwickii PE=1 SV=2; Short neurotoxin 1 OS=Hydrophis schistosus PE=1 SV=1; Short neurotoxin 1 OS=Hydrophis lapemoides PE=1 SV=1			0.0163737	99	TTNCAESSCYK	Carbamidomethyl@N-term; Carbamidomethyl(C)@4; Carbamidomethyl(C)@9	cleaved T-T@N-term	-0.00324582	1376.53	689.273	1376.53	689.274	2	9	1.1.1.2177.6	13.242	6390	13.2648
3	12.02	12.02	59.26	58.02	58.02	sp|P68416|3S11_HYDHA; sp|P68415|3S11_HYDSC; sp|P01437|3S11_HYDLA	Short neurotoxin 1 OS=Hydrophis hardwickii PE=1 SV=2; Short neurotoxin 1 OS=Hydrophis schistosus PE=1 SV=1; Short neurotoxin 1 OS=Hydrophis lapemoides PE=1 SV=1			0.000434512	24.99	GCPQVKPGIK	Carbamidomethyl(C)@2	cleaved C-G@N-term	-0.00291591	1082.59	542.301	1082.59	542.303	2	8	1.1.1.2222.4	15.0156	46101	14.9968
3	12.02	12.02	59.26	58.02	58.02	sp|P68416|3S11_HYDHA; sp|P68415|3S11_HYDSC; sp|P01437|3S11_HYDLA	Short neurotoxin 1 OS=Hydrophis hardwickii PE=1 SV=2; Short neurotoxin 1 OS=Hydrophis schistosus PE=1 SV=1; Short neurotoxin 1 OS=Hydrophis lapemoides PE=1 SV=1			0	0	CCNQQSSQPKTTTNCAESSCYK	Carbamidomethyl(C)@1; Carbamidomethyl(C)@2; HexNAc(S)@7; Carbamidomethyl(C)@15; Carbamidomethyl(C)@20	cleaved T-C@N-term; missed K-T@10	-0.025113	2841.11	948.043	2841.13	948.051	3	10	1.1.1.2180.13	13.3779	8508	13.383
3	12.02	12.02	59.26	58.02	58.02	sp|P68416|3S11_HYDHA; sp|P68415|3S11_HYDSC; sp|P01437|3S11_HYDLA	Short neurotoxin 1 OS=Hydrophis hardwickii PE=1 SV=2; Short neurotoxin 1 OS=Hydrophis schistosus PE=1 SV=1; Short neurotoxin 1 OS=Hydrophis lapemoides PE=1 SV=1			0	0	CGCPQVKPGIK	Carbamidomethyl(C)@1; Carbamidomethyl(C)@3	cleaved G-C@N-term	0.0185963	1242.64	415.221	1242.62	415.214	3	7	1.1.1.2190.3	13.746	12565	13.8155
3	12.02	12.02	59.26	58.02	58.02	sp|P68416|3S11_HYDHA; sp|P68415|3S11_HYDSC; sp|P01437|3S11_HYDLA	Short neurotoxin 1 OS=Hydrophis hardwickii PE=1 SV=2; Short neurotoxin 1 OS=Hydrophis schistosus PE=1 SV=1; Short neurotoxin 1 OS=Hydrophis lapemoides PE=1 SV=1			0	0	CGCPQVKPGIK	Carbamidomethyl(C)@1; Carbamidomethyl(C)@3	cleaved G-C@N-term	0.0187601	1242.64	622.327	1242.62	622.318	2	4	1.1.1.2194.5	13.9082	7204	13.8155
3	12.02	12.02	59.26	58.02	58.02	sp|P68416|3S11_HYDHA; sp|P68415|3S11_HYDSC; sp|P01437|3S11_HYDLA	Short neurotoxin 1 OS=Hydrophis hardwickii PE=1 SV=2; Short neurotoxin 1 OS=Hydrophis schistosus PE=1 SV=1; Short neurotoxin 1 OS=Hydrophis lapemoides PE=1 SV=1			0	0	CGCPQVKPGIK	Carbamidomethyl(C)@1; Carbamidomethyl(C)@3	cleaved G-C@N-term	0.0185963	1242.64	415.221	1242.62	415.214	3	6	1.1.1.2195.3	13.9426	12565	13.8155
3	12.02	12.02	59.26	58.02	58.02	sp|P68416|3S11_HYDHA; sp|P68415|3S11_HYDSC; sp|P01437|3S11_HYDLA	Short neurotoxin 1 OS=Hydrophis hardwickii PE=1 SV=2; Short neurotoxin 1 OS=Hydrophis schistosus PE=1 SV=1; Short neurotoxin 1 OS=Hydrophis lapemoides PE=1 SV=1			0	23.82	GCGCPQVK	Carbamidomethyl(C)@2; Carbamidomethyl(C)@4	cleaved K-P@C-term	0.00283301	904.392	453.204	904.39	453.202	2	8	1.1.1.2161.2	12.5972	3495	12.5908
3	12.02	12.02	59.26	58.02	58.02	sp|P68416|3S11_HYDHA; sp|P68415|3S11_HYDSC; sp|P01437|3S11_HYDLA	Short neurotoxin 1 OS=Hydrophis hardwickii PE=1 SV=2; Short neurotoxin 1 OS=Hydrophis schistosus PE=1 SV=1; Short neurotoxin 1 OS=Hydrophis lapemoides PE=1 SV=1			0	99	GCGCPQVKPG	Carbamidomethyl(C)@2; Carbamidomethyl(C)@4	cleaved G-I@C-term	0.0145556	1058.48	530.246	1058.46	530.239	2	11	1.1.1.2184.4	13.5197	9097	13.5399
3	12.02	12.02	59.26	58.02	58.02	sp|P68416|3S11_HYDHA; sp|P68415|3S11_HYDSC; sp|P01437|3S11_HYDLA	Short neurotoxin 1 OS=Hydrophis hardwickii PE=1 SV=2; Short neurotoxin 1 OS=Hydrophis schistosus PE=1 SV=1; Short neurotoxin 1 OS=Hydrophis lapemoides PE=1 SV=1			0	0	GCGCPQVKPG	Carbamidomethyl(C)@2; Carbamidomethyl(C)@4	cleaved G-I@C-term	0.0145556	1058.48	530.246	1058.46	530.239	2	5	1.1.1.2189.3	13.7064	9097	13.5399
3	12.02	12.02	59.26	58.02	58.02	sp|P68416|3S11_HYDHA; sp|P68415|3S11_HYDSC; sp|P01437|3S11_HYDLA	Short neurotoxin 1 OS=Hydrophis hardwickii PE=1 SV=2; Short neurotoxin 1 OS=Hydrophis schistosus PE=1 SV=1; Short neurotoxin 1 OS=Hydrophis lapemoides PE=1 SV=1			0	99	GCGCPQVKPGIK	Carbamidomethyl(C)@2; Carbamidomethyl(C)@4		-0.00323854	1299.64	434.221	1299.64	434.222	3	15	1.1.1.2218.3	14.8491	1693420	15.0358
3	12.02	12.02	59.26	58.02	58.02	sp|P68416|3S11_HYDHA; sp|P68415|3S11_HYDSC; sp|P01437|3S11_HYDLA	Short neurotoxin 1 OS=Hydrophis hardwickii PE=1 SV=2; Short neurotoxin 1 OS=Hydrophis schistosus PE=1 SV=1; Short neurotoxin 1 OS=Hydrophis lapemoides PE=1 SV=1			0	99	GCGCPQVKPGIK	Carbamidomethyl(C)@2; Carbamidomethyl(C)@4		0.000650717	1299.64	650.829	1299.64	650.829	2	19	1.1.1.2220.6	14.9376	439798	14.9968
3	12.02	12.02	59.26	58.02	58.02	sp|P68416|3S11_HYDHA; sp|P68415|3S11_HYDSC; sp|P01437|3S11_HYDLA	Short neurotoxin 1 OS=Hydrophis hardwickii PE=1 SV=2; Short neurotoxin 1 OS=Hydrophis schistosus PE=1 SV=1; Short neurotoxin 1 OS=Hydrophis lapemoides PE=1 SV=1			0	99	GCGCPQVKPGIK	Carbamidomethyl(C)@2; Carbamidomethyl(C)@4		0.000650717	1299.64	650.829	1299.64	650.829	2	15	1.1.1.2227.4	15.2099	439798	14.9968
3	12.02	12.02	59.26	58.02	58.02	sp|P68416|3S11_HYDHA; sp|P68415|3S11_HYDSC; sp|P01437|3S11_HYDLA	Short neurotoxin 1 OS=Hydrophis hardwickii PE=1 SV=2; Short neurotoxin 1 OS=Hydrophis schistosus PE=1 SV=1; Short neurotoxin 1 OS=Hydrophis lapemoides PE=1 SV=1			0	99	GCGCPQVKPGIK	Carbamidomethyl(C)@2; Carbamidomethyl(C)@4		-0.00323854	1299.64	434.221	1299.64	434.222	3	15	1.1.1.2228.3	15.244	1775646	15.0358
3	12.02	12.02	59.26	58.02	58.02	sp|P68416|3S11_HYDHA; sp|P68415|3S11_HYDSC; sp|P01437|3S11_HYDLA	Short neurotoxin 1 OS=Hydrophis hardwickii PE=1 SV=2; Short neurotoxin 1 OS=Hydrophis schistosus PE=1 SV=1; Short neurotoxin 1 OS=Hydrophis lapemoides PE=1 SV=1			0	99	GCGCPQVKPGIK	Carbamidomethyl(C)@2; Carbamidomethyl(C)@4		0.00101692	1299.64	650.829	1299.64	650.829	2	19	1.1.1.2230.2	15.3195	439798	14.9968
3	12.02	12.02	59.26	58.02	58.02	sp|P68416|3S11_HYDHA; sp|P68415|3S11_HYDSC; sp|P01437|3S11_HYDLA	Short neurotoxin 1 OS=Hydrophis hardwickii PE=1 SV=2; Short neurotoxin 1 OS=Hydrophis schistosus PE=1 SV=1; Short neurotoxin 1 OS=Hydrophis lapemoides PE=1 SV=1			0	99	GCGCPQVKPGIK	Carbamidomethyl(C)@2; Carbamidomethyl(C)@4		-0.00204837	1299.64	434.221	1299.64	434.222	3	14	1.1.1.2238.3	15.6305	1003466	15.2302
3	12.02	12.02	59.26	58.02	58.02	sp|P68416|3S11_HYDHA; sp|P68415|3S11_HYDSC; sp|P01437|3S11_HYDLA	Short neurotoxin 1 OS=Hydrophis hardwickii PE=1 SV=2; Short neurotoxin 1 OS=Hydrophis schistosus PE=1 SV=1; Short neurotoxin 1 OS=Hydrophis lapemoides PE=1 SV=1			0	99	GCGCPQVKPGIK	Carbamidomethyl(C)@2; Carbamidomethyl(C)@4		-0.00191271	1299.64	650.828	1299.64	650.829	2	9	1.1.1.2243.7	15.8378	42354	15.4252
3	12.02	12.02	59.26	58.02	58.02	sp|P68416|3S11_HYDHA; sp|P68415|3S11_HYDSC; sp|P01437|3S11_HYDLA	Short neurotoxin 1 OS=Hydrophis hardwickii PE=1 SV=2; Short neurotoxin 1 OS=Hydrophis schistosus PE=1 SV=1; Short neurotoxin 1 OS=Hydrophis lapemoides PE=1 SV=1			0	99	GCGCPQVKPGIK	Carbamidomethyl(C)@2; Carbamidomethyl(C)@4; Formyl(K)@8		0.00656362	1327.64	664.829	1327.64	664.826	2	11	1.1.1.2376.6	21.1004	6253	21.1206
3	12.02	12.02	59.26	58.02	58.02	sp|P68416|3S11_HYDHA; sp|P68415|3S11_HYDSC; sp|P01437|3S11_HYDLA	Short neurotoxin 1 OS=Hydrophis hardwickii PE=1 SV=2; Short neurotoxin 1 OS=Hydrophis schistosus PE=1 SV=1; Short neurotoxin 1 OS=Hydrophis lapemoides PE=1 SV=1			0	99	GCGCPQVKPGIK	Carbamidomethyl(C)@2; Carbamidomethyl(C)@4; Formyl(K)@8		0.00656362	1327.64	664.829	1327.64	664.826	2	14	1.1.1.2377.6	21.1544	6141	21.1206
3	12.02	12.02	59.26	58.02	58.02	sp|P68416|3S11_HYDHA; sp|P68415|3S11_HYDSC; sp|P01437|3S11_HYDLA	Short neurotoxin 1 OS=Hydrophis hardwickii PE=1 SV=2; Short neurotoxin 1 OS=Hydrophis schistosus PE=1 SV=1; Short neurotoxin 1 OS=Hydrophis lapemoides PE=1 SV=1			0	99	GCGCPQVKPGIK	Carbamidomethyl(C)@2; Carbamidomethyl(C)@4		-0.00351319	1299.64	434.22	1299.64	434.222	3	12	1.1.1.2217.3	14.8098	1693420	15.0358
3	12.02	12.02	59.26	58.02	58.02	sp|P68416|3S11_HYDHA; sp|P68415|3S11_HYDSC; sp|P01437|3S11_HYDLA	Short neurotoxin 1 OS=Hydrophis hardwickii PE=1 SV=2; Short neurotoxin 1 OS=Hydrophis schistosus PE=1 SV=1; Short neurotoxin 1 OS=Hydrophis lapemoides PE=1 SV=1			0	99	GCGCPQVKPGIK	Carbamidomethyl(C)@2; Carbamidomethyl(C)@4		-0.000569963	1299.64	650.828	1299.64	650.829	2	13	1.1.1.2235.3	15.5124	356129	15.1138
3	12.02	12.02	59.26	58.02	58.02	sp|P68416|3S11_HYDHA; sp|P68415|3S11_HYDSC; sp|P01437|3S11_HYDLA	Short neurotoxin 1 OS=Hydrophis hardwickii PE=1 SV=2; Short neurotoxin 1 OS=Hydrophis schistosus PE=1 SV=1; Short neurotoxin 1 OS=Hydrophis lapemoides PE=1 SV=1			0	99	GCGCPQVKPGIK	Carbamidomethyl(C)@2; Carbamidomethyl(C)@4		-0.000858203	1299.64	434.221	1299.64	434.222	3	11	1.1.1.2248.2	16.0217	126726	15.6214
3	12.02	12.02	59.26	58.02	58.02	sp|P68416|3S11_HYDHA; sp|P68415|3S11_HYDSC; sp|P01437|3S11_HYDLA	Short neurotoxin 1 OS=Hydrophis hardwickii PE=1 SV=2; Short neurotoxin 1 OS=Hydrophis schistosus PE=1 SV=1; Short neurotoxin 1 OS=Hydrophis lapemoides PE=1 SV=1			0	99	GCGCPQVKPGIK	Carbamidomethyl(C)@2; Carbamidomethyl(C)@4		-0.00259768	1299.64	434.221	1299.64	434.222	3	10	1.1.1.2254.2	16.2579	39391	16.1725
3	12.02	12.02	59.26	58.02	58.02	sp|P68416|3S11_HYDHA; sp|P68415|3S11_HYDSC; sp|P01437|3S11_HYDLA	Short neurotoxin 1 OS=Hydrophis hardwickii PE=1 SV=2; Short neurotoxin 1 OS=Hydrophis schistosus PE=1 SV=1; Short neurotoxin 1 OS=Hydrophis lapemoides PE=1 SV=1			0	99	GCGCPQVKPGIK	Carbamidomethyl(C)@2; Carbamidomethyl(C)@4		0.00335315	1299.65	434.223	1299.64	434.222	3	7	1.1.1.2311.4	18.5318	5230	18.5595
3	12.02	12.02	59.26	58.02	58.02	sp|P68416|3S11_HYDHA; sp|P68415|3S11_HYDSC; sp|P01437|3S11_HYDLA	Short neurotoxin 1 OS=Hydrophis hardwickii PE=1 SV=2; Short neurotoxin 1 OS=Hydrophis schistosus PE=1 SV=1; Short neurotoxin 1 OS=Hydrophis lapemoides PE=1 SV=1			0	99	GCGCPQVKPGIK	Carbamidomethyl(C)@2; Carbamidomethyl(C)@4		-0.000491998	1299.64	434.221	1299.64	434.222	3	11	1.1.1.2243.3	15.8278	276978	15.4252
3	12.02	12.02	59.26	58.02	58.02	sp|P68416|3S11_HYDHA; sp|P68415|3S11_HYDSC; sp|P01437|3S11_HYDLA	Short neurotoxin 1 OS=Hydrophis hardwickii PE=1 SV=2; Short neurotoxin 1 OS=Hydrophis schistosus PE=1 SV=1; Short neurotoxin 1 OS=Hydrophis lapemoides PE=1 SV=1			0	99	GCGCPQVKPGIK	Carbamidomethyl(C)@2; Carbamidomethyl(C)@4		-0.00323854	1299.64	434.221	1299.64	434.222	3	14	1.1.1.2223.3	15.0495	1693420	15.0358
3	12.02	12.02	59.26	58.02	58.02	sp|P68416|3S11_HYDHA; sp|P68415|3S11_HYDSC; sp|P01437|3S11_HYDLA	Short neurotoxin 1 OS=Hydrophis hardwickii PE=1 SV=2; Short neurotoxin 1 OS=Hydrophis schistosus PE=1 SV=1; Short neurotoxin 1 OS=Hydrophis lapemoides PE=1 SV=1			0	99	GCGCPQVKPGIK	Carbamidomethyl(C)@2; Carbamidomethyl(C)@4		-0.00259768	1299.64	434.221	1299.64	434.222	3	10	1.1.1.2253.3	16.2209	39391	16.1725
3	12.02	12.02	59.26	58.02	58.02	sp|P68416|3S11_HYDHA; sp|P68415|3S11_HYDSC; sp|P01437|3S11_HYDLA	Short neurotoxin 1 OS=Hydrophis hardwickii PE=1 SV=2; Short neurotoxin 1 OS=Hydrophis schistosus PE=1 SV=1; Short neurotoxin 1 OS=Hydrophis lapemoides PE=1 SV=1			0	98.42	GCGCPQVKPGIK	Carbamidomethyl(C)@2; Carbamidomethyl(C)@4		-0.00415405	1299.64	434.22	1299.64	434.222	3	7	1.1.1.2279.3	17.2526	19238	16.8446
3	12.02	12.02	59.26	58.02	58.02	sp|P68416|3S11_HYDHA; sp|P68415|3S11_HYDSC; sp|P01437|3S11_HYDLA	Short neurotoxin 1 OS=Hydrophis hardwickii PE=1 SV=2; Short neurotoxin 1 OS=Hydrophis schistosus PE=1 SV=1; Short neurotoxin 1 OS=Hydrophis lapemoides PE=1 SV=1			0	23.06	GCGCPQVKPGIK	Carbamidomethyl(C)@2; Carbamidomethyl(C)@4		-0.00113286	1299.64	434.221	1299.64	434.222	3	7	1.1.1.2268.5	16.8193	29678	16.4095
3	12.02	12.02	59.26	58.02	58.02	sp|P68416|3S11_HYDHA; sp|P68415|3S11_HYDSC; sp|P01437|3S11_HYDLA	Short neurotoxin 1 OS=Hydrophis hardwickii PE=1 SV=2; Short neurotoxin 1 OS=Hydrophis schistosus PE=1 SV=1; Short neurotoxin 1 OS=Hydrophis lapemoides PE=1 SV=1			0	20.88	GCGCPQVKPGIK	Carbamidomethyl(C)@2; Carbamidomethyl(C)@4		-0.00259768	1299.64	434.221	1299.64	434.222	3	10	1.1.1.2233.3	15.4341	1775646	15.0358
3	12.02	12.02	59.26	58.02	58.02	sp|P68416|3S11_HYDHA; sp|P68415|3S11_HYDSC; sp|P01437|3S11_HYDLA	Short neurotoxin 1 OS=Hydrophis hardwickii PE=1 SV=2; Short neurotoxin 1 OS=Hydrophis schistosus PE=1 SV=1; Short neurotoxin 1 OS=Hydrophis lapemoides PE=1 SV=1			0	20.88	GCGCPQVKPGIK	Carbamidomethyl(C)@2; Carbamidomethyl(C)@4		0.00161368	1299.64	434.222	1299.64	434.222	3	6	1.1.1.2318.3	18.8076	3774	18.8379
3	12.02	12.02	59.26	58.02	58.02	sp|P68416|3S11_HYDHA; sp|P68415|3S11_HYDSC; sp|P01437|3S11_HYDLA	Short neurotoxin 1 OS=Hydrophis hardwickii PE=1 SV=2; Short neurotoxin 1 OS=Hydrophis schistosus PE=1 SV=1; Short neurotoxin 1 OS=Hydrophis lapemoides PE=1 SV=1			0	20.18	GCGCPQVKPGIK	Carbamidomethyl(C)@2; Carbamidomethyl(C)@4		-0.00232302	1299.64	434.221	1299.64	434.222	3	8	1.1.1.2263.5	16.6215	29678	16.4095
3	12.02	12.02	59.26	58.02	58.02	sp|P68416|3S11_HYDHA; sp|P68415|3S11_HYDSC; sp|P01437|3S11_HYDLA	Short neurotoxin 1 OS=Hydrophis hardwickii PE=1 SV=2; Short neurotoxin 1 OS=Hydrophis schistosus PE=1 SV=1; Short neurotoxin 1 OS=Hydrophis lapemoides PE=1 SV=1			0	19.5	GCGCPQVKPGIK	Carbamidomethyl(C)@2; Carbamidomethyl(C)@4		-0.000491998	1299.64	434.221	1299.64	434.222	3	6	1.1.1.2293.2	17.8096	7623	17.8424
3	12.02	12.02	59.26	58.02	58.02	sp|P68416|3S11_HYDHA; sp|P68415|3S11_HYDSC; sp|P01437|3S11_HYDLA	Short neurotoxin 1 OS=Hydrophis hardwickii PE=1 SV=2; Short neurotoxin 1 OS=Hydrophis schistosus PE=1 SV=1; Short neurotoxin 1 OS=Hydrophis lapemoides PE=1 SV=1			0	18.18	GCGCPQVKPGIK	Carbamidomethyl(C)@2; Carbamidomethyl(C)@4		0.00188833	1299.64	434.222	1299.64	434.222	3	7	1.1.1.2213.3	14.6528	9860	14.6041
3	12.02	12.02	59.26	58.02	58.02	sp|P68416|3S11_HYDHA; sp|P68415|3S11_HYDSC; sp|P01437|3S11_HYDLA	Short neurotoxin 1 OS=Hydrophis hardwickii PE=1 SV=2; Short neurotoxin 1 OS=Hydrophis schistosus PE=1 SV=1; Short neurotoxin 1 OS=Hydrophis lapemoides PE=1 SV=1			0	12.87	GCGCPQVKPGIK	Formyl@N-term; Carbamidomethyl(C)@2; Carbamidomethyl(C)@4		0.0121787	1327.65	664.832	1327.64	664.826	2	6	1.1.1.2325.11	19.1055	5095	18.9962
3	12.02	12.02	59.26	58.02	58.02	sp|P68416|3S11_HYDHA; sp|P68415|3S11_HYDSC; sp|P01437|3S11_HYDLA	Short neurotoxin 1 OS=Hydrophis hardwickii PE=1 SV=2; Short neurotoxin 1 OS=Hydrophis schistosus PE=1 SV=1; Short neurotoxin 1 OS=Hydrophis lapemoides PE=1 SV=1			0	10.33	GCGCPQVKPGIK	Carbamidomethyl(C)@2; Carbamidomethyl(C)@4		-0.00415405	1299.64	434.22	1299.64	434.222	3	6	1.1.1.2278.4	17.2152	19563	16.8051
3	12.02	12.02	59.26	58.02	58.02	sp|P68416|3S11_HYDHA; sp|P68415|3S11_HYDSC; sp|P01437|3S11_HYDLA	Short neurotoxin 1 OS=Hydrophis hardwickii PE=1 SV=2; Short neurotoxin 1 OS=Hydrophis schistosus PE=1 SV=1; Short neurotoxin 1 OS=Hydrophis lapemoides PE=1 SV=1			0	10.33	GCGCPQVKPGIK	Carbamidomethyl(C)@2; Carbamidomethyl(C)@4		-0.00168216	1299.64	434.221	1299.64	434.222	3	5	1.1.1.2298.2	18.0084	6712	18.0013
3	12.02	12.02	59.26	58.02	58.02	sp|P68416|3S11_HYDHA; sp|P68415|3S11_HYDSC; sp|P01437|3S11_HYDLA	Short neurotoxin 1 OS=Hydrophis hardwickii PE=1 SV=2; Short neurotoxin 1 OS=Hydrophis schistosus PE=1 SV=1; Short neurotoxin 1 OS=Hydrophis lapemoides PE=1 SV=1			0	4.035	GCGCPQVKPGIK	Carbamidomethyl(C)@2; Carbamidomethyl(C)@4		5.73096e-05	1299.64	434.222	1299.64	434.222	3	6	1.1.1.2283.2	17.4097	15522	17.003
3	12.02	12.02	59.26	58.02	58.02	sp|P68416|3S11_HYDHA; sp|P68415|3S11_HYDSC; sp|P01437|3S11_HYDLA	Short neurotoxin 1 OS=Hydrophis hardwickii PE=1 SV=2; Short neurotoxin 1 OS=Hydrophis schistosus PE=1 SV=1; Short neurotoxin 1 OS=Hydrophis lapemoides PE=1 SV=1			0	3.324	GCGCPQVKPGIK	Formyl@N-term; Carbamidomethyl(C)@2; Carbamidomethyl(C)@4		-0.00613146	1327.63	664.823	1327.64	664.826	2	6	1.1.1.2320.7	18.8969	1601	18.9171
3	12.02	12.02	59.26	58.02	58.02	sp|P68416|3S11_HYDHA; sp|P68415|3S11_HYDSC; sp|P01437|3S11_HYDLA	Short neurotoxin 1 OS=Hydrophis hardwickii PE=1 SV=2; Short neurotoxin 1 OS=Hydrophis schistosus PE=1 SV=1; Short neurotoxin 1 OS=Hydrophis lapemoides PE=1 SV=1			0	0	GCGCPQVKPGIK	Carbamidomethyl(C)@2; Carbamidomethyl(C)@4		0.00188833	1299.64	434.222	1299.64	434.222	3	4	1.1.1.2209.3	14.4954	8212	14.6041
3	12.02	12.02	59.26	58.02	58.02	sp|P68416|3S11_HYDHA; sp|P68415|3S11_HYDSC; sp|P01437|3S11_HYDLA	Short neurotoxin 1 OS=Hydrophis hardwickii PE=1 SV=2; Short neurotoxin 1 OS=Hydrophis schistosus PE=1 SV=1; Short neurotoxin 1 OS=Hydrophis lapemoides PE=1 SV=1			0	0	GCGCPQVKPGIK	Carbamidomethyl(C)@2; Carbamidomethyl(C)@4; Carbamidomethyl(K)@8		-0.00549558	1356.66	453.227	1356.66	453.229	3	8	1.1.1.2226.2	15.1714	1857	15.1527
3	12.02	12.02	59.26	58.02	58.02	sp|P68416|3S11_HYDHA; sp|P68415|3S11_HYDSC; sp|P01437|3S11_HYDLA	Short neurotoxin 1 OS=Hydrophis hardwickii PE=1 SV=2; Short neurotoxin 1 OS=Hydrophis schistosus PE=1 SV=1; Short neurotoxin 1 OS=Hydrophis lapemoides PE=1 SV=1			0	0	GCGCPQVKPGIK	Carbamidomethyl(C)@2; Carbamidomethyl(C)@4		-0.000325827	1299.64	650.828	1299.64	650.829	2	4	1.1.1.2253.7	16.2309	5759	16.1725
3	12.02	12.02	59.26	58.02	58.02	sp|P68416|3S11_HYDHA; sp|P68415|3S11_HYDSC; sp|P01437|3S11_HYDLA	Short neurotoxin 1 OS=Hydrophis hardwickii PE=1 SV=2; Short neurotoxin 1 OS=Hydrophis schistosus PE=1 SV=1; Short neurotoxin 1 OS=Hydrophis lapemoides PE=1 SV=1			0	0	GCGCPQVKPGIK	Carbamidomethyl(C)@2; Carbamidomethyl(C)@4		-0.00232302	1299.64	434.221	1299.64	434.222	3	7	1.1.1.2258.4	16.4211	29678	16.4095
3	12.02	12.02	59.26	58.02	58.02	sp|P68416|3S11_HYDHA; sp|P68415|3S11_HYDSC; sp|P01437|3S11_HYDLA	Short neurotoxin 1 OS=Hydrophis hardwickii PE=1 SV=2; Short neurotoxin 1 OS=Hydrophis schistosus PE=1 SV=1; Short neurotoxin 1 OS=Hydrophis lapemoides PE=1 SV=1			0	0	GCGCPQVKPGIK	Carbamidomethyl(C)@2; Carbamidomethyl(C)@4		-0.00296388	1299.64	434.221	1299.64	434.222	3	5	1.1.1.2273.4	17.015	23735	16.607
3	12.02	12.02	59.26	58.02	58.02	sp|P68416|3S11_HYDHA; sp|P68415|3S11_HYDSC; sp|P01437|3S11_HYDLA	Short neurotoxin 1 OS=Hydrophis hardwickii PE=1 SV=2; Short neurotoxin 1 OS=Hydrophis schistosus PE=1 SV=1; Short neurotoxin 1 OS=Hydrophis lapemoides PE=1 SV=1			0	0	GCGCPQVKPGIK	Carbamidomethyl(C)@2; Carbamidomethyl(C)@4		0.00280385	1299.65	434.223	1299.64	434.222	3	3	1.1.1.2288.2	17.6098	9011	17.5625
3	12.02	12.02	59.26	58.02	58.02	sp|P68416|3S11_HYDHA; sp|P68415|3S11_HYDSC; sp|P01437|3S11_HYDLA	Short neurotoxin 1 OS=Hydrophis hardwickii PE=1 SV=2; Short neurotoxin 1 OS=Hydrophis schistosus PE=1 SV=1; Short neurotoxin 1 OS=Hydrophis lapemoides PE=1 SV=1			0	0	GCGCPQVKPGIK	Carbamidomethyl(C)@2; Carbamidomethyl(C)@4		-0.000491998	1299.64	434.221	1299.64	434.222	3	5	1.1.1.2294.2	17.8496	7623	17.8424
3	12.02	12.02	59.26	58.02	58.02	sp|P68416|3S11_HYDHA; sp|P68415|3S11_HYDSC; sp|P01437|3S11_HYDLA	Short neurotoxin 1 OS=Hydrophis hardwickii PE=1 SV=2; Short neurotoxin 1 OS=Hydrophis schistosus PE=1 SV=1; Short neurotoxin 1 OS=Hydrophis lapemoides PE=1 SV=1			0	0	GCGCPQVKPGIK	Carbamidomethyl(C)@2; Carbamidomethyl(C)@4		0.000331963	1299.64	434.222	1299.64	434.222	3	4	1.1.1.2303.2	18.2076	6396	18.1603
3	12.02	12.02	59.26	58.02	58.02	sp|P68416|3S11_HYDHA; sp|P68415|3S11_HYDSC; sp|P01437|3S11_HYDLA	Short neurotoxin 1 OS=Hydrophis hardwickii PE=1 SV=2; Short neurotoxin 1 OS=Hydrophis schistosus PE=1 SV=1; Short neurotoxin 1 OS=Hydrophis lapemoides PE=1 SV=1			0	0	GCGCPQVKPGIK	Carbamidomethyl(C)@2; Carbamidomethyl(C)@4		-0.00653438	1299.64	434.219	1299.64	434.222	3	3	1.1.1.2308.4	18.4121	262	18.4797
3	12.02	12.02	59.26	58.02	58.02	sp|P68416|3S11_HYDHA; sp|P68415|3S11_HYDSC; sp|P01437|3S11_HYDLA	Short neurotoxin 1 OS=Hydrophis hardwickii PE=1 SV=2; Short neurotoxin 1 OS=Hydrophis schistosus PE=1 SV=1; Short neurotoxin 1 OS=Hydrophis lapemoides PE=1 SV=1			0	0	GCGCPQVKPGIK	Carbamidomethyl(C)@2; Carbamidomethyl(C)@4		0.00335315	1299.65	434.223	1299.64	434.222	3	4	1.1.1.2313.4	18.6114	3735	18.5595
3	12.02	12.02	59.26	58.02	58.02	sp|P68416|3S11_HYDHA; sp|P68415|3S11_HYDSC; sp|P01437|3S11_HYDLA	Short neurotoxin 1 OS=Hydrophis hardwickii PE=1 SV=2; Short neurotoxin 1 OS=Hydrophis schistosus PE=1 SV=1; Short neurotoxin 1 OS=Hydrophis lapemoides PE=1 SV=1			0	0	GCGCPQVKPGIK	Carbamidomethyl(C)@2; Carbamidomethyl(C)@4		0.00454332	1299.65	434.223	1299.64	434.222	3	4	1.1.1.2323.4	19.0084	3550	18.9565
3	12.02	12.02	59.26	58.02	58.02	sp|P68416|3S11_HYDHA; sp|P68415|3S11_HYDSC; sp|P01437|3S11_HYDLA	Short neurotoxin 1 OS=Hydrophis hardwickii PE=1 SV=2; Short neurotoxin 1 OS=Hydrophis schistosus PE=1 SV=1; Short neurotoxin 1 OS=Hydrophis lapemoides PE=1 SV=1			0	0	GCGCPQVKPGIK	Carbamidomethyl(C)@2; Carbamidomethyl(C)@4		-0.0143637	1299.63	650.822	1299.64	650.829	2	3	1.1.1.2324.11	19.0655	4784	19.1948
3	12.02	12.02	59.26	58.02	58.02	sp|P68416|3S11_HYDHA; sp|P68415|3S11_HYDSC; sp|P01437|3S11_HYDLA	Short neurotoxin 1 OS=Hydrophis hardwickii PE=1 SV=2; Short neurotoxin 1 OS=Hydrophis schistosus PE=1 SV=1; Short neurotoxin 1 OS=Hydrophis lapemoides PE=1 SV=1			0	0	GCGCPQVKPGIK	Carbamidomethyl(C)@2; Carbamidomethyl(C)@4		0.00426867	1299.65	434.223	1299.64	434.222	3	4	1.1.1.2325.2	19.0829	3498	19.1552
3	12.02	12.02	59.26	58.02	58.02	sp|P68416|3S11_HYDHA; sp|P68415|3S11_HYDSC; sp|P01437|3S11_HYDLA	Short neurotoxin 1 OS=Hydrophis hardwickii PE=1 SV=2; Short neurotoxin 1 OS=Hydrophis schistosus PE=1 SV=1; Short neurotoxin 1 OS=Hydrophis lapemoides PE=1 SV=1			0	0	GCGCPQVKPGIK	Carbamidomethyl(C)@2; Carbamidomethyl(C)@4		0.00545883	1299.65	434.223	1299.64	434.222	3	3	1.1.1.2329.2	19.2413	3540	19.2345
3	12.02	12.02	59.26	58.02	58.02	sp|P68416|3S11_HYDHA; sp|P68415|3S11_HYDSC; sp|P01437|3S11_HYDLA	Short neurotoxin 1 OS=Hydrophis hardwickii PE=1 SV=2; Short neurotoxin 1 OS=Hydrophis schistosus PE=1 SV=1; Short neurotoxin 1 OS=Hydrophis lapemoides PE=1 SV=1			0	0	GCGCPQVKPGIK	Carbamidomethyl(C)@2; Carbamidomethyl(C)@4		0.00573349	1299.65	434.223	1299.64	434.222	3	4	1.1.1.2333.2	19.3993	3696	19.3136
3	12.02	12.02	59.26	58.02	58.02	sp|P68416|3S11_HYDHA; sp|P68415|3S11_HYDSC; sp|P01437|3S11_HYDLA	Short neurotoxin 1 OS=Hydrophis hardwickii PE=1 SV=2; Short neurotoxin 1 OS=Hydrophis schistosus PE=1 SV=1; Short neurotoxin 1 OS=Hydrophis lapemoides PE=1 SV=1			0	0	GCGCPQVKPGIK	Carbamidomethyl(C)@2; Carbamidomethyl(C)@4		0.00518418	1299.65	434.223	1299.64	434.222	3	3	1.1.1.2335.2	19.4784	3215	19.5111
3	12.02	12.02	59.26	58.02	58.02	sp|P68416|3S11_HYDHA; sp|P68415|3S11_HYDSC; sp|P01437|3S11_HYDLA	Short neurotoxin 1 OS=Hydrophis hardwickii PE=1 SV=2; Short neurotoxin 1 OS=Hydrophis schistosus PE=1 SV=1; Short neurotoxin 1 OS=Hydrophis lapemoides PE=1 SV=1			0	0	GCGCPQVKPGIK	Carbamidomethyl(C)@2; Carbamidomethyl(C)@4		-0.0222981	1299.62	650.817	1299.64	650.829	2	3	1.1.1.2372.6	20.941	1707	20.9637
3	12.02	12.02	59.26	58.02	58.02	sp|P68416|3S11_HYDHA; sp|P68415|3S11_HYDSC; sp|P01437|3S11_HYDLA	Short neurotoxin 1 OS=Hydrophis hardwickii PE=1 SV=2; Short neurotoxin 1 OS=Hydrophis schistosus PE=1 SV=1; Short neurotoxin 1 OS=Hydrophis lapemoides PE=1 SV=1			0	0	GCGCPQVKPGIK	Carbamidomethyl(C)@2; Carbamidomethyl(C)@4; Formyl(K)@8		0.00265744	1327.64	664.827	1327.64	664.826	2	6	1.1.1.2372.8	20.946	6785	21.0031
3	12.02	12.02	59.26	58.02	58.02	sp|P68416|3S11_HYDHA; sp|P68415|3S11_HYDSC; sp|P01437|3S11_HYDLA	Short neurotoxin 1 OS=Hydrophis hardwickii PE=1 SV=2; Short neurotoxin 1 OS=Hydrophis schistosus PE=1 SV=1; Short neurotoxin 1 OS=Hydrophis lapemoides PE=1 SV=1			0	0	GCGCPQVKPGIKLECCHTNECNN	Carbamidomethyl(C)@2; Carbamidomethyl(C)@4; Carbamidomethyl(C)@15; Carbamidomethyl(C)@16; Carbamidomethyl(C)@21	missed K-L@12	-0.00337686	2731.14	683.791	2731.14	683.792	4	4	1.1.1.2363.4	20.5823	6055	20.61
3	12.02	12.02	59.26	58.02	58.02	sp|P68416|3S11_HYDHA; sp|P68415|3S11_HYDSC; sp|P01437|3S11_HYDLA	Short neurotoxin 1 OS=Hydrophis hardwickii PE=1 SV=2; Short neurotoxin 1 OS=Hydrophis schistosus PE=1 SV=1; Short neurotoxin 1 OS=Hydrophis lapemoides PE=1 SV=1			0	17.54	GCPQVKPGIK	Carbamidomethyl(C)@2	cleaved C-G@N-term	0.00123441	1082.59	542.303	1082.59	542.303	2	7	1.1.1.2227.3	15.2049	38705	15.1138
3	12.02	12.02	59.26	58.02	58.02	sp|P68416|3S11_HYDHA; sp|P68415|3S11_HYDSC; sp|P01437|3S11_HYDLA	Short neurotoxin 1 OS=Hydrophis hardwickii PE=1 SV=2; Short neurotoxin 1 OS=Hydrophis schistosus PE=1 SV=1; Short neurotoxin 1 OS=Hydrophis lapemoides PE=1 SV=1			0	12.87	GCPQVKPGIK	Carbamidomethyl(C)@2	cleaved C-G@N-term	0.00685305	1082.6	361.873	1082.59	361.871	3	6	1.1.1.2204.2	14.2955	3312	14.2095
3	12.02	12.02	59.26	58.02	58.02	sp|P68416|3S11_HYDHA; sp|P68415|3S11_HYDSC; sp|P01437|3S11_HYDLA	Short neurotoxin 1 OS=Hydrophis hardwickii PE=1 SV=2; Short neurotoxin 1 OS=Hydrophis schistosus PE=1 SV=1; Short neurotoxin 1 OS=Hydrophis lapemoides PE=1 SV=1			0	3.324	GCPQVKPGIK	Carbamidomethyl(C)@2	cleaved C-G@N-term	-0.00731036	1082.58	542.299	1082.59	542.303	2	6	1.1.1.2232.2	15.3974	12809	15.1138
3	12.02	12.02	59.26	58.02	58.02	sp|P68416|3S11_HYDHA; sp|P68415|3S11_HYDSC; sp|P01437|3S11_HYDLA	Short neurotoxin 1 OS=Hydrophis hardwickii PE=1 SV=2; Short neurotoxin 1 OS=Hydrophis schistosus PE=1 SV=1; Short neurotoxin 1 OS=Hydrophis lapemoides PE=1 SV=1			0	0	GCPQVKPGIK	Carbamidomethyl(C)@2	cleaved C-G@N-term	0.00685305	1082.6	361.873	1082.59	361.871	3	5	1.1.1.2201.2	14.1768	3312	14.2095
3	12.02	12.02	59.26	58.02	58.02	sp|P68416|3S11_HYDHA; sp|P68415|3S11_HYDSC; sp|P01437|3S11_HYDLA	Short neurotoxin 1 OS=Hydrophis hardwickii PE=1 SV=2; Short neurotoxin 1 OS=Hydrophis schistosus PE=1 SV=1; Short neurotoxin 1 OS=Hydrophis lapemoides PE=1 SV=1			0	0	GCPQVKPGIK	Carbamidomethyl(C)@2	cleaved C-G@N-term	0.00123441	1082.59	542.303	1082.59	542.303	2	6	1.1.1.2224.3	15.0885	38705	15.1138
3	12.02	12.02	59.26	58.02	58.02	sp|P68416|3S11_HYDHA; sp|P68415|3S11_HYDSC; sp|P01437|3S11_HYDLA	Short neurotoxin 1 OS=Hydrophis hardwickii PE=1 SV=2; Short neurotoxin 1 OS=Hydrophis schistosus PE=1 SV=1; Short neurotoxin 1 OS=Hydrophis lapemoides PE=1 SV=1			0	99	LECCHTNECNN	Carbamidomethyl(C)@3; Carbamidomethyl(C)@4; Deamidated(N)@7; Carbamidomethyl(C)@9		0.0138374	1450.51	726.26	1450.49	726.253	2	13	1.1.1.2155.11	12.3854	595150	12.4349
3	12.02	12.02	59.26	58.02	58.02	sp|P68416|3S11_HYDHA; sp|P68415|3S11_HYDSC; sp|P01437|3S11_HYDLA	Short neurotoxin 1 OS=Hydrophis hardwickii PE=1 SV=2; Short neurotoxin 1 OS=Hydrophis schistosus PE=1 SV=1; Short neurotoxin 1 OS=Hydrophis lapemoides PE=1 SV=1			0	99	LECCHTNECNN	Carbamidomethyl(C)@3; Carbamidomethyl(C)@4; Carbamidomethyl(C)@9		-0.00554606	1449.5	725.758	1449.51	725.761	2	17	1.1.1.2160.9	12.5855	1456158	12.4349
3	12.02	12.02	59.26	58.02	58.02	sp|P68416|3S11_HYDHA; sp|P68415|3S11_HYDSC; sp|P01437|3S11_HYDLA	Short neurotoxin 1 OS=Hydrophis hardwickii PE=1 SV=2; Short neurotoxin 1 OS=Hydrophis schistosus PE=1 SV=1; Short neurotoxin 1 OS=Hydrophis lapemoides PE=1 SV=1			0	99	LECCHTNECNN	Carbamidomethyl(C)@3; Carbamidomethyl(C)@4; Carbamidomethyl(C)@9		-0.00505779	1449.5	725.758	1449.51	725.761	2	17	1.1.1.2165.9	12.7724	798805	12.4349
3	12.02	12.02	59.26	58.02	58.02	sp|P68416|3S11_HYDHA; sp|P68415|3S11_HYDSC; sp|P01437|3S11_HYDLA	Short neurotoxin 1 OS=Hydrophis hardwickii PE=1 SV=2; Short neurotoxin 1 OS=Hydrophis schistosus PE=1 SV=1; Short neurotoxin 1 OS=Hydrophis lapemoides PE=1 SV=1			0	99	LECCHTNECNN	Carbamidomethyl(C)@3; Carbamidomethyl(C)@4; Carbamidomethyl(C)@9		0.000679405	1449.51	725.761	1449.51	725.761	2	12	1.1.1.2181.8	13.4069	20345	12.9859
3	12.02	12.02	59.26	58.02	58.02	sp|P68416|3S11_HYDHA; sp|P68415|3S11_HYDSC; sp|P01437|3S11_HYDLA	Short neurotoxin 1 OS=Hydrophis hardwickii PE=1 SV=2; Short neurotoxin 1 OS=Hydrophis schistosus PE=1 SV=1; Short neurotoxin 1 OS=Hydrophis lapemoides PE=1 SV=1			0	99	LECCHTNECNN	Carbamidomethyl(C)@3; Carbamidomethyl(C)@4; Carbamidomethyl(C)@9		0.0103228	1449.52	725.766	1449.51	725.761	2	8	1.1.1.2214.9	14.7121	1176	14.683
3	12.02	12.02	59.26	58.02	58.02	sp|P68416|3S11_HYDHA; sp|P68415|3S11_HYDSC; sp|P01437|3S11_HYDLA	Short neurotoxin 1 OS=Hydrophis hardwickii PE=1 SV=2; Short neurotoxin 1 OS=Hydrophis schistosus PE=1 SV=1; Short neurotoxin 1 OS=Hydrophis lapemoides PE=1 SV=1			0	99	LECCHTNECNN	Carbamidomethyl(C)@3; Carbamidomethyl(C)@4; Carbamidomethyl(C)@9		0.00128975	1449.51	725.761	1449.51	725.761	2	10	1.1.1.2170.9	12.9707	46173	12.5908
3	12.02	12.02	59.26	58.02	58.02	sp|P68416|3S11_HYDHA; sp|P68415|3S11_HYDSC; sp|P01437|3S11_HYDLA	Short neurotoxin 1 OS=Hydrophis hardwickii PE=1 SV=2; Short neurotoxin 1 OS=Hydrophis schistosus PE=1 SV=1; Short neurotoxin 1 OS=Hydrophis lapemoides PE=1 SV=1			0	99	LECCHTNECNN	Carbamidomethyl(C)@3; Carbamidomethyl(C)@4; Carbamidomethyl(C)@9		0.00592833	1449.51	725.764	1449.51	725.761	2	8	1.1.1.2187.8	13.6405	6107	13.4222
3	12.02	12.02	59.26	58.02	58.02	sp|P68416|3S11_HYDHA; sp|P68415|3S11_HYDSC; sp|P01437|3S11_HYDLA	Short neurotoxin 1 OS=Hydrophis hardwickii PE=1 SV=2; Short neurotoxin 1 OS=Hydrophis schistosus PE=1 SV=1; Short neurotoxin 1 OS=Hydrophis lapemoides PE=1 SV=1			0	99	LECCHTNECNN	Carbamidomethyl(C)@3; Carbamidomethyl(C)@4; Carbamidomethyl(C)@9		0.00263249	1449.51	725.762	1449.51	725.761	2	9	1.1.1.2176.13	13.2197	9904	13.0656
3	12.02	12.02	59.26	58.02	58.02	sp|P68416|3S11_HYDHA; sp|P68415|3S11_HYDSC; sp|P01437|3S11_HYDLA	Short neurotoxin 1 OS=Hydrophis hardwickii PE=1 SV=2; Short neurotoxin 1 OS=Hydrophis schistosus PE=1 SV=1; Short neurotoxin 1 OS=Hydrophis lapemoides PE=1 SV=1			0	99	LECCHTNECNN	Delta:H(2)C(2)@N-term; Carbamidomethyl(C)@3; Carbamidomethyl(C)@4; Carbamidomethyl(C)@9		0.00211621	1475.52	738.77	1475.52	738.769	2	9	1.1.1.2219.12	14.9111	4653	14.9968
3	12.02	12.02	59.26	58.02	58.02	sp|P68416|3S11_HYDHA; sp|P68415|3S11_HYDSC; sp|P01437|3S11_HYDLA	Short neurotoxin 1 OS=Hydrophis hardwickii PE=1 SV=2; Short neurotoxin 1 OS=Hydrophis schistosus PE=1 SV=1; Short neurotoxin 1 OS=Hydrophis lapemoides PE=1 SV=1			0	99	LECCHTNECNN	Delta:H(2)C(2)@N-term; Carbamidomethyl(C)@3; Carbamidomethyl(C)@4; Carbamidomethyl(C)@9		0.0189616	1475.54	738.778	1475.52	738.769	2	7	1.1.1.2242.7	15.7981	3448	15.6607
3	12.02	12.02	59.26	58.02	58.02	sp|P68416|3S11_HYDHA; sp|P68415|3S11_HYDSC; sp|P01437|3S11_HYDLA	Short neurotoxin 1 OS=Hydrophis hardwickii PE=1 SV=2; Short neurotoxin 1 OS=Hydrophis schistosus PE=1 SV=1; Short neurotoxin 1 OS=Hydrophis lapemoides PE=1 SV=1			0	99	LECCHTNECNN	Carbamidomethyl(C)@3; Carbamidomethyl(C)@4; Carbamidomethyl(C)@9		0.00592833	1449.51	725.764	1449.51	725.761	2	7	1.1.1.2186.8	13.6008	6107	13.4222
3	12.02	12.02	59.26	58.02	58.02	sp|P68416|3S11_HYDHA; sp|P68415|3S11_HYDSC; sp|P01437|3S11_HYDLA	Short neurotoxin 1 OS=Hydrophis hardwickii PE=1 SV=2; Short neurotoxin 1 OS=Hydrophis schistosus PE=1 SV=1; Short neurotoxin 1 OS=Hydrophis lapemoides PE=1 SV=1			0	99	LECCHTNECNN	Delta:H(2)C(2)@N-term; Carbamidomethyl(C)@3; Carbamidomethyl(C)@4; Carbamidomethyl(C)@9		0.0121258	1475.53	738.775	1475.52	738.769	2	10	1.1.1.2232.4	15.4124	6303	15.5821
3	12.02	12.02	59.26	58.02	58.02	sp|P68416|3S11_HYDHA; sp|P68415|3S11_HYDSC; sp|P01437|3S11_HYDLA	Short neurotoxin 1 OS=Hydrophis hardwickii PE=1 SV=2; Short neurotoxin 1 OS=Hydrophis schistosus PE=1 SV=1; Short neurotoxin 1 OS=Hydrophis lapemoides PE=1 SV=1			0	98.42	LECCHTNECNN	Delta:H(2)C(2)@N-term; Carbamidomethyl(C)@3; Carbamidomethyl(C)@4; Carbamidomethyl(C)@9		0.0102948	1475.53	738.774	1475.52	738.769	2	8	1.1.1.2237.5	15.5962	2269	15.5821
3	12.02	12.02	59.26	58.02	58.02	sp|P68416|3S11_HYDHA; sp|P68415|3S11_HYDSC; sp|P01437|3S11_HYDLA	Short neurotoxin 1 OS=Hydrophis hardwickii PE=1 SV=2; Short neurotoxin 1 OS=Hydrophis schistosus PE=1 SV=1; Short neurotoxin 1 OS=Hydrophis lapemoides PE=1 SV=1			0	4.035	LECCHTNECNN	Carbamidomethyl(C)@3; Carbamidomethyl(C)@4; Carbamidomethyl(C)@9; Ammonia-loss(N)@10		-0.0038231	1432.48	717.246	1432.48	717.248	2	8	1.1.1.2168.10	12.8938	7407	12.9065
3	12.02	12.02	59.26	58.02	58.02	sp|P68416|3S11_HYDHA; sp|P68415|3S11_HYDSC; sp|P01437|3S11_HYDLA	Short neurotoxin 1 OS=Hydrophis hardwickii PE=1 SV=2; Short neurotoxin 1 OS=Hydrophis schistosus PE=1 SV=1; Short neurotoxin 1 OS=Hydrophis lapemoides PE=1 SV=1			0	1.339	LECCHTNECNN	Carbamidomethyl(C)@3; Carbamidomethyl(C)@4; Carbamidomethyl(C)@9		-0.00334884	1449.5	725.759	1449.51	725.761	2	7	1.1.1.2175.9	13.17	36150	12.7483
3	12.02	12.02	59.26	58.02	58.02	sp|P68416|3S11_HYDHA; sp|P68415|3S11_HYDSC; sp|P01437|3S11_HYDLA	Short neurotoxin 1 OS=Hydrophis hardwickii PE=1 SV=2; Short neurotoxin 1 OS=Hydrophis schistosus PE=1 SV=1; Short neurotoxin 1 OS=Hydrophis lapemoides PE=1 SV=1			0	1.028	LECCHTNECNN	Carbamidomethyl(C)@3; Carbamidomethyl(C)@4; Carbamidomethyl(C)@9		0.00873589	1449.52	725.765	1449.51	725.761	2	5	1.1.1.2197.10	14.039	2320	14.0122
3	12.02	12.02	59.26	58.02	58.02	sp|P68416|3S11_HYDHA; sp|P68415|3S11_HYDSC; sp|P01437|3S11_HYDLA	Short neurotoxin 1 OS=Hydrophis hardwickii PE=1 SV=2; Short neurotoxin 1 OS=Hydrophis schistosus PE=1 SV=1; Short neurotoxin 1 OS=Hydrophis lapemoides PE=1 SV=1			0	0	LECCHTNECNN	Carbamidomethyl(C)@3; Carbamidomethyl(C)@4; Carbamidomethyl(C)@9		-0.00530193	1449.5	725.758	1449.51	725.761	2	5	1.1.1.2153.3	12.3123	1283667	12.4349
3	12.02	12.02	59.26	58.02	58.02	sp|P68416|3S11_HYDHA; sp|P68415|3S11_HYDSC; sp|P01437|3S11_HYDLA	Short neurotoxin 1 OS=Hydrophis hardwickii PE=1 SV=2; Short neurotoxin 1 OS=Hydrophis schistosus PE=1 SV=1; Short neurotoxin 1 OS=Hydrophis lapemoides PE=1 SV=1			0	0	LECCHTNECNN	Carbamidomethyl(C)@3; Carbamidomethyl(C)@4; Carbamidomethyl(C)@9		0.00153388	1449.51	725.762	1449.51	725.761	2	6	1.1.1.2180.10	13.3704	21388	12.9462
3	12.02	12.02	59.26	58.02	58.02	sp|P68416|3S11_HYDHA; sp|P68415|3S11_HYDSC; sp|P01437|3S11_HYDLA	Short neurotoxin 1 OS=Hydrophis hardwickii PE=1 SV=2; Short neurotoxin 1 OS=Hydrophis schistosus PE=1 SV=1; Short neurotoxin 1 OS=Hydrophis lapemoides PE=1 SV=1			0	0	LECCHTNECNN	Carbamidomethyl(C)@3; Carbamidomethyl(C)@4; Carbamidomethyl(C)@9		0.00373111	1449.51	725.763	1449.51	725.761	2	3	1.1.1.2191.10	13.8028	3587	13.7367
3	12.02	12.02	59.26	58.02	58.02	sp|P68416|3S11_HYDHA; sp|P68415|3S11_HYDSC; sp|P01437|3S11_HYDLA	Short neurotoxin 1 OS=Hydrophis hardwickii PE=1 SV=2; Short neurotoxin 1 OS=Hydrophis schistosus PE=1 SV=1; Short neurotoxin 1 OS=Hydrophis lapemoides PE=1 SV=1			0	0	LECCHTNECNN	Carbamidomethyl(C)@3; Carbamidomethyl(C)@4; Oxidation(H)@5; Carbamidomethyl(C)@9		-0.0168755	1465.49	733.75	1465.5	733.758	2	5	1.1.1.2193.10	13.8814	1833	13.9728
3	12.02	12.02	59.26	58.02	58.02	sp|P68416|3S11_HYDHA; sp|P68415|3S11_HYDSC; sp|P01437|3S11_HYDLA	Short neurotoxin 1 OS=Hydrophis hardwickii PE=1 SV=2; Short neurotoxin 1 OS=Hydrophis schistosus PE=1 SV=1; Short neurotoxin 1 OS=Hydrophis lapemoides PE=1 SV=1			0	0	LECCHTNECNN	Carbamidomethyl(C)@3; Carbamidomethyl(C)@4; Carbamidomethyl(C)@9		0.00873589	1449.52	725.765	1449.51	725.761	2	3	1.1.1.2196.11	14.002	2320	14.0122
3	12.02	12.02	59.26	58.02	58.02	sp|P68416|3S11_HYDHA; sp|P68415|3S11_HYDSC; sp|P01437|3S11_HYDLA	Short neurotoxin 1 OS=Hydrophis hardwickii PE=1 SV=2; Short neurotoxin 1 OS=Hydrophis schistosus PE=1 SV=1; Short neurotoxin 1 OS=Hydrophis lapemoides PE=1 SV=1			0	0	LECCHTNECNN	Carbamidomethyl(C)@3; Carbamidomethyl(C)@4; Carbamidomethyl(C)@9		0.00690487	1449.51	725.764	1449.51	725.761	2	3	1.1.1.2202.12	14.2413	1926	14.2095
3	12.02	12.02	59.26	58.02	58.02	sp|P68416|3S11_HYDHA; sp|P68415|3S11_HYDSC; sp|P01437|3S11_HYDLA	Short neurotoxin 1 OS=Hydrophis hardwickii PE=1 SV=2; Short neurotoxin 1 OS=Hydrophis schistosus PE=1 SV=1; Short neurotoxin 1 OS=Hydrophis lapemoides PE=1 SV=1			0	0	LECCHTNECNN	Carbamidomethyl(C)@3; Carbamidomethyl(C)@4; Carbamidomethyl(C)@9		0.00788142	1449.52	725.765	1449.51	725.761	2	3	1.1.1.2207.9	14.4316	1329	14.4469
3	12.02	12.02	59.26	58.02	58.02	sp|P68416|3S11_HYDHA; sp|P68415|3S11_HYDSC; sp|P01437|3S11_HYDLA	Short neurotoxin 1 OS=Hydrophis hardwickii PE=1 SV=2; Short neurotoxin 1 OS=Hydrophis schistosus PE=1 SV=1; Short neurotoxin 1 OS=Hydrophis lapemoides PE=1 SV=1			0	0	LECCHTNECNN	Delta:H(2)C(2)@N-term; Carbamidomethyl(C)@3; Carbamidomethyl(C)@4; Carbamidomethyl(C)@9		0.0193278	1475.54	738.778	1475.52	738.769	2	7	1.1.1.2233.5	15.4441	6325	15.5821
3	12.02	12.02	59.26	58.02	58.02	sp|P68416|3S11_HYDHA; sp|P68415|3S11_HYDSC; sp|P01437|3S11_HYDLA	Short neurotoxin 1 OS=Hydrophis hardwickii PE=1 SV=2; Short neurotoxin 1 OS=Hydrophis schistosus PE=1 SV=1; Short neurotoxin 1 OS=Hydrophis lapemoides PE=1 SV=1			0	99	MTCCNQQSSQPK	Carbamidomethyl(C)@3; Carbamidomethyl(C)@4	cleaved T-M@N-term	-0.00462829	1467.59	734.8	1467.59	734.802	2	19	1.1.1.2149.6	12.1457	982476	12.2003
3	12.02	12.02	59.26	58.02	58.02	sp|P68416|3S11_HYDHA; sp|P68415|3S11_HYDSC; sp|P01437|3S11_HYDLA	Short neurotoxin 1 OS=Hydrophis hardwickii PE=1 SV=2; Short neurotoxin 1 OS=Hydrophis schistosus PE=1 SV=1; Short neurotoxin 1 OS=Hydrophis lapemoides PE=1 SV=1			0	99	MTCCNQQSSQPK	Carbamidomethyl(C)@3; Carbamidomethyl(C)@4	cleaved T-M@N-term	-0.00462829	1467.59	734.8	1467.59	734.802	2	19	1.1.1.2150.9	12.1851	982476	12.2003
3	12.02	12.02	59.26	58.02	58.02	sp|P68416|3S11_HYDHA; sp|P68415|3S11_HYDSC; sp|P01437|3S11_HYDLA	Short neurotoxin 1 OS=Hydrophis hardwickii PE=1 SV=2; Short neurotoxin 1 OS=Hydrophis schistosus PE=1 SV=1; Short neurotoxin 1 OS=Hydrophis lapemoides PE=1 SV=1			0	99	MTCCNQQSSQPK	Carbamidomethyl(C)@3; Carbamidomethyl(C)@4	cleaved T-M@N-term	-0.00462829	1467.59	734.8	1467.59	734.802	2	17	1.1.1.2154.11	12.3464	982476	12.2003
3	12.02	12.02	59.26	58.02	58.02	sp|P68416|3S11_HYDHA; sp|P68415|3S11_HYDSC; sp|P01437|3S11_HYDLA	Short neurotoxin 1 OS=Hydrophis hardwickii PE=1 SV=2; Short neurotoxin 1 OS=Hydrophis schistosus PE=1 SV=1; Short neurotoxin 1 OS=Hydrophis lapemoides PE=1 SV=1			0	99	MTCCNQQSSQPK	Carbamidomethyl(C)@3; Carbamidomethyl(C)@4	cleaved T-M@N-term	0.9934	1468.58	735.299	1467.59	734.802	2	11	1.1.1.2166.13	12.8219	8611	12.63
3	12.02	12.02	59.26	58.02	58.02	sp|P68416|3S11_HYDHA; sp|P68415|3S11_HYDSC; sp|P01437|3S11_HYDLA	Short neurotoxin 1 OS=Hydrophis hardwickii PE=1 SV=2; Short neurotoxin 1 OS=Hydrophis schistosus PE=1 SV=1; Short neurotoxin 1 OS=Hydrophis lapemoides PE=1 SV=1			0	99	MTCCNQQSSQPK	Carbamidomethyl(C)@3; Carbamidomethyl(C)@4	cleaved T-M@N-term	0.985221	1468.58	735.295	1467.59	734.802	2	14	1.1.1.2170.10	12.9732	12597	12.63
3	12.02	12.02	59.26	58.02	58.02	sp|P68416|3S11_HYDHA; sp|P68415|3S11_HYDSC; sp|P01437|3S11_HYDLA	Short neurotoxin 1 OS=Hydrophis hardwickii PE=1 SV=2; Short neurotoxin 1 OS=Hydrophis schistosus PE=1 SV=1; Short neurotoxin 1 OS=Hydrophis lapemoides PE=1 SV=1			0	99	MTCCNQQSSQPK	Carbamidomethyl(C)@3; Carbamidomethyl(C)@4	cleaved T-M@N-term	0.00123098	1467.59	734.803	1467.59	734.802	2	11	1.1.1.2159.8	12.5342	35003	12.4739
3	12.02	12.02	59.26	58.02	58.02	sp|P68416|3S11_HYDHA; sp|P68415|3S11_HYDSC; sp|P01437|3S11_HYDLA	Short neurotoxin 1 OS=Hydrophis hardwickii PE=1 SV=2; Short neurotoxin 1 OS=Hydrophis schistosus PE=1 SV=1; Short neurotoxin 1 OS=Hydrophis lapemoides PE=1 SV=1			0	99	MTCCNQQSSQPK	Carbamidomethyl(C)@3; Carbamidomethyl(C)@4	cleaved T-M@N-term	0.996818	1468.59	735.301	1467.59	734.802	2	9	1.1.1.2175.10	13.1725	2511	13.1852
3	12.02	12.02	59.26	58.02	58.02	sp|P68416|3S11_HYDHA; sp|P68415|3S11_HYDSC; sp|P01437|3S11_HYDLA	Short neurotoxin 1 OS=Hydrophis hardwickii PE=1 SV=2; Short neurotoxin 1 OS=Hydrophis schistosus PE=1 SV=1; Short neurotoxin 1 OS=Hydrophis lapemoides PE=1 SV=1			0	99	MTCCNQQSSQPK	Carbamidomethyl(C)@3; Carbamidomethyl(C)@4; Deamidated(N)@5	cleaved T-M@N-term	-0.0108791	1468.56	735.289	1468.57	735.294	2	10	1.1.1.2159.9	12.5367	12896	12.4739
3	12.02	12.02	59.26	58.02	58.02	sp|P68416|3S11_HYDHA; sp|P68415|3S11_HYDSC; sp|P01437|3S11_HYDLA	Short neurotoxin 1 OS=Hydrophis hardwickii PE=1 SV=2; Short neurotoxin 1 OS=Hydrophis schistosus PE=1 SV=1; Short neurotoxin 1 OS=Hydrophis lapemoides PE=1 SV=1			0	98.42	MTCCNQQSSQPK	Delta:H(2)C(2)@N-term; Carbamidomethyl(C)@3; Carbamidomethyl(C)@4	cleaved T-M@N-term	-0.0265079	1493.58	747.797	1493.61	747.81	2	9	1.1.1.2189.7	13.7214	805	13.6976
3	12.02	12.02	59.26	58.02	58.02	sp|P68416|3S11_HYDHA; sp|P68415|3S11_HYDSC; sp|P01437|3S11_HYDLA	Short neurotoxin 1 OS=Hydrophis hardwickii PE=1 SV=2; Short neurotoxin 1 OS=Hydrophis schistosus PE=1 SV=1; Short neurotoxin 1 OS=Hydrophis lapemoides PE=1 SV=1			0	23.82	MTCCNQQSSQPK	Oxidation(M)@1; Carbamidomethyl(C)@3; Carbamidomethyl(C)@4	cleaved T-M@N-term	0.00393848	1483.59	742.802	1483.59	742.8	2	7	1.1.1.2149.7	12.1507	3360	12.2392
3	12.02	12.02	59.26	58.02	58.02	sp|P68416|3S11_HYDHA; sp|P68415|3S11_HYDSC; sp|P01437|3S11_HYDLA	Short neurotoxin 1 OS=Hydrophis hardwickii PE=1 SV=2; Short neurotoxin 1 OS=Hydrophis schistosus PE=1 SV=1; Short neurotoxin 1 OS=Hydrophis lapemoides PE=1 SV=1			0	17.54	MTCCNQQSSQPK	Delta:H(2)C(2)@N-term; Carbamidomethyl(C)@3; Carbamidomethyl(C)@4	cleaved T-M@N-term	-0.0258975	1493.58	747.797	1493.61	747.81	2	6	1.1.1.2335.12	19.5034	851	19.432
3	12.02	12.02	59.26	58.02	58.02	sp|P68416|3S11_HYDHA; sp|P68415|3S11_HYDSC; sp|P01437|3S11_HYDLA	Short neurotoxin 1 OS=Hydrophis hardwickii PE=1 SV=2; Short neurotoxin 1 OS=Hydrophis schistosus PE=1 SV=1; Short neurotoxin 1 OS=Hydrophis lapemoides PE=1 SV=1			0	14.53	MTCCNQQSSQPK	Carbamidomethyl(C)@3; Carbamidomethyl(C)@4; Oxidation(N)@5; Deamidated(Q)@6	cleaved T-M@N-term	-0.0328294	1484.54	743.276	1484.57	743.292	2	9	1.1.1.2156.9	12.4196	5767	12.3956
3	12.02	12.02	59.26	58.02	58.02	sp|P68416|3S11_HYDHA; sp|P68415|3S11_HYDSC; sp|P01437|3S11_HYDLA	Short neurotoxin 1 OS=Hydrophis hardwickii PE=1 SV=2; Short neurotoxin 1 OS=Hydrophis schistosus PE=1 SV=1; Short neurotoxin 1 OS=Hydrophis lapemoides PE=1 SV=1			0	0	MTCCNQQSSQPK	Oxidation(M)@1; Carbamidomethyl(C)@3; Carbamidomethyl(C)@4	cleaved T-M@N-term	-0.013029	1483.57	742.793	1483.59	742.8	2	4	1.1.1.2158.4	12.4927	5178	12.3956
3	12.02	12.02	59.26	58.02	58.02	sp|P68416|3S11_HYDHA; sp|P68415|3S11_HYDSC; sp|P01437|3S11_HYDLA	Short neurotoxin 1 OS=Hydrophis hardwickii PE=1 SV=2; Short neurotoxin 1 OS=Hydrophis schistosus PE=1 SV=1; Short neurotoxin 1 OS=Hydrophis lapemoides PE=1 SV=1			0	0	MTCCNQQSSQPK	Carbamidomethyl(C)@3; Carbamidomethyl(C)@4; Deamidated(N)@5	cleaved T-M@N-term	0.0128021	1468.59	735.301	1468.57	735.294	2	5	1.1.1.2177.11	13.2545	2511	13.1852
3	12.02	12.02	59.26	58.02	58.02	sp|P68416|3S11_HYDHA; sp|P68415|3S11_HYDSC; sp|P01437|3S11_HYDLA	Short neurotoxin 1 OS=Hydrophis hardwickii PE=1 SV=2; Short neurotoxin 1 OS=Hydrophis schistosus PE=1 SV=1; Short neurotoxin 1 OS=Hydrophis lapemoides PE=1 SV=1			0	0	MTCCNQQSSQPK	Delta:H(2)C(2)@N-term; Carbamidomethyl(C)@3; Carbamidomethyl(C)@4	cleaved T-M@N-term	-0.0239444	1493.58	747.798	1493.61	747.81	2	6	1.1.1.2188.5	13.6774	1540	13.6582
3	12.02	12.02	59.26	58.02	58.02	sp|P68416|3S11_HYDHA; sp|P68415|3S11_HYDSC; sp|P01437|3S11_HYDLA	Short neurotoxin 1 OS=Hydrophis hardwickii PE=1 SV=2; Short neurotoxin 1 OS=Hydrophis schistosus PE=1 SV=1; Short neurotoxin 1 OS=Hydrophis lapemoides PE=1 SV=1			0	0	MTCCNQQSSQPK	Carbamidomethyl(C)@3; Carbamidomethyl(C)@4	cleaved T-M@N-term	0.0179543	1467.61	734.812	1467.59	734.802	2	5	1.1.1.2190.11	13.766	1729	13.7367
3	12.02	12.02	59.26	58.02	58.02	sp|P68416|3S11_HYDHA; sp|P68415|3S11_HYDSC; sp|P01437|3S11_HYDLA	Short neurotoxin 1 OS=Hydrophis hardwickii PE=1 SV=2; Short neurotoxin 1 OS=Hydrophis schistosus PE=1 SV=1; Short neurotoxin 1 OS=Hydrophis lapemoides PE=1 SV=1			0	1.496	TCCNQQSSQPK	Methyl(T)@1; Carbamidomethyl(C)@2; Carbamidomethyl(C)@3; Deamidated(N)@4	cleaved M-T@N-term	-0.015348	1351.53	676.774	1351.55	676.782	2	11	1.1.1.2239.6	15.6775	39052	15.7398
3	12.02	12.02	59.26	58.02	58.02	sp|P68416|3S11_HYDHA; sp|P68415|3S11_HYDSC; sp|P01437|3S11_HYDLA	Short neurotoxin 1 OS=Hydrophis hardwickii PE=1 SV=2; Short neurotoxin 1 OS=Hydrophis schistosus PE=1 SV=1; Short neurotoxin 1 OS=Hydrophis lapemoides PE=1 SV=1			0	99	TTTNCAESSCYK	Carbamidomethyl(C)@5; Carbamidomethyl(C)@10		-0.00611319	1420.55	711.284	1420.56	711.287	2	20	1.1.1.2178.9	13.2892	1097600	13.3439
3	12.02	12.02	59.26	58.02	58.02	sp|P68416|3S11_HYDHA; sp|P68415|3S11_HYDSC; sp|P01437|3S11_HYDLA	Short neurotoxin 1 OS=Hydrophis hardwickii PE=1 SV=2; Short neurotoxin 1 OS=Hydrophis schistosus PE=1 SV=1; Short neurotoxin 1 OS=Hydrophis lapemoides PE=1 SV=1			0	99	TTTNCAESSCYK	Carbamidomethyl(C)@5; Carbamidomethyl(C)@10		-0.00611319	1420.55	711.284	1420.56	711.287	2	17	1.1.1.2181.5	13.3969	1097600	13.3439
3	12.02	12.02	59.26	58.02	58.02	sp|P68416|3S11_HYDHA; sp|P68415|3S11_HYDSC; sp|P01437|3S11_HYDLA	Short neurotoxin 1 OS=Hydrophis hardwickii PE=1 SV=2; Short neurotoxin 1 OS=Hydrophis schistosus PE=1 SV=1; Short neurotoxin 1 OS=Hydrophis lapemoides PE=1 SV=1			0	99	TTTNCAESSCYK	Carbamidomethyl(C)@5; Carbamidomethyl(C)@10		-0.00611319	1420.55	711.284	1420.56	711.287	2	18	1.1.1.2185.9	13.5688	1169167	13.3439
3	12.02	12.02	59.26	58.02	58.02	sp|P68416|3S11_HYDHA; sp|P68415|3S11_HYDSC; sp|P01437|3S11_HYDLA	Short neurotoxin 1 OS=Hydrophis hardwickii PE=1 SV=2; Short neurotoxin 1 OS=Hydrophis schistosus PE=1 SV=1; Short neurotoxin 1 OS=Hydrophis lapemoides PE=1 SV=1			0	99	TTTNCAESSCYK	Carbamidomethyl(C)@5; Carbamidomethyl(C)@10		-0.00147461	1420.56	711.287	1420.56	711.287	2	15	1.1.1.2190.9	13.761	71160	13.7762
3	12.02	12.02	59.26	58.02	58.02	sp|P68416|3S11_HYDHA; sp|P68415|3S11_HYDSC; sp|P01437|3S11_HYDLA	Short neurotoxin 1 OS=Hydrophis hardwickii PE=1 SV=2; Short neurotoxin 1 OS=Hydrophis schistosus PE=1 SV=1; Short neurotoxin 1 OS=Hydrophis lapemoides PE=1 SV=1			0	99	TTTNCAESSCYK	Carbamidomethyl(C)@5; Carbamidomethyl(C)@10		-0.00135254	1420.56	711.287	1420.56	711.287	2	14	1.1.1.2195.9	13.9576	71182	13.7762
3	12.02	12.02	59.26	58.02	58.02	sp|P68416|3S11_HYDHA; sp|P68415|3S11_HYDSC; sp|P01437|3S11_HYDLA	Short neurotoxin 1 OS=Hydrophis hardwickii PE=1 SV=2; Short neurotoxin 1 OS=Hydrophis schistosus PE=1 SV=1; Short neurotoxin 1 OS=Hydrophis lapemoides PE=1 SV=1			0	99	TTTNCAESSCYK	Carbamidomethyl(C)@5; Carbamidomethyl(C)@10		-0.00232908	1420.56	711.286	1420.56	711.287	2	12	1.1.1.2200.11	14.1599	71182	13.7762
3	12.02	12.02	59.26	58.02	58.02	sp|P68416|3S11_HYDHA; sp|P68415|3S11_HYDSC; sp|P01437|3S11_HYDLA	Short neurotoxin 1 OS=Hydrophis hardwickii PE=1 SV=2; Short neurotoxin 1 OS=Hydrophis schistosus PE=1 SV=1; Short neurotoxin 1 OS=Hydrophis lapemoides PE=1 SV=1			0	99	TTTNCAESSCYK	Carbamidomethyl(C)@5; Carbamidomethyl(C)@10		-0.00232908	1420.56	711.286	1420.56	711.287	2	12	1.1.1.2201.10	14.1968	71182	13.7762
3	12.02	12.02	59.26	58.02	58.02	sp|P68416|3S11_HYDHA; sp|P68415|3S11_HYDSC; sp|P01437|3S11_HYDLA	Short neurotoxin 1 OS=Hydrophis hardwickii PE=1 SV=2; Short neurotoxin 1 OS=Hydrophis schistosus PE=1 SV=1; Short neurotoxin 1 OS=Hydrophis lapemoides PE=1 SV=1			0	99	TTTNCAESSCYK	Carbamidomethyl(C)@5; Carbamidomethyl(C)@10		0.00108882	1420.56	711.288	1420.56	711.287	2	11	1.1.1.2205.11	14.3577	41913	13.9334
3	12.02	12.02	59.26	58.02	58.02	sp|P68416|3S11_HYDHA; sp|P68415|3S11_HYDSC; sp|P01437|3S11_HYDLA	Short neurotoxin 1 OS=Hydrophis hardwickii PE=1 SV=2; Short neurotoxin 1 OS=Hydrophis schistosus PE=1 SV=1; Short neurotoxin 1 OS=Hydrophis lapemoides PE=1 SV=1			0	99	TTTNCAESSCYK	Carbamidomethyl(C)@5; Carbamidomethyl(C)@10		0.00670395	1420.57	711.291	1420.56	711.287	2	13	1.1.1.2210.8	14.5494	11906	14.4469
3	12.02	12.02	59.26	58.02	58.02	sp|P68416|3S11_HYDHA; sp|P68415|3S11_HYDSC; sp|P01437|3S11_HYDLA	Short neurotoxin 1 OS=Hydrophis hardwickii PE=1 SV=2; Short neurotoxin 1 OS=Hydrophis schistosus PE=1 SV=1; Short neurotoxin 1 OS=Hydrophis lapemoides PE=1 SV=1			0	99	TTTNCAESSCYK	Carbamidomethyl(C)@5; Ser->Oxoalanine(S)@9; Carbamidomethyl(C)@10		-0.00177796	1418.54	710.279	1418.54	710.279	2	11	1.1.1.2176.11	13.2147	531051	13.3439
3	12.02	12.02	59.26	58.02	58.02	sp|P68416|3S11_HYDHA; sp|P68415|3S11_HYDSC; sp|P01437|3S11_HYDLA	Short neurotoxin 1 OS=Hydrophis hardwickii PE=1 SV=2; Short neurotoxin 1 OS=Hydrophis schistosus PE=1 SV=1; Short neurotoxin 1 OS=Hydrophis lapemoides PE=1 SV=1			0	99	TTTNCAESSCYK	Carbamidomethyl(C)@5; Carbamidomethyl(C)@10		1.01462	1421.57	711.795	1420.56	711.287	2	11	1.1.1.2220.8	14.9476	2418	14.9188
3	12.02	12.02	59.26	58.02	58.02	sp|P68416|3S11_HYDHA; sp|P68415|3S11_HYDSC; sp|P01437|3S11_HYDLA	Short neurotoxin 1 OS=Hydrophis hardwickii PE=1 SV=2; Short neurotoxin 1 OS=Hydrophis schistosus PE=1 SV=1; Short neurotoxin 1 OS=Hydrophis lapemoides PE=1 SV=1			0	99	TTTNCAESSCYK	Carbamidomethyl(C)@5; Carbamidomethyl(C)@10		0.0196432	1420.58	711.297	1420.56	711.287	2	9	1.1.1.2229.5	15.2955	2603	15.3082
3	12.02	12.02	59.26	58.02	58.02	sp|P68416|3S11_HYDHA; sp|P68415|3S11_HYDSC; sp|P01437|3S11_HYDLA	Short neurotoxin 1 OS=Hydrophis hardwickii PE=1 SV=2; Short neurotoxin 1 OS=Hydrophis schistosus PE=1 SV=1; Short neurotoxin 1 OS=Hydrophis lapemoides PE=1 SV=1			0	99	TTTNCAESSCYK	Carbamidomethyl(C)@5; Carbamidomethyl(C)@10		1.00131	1421.56	711.788	1420.56	711.287	2	10	1.1.1.2215.7	14.7466	4635	14.5647
3	12.02	12.02	59.26	58.02	58.02	sp|P68416|3S11_HYDHA; sp|P68415|3S11_HYDSC; sp|P01437|3S11_HYDLA	Short neurotoxin 1 OS=Hydrophis hardwickii PE=1 SV=2; Short neurotoxin 1 OS=Hydrophis schistosus PE=1 SV=1; Short neurotoxin 1 OS=Hydrophis lapemoides PE=1 SV=1			0	99	TTTNCAESSCYK	Carbamidomethyl(C)@5; Carbamidomethyl(C)@10		-0.00171874	1420.56	711.286	1420.56	711.287	2	6	1.1.1.2244.8	15.8794	1875	15.858
3	12.02	12.02	59.26	58.02	58.02	sp|P68416|3S11_HYDHA; sp|P68415|3S11_HYDSC; sp|P01437|3S11_HYDLA	Short neurotoxin 1 OS=Hydrophis hardwickii PE=1 SV=2; Short neurotoxin 1 OS=Hydrophis schistosus PE=1 SV=1; Short neurotoxin 1 OS=Hydrophis lapemoides PE=1 SV=1			0	81.36	TTTNCAESSCYK	Carbamidomethyl(C)@5; Carbamidomethyl(C)@10		0.00548327	1420.57	711.29	1420.56	711.287	2	7	1.1.1.2212.10	14.6308	11906	14.4469
3	12.02	12.02	59.26	58.02	58.02	sp|P68416|3S11_HYDHA; sp|P68415|3S11_HYDSC; sp|P01437|3S11_HYDLA	Short neurotoxin 1 OS=Hydrophis hardwickii PE=1 SV=2; Short neurotoxin 1 OS=Hydrophis schistosus PE=1 SV=1; Short neurotoxin 1 OS=Hydrophis lapemoides PE=1 SV=1			0	27.89	TTTNCAESSCYK	Carbamidomethyl(C)@5; Carbamidomethyl(C)@10		0.00523913	1420.57	711.29	1420.56	711.287	2	5	1.1.1.2287.9	17.5871	1090	17.5625
3	12.02	12.02	59.26	58.02	58.02	sp|P68416|3S11_HYDHA; sp|P68415|3S11_HYDSC; sp|P01437|3S11_HYDLA	Short neurotoxin 1 OS=Hydrophis hardwickii PE=1 SV=2; Short neurotoxin 1 OS=Hydrophis schistosus PE=1 SV=1; Short neurotoxin 1 OS=Hydrophis lapemoides PE=1 SV=1			0	3.324	TTTNCAESSCYK	Carbamidomethyl(C)@5; Carbamidomethyl(C)@10; Didehydro(Y)@11		-0.0183792	1418.53	710.27	1418.54	710.279	2	7	1.1.1.2234.6	15.4883	2738	15.4644
3	12.02	12.02	59.26	58.02	58.02	sp|P68416|3S11_HYDHA; sp|P68415|3S11_HYDSC; sp|P01437|3S11_HYDLA	Short neurotoxin 1 OS=Hydrophis hardwickii PE=1 SV=2; Short neurotoxin 1 OS=Hydrophis schistosus PE=1 SV=1; Short neurotoxin 1 OS=Hydrophis lapemoides PE=1 SV=1			0	0	TTTNCAESSCYK	Carbamidomethyl(C)@5; Carbamidomethyl(C)@10		-0.00611319	1420.55	711.284	1420.56	711.287	2	5	1.1.1.2175.7	13.165	1091196	13.3439
3	12.02	12.02	59.26	58.02	58.02	sp|P68416|3S11_HYDHA; sp|P68415|3S11_HYDSC; sp|P01437|3S11_HYDLA	Short neurotoxin 1 OS=Hydrophis hardwickii PE=1 SV=2; Short neurotoxin 1 OS=Hydrophis schistosus PE=1 SV=1; Short neurotoxin 1 OS=Hydrophis lapemoides PE=1 SV=1			0	0	TTTNCAESSCYK	Carbamidomethyl(C)@5; Carbamidomethyl(C)@10		0.00951151	1420.57	711.292	1420.56	711.287	2	3	1.1.1.2239.9	15.685	2741	15.6214
3	12.02	12.02	59.26	58.02	58.02	sp|P68416|3S11_HYDHA; sp|P68415|3S11_HYDSC; sp|P01437|3S11_HYDLA	Short neurotoxin 1 OS=Hydrophis hardwickii PE=1 SV=2; Short neurotoxin 1 OS=Hydrophis schistosus PE=1 SV=1; Short neurotoxin 1 OS=Hydrophis lapemoides PE=1 SV=1			0	0	TTTNCAESSCYK	Carbamidomethyl(C)@5; Carbamidomethyl(C)@10		0.00707015	1420.57	711.291	1420.56	711.287	2	3	1.1.1.2243.10	15.8453	1884	15.8183
3	12.02	12.02	59.26	58.02	58.02	sp|P68416|3S11_HYDHA; sp|P68415|3S11_HYDSC; sp|P01437|3S11_HYDLA	Short neurotoxin 1 OS=Hydrophis hardwickii PE=1 SV=2; Short neurotoxin 1 OS=Hydrophis schistosus PE=1 SV=1; Short neurotoxin 1 OS=Hydrophis lapemoides PE=1 SV=1			0	0	TTTNCAESSCYK	Carbamidomethyl(C)@5; Carbamidomethyl(C)@10		0.000478481	1420.56	711.288	1420.56	711.287	2	3	1.1.1.2261.12	16.5597	1208	16.5277
3	12.02	12.02	59.26	58.02	58.02	sp|P68416|3S11_HYDHA; sp|P68415|3S11_HYDSC; sp|P01437|3S11_HYDLA	Short neurotoxin 1 OS=Hydrophis hardwickii PE=1 SV=2; Short neurotoxin 1 OS=Hydrophis schistosus PE=1 SV=1; Short neurotoxin 1 OS=Hydrophis lapemoides PE=1 SV=1			0	0	TTTNCAESSCYK	Carbamidomethyl(C)@5; Carbamidomethyl(C)@10		0.00487293	1420.56	711.29	1420.56	711.287	2	3	1.1.1.2293.12	17.8346	821	17.8026
3	12.02	12.02	59.26	58.02	58.02	sp|P68416|3S11_HYDHA; sp|P68415|3S11_HYDSC; sp|P01437|3S11_HYDLA	Short neurotoxin 1 OS=Hydrophis hardwickii PE=1 SV=2; Short neurotoxin 1 OS=Hydrophis schistosus PE=1 SV=1; Short neurotoxin 1 OS=Hydrophis lapemoides PE=1 SV=1			0	0	TTTNCAESSCYKK	Carbamidomethyl(C)@5; Carbamidomethyl(C)@10	missed K-K@12	-0.00393142	1548.65	517.224	1548.65	517.226	3	6	1.1.1.2155.2	12.3629	15831	12.3566
4	10.19	10.19	59.14	58.06	58.06	sp|A3FM53|3L22_HYDHA	Long neurotoxin 2 OS=Hydrophis hardwickii PE=3 SV=1			2	99	ATDNCNTVANWK	Carbamidomethyl(C)@5	cleaved C-A@N-term	0.00806432	1392.62	697.316	1392.61	697.312	2	16	1.1.1.2424.5	22.9505	3819	22.924
4	10.19	10.19	59.14	58.06	58.06	sp|A3FM53|3L22_HYDHA	Long neurotoxin 2 OS=Hydrophis hardwickii PE=3 SV=1			2	99	DINCCATDNCNTVANWK	Carbamidomethyl(C)@4; Carbamidomethyl(C)@5; Carbamidomethyl(C)@10		-0.000370798	2054.82	685.949	2054.82	685.949	3	16	1.1.1.2565.8	28.4779	18016	28.4957
4	10.19	10.19	59.14	58.06	58.06	sp|A3FM53|3L22_HYDHA	Long neurotoxin 2 OS=Hydrophis hardwickii PE=3 SV=1			2	99	SWCDAFCSSR	Carbamidomethyl(C)@3; Carbamidomethyl(C)@7		0.00177682	1274.48	638.249	1274.48	638.248	2	12	1.1.1.2678.6	32.9469	30491	33.0881
4	10.19	10.19	59.14	58.06	58.06	sp|A3FM53|3L22_HYDHA	Long neurotoxin 2 OS=Hydrophis hardwickii PE=3 SV=1			2	99	THPYKPETCPPGQNLCYK	Carbamidomethyl(C)@9; Carbamidomethyl(C)@16		-0.0119374	2188.99	548.255	2189	548.258	4	13	1.1.1.2355.2	20.2724	80548	20.1418
4	10.19	10.19	59.14	58.06	58.06	sp|A3FM53|3L22_HYDHA	Long neurotoxin 2 OS=Hydrophis hardwickii PE=3 SV=1			2	99	VIELGCTAK	Carbamidomethyl(C)@6		-3.88698e-05	989.521	495.768	989.522	495.768	2	13	1.1.1.2436.4	23.4061	486167	23.2769
4	10.19	10.19	59.14	58.06	58.06	sp|A3FM53|3L22_HYDHA	Long neurotoxin 2 OS=Hydrophis hardwickii PE=3 SV=1			0.188425	97.95	DINCCATDNCNTVAN	Carbamidomethyl(C)@4; Carbamidomethyl(C)@5; Carbamidomethyl(C)@10	cleaved N-W@C-term	-0.00257276	1740.65	871.331	1740.65	871.332	2	8	1.1.1.2337.12	19.5826	19287	19.5508
4	10.19	10.19	59.14	58.06	58.06	sp|A3FM53|3L22_HYDHA	Long neurotoxin 2 OS=Hydrophis hardwickii PE=3 SV=1			0	19.5	DINCCATDNCNTVAN	Carbamidomethyl(C)@4; Carbamidomethyl(C)@5; Carbamidomethyl(C)@10; Deamidated(N)@11	cleaved N-W@C-term	0.0324346	1741.67	871.841	1741.63	871.824	2	8	1.1.1.2336.13	19.5455	9548	19.5508
[truncated: 363 more rows]

## Sheet: Peak 3
N	Unused	Total	%Cov	%Cov(50)	%Cov(95)	Accession	Found in UniProt January PP search of peak 3 (Y/N)	Found in UniProt June MASCOT search (Y/N)	Found in NCBI June PP search (Y/N)	Name	Species	Peptides(95%)			Biological Processes	Molecular Function	PANTHER ID
[truncated: 34 more rows]

[truncated: 22 more sheets: P3 Peptides, Peak 4, P4 Peptides, Peak 4-5, P4-5 Peptides, Peak 5, P5 Peptides, Peak asterisk, Peak 6a-6c, Peak6a6c Peptides, Peak 7, P7 Peptides, Peak 8a-8b, P8a8b Peptides, Peak 9a, P9a Peptides, Peak 9b, P9b Peptides, Peak 10, P10 Peptides …]
