# Supplementary material for: The Venom of the Spine-Bellied Sea Snake (Hydrophis curtus): Proteome, Toxin Diversity and Intraspecific Variation
Source: Int J Mol Sci. 2017 Dec 12;18(12):2695. doi: 10.3390/ijms18122695 (PMC5751296; doi:10.3390/ijms18122695)
Supplement: Supplementary file 1 [file ijms-18-02695-s001.zip › Table_S3_NCBI _January_protein_summaries_ProteinPilot.xlsx]

## Sheet: Info
Bold =	Winner protein detected by ProteinPilot. Where there is more than one winner the most logical or consistent result is bolded.
	In some cases MASCOT and ProteinPilot have matched different equal winner proteins from the same number group in ProteinPilot. In that case the accession number of the second protein has also been bolded.
Red =	Proteins excluded because they are (1) contaminants (eg trypsin) and/or (2) have only one significant unique sequence.
PP =	ProteinPilot

## Sheet: Peak 1
N	Unused	Total	%Cov	%Cov(50)	%Cov(95)	Accession	Found in NCBI June PP search of peak 1 (Y/N)	Found in NCBI January MASCOT search (Y/N)	Found in UniProt January PP search (Y/N)	Name	Species	Peptides(95%)			Biological Processes	Molecular Function	PANTHER ID
1	15.1	15.1	76.97	66.45	57.24	sp|Q8UW31.1|PA2A5_HYDHA	N	Y	Y	RecName: Full=Acidic phospholipase A2 57; Short=svPLA2; AltName: Full=Phosphatidylcholine 2-acylhydrolase; Flags: Precursor	HYDHA	13
1	0	15.1	76.97	66.45	57.24	AAL55555.1				phospholipase A2 [Hydrophis hardwickii]	Hydrophis hardwickii	13
2	12.27	12.27	64.13	64.13	58.7	sp|Q8UW28.1|3L23_HYDHA	N	Y	Y	RecName: Full=Alpha-elapitoxin-Lh2a; Short=Alpha-EPTX-Lh2a; AltName: Full=Long neurotoxin 3; Flags: Precursor	HYDHA	10
2	0	12.27	64.13	64.13	58.7	AAL54893.1				long neurotoxin [Hydrophis hardwickii]	Hydrophis hardwickii	10
3	8.6	8.6	70.37	58.02	58.02	sp|P68416.2|3S11_HYDHA	Y	N	Y	RecName: Full=Short neurotoxin 1; AltName: Full=SN12; AltName: Full=Toxin 4; Flags: Precursor	HYDHA	24
3	0.01	5.93	83.82	69.12	69.12	ACI48330.1				short chain neurotoxin 2 precursor, partial [Deinagkistrodon acutus]	Deinagkistrodon acutus	18
3	0	8.6	95	78.33	78.33	sp|P68415.1|3S11_HYDSC				RecName: Full=Short neurotoxin 1; AltName: Full=Toxin 4	HYDSC	24
3	0	8.6	70.37	58.02	58.02	ABN54804.1				short chain neurotoxin 1 precursor [Hydrophis hardwickii]	Hydrophis hardwickii	24
3	0	8.6	85	78.33	78.33	sp|P01437.1|3S11_HYDLA				RecName: Full=Short neurotoxin 1; AltName: Full=Neurotoxin A	HYDLA	24
3	0	5.89	83.82	52.94	52.94	ACI48329.1				short chain neurotoxin 2 precursor, partial [Hydrophis cyanocinctus]	Hydrophis cyanocinctus	21
4	6.84	6.84	43.15	38.36	38.36	sp|Q8UW30.2|PA2B7_HYDHA	N	Y	Y	RecName: Full=Basic phospholipase A2 73; Short=svPLA2; AltName: Full=Phosphatidylcholine 2-acylhydrolase; Flags: Precursor	HYDHA	5
4	0	6.84	43.15	38.36	38.36	ABN54807.1				phospholipase A2 73 [Hydrophis hardwickii]	Hydrophis hardwickii	5
4	0	6.84	47.46	47.46	47.46	AAL55556.1				phospholipase A2, partial [Hydrophis hardwickii]	Hydrophis hardwickii	5
4	0	4.7	52.94	33.61	33.61	sp|P00610.1|PA2B_HYDSC				RecName: Full=Basic phospholipase A2; Short=svPLA2; AltName: Full=Myotoxin; AltName: Full=Phosphatidylcholine 2-acylhydrolase; AltName: Full=Toxin VI-5; AltName: Full=Toxin VI:5b	HYDSC	3
5	2.39	5.94	67.81	47.26	29.45	sp|Q8UW08.1|PA2B0_HYDHA	N	Y	Y	RecName: Full=Basic phospholipase A2; Short=svPLA2; AltName: Full=Phosphatidylcholine 2-acylhydrolase; Flags: Precursor	HYDHA	3	Only one significant unique sequence
5	0	5.94	67.81	47.26	29.45	AAL54920.1				PLA2 [Hydrophis hardwickii]	Hydrophis hardwickii	3
6	2	2	1.278	1.278	1.278	XP_015673995.1	Y	N	N	PREDICTED: histone-lysine N-methyltransferase PRDM9-like [Protobothrops mucrosquamatus]	Protobothrops mucrosquamatus	1
6	0	2	2.597	2.597	2.597	XP_007430513.1				PREDICTED: histone-lysine N-methyltransferase PRDM9-like [Python bivittatus]	Python bivittatus	1
7	1.74	1.74	17.23	16.81	16.81	sp|Q8UW11.2|CRVP2_HYDHA	N	N	Y	RecName: Full=Cysteine-rich venom protein 2; Short=CRVP; Flags: Precursor	HYDHA	3
7	0	1.74	22.65	22.1	22.1	AAL54918.1				cysteine-rich venom protein [Hydrophis hardwickii]	Hydrophis hardwickii	3
7	0	1.7	12.61	5.882	5.882	sp|Q3SB04.1|CRVP_NOTSC				RecName: Full=Cysteine-rich venom protein pseudechetoxin-like; Short=CRVP; Flags: Precursor	NOTSC	1
7	0	1.7	12.61	5.882	5.882	sp|Q3SB03.1|CRVP_HOPST				RecName: Full=Cysteine-rich venom protein pseudechetoxin-like; Short=CRVP; Flags: Precursor	HOPST	1
7	0	1.7	12.61	5.882	5.882	sp|F8J2D4.1|CRVP_DRYCN				RecName: Full=Cysteine-rich venom protein; Short=CRVP; AltName: Full=Cysteine-rich secretory protein; Short=CRISP; Flags: Precursor	DRYCN	1
7	0	1.7	12.61	5.882	5.882	sp|A8S6B6.1|CRVP_AUSSU				RecName: Full=Cysteine-rich venom protein; Short=CRVP; AltName: Full=Cysteine-rich secretory protein; Short=CRISP; Flags: Precursor	AUSSU	1
7	0	1.7	12.61	5.882	5.882	ACR78474.1				putative CRISP [Drysdalia coronoides]	Drysdalia coronoides	1
7	0	1.7	12.61	5.882	5.882	ABW24178.1				CRISP precursor [Austrelaps superbus]	Austrelaps superbus	1
7	0	1.7	12.61	5.882	5.882	ABK63575.1				cysteine-rich secretory protein precursor [Tropidechis carinatus]	Tropidechis carinatus	1
7	0	1.7	12.61	5.882	5.882	AAZ38984.1				pseudechetoxin-like protein precursor [Hoplocephalus stephensii]	Hoplocephalus stephensii	1
7	0	1.7	12.61	5.882	5.882	AAZ38983.1				pseudechetoxin-like protein precursor [Notechis scutatus]	Notechis scutatus	1
7	0	1.7	8.403	5.882	5.882	JAA74998.1				CRiSP-Ver-3 [Vermicella annulata]	Vermicella annulata	1
7	0	1.7	8.403	5.882	5.882	JAA74765.1				CRiSP-Ech-1 [Echiopsis curta]	Echiopsis curta	1
7	0	1.7	8.403	5.882	5.882	JAA74764.1				KP-Ech-8 [Echiopsis curta]	Echiopsis curta	1
7	0	1.7	8.475	5.932	5.932	JAA74735.1				CRiSP-Den-3 [Denisonia devisi]	Denisonia devisi	1
7	0	1.7	8	5.6	5.6	JAA74670.1				CRiSP-Bra-2 [Brachyurophis roperi]	Brachyurophis roperi	1
7	0	1.7	8.197	5.738	5.738	ETE62137.1				hypothetical protein L345_12110, partial [Ophiophagus hannah]	Ophiophagus hannah	1
7	0	1.7	8.403	5.882	5.882	AHZ08821.1				cysteine-rich secretory protein [Micropechis ikaheka]	Micropechis ikaheka	1
7	0	1.7	8.403	5.882	5.882	AHZ08820.1				cysteine-rich secretory protein [Micropechis ikaheka]	Micropechis ikaheka	1
7	0	1.7	8.439	5.907	5.907	ACN93671.1				opharin precursor [Ophiophagus hannah]	Ophiophagus hannah	1
7	0	1.7	5.882	5.882	5.882	sp|Q8AVA4.1|CRVP_PSEAU				RecName: Full=Cysteine-rich venom protein pseudechetoxin; Short=CRVP PsTx; Flags: Precursor	PSEAU	1
7	0	1.7	5.882	5.882	5.882	sp|Q8AVA3.1|CRVP_PSEPO				RecName: Full=Cysteine-rich venom protein pseudecin; Short=CRVP Pdc; Flags: Precursor	PSEPO	1
7	0	1.7	6.667	6.667	6.667	pdb|2EPF|D				Chain D, Crystal Structure Of Zinc-Bound Pseudecin From Pseudechis Porphyriacus		1
7	0	1.7	6.667	6.667	6.667	pdb|2EPF|C				Chain C, Crystal Structure Of Zinc-Bound Pseudecin From Pseudechis Porphyriacus		1
7	0	1.7	6.667	6.667	6.667	pdb|2EPF|B				Chain B, Crystal Structure Of Zinc-Bound Pseudecin From Pseudechis Porphyriacus		1
7	0	1.7	6.667	6.667	6.667	pdb|2EPF|A				Chain A, Crystal Structure Of Zinc-Bound Pseudecin From Pseudechis Porphyriacus		1
7	0	1.7	6.667	6.667	6.667	pdb|2DDB|D				Chain D, Crystal Structure Of Pseudecin From Pseudechis Porphyriacus		1
7	0	1.7	6.667	6.667	6.667	pdb|2DDB|C				Chain C, Crystal Structure Of Pseudecin From Pseudechis Porphyriacus		1
7	0	1.7	6.667	6.667	6.667	pdb|2DDB|B				Chain B, Crystal Structure Of Pseudecin From Pseudechis Porphyriacus		1
7	0	1.7	6.667	6.667	6.667	pdb|2DDB|A				Chain A, Crystal Structure Of Pseudecin From Pseudechis Porphyriacus		1
7	0	1.7	6.635	6.635	6.635	pdb|2DDA|D				Chain D, Crystal Structure Of Pseudechetoxin From Pseudechis Australis		1
7	0	1.7	6.635	6.635	6.635	pdb|2DDA|C				Chain C, Crystal Structure Of Pseudechetoxin From Pseudechis Australis		1
7	0	1.7	6.635	6.635	6.635	pdb|2DDA|B				Chain B, Crystal Structure Of Pseudechetoxin From Pseudechis Australis		1
7	0	1.7	6.635	6.635	6.635	pdb|2DDA|A				Chain A, Crystal Structure Of Pseudechetoxin From Pseudechis Australis		1
7	0	1.7	7.609	7.609	7.609	JAA74641.1				CRiSP-Aca-1, partial [Acanthophis wellsi]	Acanthophis wellsi	1
7	0	1.7	5.882	5.882	5.882	AOS50880.1				cysteine-rich secretory protein [Pseudechis papuanus]	Pseudechis papuanus	1
7	0	1.7	5.882	5.882	5.882	AAL65292.1				pseudecin [Pseudechis porphyriacus]	Pseudechis porphyriacus	1
7	0	1.7	5.882	5.882	5.882	AAL65291.1				pseudechetoxin [Pseudechis australis]	Pseudechis australis	1
8	1.51	1.51	6.884	2.174	2.174	XP_015683491.1	N	N	N	PREDICTED: keratin, type II cytoskeletal 6A-like [Protobothrops mucrosquamatus]	Protobothrops mucrosquamatus	1
8	0	1.51	4.874	2.017	2.017	XP_015677404.1				PREDICTED: keratin, type II cytoskeletal 5-like [Protobothrops mucrosquamatus]	Protobothrops mucrosquamatus	1
8	0	1.51	4.801	1.987	1.987	XP_013916926.1				PREDICTED: keratin, type II cytoskeletal 5-like [Thamnophis sirtalis]	Thamnophis sirtalis	1
9	1.49	1.49	6.821	2.865	1.637	XP_015745481.1	Y	N	N	PREDICTED: keratin, type II cytoskeletal-like isoform X2 [Python bivittatus]	Python bivittatus	1
9	0	1.49	6.605	2.774	1.585	XP_007439106.1				PREDICTED: keratin, type II cytoskeletal-like isoform X1 [Python bivittatus]	Python bivittatus	1
9	0	1.43	2.925	1.671	1.671	XP_015668597.1				PREDICTED: keratin, type II cytoskeletal-like [Protobothrops mucrosquamatus]	Protobothrops mucrosquamatus	1
10	1.41	1.41	11.29	7.661	7.661	XP_015670841.1	N	N	N	PREDICTED: cationic trypsin-3-like [Protobothrops mucrosquamatus]	Protobothrops mucrosquamatus	5
10	0	1.41	11.69	7.661	7.661	XP_013925940.1				PREDICTED: cationic trypsin-3-like [Thamnophis sirtalis]	Thamnophis sirtalis	5
10	0	1.41	8.911	6.271	6.271	ETE57354.1				Cationic trypsin-3, partial [Ophiophagus hannah]	Ophiophagus hannah	5
10	0	1.41	7.661	7.661	7.661	XP_015670852.1				PREDICTED: cationic trypsin-3-like [Protobothrops mucrosquamatus]	Protobothrops mucrosquamatus	5
10	0	1.41	7.661	7.661	7.661	XP_015670838.1				PREDICTED: cationic trypsin-3-like [Protobothrops mucrosquamatus]	Protobothrops mucrosquamatus	5
10	0	1.15	4.032	4.032	4.032	XP_013925942.1				PREDICTED: cationic trypsin-3-like [Thamnophis sirtalis]	Thamnophis sirtalis	4

## Sheet: P1 Peptides
N	Unused	Total	%Cov	%Cov(50)	%Cov(95)	Accessions	Names	Used	Annotation	Contrib	Conf	Sequence	Modifications	Cleavages	dMass	Prec MW	Prec m/z	Theor MW	Theor m/z	Theor z	Sc	Spectrum	Time	PrecursorSignal	PrecursorElution
1	15.1	15.1	76.97	66.45	57.24	sp|Q8UW31.1|PA2A5_HYDHA; AAL55555.1	RecName: Full=Acidic phospholipase A2 57; Short=svPLA2; AltName: Full=Phosphatidylcholine 2-acylhydrolase; Flags: Precursor; phospholipase A2 [Hydrophis hardwickii]			2	99	ENYNIDLNK			-0.00610296	1121.53	561.772	1121.54	561.775	2	9	1.1.1.3636.3	76.0408	1381	75.8965
1	15.1	15.1	76.97	66.45	57.24	sp|Q8UW31.1|PA2A5_HYDHA; AAL55555.1	RecName: Full=Acidic phospholipase A2 57; Short=svPLA2; AltName: Full=Phosphatidylcholine 2-acylhydrolase; Flags: Precursor; phospholipase A2 [Hydrophis hardwickii]			2	99	MTLDYMDYGCYCGTGGSGTPVDELDR	Carbamidomethyl(C)@10; Carbamidomethyl(C)@12		-0.0504839	2932.12	978.379	2932.17	978.396	3	13	1.1.1.3721.2	78.5542	512	78.5594
1	15.1	15.1	76.97	66.45	57.24	sp|Q8UW31.1|PA2A5_HYDHA; AAL55555.1	RecName: Full=Acidic phospholipase A2 57; Short=svPLA2; AltName: Full=Phosphatidylcholine 2-acylhydrolase; Flags: Precursor; phospholipase A2 [Hydrophis hardwickii]			2	99	TAAICFAGAPY	Carbamidomethyl(C)@5	cleaved Y-N@C-term	-0.00199532	1140.53	571.27	1140.53	571.271	2	10	1.1.1.3277.2	61.7498	2702	61.7776
1	15.1	15.1	76.97	66.45	57.24	sp|Q8UW31.1|PA2A5_HYDHA; AAL55555.1	RecName: Full=Acidic phospholipase A2 57; Short=svPLA2; AltName: Full=Phosphatidylcholine 2-acylhydrolase; Flags: Precursor; phospholipase A2 [Hydrophis hardwickii]			2	99	TAAICFAGAPYNK	Carbamidomethyl(C)@5		-0.0187586	1382.65	692.331	1382.67	692.34	2	10	1.1.1.3381.4	65.8885	1104	65.9137
1	15.1	15.1	76.97	66.45	57.24	sp|Q8UW31.1|PA2A5_HYDHA; AAL55555.1	RecName: Full=Acidic phospholipase A2 57; Short=svPLA2; AltName: Full=Phosphatidylcholine 2-acylhydrolase; Flags: Precursor; phospholipase A2 [Hydrophis hardwickii]			2	99	TAAICFAGAPYNKENYNIDLNK	Carbamidomethyl(C)@5		-0.00940332	2486.18	829.734	2486.19	829.737	3	12	1.1.1.2604.10	35.0314	20895	35.0442
1	15.1	15.1	76.97	66.45	57.24	sp|Q8UW31.1|PA2A5_HYDHA; AAL55555.1	RecName: Full=Acidic phospholipase A2 57; Short=svPLA2; AltName: Full=Phosphatidylcholine 2-acylhydrolase; Flags: Precursor; phospholipase A2 [Hydrophis hardwickii]			1.00436	95.19	LPACNYMLSGPYYNLYTYDCVEHQLTCK	Carbamidomethyl(C)@4; Carbamidomethyl(C)@20; Carbamidomethyl(C)@27		0.049788	3472.57	869.151	3472.52	869.138	4	7	1.1.1.2920.9	47.5654	27688	47.8181
1	15.1	15.1	76.97	66.45	57.24	sp|Q8UW31.1|PA2A5_HYDHA; AAL55555.1	RecName: Full=Acidic phospholipase A2 57; Short=svPLA2; AltName: Full=Phosphatidylcholine 2-acylhydrolase; Flags: Precursor; phospholipase A2 [Hydrophis hardwickii]			0.74958	98.48	IHDDCYGEAEKLPACNYML	Carbamidomethyl(C)@5; Carbamidomethyl(C)@15	cleaved L-S@C-term; missed K-L@11	-0.0127837	2297.96	766.995	2297.98	766.999	3	13	1.1.1.2651.5	36.8901	17573	36.7974
1	15.1	15.1	76.97	66.45	57.24	sp|Q8UW31.1|PA2A5_HYDHA; AAL55555.1	RecName: Full=Acidic phospholipase A2 57; Short=svPLA2; AltName: Full=Phosphatidylcholine 2-acylhydrolase; Flags: Precursor; phospholipase A2 [Hydrophis hardwickii]			0.744727	82.04	NLYQFK		cleaved L-N@N-term	0.00584847	811.429	406.722	811.423	406.719	2	6	1.1.1.2485.2	30.3122	1865	30.3852
1	15.1	15.1	76.97	66.45	57.24	sp|Q8UW31.1|PA2A5_HYDHA; AAL55555.1	RecName: Full=Acidic phospholipase A2 57; Short=svPLA2; AltName: Full=Phosphatidylcholine 2-acylhydrolase; Flags: Precursor; phospholipase A2 [Hydrophis hardwickii]			0.714443	98.87	LPACNYMLSGPYYNLY	Carbamidomethyl(C)@4	cleaved Y-T@C-term	0.00582475	1937.88	969.945	1937.87	969.942	2	11	1.1.1.3038.11	52.2672	40652	52.3969
1	15.1	15.1	76.97	66.45	57.24	sp|Q8UW31.1|PA2A5_HYDHA; AAL55555.1	RecName: Full=Acidic phospholipase A2 57; Short=svPLA2; AltName: Full=Phosphatidylcholine 2-acylhydrolase; Flags: Precursor; phospholipase A2 [Hydrophis hardwickii]			0.540608	71.18	AFICNCDR	Carbamidomethyl(C)@4; Carbamidomethyl(C)@6		0.00548901	1054.44	528.226	1054.43	528.224	2	11	1.1.1.2233.4	20.3592	93837	20.3476
1	15.1	15.1	76.97	66.45	57.24	sp|Q8UW31.1|PA2A5_HYDHA; AAL55555.1	RecName: Full=Acidic phospholipase A2 57; Short=svPLA2; AltName: Full=Phosphatidylcholine 2-acylhydrolase; Flags: Precursor; phospholipase A2 [Hydrophis hardwickii]			0.379864	96.79	TYDCVEHQLTCK	Carbamidomethyl(C)@4; Carbamidomethyl(C)@11	cleaved Y-T@N-term	0.00421813	1552.67	777.342	1552.67	777.34	2	12	1.1.1.2279.4	22.1889	12111	22.2485
1	15.1	15.1	76.97	66.45	57.24	sp|Q8UW31.1|PA2A5_HYDHA; AAL55555.1	RecName: Full=Acidic phospholipase A2 57; Short=svPLA2; AltName: Full=Phosphatidylcholine 2-acylhydrolase; Flags: Precursor; phospholipase A2 [Hydrophis hardwickii]			0.367543	98.98	AGAPYNKENYNIDLNK		cleaved F-A@N-term	-0.0392751	1822.85	608.622	1822.89	608.636	3	16	1.1.1.2358.3	25.2531	9119	25.2733
1	15.1	15.1	76.97	66.45	57.24	sp|Q8UW31.1|PA2A5_HYDHA; AAL55555.1	RecName: Full=Acidic phospholipase A2 57; Short=svPLA2; AltName: Full=Phosphatidylcholine 2-acylhydrolase; Flags: Precursor; phospholipase A2 [Hydrophis hardwickii]			0.231362	85.67	SGPYYNLYTYDCVEHQLTCK	Carbamidomethyl(C)@12; Carbamidomethyl(C)@19	cleaved L-S@N-term	0.0100601	2510.1	837.707	2510.09	837.703	3	12	1.1.1.2712.8	39.3048	28546	39.3225
1	15.1	15.1	76.97	66.45	57.24	sp|Q8UW31.1|PA2A5_HYDHA; AAL55555.1	RecName: Full=Acidic phospholipase A2 57; Short=svPLA2; AltName: Full=Phosphatidylcholine 2-acylhydrolase; Flags: Precursor; phospholipase A2 [Hydrophis hardwickii]			0.207608	99	CGTGGSGTPVDELDR	Carbamidomethyl(C)@1	cleaved Y-C@N-term	0.00675925	1519.66	760.839	1519.66	760.836	2	17	1.1.1.2341.2	24.6391	7282	24.6053
1	15.1	15.1	76.97	66.45	57.24	sp|Q8UW31.1|PA2A5_HYDHA; AAL55555.1	RecName: Full=Acidic phospholipase A2 57; Short=svPLA2; AltName: Full=Phosphatidylcholine 2-acylhydrolase; Flags: Precursor; phospholipase A2 [Hydrophis hardwickii]			0.106238	97.97	MTLDYMDYGCY	Carbamidomethyl(C)@10	cleaved Y-C@C-term	0.0112297	1430.53	716.273	1430.52	716.267	2	10	1.1.1.2865.3	45.3684	9611	45.3186
1	15.1	15.1	76.97	66.45	57.24	sp|Q8UW31.1|PA2A5_HYDHA; AAL55555.1	RecName: Full=Acidic phospholipase A2 57; Short=svPLA2; AltName: Full=Phosphatidylcholine 2-acylhydrolase; Flags: Precursor; phospholipase A2 [Hydrophis hardwickii]			0.02365	40.58	LNLYQFK		cleaved P-L@N-term	-0.00205512	924.505	463.26	924.507	463.261	2	6	1.1.1.2572.4	33.7356	1058	33.7231
1	15.1	15.1	76.97	66.45	57.24	sp|Q8UW31.1|PA2A5_HYDHA; AAL55555.1	RecName: Full=Acidic phospholipase A2 57; Short=svPLA2; AltName: Full=Phosphatidylcholine 2-acylhydrolase; Flags: Precursor; phospholipase A2 [Hydrophis hardwickii]			0.015923	13.5	TLDYMDYGCYCGTGGSGTPVDELDR	Carbamidomethyl(C)@9; Carbamidomethyl(C)@11	cleaved M-T@N-term	0.0120152	2801.14	934.72	2801.13	934.716	3	7	1.1.1.2729.10	39.9823	8693	40.0745
1	15.1	15.1	76.97	66.45	57.24	sp|Q8UW31.1|PA2A5_HYDHA; AAL55555.1	RecName: Full=Acidic phospholipase A2 57; Short=svPLA2; AltName: Full=Phosphatidylcholine 2-acylhydrolase; Flags: Precursor; phospholipase A2 [Hydrophis hardwickii]			0.0123337	63.92	LPACNYMLSGPY	Carbamidomethyl(C)@4	cleaved Y-Y@C-term	0.00163742	1384.62	693.316	1384.62	693.315	2	9	1.1.1.2841.3	44.4141	7137	44.4444
1	15.1	15.1	76.97	66.45	57.24	sp|Q8UW31.1|PA2A5_HYDHA; AAL55555.1	RecName: Full=Acidic phospholipase A2 57; Short=svPLA2; AltName: Full=Phosphatidylcholine 2-acylhydrolase; Flags: Precursor; phospholipase A2 [Hydrophis hardwickii]			0.00261362	25.57	YNLYTYDCVEHQLTCK	Carbamidomethyl(C)@8; Carbamidomethyl(C)@15	cleaved Y-Y@N-term	0.0178355	2105.94	702.986	2105.92	702.98	3	11	1.1.1.2629.6	36.0213	14820	36.0441
1	15.1	15.1	76.97	66.45	57.24	sp|Q8UW31.1|PA2A5_HYDHA; AAL55555.1	RecName: Full=Acidic phospholipase A2 57; Short=svPLA2; AltName: Full=Phosphatidylcholine 2-acylhydrolase; Flags: Precursor; phospholipase A2 [Hydrophis hardwickii]			0	36.53	AFICNCDR	Carbamidomethyl(C)@4; Carbamidomethyl(C)@6		1.00645	1055.44	528.727	1054.43	528.224	2	8	1.1.1.2251.3	21.0697	4005	21.0605
1	15.1	15.1	76.97	66.45	57.24	sp|Q8UW31.1|PA2A5_HYDHA; AAL55555.1	RecName: Full=Acidic phospholipase A2 57; Short=svPLA2; AltName: Full=Phosphatidylcholine 2-acylhydrolase; Flags: Precursor; phospholipase A2 [Hydrophis hardwickii]			0	23.32	AFICNCDR	Carbamidomethyl(C)@4; Carbamidomethyl(C)@6		-0.000370255	1054.43	528.223	1054.43	528.224	2	8	1.1.1.2226.3	20.081	53256	20.3476
1	15.1	15.1	76.97	66.45	57.24	sp|Q8UW31.1|PA2A5_HYDHA; AAL55555.1	RecName: Full=Acidic phospholipase A2 57; Short=svPLA2; AltName: Full=Phosphatidylcholine 2-acylhydrolase; Flags: Precursor; phospholipase A2 [Hydrophis hardwickii]			0	10.97	AFICNCDR	Carbamidomethyl(C)@4; Carbamidomethyl(C)@6		0.00548901	1054.44	528.226	1054.43	528.224	2	9	1.1.1.2231.2	20.2753	83532	20.3476
1	15.1	15.1	76.97	66.45	57.24	sp|Q8UW31.1|PA2A5_HYDHA; AAL55555.1	RecName: Full=Acidic phospholipase A2 57; Short=svPLA2; AltName: Full=Phosphatidylcholine 2-acylhydrolase; Flags: Precursor; phospholipase A2 [Hydrophis hardwickii]			0	10.97	AFICNCDR	Carbamidomethyl(C)@4; Carbamidomethyl(C)@6		-0.0129433	1054.42	528.217	1054.43	528.224	2	6	1.1.1.2248.3	20.9518	3872	20.9427
1	15.1	15.1	76.97	66.45	57.24	sp|Q8UW31.1|PA2A5_HYDHA; AAL55555.1	RecName: Full=Acidic phospholipase A2 57; Short=svPLA2; AltName: Full=Phosphatidylcholine 2-acylhydrolase; Flags: Precursor; phospholipase A2 [Hydrophis hardwickii]			0	10.22	AFICNCDR	Carbamidomethyl(C)@4; Carbamidomethyl(C)@6		0.00463454	1054.44	528.226	1054.43	528.224	2	7	1.1.1.2241.6	20.6825	93837	20.3476
1	15.1	15.1	76.97	66.45	57.24	sp|Q8UW31.1|PA2A5_HYDHA; AAL55555.1	RecName: Full=Acidic phospholipase A2 57; Short=svPLA2; AltName: Full=Phosphatidylcholine 2-acylhydrolase; Flags: Precursor; phospholipase A2 [Hydrophis hardwickii]			0	10.14	AFICNCDR	Carbamidomethyl(C)@4; Carbamidomethyl(C)@6		-0.00757227	1054.42	528.22	1054.43	528.224	2	6	1.1.1.2192.5	18.7327	6119	18.9168
1	15.1	15.1	76.97	66.45	57.24	sp|Q8UW31.1|PA2A5_HYDHA; AAL55555.1	RecName: Full=Acidic phospholipase A2 57; Short=svPLA2; AltName: Full=Phosphatidylcholine 2-acylhydrolase; Flags: Precursor; phospholipase A2 [Hydrophis hardwickii]			0	10.14	AFICNCDR	Carbamidomethyl(C)@4; Carbamidomethyl(C)@6		0.00548901	1054.44	528.226	1054.43	528.224	2	9	1.1.1.2236.4	20.4781	93837	20.3476
1	15.1	15.1	76.97	66.45	57.24	sp|Q8UW31.1|PA2A5_HYDHA; AAL55555.1	RecName: Full=Acidic phospholipase A2 57; Short=svPLA2; AltName: Full=Phosphatidylcholine 2-acylhydrolase; Flags: Precursor; phospholipase A2 [Hydrophis hardwickii]			0	9.902	AFICNCDR	Carbamidomethyl(C)@4; Carbamidomethyl(C)@6		0.00561108	1054.44	528.226	1054.43	528.224	2	8	1.1.1.2227.3	20.1203	83532	20.3476
1	15.1	15.1	76.97	66.45	57.24	sp|Q8UW31.1|PA2A5_HYDHA; AAL55555.1	RecName: Full=Acidic phospholipase A2 57; Short=svPLA2; AltName: Full=Phosphatidylcholine 2-acylhydrolase; Flags: Precursor; phospholipase A2 [Hydrophis hardwickii]			0	9.878	AFICNCDR	Carbamidomethyl(C)@4; Carbamidomethyl(C)@6		-0.0163612	1054.42	528.215	1054.43	528.224	2	7	1.1.1.2198.6	18.9737	3858	18.9964
1	15.1	15.1	76.97	66.45	57.24	sp|Q8UW31.1|PA2A5_HYDHA; AAL55555.1	RecName: Full=Acidic phospholipase A2 57; Short=svPLA2; AltName: Full=Phosphatidylcholine 2-acylhydrolase; Flags: Precursor; phospholipase A2 [Hydrophis hardwickii]			0	9.835	AFICNCDR	Carbamidomethyl(C)@4; Carbamidomethyl(C)@6		-0.00696193	1054.43	528.22	1054.43	528.224	2	6	1.1.1.2195.5	18.8516	6511	18.8768
1	15.1	15.1	76.97	66.45	57.24	sp|Q8UW31.1|PA2A5_HYDHA; AAL55555.1	RecName: Full=Acidic phospholipase A2 57; Short=svPLA2; AltName: Full=Phosphatidylcholine 2-acylhydrolase; Flags: Precursor; phospholipase A2 [Hydrophis hardwickii]			0	0	AFICNCDR	Carbamidomethyl(C)@4; Carbamidomethyl(C)@6		0.00658763	1054.44	528.227	1054.43	528.224	2	3	1.1.1.2261.3	21.4673	2562	21.4577
1	15.1	15.1	76.97	66.45	57.24	sp|Q8UW31.1|PA2A5_HYDHA; AAL55555.1	RecName: Full=Acidic phospholipase A2 57; Short=svPLA2; AltName: Full=Phosphatidylcholine 2-acylhydrolase; Flags: Precursor; phospholipase A2 [Hydrophis hardwickii]			0	0	AFICNCDR	Carbamidomethyl(C)@4; Carbamidomethyl(C)@6		-0.00989157	1054.42	528.219	1054.43	528.224	2	3	1.1.1.2480.2	30.1112	598	30.1037
1	15.1	15.1	76.97	66.45	57.24	sp|Q8UW31.1|PA2A5_HYDHA; AAL55555.1	RecName: Full=Acidic phospholipase A2 57; Short=svPLA2; AltName: Full=Phosphatidylcholine 2-acylhydrolase; Flags: Precursor; phospholipase A2 [Hydrophis hardwickii]			0	97.43	AGAPYNKENYNIDLNK		cleaved F-A@N-term	0.0198668	1822.9	608.642	1822.89	608.636	3	14	1.1.1.2359.6	25.297	20460	25.3904
1	15.1	15.1	76.97	66.45	57.24	sp|Q8UW31.1|PA2A5_HYDHA; AAL55555.1	RecName: Full=Acidic phospholipase A2 57; Short=svPLA2; AltName: Full=Phosphatidylcholine 2-acylhydrolase; Flags: Precursor; phospholipase A2 [Hydrophis hardwickii]			0	95.93	AGAPYNKENYNIDLNK		cleaved F-A@N-term	0.00759899	1822.89	608.638	1822.89	608.636	3	8	1.1.1.2379.6	26.076	3690	26.059
1	15.1	15.1	76.97	66.45	57.24	sp|Q8UW31.1|PA2A5_HYDHA; AAL55555.1	RecName: Full=Acidic phospholipase A2 57; Short=svPLA2; AltName: Full=Phosphatidylcholine 2-acylhydrolase; Flags: Precursor; phospholipase A2 [Hydrophis hardwickii]			0	64.54	AGAPYNKENYNIDLNK		cleaved F-A@N-term	0.0198668	1822.9	608.642	1822.89	608.636	3	12	1.1.1.2363.4	25.4484	20460	25.3904
1	15.1	15.1	76.97	66.45	57.24	sp|Q8UW31.1|PA2A5_HYDHA; AAL55555.1	RecName: Full=Acidic phospholipase A2 57; Short=svPLA2; AltName: Full=Phosphatidylcholine 2-acylhydrolase; Flags: Precursor; phospholipase A2 [Hydrophis hardwickii]			0	0	ASIPPLPLNLYQFK		cleaved A-A@N-term	-0.00447942	1599.9	800.956	1599.9	800.958	2	6	1.1.1.2963.7	49.2709	9942	49.2911
1	15.1	15.1	76.97	66.45	57.24	sp|Q8UW31.1|PA2A5_HYDHA; AAL55555.1	RecName: Full=Acidic phospholipase A2 57; Short=svPLA2; AltName: Full=Phosphatidylcholine 2-acylhydrolase; Flags: Precursor; phospholipase A2 [Hydrophis hardwickii]			0	0	ASIPPLPLNLYQFK		cleaved A-A@N-term	-0.00447942	1599.9	800.956	1599.9	800.958	2	5	1.1.1.2964.7	49.3107	9942	49.2911
1	15.1	15.1	76.97	66.45	57.24	sp|Q8UW31.1|PA2A5_HYDHA; AAL55555.1	RecName: Full=Acidic phospholipase A2 57; Short=svPLA2; AltName: Full=Phosphatidylcholine 2-acylhydrolase; Flags: Precursor; phospholipase A2 [Hydrophis hardwickii]			0	99	CGTGGSGTPVDELDR	Carbamidomethyl(C)@1	cleaved Y-C@N-term	-0.00361652	1519.65	760.834	1519.66	760.836	2	14	1.1.1.2332.12	24.2848	11417	24.2535
1	15.1	15.1	76.97	66.45	57.24	sp|Q8UW31.1|PA2A5_HYDHA; AAL55555.1	RecName: Full=Acidic phospholipase A2 57; Short=svPLA2; AltName: Full=Phosphatidylcholine 2-acylhydrolase; Flags: Precursor; phospholipase A2 [Hydrophis hardwickii]			0	98.88	CGTGGSGTPVDELDR	Carbamidomethyl(C)@1	cleaved Y-C@N-term	-0.0148468	1519.64	760.828	1519.66	760.836	2	13	1.1.1.2331.11	24.2433	10439	24.2535
1	15.1	15.1	76.97	66.45	57.24	sp|Q8UW31.1|PA2A5_HYDHA; AAL55555.1	RecName: Full=Acidic phospholipase A2 57; Short=svPLA2; AltName: Full=Phosphatidylcholine 2-acylhydrolase; Flags: Precursor; phospholipase A2 [Hydrophis hardwickii]			0	99	ENYNIDLNK			-0.00146433	1121.53	561.774	1121.54	561.775	2	7	1.1.1.3128.2	55.8183	1285	55.7714
1	15.1	15.1	76.97	66.45	57.24	sp|Q8UW31.1|PA2A5_HYDHA; AAL55555.1	RecName: Full=Acidic phospholipase A2 57; Short=svPLA2; AltName: Full=Phosphatidylcholine 2-acylhydrolase; Flags: Precursor; phospholipase A2 [Hydrophis hardwickii]			0	99	ENYNIDLNK			-0.00146433	1121.53	561.774	1121.54	561.775	2	8	1.1.1.3370.3	65.4508	1464	65.4361
1	15.1	15.1	76.97	66.45	57.24	sp|Q8UW31.1|PA2A5_HYDHA; AAL55555.1	RecName: Full=Acidic phospholipase A2 57; Short=svPLA2; AltName: Full=Phosphatidylcholine 2-acylhydrolase; Flags: Precursor; phospholipase A2 [Hydrophis hardwickii]			0	99	ENYNIDLNK			0.00170948	1121.54	561.776	1121.54	561.775	2	7	1.1.1.3439.4	68.1941	1519	68.2218
1	15.1	15.1	76.97	66.45	57.24	sp|Q8UW31.1|PA2A5_HYDHA; AAL55555.1	RecName: Full=Acidic phospholipase A2 57; Short=svPLA2; AltName: Full=Phosphatidylcholine 2-acylhydrolase; Flags: Precursor; phospholipase A2 [Hydrophis hardwickii]			0	99	ENYNIDLNK			-0.0102533	1121.53	561.77	1121.54	561.775	2	6	1.1.1.3138.2	56.2164	564	56.2094
1	15.1	15.1	76.97	66.45	57.24	sp|Q8UW31.1|PA2A5_HYDHA; AAL55555.1	RecName: Full=Acidic phospholipase A2 57; Short=svPLA2; AltName: Full=Phosphatidylcholine 2-acylhydrolase; Flags: Precursor; phospholipase A2 [Hydrophis hardwickii]			0	99	ENYNIDLNK			0.00293017	1121.54	561.776	1121.54	561.775	2	7	1.1.1.3225.3	59.6793	786	59.6699
1	15.1	15.1	76.97	66.45	57.24	sp|Q8UW31.1|PA2A5_HYDHA; AAL55555.1	RecName: Full=Acidic phospholipase A2 57; Short=svPLA2; AltName: Full=Phosphatidylcholine 2-acylhydrolase; Flags: Precursor; phospholipase A2 [Hydrophis hardwickii]			0	99	ENYNIDLNK			-0.00146433	1121.53	561.774	1121.54	561.775	2	6	1.1.1.3309.3	63.0206	741	63.0113
1	15.1	15.1	76.97	66.45	57.24	sp|Q8UW31.1|PA2A5_HYDHA; AAL55555.1	RecName: Full=Acidic phospholipase A2 57; Short=svPLA2; AltName: Full=Phosphatidylcholine 2-acylhydrolase; Flags: Precursor; phospholipase A2 [Hydrophis hardwickii]			0	99	ENYNIDLNK			-0.00976504	1121.53	561.77	1121.54	561.775	2	8	1.1.1.3319.2	63.4187	1443	63.3296
1	15.1	15.1	76.97	66.45	57.24	sp|Q8UW31.1|PA2A5_HYDHA; AAL55555.1	RecName: Full=Acidic phospholipase A2 57; Short=svPLA2; AltName: Full=Phosphatidylcholine 2-acylhydrolase; Flags: Precursor; phospholipase A2 [Hydrophis hardwickii]			0	99	ENYNIDLNK			-0.0047602	1121.53	561.773	1121.54	561.775	2	6	1.1.1.3324.2	63.6151	1468	63.5685
1	15.1	15.1	76.97	66.45	57.24	sp|Q8UW31.1|PA2A5_HYDHA; AAL55555.1	RecName: Full=Acidic phospholipase A2 57; Short=svPLA2; AltName: Full=Phosphatidylcholine 2-acylhydrolase; Flags: Precursor; phospholipase A2 [Hydrophis hardwickii]			0	99	ENYNIDLNK			-0.00585882	1121.53	561.772	1121.54	561.775	2	9	1.1.1.3334.2	64.0173	1430	64.045
1	15.1	15.1	76.97	66.45	57.24	sp|Q8UW31.1|PA2A5_HYDHA; AAL55555.1	RecName: Full=Acidic phospholipase A2 57; Short=svPLA2; AltName: Full=Phosphatidylcholine 2-acylhydrolase; Flags: Precursor; phospholipase A2 [Hydrophis hardwickii]			0	99	ENYNIDLNK			0.00109913	1121.54	561.775	1121.54	561.775	2	6	1.1.1.3354.2	64.8073	1639	64.7607
1	15.1	15.1	76.97	66.45	57.24	sp|Q8UW31.1|PA2A5_HYDHA; AAL55555.1	RecName: Full=Acidic phospholipase A2 57; Short=svPLA2; AltName: Full=Phosphatidylcholine 2-acylhydrolase; Flags: Precursor; phospholipase A2 [Hydrophis hardwickii]			0	99	ENYNIDLNK			-0.000121563	1121.54	561.775	1121.54	561.775	2	7	1.1.1.3375.3	65.6445	1465	65.6352
1	15.1	15.1	76.97	66.45	57.24	sp|Q8UW31.1|PA2A5_HYDHA; AAL55555.1	RecName: Full=Acidic phospholipase A2 57; Short=svPLA2; AltName: Full=Phosphatidylcholine 2-acylhydrolase; Flags: Precursor; phospholipase A2 [Hydrophis hardwickii]			0	99	ENYNIDLNK			-0.0063471	1121.53	561.772	1121.54	561.775	2	6	1.1.1.3420.2	67.4331	1675	67.426
1	15.1	15.1	76.97	66.45	57.24	sp|Q8UW31.1|PA2A5_HYDHA; AAL55555.1	RecName: Full=Acidic phospholipase A2 57; Short=svPLA2; AltName: Full=Phosphatidylcholine 2-acylhydrolase; Flags: Precursor; phospholipase A2 [Hydrophis hardwickii]			0	99	ENYNIDLNK			-0.0095209	1121.53	561.77	1121.54	561.775	2	8	1.1.1.3482.3	69.9079	1550	69.8933
1	15.1	15.1	76.97	66.45	57.24	sp|Q8UW31.1|PA2A5_HYDHA; AAL55555.1	RecName: Full=Acidic phospholipase A2 57; Short=svPLA2; AltName: Full=Phosphatidylcholine 2-acylhydrolase; Flags: Precursor; phospholipase A2 [Hydrophis hardwickii]			0	99	ENYNIDLNK			-0.0113519	1121.52	561.769	1121.54	561.775	2	6	1.1.1.3498.2	70.5366	1483	70.5296
1	15.1	15.1	76.97	66.45	57.24	sp|Q8UW31.1|PA2A5_HYDHA; AAL55555.1	RecName: Full=Acidic phospholipase A2 57; Short=svPLA2; AltName: Full=Phosphatidylcholine 2-acylhydrolase; Flags: Precursor; phospholipase A2 [Hydrophis hardwickii]			0	99	ENYNIDLNK			-0.0047602	1121.53	561.773	1121.54	561.775	2	8	1.1.1.3550.4	72.6096	1653	72.6696
1	15.1	15.1	76.97	66.45	57.24	sp|Q8UW31.1|PA2A5_HYDHA; AAL55555.1	RecName: Full=Acidic phospholipase A2 57; Short=svPLA2; AltName: Full=Phosphatidylcholine 2-acylhydrolase; Flags: Precursor; phospholipase A2 [Hydrophis hardwickii]			0	99	ENYNIDLNK			-0.00390571	1121.53	561.773	1121.54	561.775	2	6	1.1.1.3565.3	73.1957	1505	73.1464
1	15.1	15.1	76.97	66.45	57.24	sp|Q8UW31.1|PA2A5_HYDHA; AAL55555.1	RecName: Full=Acidic phospholipase A2 57; Short=svPLA2; AltName: Full=Phosphatidylcholine 2-acylhydrolase; Flags: Precursor; phospholipase A2 [Hydrophis hardwickii]			0	99	ENYNIDLNK			-0.00292916	1121.53	561.773	1121.54	561.775	2	6	1.1.1.3253.4	60.795	2059	60.7831
1	15.1	15.1	76.97	66.45	57.24	sp|Q8UW31.1|PA2A5_HYDHA; AAL55555.1	RecName: Full=Acidic phospholipase A2 57; Short=svPLA2; AltName: Full=Phosphatidylcholine 2-acylhydrolase; Flags: Precursor; phospholipase A2 [Hydrophis hardwickii]			0	99	ENYNIDLNK	Deamidated(N)@2		0.00767618	1122.53	562.271	1122.52	562.267	2	6	1.1.1.3514.4	71.1781	407	71.2058
1	15.1	15.1	76.97	66.45	57.24	sp|Q8UW31.1|PA2A5_HYDHA; AAL55555.1	RecName: Full=Acidic phospholipase A2 57; Short=svPLA2; AltName: Full=Phosphatidylcholine 2-acylhydrolase; Flags: Precursor; phospholipase A2 [Hydrophis hardwickii]			0	99	ENYNIDLNK			0.00451707	1121.54	561.777	1121.54	561.775	2	6	1.1.1.3602.3	74.6737	1165	74.659
1	15.1	15.1	76.97	66.45	57.24	sp|Q8UW31.1|PA2A5_HYDHA; AAL55555.1	RecName: Full=Acidic phospholipase A2 57; Short=svPLA2; AltName: Full=Phosphatidylcholine 2-acylhydrolase; Flags: Precursor; phospholipase A2 [Hydrophis hardwickii]			0	99	ENYNIDLNK			-0.00146433	1121.53	561.774	1121.54	561.775	2	5	1.1.1.3127.4	55.7834	1285	55.7714
1	15.1	15.1	76.97	66.45	57.24	sp|Q8UW31.1|PA2A5_HYDHA; AAL55555.1	RecName: Full=Acidic phospholipase A2 57; Short=svPLA2; AltName: Full=Phosphatidylcholine 2-acylhydrolase; Flags: Precursor; phospholipase A2 [Hydrophis hardwickii]			0	99	ENYNIDLNK			-0.00891055	1121.53	561.77	1121.54	561.775	2	6	1.1.1.3158.3	57.0157	1381	57.0059
1	15.1	15.1	76.97	66.45	57.24	sp|Q8UW31.1|PA2A5_HYDHA; AAL55555.1	RecName: Full=Acidic phospholipase A2 57; Short=svPLA2; AltName: Full=Phosphatidylcholine 2-acylhydrolase; Flags: Precursor; phospholipase A2 [Hydrophis hardwickii]			0	99	ENYNIDLNK			-0.00646917	1121.53	561.772	1121.54	561.775	2	7	1.1.1.3477.3	69.7089	1429	69.6944
1	15.1	15.1	76.97	66.45	57.24	sp|Q8UW31.1|PA2A5_HYDHA; AAL55555.1	RecName: Full=Acidic phospholipase A2 57; Short=svPLA2; AltName: Full=Phosphatidylcholine 2-acylhydrolase; Flags: Precursor; phospholipase A2 [Hydrophis hardwickii]			0	99	ENYNIDLNK			-0.00854435	1121.53	561.771	1121.54	561.775	2	7	1.1.1.3508.3	70.9417	1329	71.0068
1	15.1	15.1	76.97	66.45	57.24	sp|Q8UW31.1|PA2A5_HYDHA; AAL55555.1	RecName: Full=Acidic phospholipase A2 57; Short=svPLA2; AltName: Full=Phosphatidylcholine 2-acylhydrolase; Flags: Precursor; phospholipase A2 [Hydrophis hardwickii]			0	99	ENYNIDLNK			0.00197755	1121.54	561.776	1121.54	561.775	2	12	1.1.1.2439.4	28.4678	6683	28.4553
1	15.1	15.1	76.97	66.45	57.24	sp|Q8UW31.1|PA2A5_HYDHA; AAL55555.1	RecName: Full=Acidic phospholipase A2 57; Short=svPLA2; AltName: Full=Phosphatidylcholine 2-acylhydrolase; Flags: Precursor; phospholipase A2 [Hydrophis hardwickii]			0	99	ENYNIDLNK			0.00112307	1121.54	561.775	1121.54	561.775	2	15	1.1.1.2336.3	24.4239	67621	24.2925
1	15.1	15.1	76.97	66.45	57.24	sp|Q8UW31.1|PA2A5_HYDHA; AAL55555.1	RecName: Full=Acidic phospholipase A2 57; Short=svPLA2; AltName: Full=Phosphatidylcholine 2-acylhydrolase; Flags: Precursor; phospholipase A2 [Hydrophis hardwickii]			0	99	ENYNIDLNK			0.00539545	1121.54	561.778	1121.54	561.775	2	15	1.1.1.2359.5	25.292	201788	25.3514
1	15.1	15.1	76.97	66.45	57.24	sp|Q8UW31.1|PA2A5_HYDHA; AAL55555.1	RecName: Full=Acidic phospholipase A2 57; Short=svPLA2; AltName: Full=Phosphatidylcholine 2-acylhydrolase; Flags: Precursor; phospholipase A2 [Hydrophis hardwickii]			0	99	ENYNIDLNK			0.00612786	1121.54	561.778	1121.54	561.775	2	15	1.1.1.2368.4	25.6371	202371	25.3514
1	15.1	15.1	76.97	66.45	57.24	sp|Q8UW31.1|PA2A5_HYDHA; AAL55555.1	RecName: Full=Acidic phospholipase A2 57; Short=svPLA2; AltName: Full=Phosphatidylcholine 2-acylhydrolase; Flags: Precursor; phospholipase A2 [Hydrophis hardwickii]			0	98.93	ENYNIDLNK			0.00710441	1121.54	561.779	1121.54	561.775	2	14	1.1.1.2353.3	25.0635	158827	25.2347
1	15.1	15.1	76.97	66.45	57.24	sp|Q8UW31.1|PA2A5_HYDHA; AAL55555.1	RecName: Full=Acidic phospholipase A2 57; Short=svPLA2; AltName: Full=Phosphatidylcholine 2-acylhydrolase; Flags: Precursor; phospholipase A2 [Hydrophis hardwickii]			0	98.88	ENYNIDLNK			0.00234375	1121.54	561.776	1121.54	561.775	2	10	1.1.1.2444.4	28.669	6979	28.7369
1	15.1	15.1	76.97	66.45	57.24	sp|Q8UW31.1|PA2A5_HYDHA; AAL55555.1	RecName: Full=Acidic phospholipase A2 57; Short=svPLA2; AltName: Full=Phosphatidylcholine 2-acylhydrolase; Flags: Precursor; phospholipase A2 [Hydrophis hardwickii]			0	98.82	ENYNIDLNK			0.00710441	1121.54	561.779	1121.54	561.775	2	14	1.1.1.2358.2	25.2456	158460	25.2347
1	15.1	15.1	76.97	66.45	57.24	sp|Q8UW31.1|PA2A5_HYDHA; AAL55555.1	RecName: Full=Acidic phospholipase A2 57; Short=svPLA2; AltName: Full=Phosphatidylcholine 2-acylhydrolase; Flags: Precursor; phospholipase A2 [Hydrophis hardwickii]			0	98.82	ENYNIDLNK			0.00539545	1121.54	561.778	1121.54	561.775	2	14	1.1.1.2363.2	25.4384	201788	25.3514
1	15.1	15.1	76.97	66.45	57.24	sp|Q8UW31.1|PA2A5_HYDHA; AAL55555.1	RecName: Full=Acidic phospholipase A2 57; Short=svPLA2; AltName: Full=Phosphatidylcholine 2-acylhydrolase; Flags: Precursor; phospholipase A2 [Hydrophis hardwickii]			0	98.82	ENYNIDLNK			-0.00583481	1121.53	561.772	1121.54	561.775	2	11	1.1.1.2398.3	26.827	9097	26.8572
1	15.1	15.1	76.97	66.45	57.24	sp|Q8UW31.1|PA2A5_HYDHA; AAL55555.1	RecName: Full=Acidic phospholipase A2 57; Short=svPLA2; AltName: Full=Phosphatidylcholine 2-acylhydrolase; Flags: Precursor; phospholipase A2 [Hydrophis hardwickii]			0	98.82	ENYNIDLNK			0.00417477	1121.54	561.777	1121.54	561.775	2	10	1.1.1.2442.5	28.5912	6975	28.5761
1	15.1	15.1	76.97	66.45	57.24	sp|Q8UW31.1|PA2A5_HYDHA; AAL55555.1	RecName: Full=Acidic phospholipase A2 57; Short=svPLA2; AltName: Full=Phosphatidylcholine 2-acylhydrolase; Flags: Precursor; phospholipase A2 [Hydrophis hardwickii]			0	97.43	ENYNIDLNK			0.00710441	1121.54	561.779	1121.54	561.775	2	13	1.1.1.2350.2	24.9648	41084	24.9951
1	15.1	15.1	76.97	66.45	57.24	sp|Q8UW31.1|PA2A5_HYDHA; AAL55555.1	RecName: Full=Acidic phospholipase A2 57; Short=svPLA2; AltName: Full=Phosphatidylcholine 2-acylhydrolase; Flags: Precursor; phospholipase A2 [Hydrophis hardwickii]			0	97.43	ENYNIDLNK			-0.00180656	1121.53	561.774	1121.54	561.775	2	9	1.1.1.2503.4	31.036	3759	31.0242
1	15.1	15.1	76.97	66.45	57.24	sp|Q8UW31.1|PA2A5_HYDHA; AAL55555.1	RecName: Full=Acidic phospholipase A2 57; Short=svPLA2; AltName: Full=Phosphatidylcholine 2-acylhydrolase; Flags: Precursor; phospholipase A2 [Hydrophis hardwickii]			0	95.93	ENYNIDLNK			0.00234375	1121.54	561.776	1121.54	561.775	2	8	1.1.1.2446.6	28.7542	6907	28.7369
1	15.1	15.1	76.97	66.45	57.24	sp|Q8UW31.1|PA2A5_HYDHA; AAL55555.1	RecName: Full=Acidic phospholipase A2 57; Short=svPLA2; AltName: Full=Phosphatidylcholine 2-acylhydrolase; Flags: Precursor; phospholipase A2 [Hydrophis hardwickii]			0	95.93	ENYNIDLNK			0.000390665	1121.54	561.775	1121.54	561.775	2	9	1.1.1.2455.4	29.1115	7998	29.1392
1	15.1	15.1	76.97	66.45	57.24	sp|Q8UW31.1|PA2A5_HYDHA; AAL55555.1	RecName: Full=Acidic phospholipase A2 57; Short=svPLA2; AltName: Full=Phosphatidylcholine 2-acylhydrolase; Flags: Precursor; phospholipase A2 [Hydrophis hardwickii]			0	95.93	ENYNIDLNK			0.00490718	1121.54	561.777	1121.54	561.775	2	8	1.1.1.2459.4	29.2725	6576	29.3002
1	15.1	15.1	76.97	66.45	57.24	sp|Q8UW31.1|PA2A5_HYDHA; AAL55555.1	RecName: Full=Acidic phospholipase A2 57; Short=svPLA2; AltName: Full=Phosphatidylcholine 2-acylhydrolase; Flags: Precursor; phospholipase A2 [Hydrophis hardwickii]			0	95.36	ENYNIDLNK			-0.00537054	1121.53	561.772	1121.54	561.775	2	6	1.1.1.3248.4	60.5962	550	60.5844
1	15.1	15.1	76.97	66.45	57.24	sp|Q8UW31.1|PA2A5_HYDHA; AAL55555.1	RecName: Full=Acidic phospholipase A2 57; Short=svPLA2; AltName: Full=Phosphatidylcholine 2-acylhydrolase; Flags: Precursor; phospholipase A2 [Hydrophis hardwickii]			0	95.36	ENYNIDLNK			0.00207569	1121.54	561.776	1121.54	561.775	2	7	1.1.1.3286.3	62.1107	1342	62.1359
1	15.1	15.1	76.97	66.45	57.24	sp|Q8UW31.1|PA2A5_HYDHA; AAL55555.1	RecName: Full=Acidic phospholipase A2 57; Short=svPLA2; AltName: Full=Phosphatidylcholine 2-acylhydrolase; Flags: Precursor; phospholipase A2 [Hydrophis hardwickii]			0	95.36	ENYNIDLNK			-0.00976504	1121.53	561.77	1121.54	561.775	2	6	1.1.1.3315.4	63.2619	1489	63.3296
1	15.1	15.1	76.97	66.45	57.24	sp|Q8UW31.1|PA2A5_HYDHA; AAL55555.1	RecName: Full=Acidic phospholipase A2 57; Short=svPLA2; AltName: Full=Phosphatidylcholine 2-acylhydrolase; Flags: Precursor; phospholipase A2 [Hydrophis hardwickii]			0	95.36	ENYNIDLNK			0.00207569	1121.54	561.776	1121.54	561.775	2	8	1.1.1.3620.2	75.3968	1262	75.3774
1	15.1	15.1	76.97	66.45	57.24	sp|Q8UW31.1|PA2A5_HYDHA; AAL55555.1	RecName: Full=Acidic phospholipase A2 57; Short=svPLA2; AltName: Full=Phosphatidylcholine 2-acylhydrolase; Flags: Precursor; phospholipase A2 [Hydrophis hardwickii]			0	91.85	ENYNIDLNK			0.00710441	1121.54	561.779	1121.54	561.775	2	12	1.1.1.2354.5	25.0925	158827	25.2347
1	15.1	15.1	76.97	66.45	57.24	sp|Q8UW31.1|PA2A5_HYDHA; AAL55555.1	RecName: Full=Acidic phospholipase A2 57; Short=svPLA2; AltName: Full=Phosphatidylcholine 2-acylhydrolase; Flags: Precursor; phospholipase A2 [Hydrophis hardwickii]			0	91.85	ENYNIDLNK			0.00917956	1121.54	561.779	1121.54	561.775	2	11	1.1.1.2379.4	26.071	72770	25.6648
1	15.1	15.1	76.97	66.45	57.24	sp|Q8UW31.1|PA2A5_HYDHA; AAL55555.1	RecName: Full=Acidic phospholipase A2 57; Short=svPLA2; AltName: Full=Phosphatidylcholine 2-acylhydrolase; Flags: Precursor; phospholipase A2 [Hydrophis hardwickii]			0	91.59	ENYNIDLNK			-0.00811878	1121.53	561.771	1121.54	561.775	2	7	1.1.1.2611.7	35.3044	2187	35.2444
1	15.1	15.1	76.97	66.45	57.24	sp|Q8UW31.1|PA2A5_HYDHA; AAL55555.1	RecName: Full=Acidic phospholipase A2 57; Short=svPLA2; AltName: Full=Phosphatidylcholine 2-acylhydrolase; Flags: Precursor; phospholipase A2 [Hydrophis hardwickii]			0	90.36	ENYNIDLNK			0.00189088	1121.54	561.776	1121.54	561.775	2	8	1.1.1.2577.5	33.9382	3222	33.9634
1	15.1	15.1	76.97	66.45	57.24	sp|Q8UW31.1|PA2A5_HYDHA; AAL55555.1	RecName: Full=Acidic phospholipase A2 57; Short=svPLA2; AltName: Full=Phosphatidylcholine 2-acylhydrolase; Flags: Precursor; phospholipase A2 [Hydrophis hardwickii]			0	90.36	ENYNIDLNK			-0.00677602	1121.53	561.771	1121.54	561.775	2	7	1.1.1.2690.2	38.4173	2205	38.4501
1	15.1	15.1	76.97	66.45	57.24	sp|Q8UW31.1|PA2A5_HYDHA; AAL55555.1	RecName: Full=Acidic phospholipase A2 57; Short=svPLA2; AltName: Full=Phosphatidylcholine 2-acylhydrolase; Flags: Precursor; phospholipase A2 [Hydrophis hardwickii]			0	90.36	ENYNIDLNK			0.00237915	1121.54	561.776	1121.54	561.775	2	6	1.1.1.2976.2	49.7761	1290	49.7294
1	15.1	15.1	76.97	66.45	57.24	sp|Q8UW31.1|PA2A5_HYDHA; AAL55555.1	RecName: Full=Acidic phospholipase A2 57; Short=svPLA2; AltName: Full=Phosphatidylcholine 2-acylhydrolase; Flags: Precursor; phospholipase A2 [Hydrophis hardwickii]			0	90.25	ENYNIDLNK			-0.00180656	1121.53	561.774	1121.54	561.775	2	12	1.1.1.2342.5	24.6681	22465	24.6833
1	15.1	15.1	76.97	66.45	57.24	sp|Q8UW31.1|PA2A5_HYDHA; AAL55555.1	RecName: Full=Acidic phospholipase A2 57; Short=svPLA2; AltName: Full=Phosphatidylcholine 2-acylhydrolase; Flags: Precursor; phospholipase A2 [Hydrophis hardwickii]			0	90.25	ENYNIDLNK			0.00917956	1121.54	561.779	1121.54	561.775	2	8	1.1.1.2497.6	30.8028	1954	30.7058
1	15.1	15.1	76.97	66.45	57.24	sp|Q8UW31.1|PA2A5_HYDHA; AAL55555.1	RecName: Full=Acidic phospholipase A2 57; Short=svPLA2; AltName: Full=Phosphatidylcholine 2-acylhydrolase; Flags: Precursor; phospholipase A2 [Hydrophis hardwickii]			0	88.35	ENYNIDLNK			0.00710441	1121.54	561.779	1121.54	561.775	2	10	1.1.1.2322.4	23.8695	34687	23.9367
1	15.1	15.1	76.97	66.45	57.24	sp|Q8UW31.1|PA2A5_HYDHA; AAL55555.1	RecName: Full=Acidic phospholipase A2 57; Short=svPLA2; AltName: Full=Phosphatidylcholine 2-acylhydrolase; Flags: Precursor; phospholipase A2 [Hydrophis hardwickii]			0	88.35	ENYNIDLNK			0.011743	1121.55	561.781	1121.54	561.775	2	12	1.1.1.2343.5	24.7171	12750	24.6833
1	15.1	15.1	76.97	66.45	57.24	sp|Q8UW31.1|PA2A5_HYDHA; AAL55555.1	RecName: Full=Acidic phospholipase A2 57; Short=svPLA2; AltName: Full=Phosphatidylcholine 2-acylhydrolase; Flags: Precursor; phospholipase A2 [Hydrophis hardwickii]			0	88.35	ENYNIDLNK			0.00209962	1121.54	561.776	1121.54	561.775	2	10	1.1.1.2384.5	26.2727	9471	26.258
1	15.1	15.1	76.97	66.45	57.24	sp|Q8UW31.1|PA2A5_HYDHA; AAL55555.1	RecName: Full=Acidic phospholipase A2 57; Short=svPLA2; AltName: Full=Phosphatidylcholine 2-acylhydrolase; Flags: Precursor; phospholipase A2 [Hydrophis hardwickii]			0	88.35	ENYNIDLNK			0.00270996	1121.54	561.776	1121.54	561.775	2	10	1.1.1.2389.4	26.4696	17447	26.5373
1	15.1	15.1	76.97	66.45	57.24	sp|Q8UW31.1|PA2A5_HYDHA; AAL55555.1	RecName: Full=Acidic phospholipase A2 57; Short=svPLA2; AltName: Full=Phosphatidylcholine 2-acylhydrolase; Flags: Precursor; phospholipase A2 [Hydrophis hardwickii]			0	88.35	ENYNIDLNK			0.00710441	1121.54	561.779	1121.54	561.775	2	8	1.1.1.2419.6	27.6731	7374	27.656
1	15.1	15.1	76.97	66.45	57.24	sp|Q8UW31.1|PA2A5_HYDHA; AAL55555.1	RecName: Full=Acidic phospholipase A2 57; Short=svPLA2; AltName: Full=Phosphatidylcholine 2-acylhydrolase; Flags: Precursor; phospholipase A2 [Hydrophis hardwickii]			0	88.35	ENYNIDLNK			0.00795888	1121.54	561.779	1121.54	561.775	2	8	1.1.1.2425.7	27.9144	6106	27.8947
1	15.1	15.1	76.97	66.45	57.24	sp|Q8UW31.1|PA2A5_HYDHA; AAL55555.1	RecName: Full=Acidic phospholipase A2 57; Short=svPLA2; AltName: Full=Phosphatidylcholine 2-acylhydrolase; Flags: Precursor; phospholipase A2 [Hydrophis hardwickii]			0	88.35	ENYNIDLNK			0.00417477	1121.54	561.777	1121.54	561.775	2	8	1.1.1.2464.6	29.4788	6446	29.4614
1	15.1	15.1	76.97	66.45	57.24	sp|Q8UW31.1|PA2A5_HYDHA; AAL55555.1	RecName: Full=Acidic phospholipase A2 57; Short=svPLA2; AltName: Full=Phosphatidylcholine 2-acylhydrolase; Flags: Precursor; phospholipase A2 [Hydrophis hardwickii]			0	88.35	ENYNIDLNK			0.00759268	1121.54	561.779	1121.54	561.775	2	8	1.1.1.2471.4	29.7544	6053	29.8623
1	15.1	15.1	76.97	66.45	57.24	sp|Q8UW31.1|PA2A5_HYDHA; AAL55555.1	RecName: Full=Acidic phospholipase A2 57; Short=svPLA2; AltName: Full=Phosphatidylcholine 2-acylhydrolase; Flags: Precursor; phospholipase A2 [Hydrophis hardwickii]			0	88.35	ENYNIDLNK			0.00759268	1121.54	561.779	1121.54	561.775	2	8	1.1.1.2472.4	29.7946	6053	29.8623
1	15.1	15.1	76.97	66.45	57.24	sp|Q8UW31.1|PA2A5_HYDHA; AAL55555.1	RecName: Full=Acidic phospholipase A2 57; Short=svPLA2; AltName: Full=Phosphatidylcholine 2-acylhydrolase; Flags: Precursor; phospholipase A2 [Hydrophis hardwickii]			0	88.35	ENYNIDLNK			0.00551752	1121.54	561.778	1121.54	561.775	2	8	1.1.1.2476.4	29.9551	5697	29.9426
1	15.1	15.1	76.97	66.45	57.24	sp|Q8UW31.1|PA2A5_HYDHA; AAL55555.1	RecName: Full=Acidic phospholipase A2 57; Short=svPLA2; AltName: Full=Phosphatidylcholine 2-acylhydrolase; Flags: Precursor; phospholipase A2 [Hydrophis hardwickii]			0	88.35	ENYNIDLNK			0.00576166	1121.54	561.778	1121.54	561.775	2	7	1.1.1.2488.6	30.4427	5484	30.4254
1	15.1	15.1	76.97	66.45	57.24	sp|Q8UW31.1|PA2A5_HYDHA; AAL55555.1	RecName: Full=Acidic phospholipase A2 57; Short=svPLA2; AltName: Full=Phosphatidylcholine 2-acylhydrolase; Flags: Precursor; phospholipase A2 [Hydrophis hardwickii]			0	88.35	ENYNIDLNK			0.00380857	1121.54	561.777	1121.54	561.775	2	8	1.1.1.2491.2	30.5528	5243	30.5456
1	15.1	15.1	76.97	66.45	57.24	sp|Q8UW31.1|PA2A5_HYDHA; AAL55555.1	RecName: Full=Acidic phospholipase A2 57; Short=svPLA2; AltName: Full=Phosphatidylcholine 2-acylhydrolase; Flags: Precursor; phospholipase A2 [Hydrophis hardwickii]			0	88.35	ENYNIDLNK			0.00795888	1121.54	561.779	1121.54	561.775	2	9	1.1.1.2523.3	31.7894	4428	31.7754
1	15.1	15.1	76.97	66.45	57.24	sp|Q8UW31.1|PA2A5_HYDHA; AAL55555.1	RecName: Full=Acidic phospholipase A2 57; Short=svPLA2; AltName: Full=Phosphatidylcholine 2-acylhydrolase; Flags: Precursor; phospholipase A2 [Hydrophis hardwickii]			0	88.35	ENYNIDLNK			0.00832509	1121.54	561.779	1121.54	561.775	2	7	1.1.1.2563.6	33.3814	4112	33.3646
1	15.1	15.1	76.97	66.45	57.24	sp|Q8UW31.1|PA2A5_HYDHA; AAL55555.1	RecName: Full=Acidic phospholipase A2 57; Short=svPLA2; AltName: Full=Phosphatidylcholine 2-acylhydrolase; Flags: Precursor; phospholipase A2 [Hydrophis hardwickii]			0	86.11	ENYNIDLNK			0.00698234	1121.54	561.778	1121.54	561.775	2	7	1.1.1.2536.8	32.3107	5270	32.3284
1	15.1	15.1	76.97	66.45	57.24	sp|Q8UW31.1|PA2A5_HYDHA; AAL55555.1	RecName: Full=Acidic phospholipase A2 57; Short=svPLA2; AltName: Full=Phosphatidylcholine 2-acylhydrolase; Flags: Precursor; phospholipase A2 [Hydrophis hardwickii]			0	83.72	ENYNIDLNK			0.00225709	1121.54	561.776	1121.54	561.775	2	7	1.1.1.2594.5	34.6174	13390	34.2831
1	15.1	15.1	76.97	66.45	57.24	sp|Q8UW31.1|PA2A5_HYDHA; AAL55555.1	RecName: Full=Acidic phospholipase A2 57; Short=svPLA2; AltName: Full=Phosphatidylcholine 2-acylhydrolase; Flags: Precursor; phospholipase A2 [Hydrophis hardwickii]			0	83.72	ENYNIDLNK			-0.00518912	1121.53	561.772	1121.54	561.775	2	7	1.1.1.2630.3	36.0538	4486	35.9642
1	15.1	15.1	76.97	66.45	57.24	sp|Q8UW31.1|PA2A5_HYDHA; AAL55555.1	RecName: Full=Acidic phospholipase A2 57; Short=svPLA2; AltName: Full=Phosphatidylcholine 2-acylhydrolase; Flags: Precursor; phospholipase A2 [Hydrophis hardwickii]			0	80.48	ENYNIDLNK			0.0139402	1121.55	561.782	1121.54	561.775	2	8	1.1.1.2308.3	23.3153	3634	23.3064
1	15.1	15.1	76.97	66.45	57.24	sp|Q8UW31.1|PA2A5_HYDHA; AAL55555.1	RecName: Full=Acidic phospholipase A2 57; Short=svPLA2; AltName: Full=Phosphatidylcholine 2-acylhydrolase; Flags: Precursor; phospholipase A2 [Hydrophis hardwickii]			0	77.05	ENYNIDLNK			1.01392	1122.55	562.282	1121.54	561.775	2	13	1.1.1.2347.4	24.858	4655	24.8003
1	15.1	15.1	76.97	66.45	57.24	sp|Q8UW31.1|PA2A5_HYDHA; AAL55555.1	RecName: Full=Acidic phospholipase A2 57; Short=svPLA2; AltName: Full=Phosphatidylcholine 2-acylhydrolase; Flags: Precursor; phospholipase A2 [Hydrophis hardwickii]			0	77.05	ENYNIDLNK			0.0101561	1121.55	561.78	1121.54	561.775	2	10	1.1.1.2378.6	26.0363	23995	26.0193
1	15.1	15.1	76.97	66.45	57.24	sp|Q8UW31.1|PA2A5_HYDHA; AAL55555.1	RecName: Full=Acidic phospholipase A2 57; Short=svPLA2; AltName: Full=Phosphatidylcholine 2-acylhydrolase; Flags: Precursor; phospholipase A2 [Hydrophis hardwickii]			0	77.05	ENYNIDLNK			0.00380857	1121.54	561.777	1121.54	561.775	2	9	1.1.1.2388.4	26.4299	19500	26.3778
1	15.1	15.1	76.97	66.45	57.24	sp|Q8UW31.1|PA2A5_HYDHA; AAL55555.1	RecName: Full=Acidic phospholipase A2 57; Short=svPLA2; AltName: Full=Phosphatidylcholine 2-acylhydrolase; Flags: Precursor; phospholipase A2 [Hydrophis hardwickii]			0	77.05	ENYNIDLNK			-0.000830016	1121.53	561.774	1121.54	561.775	2	8	1.1.1.2424.5	27.8694	1957	27.8547
1	15.1	15.1	76.97	66.45	57.24	sp|Q8UW31.1|PA2A5_HYDHA; AAL55555.1	RecName: Full=Acidic phospholipase A2 57; Short=svPLA2; AltName: Full=Phosphatidylcholine 2-acylhydrolase; Flags: Precursor; phospholipase A2 [Hydrophis hardwickii]			0	77.05	ENYNIDLNK			0.006372	1121.54	561.778	1121.54	561.775	2	8	1.1.1.2546.6	32.7064	5135	32.7691
1	15.1	15.1	76.97	66.45	57.24	sp|Q8UW31.1|PA2A5_HYDHA; AAL55555.1	RecName: Full=Acidic phospholipase A2 57; Short=svPLA2; AltName: Full=Phosphatidylcholine 2-acylhydrolase; Flags: Precursor; phospholipase A2 [Hydrophis hardwickii]			0	73.23	ENYNIDLNK			0.00112307	1121.54	561.775	1121.54	561.775	2	11	1.1.1.2332.5	24.2673	66509	24.2925
1	15.1	15.1	76.97	66.45	57.24	sp|Q8UW31.1|PA2A5_HYDHA; AAL55555.1	RecName: Full=Acidic phospholipase A2 57; Short=svPLA2; AltName: Full=Phosphatidylcholine 2-acylhydrolase; Flags: Precursor; phospholipase A2 [Hydrophis hardwickii]			0	70.37	ENYNIDLNK			-0.00329537	1121.53	561.773	1121.54	561.775	2	6	1.1.1.3221.3	59.5203	881	59.471
1	15.1	15.1	76.97	66.45	57.24	sp|Q8UW31.1|PA2A5_HYDHA; AAL55555.1	RecName: Full=Acidic phospholipase A2 57; Short=svPLA2; AltName: Full=Phosphatidylcholine 2-acylhydrolase; Flags: Precursor; phospholipase A2 [Hydrophis hardwickii]			0	70.37	ENYNIDLNK			-0.00854435	1121.53	561.771	1121.54	561.775	2	5	1.1.1.3242.3	60.3554	1764	60.3856
1	15.1	15.1	76.97	66.45	57.24	sp|Q8UW31.1|PA2A5_HYDHA; AAL55555.1	RecName: Full=Acidic phospholipase A2 57; Short=svPLA2; AltName: Full=Phosphatidylcholine 2-acylhydrolase; Flags: Precursor; phospholipase A2 [Hydrophis hardwickii]			0	70.37	ENYNIDLNK			-0.00390571	1121.53	561.773	1121.54	561.775	2	5	1.1.1.3488.3	70.1414	1417	70.1319
1	15.1	15.1	76.97	66.45	57.24	sp|Q8UW31.1|PA2A5_HYDHA; AAL55555.1	RecName: Full=Acidic phospholipase A2 57; Short=svPLA2; AltName: Full=Phosphatidylcholine 2-acylhydrolase; Flags: Precursor; phospholipase A2 [Hydrophis hardwickii]			0	70.37	ENYNIDLNK			-0.0205071	1121.51	561.765	1121.54	561.775	2	7	1.1.1.3545.3	72.4077	687	72.3936
1	15.1	15.1	76.97	66.45	57.24	sp|Q8UW31.1|PA2A5_HYDHA; AAL55555.1	RecName: Full=Acidic phospholipase A2 57; Short=svPLA2; AltName: Full=Phosphatidylcholine 2-acylhydrolase; Flags: Precursor; phospholipase A2 [Hydrophis hardwickii]			0	70.37	ENYNIDLNK			-0.00390571	1121.53	561.773	1121.54	561.775	2	6	1.1.1.3563.2	73.1161	1544	73.1464
1	15.1	15.1	76.97	66.45	57.24	sp|Q8UW31.1|PA2A5_HYDHA; AAL55555.1	RecName: Full=Acidic phospholipase A2 57; Short=svPLA2; AltName: Full=Phosphatidylcholine 2-acylhydrolase; Flags: Precursor; phospholipase A2 [Hydrophis hardwickii]			0	70.37	ENYNIDLNK			-0.00585882	1121.53	561.772	1121.54	561.775	2	7	1.1.1.3573.2	73.5174	1356	73.5452
1	15.1	15.1	76.97	66.45	57.24	sp|Q8UW31.1|PA2A5_HYDHA; AAL55555.1	RecName: Full=Acidic phospholipase A2 57; Short=svPLA2; AltName: Full=Phosphatidylcholine 2-acylhydrolase; Flags: Precursor; phospholipase A2 [Hydrophis hardwickii]			0	69.04	ENYNIDLNK			-0.00290517	1121.53	561.774	1121.54	561.775	2	7	1.1.1.2434.6	28.2719	4210	28.1344
1	15.1	15.1	76.97	66.45	57.24	sp|Q8UW31.1|PA2A5_HYDHA; AAL55555.1	RecName: Full=Acidic phospholipase A2 57; Short=svPLA2; AltName: Full=Phosphatidylcholine 2-acylhydrolase; Flags: Precursor; phospholipase A2 [Hydrophis hardwickii]			0	64.54	ENYNIDLNK			0.00710441	1121.54	561.779	1121.54	561.775	2	9	1.1.1.2321.3	23.8273	34687	23.9367
1	15.1	15.1	76.97	66.45	57.24	sp|Q8UW31.1|PA2A5_HYDHA; AAL55555.1	RecName: Full=Acidic phospholipase A2 57; Short=svPLA2; AltName: Full=Phosphatidylcholine 2-acylhydrolase; Flags: Precursor; phospholipase A2 [Hydrophis hardwickii]			0	64.54	ENYNIDLNK			0.00710441	1121.54	561.779	1121.54	561.775	2	9	1.1.1.2326.2	24.023	34687	23.9367
1	15.1	15.1	76.97	66.45	57.24	sp|Q8UW31.1|PA2A5_HYDHA; AAL55555.1	RecName: Full=Acidic phospholipase A2 57; Short=svPLA2; AltName: Full=Phosphatidylcholine 2-acylhydrolase; Flags: Precursor; phospholipase A2 [Hydrophis hardwickii]			0	64.54	ENYNIDLNK			0.00869129	1121.54	561.779	1121.54	561.775	2	8	1.1.1.2400.2	26.9047	13402	26.7771
1	15.1	15.1	76.97	66.45	57.24	sp|Q8UW31.1|PA2A5_HYDHA; AAL55555.1	RecName: Full=Acidic phospholipase A2 57; Short=svPLA2; AltName: Full=Phosphatidylcholine 2-acylhydrolase; Flags: Precursor; phospholipase A2 [Hydrophis hardwickii]			0	64.54	ENYNIDLNK			-0.00339344	1121.53	561.773	1121.54	561.775	2	7	1.1.1.2498.7	30.8451	4587	30.8255
1	15.1	15.1	76.97	66.45	57.24	sp|Q8UW31.1|PA2A5_HYDHA; AAL55555.1	RecName: Full=Acidic phospholipase A2 57; Short=svPLA2; AltName: Full=Phosphatidylcholine 2-acylhydrolase; Flags: Precursor; phospholipase A2 [Hydrophis hardwickii]			0	60.27	ENYNIDLNK			-0.0115367	1121.52	561.769	1121.54	561.775	2	6	1.1.1.3048.2	52.6428	1537	52.6356
1	15.1	15.1	76.97	66.45	57.24	sp|Q8UW31.1|PA2A5_HYDHA; AAL55555.1	RecName: Full=Acidic phospholipase A2 57; Short=svPLA2; AltName: Full=Phosphatidylcholine 2-acylhydrolase; Flags: Precursor; phospholipase A2 [Hydrophis hardwickii]			0	54.96	ENYNIDLNK			0.000756869	1121.54	561.775	1121.54	561.775	2	8	1.1.1.2429.5	28.0692	6359	28.0545
1	15.1	15.1	76.97	66.45	57.24	sp|Q8UW31.1|PA2A5_HYDHA; AAL55555.1	RecName: Full=Acidic phospholipase A2 57; Short=svPLA2; AltName: Full=Phosphatidylcholine 2-acylhydrolase; Flags: Precursor; phospholipase A2 [Hydrophis hardwickii]			0	54.96	ENYNIDLNK			0.00734854	1121.54	561.779	1121.54	561.775	2	7	1.1.1.2481.3	30.1539	5938	30.2244
1	15.1	15.1	76.97	66.45	57.24	sp|Q8UW31.1|PA2A5_HYDHA; AAL55555.1	RecName: Full=Acidic phospholipase A2 57; Short=svPLA2; AltName: Full=Phosphatidylcholine 2-acylhydrolase; Flags: Precursor; phospholipase A2 [Hydrophis hardwickii]			0	48.88	ENYNIDLNK			0.00109913	1121.54	561.775	1121.54	561.775	2	5	1.1.1.3441.3	68.2711	1556	68.3412
1	15.1	15.1	76.97	66.45	57.24	sp|Q8UW31.1|PA2A5_HYDHA; AAL55555.1	RecName: Full=Acidic phospholipase A2 57; Short=svPLA2; AltName: Full=Phosphatidylcholine 2-acylhydrolase; Flags: Precursor; phospholipase A2 [Hydrophis hardwickii]			0	48.88	ENYNIDLNK			-0.00512641	1121.53	561.772	1121.54	561.775	2	6	1.1.1.3555.4	72.8081	1414	72.7886
1	15.1	15.1	76.97	66.45	57.24	sp|Q8UW31.1|PA2A5_HYDHA; AAL55555.1	RecName: Full=Acidic phospholipase A2 57; Short=svPLA2; AltName: Full=Phosphatidylcholine 2-acylhydrolase; Flags: Precursor; phospholipase A2 [Hydrophis hardwickii]			0	48.88	ENYNIDLNK			-0.0047602	1121.53	561.773	1121.54	561.775	2	6	1.1.1.3613.2	75.1099	1345	75.1376
1	15.1	15.1	76.97	66.45	57.24	sp|Q8UW31.1|PA2A5_HYDHA; AAL55555.1	RecName: Full=Acidic phospholipase A2 57; Short=svPLA2; AltName: Full=Phosphatidylcholine 2-acylhydrolase; Flags: Precursor; phospholipase A2 [Hydrophis hardwickii]			0	48.88	ENYNIDLNK			0.000244645	1121.54	561.775	1121.54	561.775	2	6	1.1.1.3616.3	75.2373	1290	75.2176
1	15.1	15.1	76.97	66.45	57.24	sp|Q8UW31.1|PA2A5_HYDHA; AAL55555.1	RecName: Full=Acidic phospholipase A2 57; Short=svPLA2; AltName: Full=Phosphatidylcholine 2-acylhydrolase; Flags: Precursor; phospholipase A2 [Hydrophis hardwickii]			0	48.88	ENYNIDLNK			-0.0031733	1121.53	561.773	1121.54	561.775	2	5	1.1.1.3661.4	76.9223	944	76.9425
1	15.1	15.1	76.97	66.45	57.24	sp|Q8UW31.1|PA2A5_HYDHA; AAL55555.1	RecName: Full=Acidic phospholipase A2 57; Short=svPLA2; AltName: Full=Phosphatidylcholine 2-acylhydrolase; Flags: Precursor; phospholipase A2 [Hydrophis hardwickii]			0	44.58	ENYNIDLNK			-0.00616567	1121.53	561.772	1121.54	561.775	2	6	1.1.1.2626.3	35.8939	4339	35.8442
1	15.1	15.1	76.97	66.45	57.24	sp|Q8UW31.1|PA2A5_HYDHA; AAL55555.1	RecName: Full=Acidic phospholipase A2 57; Short=svPLA2; AltName: Full=Phosphatidylcholine 2-acylhydrolase; Flags: Precursor; phospholipase A2 [Hydrophis hardwickii]			0	43.11	ENYNIDLNK			-0.0047602	1121.53	561.773	1121.54	561.775	2	5	1.1.1.3261.3	61.1108	1971	61.1411
1	15.1	15.1	76.97	66.45	57.24	sp|Q8UW31.1|PA2A5_HYDHA; AAL55555.1	RecName: Full=Acidic phospholipase A2 57; Short=svPLA2; AltName: Full=Phosphatidylcholine 2-acylhydrolase; Flags: Precursor; phospholipase A2 [Hydrophis hardwickii]			0	43.11	ENYNIDLNK			-0.00366157	1121.53	561.773	1121.54	561.775	2	5	1.1.1.3410.3	67.0383	1507	67.1878
1	15.1	15.1	76.97	66.45	57.24	sp|Q8UW31.1|PA2A5_HYDHA; AAL55555.1	RecName: Full=Acidic phospholipase A2 57; Short=svPLA2; AltName: Full=Phosphatidylcholine 2-acylhydrolase; Flags: Precursor; phospholipase A2 [Hydrophis hardwickii]			0	43.11	ENYNIDLNK			-0.0063471	1121.53	561.772	1121.54	561.775	2	5	1.1.1.3435.3	68.0319	1564	67.9826
1	15.1	15.1	76.97	66.45	57.24	sp|Q8UW31.1|PA2A5_HYDHA; AAL55555.1	RecName: Full=Acidic phospholipase A2 57; Short=svPLA2; AltName: Full=Phosphatidylcholine 2-acylhydrolase; Flags: Precursor; phospholipase A2 [Hydrophis hardwickii]			0	43.11	ENYNIDLNK			0.00170948	1121.54	561.776	1121.54	561.775	2	5	1.1.1.3440.2	68.229	1519	68.2218
1	15.1	15.1	76.97	66.45	57.24	sp|Q8UW31.1|PA2A5_HYDHA; AAL55555.1	RecName: Full=Acidic phospholipase A2 57; Short=svPLA2; AltName: Full=Phosphatidylcholine 2-acylhydrolase; Flags: Precursor; phospholipase A2 [Hydrophis hardwickii]			0	43.11	ENYNIDLNK			-0.00854435	1121.53	561.771	1121.54	561.775	2	5	1.1.1.3509.4	70.979	1329	71.0068
1	15.1	15.1	76.97	66.45	57.24	sp|Q8UW31.1|PA2A5_HYDHA; AAL55555.1	RecName: Full=Acidic phospholipase A2 57; Short=svPLA2; AltName: Full=Phosphatidylcholine 2-acylhydrolase; Flags: Precursor; phospholipase A2 [Hydrophis hardwickii]			0	36.53	ENYNIDLNK			0.00295409	1121.54	561.776	1121.54	561.775	2	8	1.1.1.2403.4	27.0301	10021	26.9775
1	15.1	15.1	76.97	66.45	57.24	sp|Q8UW31.1|PA2A5_HYDHA; AAL55555.1	RecName: Full=Acidic phospholipase A2 57; Short=svPLA2; AltName: Full=Phosphatidylcholine 2-acylhydrolase; Flags: Precursor; phospholipase A2 [Hydrophis hardwickii]			0	33.07	ENYNIDLNK			-0.0252678	1121.51	561.762	1121.54	561.775	2	5	1.1.1.3092.2	54.3871	372	54.38
1	15.1	15.1	76.97	66.45	57.24	sp|Q8UW31.1|PA2A5_HYDHA; AAL55555.1	RecName: Full=Acidic phospholipase A2 57; Short=svPLA2; AltName: Full=Phosphatidylcholine 2-acylhydrolase; Flags: Precursor; phospholipase A2 [Hydrophis hardwickii]			0	33.07	ENYNIDLNK			0.000488784	1121.54	561.775	1121.54	561.775	2	5	1.1.1.3276.3	61.7074	1574	61.6979
1	15.1	15.1	76.97	66.45	57.24	sp|Q8UW31.1|PA2A5_HYDHA; AAL55555.1	RecName: Full=Acidic phospholipase A2 57; Short=svPLA2; AltName: Full=Phosphatidylcholine 2-acylhydrolase; Flags: Precursor; phospholipase A2 [Hydrophis hardwickii]			0	33.07	ENYNIDLNK			-0.00537054	1121.53	561.772	1121.54	561.775	2	5	1.1.1.3339.3	64.2134	1456	64.2041
1	15.1	15.1	76.97	66.45	57.24	sp|Q8UW31.1|PA2A5_HYDHA; AAL55555.1	RecName: Full=Acidic phospholipase A2 57; Short=svPLA2; AltName: Full=Phosphatidylcholine 2-acylhydrolase; Flags: Precursor; phospholipase A2 [Hydrophis hardwickii]			0	33.07	ENYNIDLNK			-0.00390571	1121.53	561.773	1121.54	561.775	2	5	1.1.1.3345.4	64.4545	1575	64.4822
1	15.1	15.1	76.97	66.45	57.24	sp|Q8UW31.1|PA2A5_HYDHA; AAL55555.1	RecName: Full=Acidic phospholipase A2 57; Short=svPLA2; AltName: Full=Phosphatidylcholine 2-acylhydrolase; Flags: Precursor; phospholipase A2 [Hydrophis hardwickii]			0	33.07	ENYNIDLNK			-0.0130609	1121.52	561.768	1121.54	561.775	2	5	1.1.1.3364.2	65.2045	1480	65.2372
1	15.1	15.1	76.97	66.45	57.24	sp|Q8UW31.1|PA2A5_HYDHA; AAL55555.1	RecName: Full=Acidic phospholipase A2 57; Short=svPLA2; AltName: Full=Phosphatidylcholine 2-acylhydrolase; Flags: Precursor; phospholipase A2 [Hydrophis hardwickii]			0	33.07	ENYNIDLNK			-0.00146433	1121.53	561.774	1121.54	561.775	2	5	1.1.1.3369.2	65.4033	1464	65.4361
1	15.1	15.1	76.97	66.45	57.24	sp|Q8UW31.1|PA2A5_HYDHA; AAL55555.1	RecName: Full=Acidic phospholipase A2 57; Short=svPLA2; AltName: Full=Phosphatidylcholine 2-acylhydrolase; Flags: Precursor; phospholipase A2 [Hydrophis hardwickii]			0	33.07	ENYNIDLNK			-0.0119623	1121.52	561.769	1121.54	561.775	2	5	1.1.1.3389.3	66.2021	1697	66.1926
1	15.1	15.1	76.97	66.45	57.24	sp|Q8UW31.1|PA2A5_HYDHA; AAL55555.1	RecName: Full=Acidic phospholipase A2 57; Short=svPLA2; AltName: Full=Phosphatidylcholine 2-acylhydrolase; Flags: Precursor; phospholipase A2 [Hydrophis hardwickii]			0	33.07	ENYNIDLNK			-0.00292916	1121.53	561.773	1121.54	561.775	2	5	1.1.1.3399.2	66.5977	1491	66.6305
1	15.1	15.1	76.97	66.45	57.24	sp|Q8UW31.1|PA2A5_HYDHA; AAL55555.1	RecName: Full=Acidic phospholipase A2 57; Short=svPLA2; AltName: Full=Phosphatidylcholine 2-acylhydrolase; Flags: Precursor; phospholipase A2 [Hydrophis hardwickii]			0	33.07	ENYNIDLNK			-0.00549261	1121.53	561.772	1121.54	561.775	2	5	1.1.1.3453.3	68.7486	1669	68.7788
1	15.1	15.1	76.97	66.45	57.24	sp|Q8UW31.1|PA2A5_HYDHA; AAL55555.1	RecName: Full=Acidic phospholipase A2 57; Short=svPLA2; AltName: Full=Phosphatidylcholine 2-acylhydrolase; Flags: Precursor; phospholipase A2 [Hydrophis hardwickii]			0	33.07	ENYNIDLNK			-0.00256295	1121.53	561.774	1121.54	561.775	2	5	1.1.1.3457.4	68.9105	1827	68.8982
1	15.1	15.1	76.97	66.45	57.24	sp|Q8UW31.1|PA2A5_HYDHA; AAL55555.1	RecName: Full=Acidic phospholipase A2 57; Short=svPLA2; AltName: Full=Phosphatidylcholine 2-acylhydrolase; Flags: Precursor; phospholipase A2 [Hydrophis hardwickii]			0	33.07	ENYNIDLNK			-0.00732365	1121.53	561.771	1121.54	561.775	2	5	1.1.1.3472.3	69.5048	1563	69.4953
1	15.1	15.1	76.97	66.45	57.24	sp|Q8UW31.1|PA2A5_HYDHA; AAL55555.1	RecName: Full=Acidic phospholipase A2 57; Short=svPLA2; AltName: Full=Phosphatidylcholine 2-acylhydrolase; Flags: Precursor; phospholipase A2 [Hydrophis hardwickii]			0	33.07	ENYNIDLNK			-0.00231881	1121.53	561.774	1121.54	561.775	2	6	1.1.1.3625.2	75.5889	581	75.6166
1	15.1	15.1	76.97	66.45	57.24	sp|Q8UW31.1|PA2A5_HYDHA; AAL55555.1	RecName: Full=Acidic phospholipase A2 57; Short=svPLA2; AltName: Full=Phosphatidylcholine 2-acylhydrolase; Flags: Precursor; phospholipase A2 [Hydrophis hardwickii]			0	32.63	ENYNIDLNK			0.0101561	1121.55	561.78	1121.54	561.775	2	9	1.1.1.2383.6	26.2353	21199	26.1384
1	15.1	15.1	76.97	66.45	57.24	sp|Q8UW31.1|PA2A5_HYDHA; AAL55555.1	RecName: Full=Acidic phospholipase A2 57; Short=svPLA2; AltName: Full=Phosphatidylcholine 2-acylhydrolase; Flags: Precursor; phospholipase A2 [Hydrophis hardwickii]			0	32.63	ENYNIDLNK			0.988165	1122.52	562.269	1121.54	561.775	2	8	1.1.1.2433.5	28.2293	2576	28.2144
1	15.1	15.1	76.97	66.45	57.24	sp|Q8UW31.1|PA2A5_HYDHA; AAL55555.1	RecName: Full=Acidic phospholipase A2 57; Short=svPLA2; AltName: Full=Phosphatidylcholine 2-acylhydrolase; Flags: Precursor; phospholipase A2 [Hydrophis hardwickii]			0	32.63	ENYNIDLNK			0.00893543	1121.54	561.779	1121.54	561.775	2	7	1.1.1.2541.8	32.5107	5269	32.5284
1	15.1	15.1	76.97	66.45	57.24	sp|Q8UW31.1|PA2A5_HYDHA; AAL55555.1	RecName: Full=Acidic phospholipase A2 57; Short=svPLA2; AltName: Full=Phosphatidylcholine 2-acylhydrolase; Flags: Precursor; phospholipase A2 [Hydrophis hardwickii]			0	29.12	ENYNIDLNK			-9.76074e-05	1121.54	561.775	1121.54	561.775	2	7	1.1.1.2453.4	29.0312	3828	28.9781
1	15.1	15.1	76.97	66.45	57.24	sp|Q8UW31.1|PA2A5_HYDHA; AAL55555.1	RecName: Full=Acidic phospholipase A2 57; Short=svPLA2; AltName: Full=Phosphatidylcholine 2-acylhydrolase; Flags: Precursor; phospholipase A2 [Hydrophis hardwickii]			0	29.1	ENYNIDLNK			-0.000184294	1121.54	561.775	1121.54	561.775	2	7	1.1.1.2615.7	35.4641	3378	35.4445
1	15.1	15.1	76.97	66.45	57.24	sp|Q8UW31.1|PA2A5_HYDHA; AAL55555.1	RecName: Full=Acidic phospholipase A2 57; Short=svPLA2; AltName: Full=Phosphatidylcholine 2-acylhydrolase; Flags: Precursor; phospholipase A2 [Hydrophis hardwickii]			0	23.32	ENYNIDLNK			-0.00559067	1121.53	561.772	1121.54	561.775	2	7	1.1.1.2449.5	28.8723	3342	28.8976
1	15.1	15.1	76.97	66.45	57.24	sp|Q8UW31.1|PA2A5_HYDHA; AAL55555.1	RecName: Full=Acidic phospholipase A2 57; Short=svPLA2; AltName: Full=Phosphatidylcholine 2-acylhydrolase; Flags: Precursor; phospholipase A2 [Hydrophis hardwickii]			0	23.15	ENYNIDLNK			-0.00268502	1121.53	561.774	1121.54	561.775	2	5	1.1.1.3247.3	60.5542	1816	60.5844
1	15.1	15.1	76.97	66.45	57.24	sp|Q8UW31.1|PA2A5_HYDHA; AAL55555.1	RecName: Full=Acidic phospholipase A2 57; Short=svPLA2; AltName: Full=Phosphatidylcholine 2-acylhydrolase; Flags: Precursor; phospholipase A2 [Hydrophis hardwickii]			0	23.15	ENYNIDLNK			-0.00170846	1121.53	561.774	1121.54	561.775	2	4	1.1.1.3297.2	62.5412	1930	62.5739
1	15.1	15.1	76.97	66.45	57.24	sp|Q8UW31.1|PA2A5_HYDHA; AAL55555.1	RecName: Full=Acidic phospholipase A2 57; Short=svPLA2; AltName: Full=Phosphatidylcholine 2-acylhydrolase; Flags: Precursor; phospholipase A2 [Hydrophis hardwickii]			0	23.15	ENYNIDLNK			-0.00109812	1121.53	561.774	1121.54	561.775	2	5	1.1.1.3519.4	71.3769	1386	71.3249
1	15.1	15.1	76.97	66.45	57.24	sp|Q8UW31.1|PA2A5_HYDHA; AAL55555.1	RecName: Full=Acidic phospholipase A2 57; Short=svPLA2; AltName: Full=Phosphatidylcholine 2-acylhydrolase; Flags: Precursor; phospholipase A2 [Hydrophis hardwickii]			0	23.15	ENYNIDLNK			-0.00414985	1121.53	561.773	1121.54	561.775	2	5	1.1.1.3597.3	74.4739	1528	74.4595
1	15.1	15.1	76.97	66.45	57.24	sp|Q8UW31.1|PA2A5_HYDHA; AAL55555.1	RecName: Full=Acidic phospholipase A2 57; Short=svPLA2; AltName: Full=Phosphatidylcholine 2-acylhydrolase; Flags: Precursor; phospholipase A2 [Hydrophis hardwickii]			0	16.01	ENYNIDLNK			0.00356443	1121.54	561.777	1121.54	561.775	2	7	1.1.1.2404.5	27.0728	9698	27.0578
1	15.1	15.1	76.97	66.45	57.24	sp|Q8UW31.1|PA2A5_HYDHA; AAL55555.1	RecName: Full=Acidic phospholipase A2 57; Short=svPLA2; AltName: Full=Phosphatidylcholine 2-acylhydrolase; Flags: Precursor; phospholipase A2 [Hydrophis hardwickii]			0	13.92	ENYNIDLNK			0.00197755	1121.54	561.776	1121.54	561.775	2	8	1.1.1.2393.3	26.6269	17156	26.617
1	15.1	15.1	76.97	66.45	57.24	sp|Q8UW31.1|PA2A5_HYDHA; AAL55555.1	RecName: Full=Acidic phospholipase A2 57; Short=svPLA2; AltName: Full=Phosphatidylcholine 2-acylhydrolase; Flags: Precursor; phospholipase A2 [Hydrophis hardwickii]			0	13.92	ENYNIDLNK			0.00270996	1121.54	561.776	1121.54	561.775	2	7	1.1.1.2530.5	32.0645	5334	32.011
1	15.1	15.1	76.97	66.45	57.24	sp|Q8UW31.1|PA2A5_HYDHA; AAL55555.1	RecName: Full=Acidic phospholipase A2 57; Short=svPLA2; AltName: Full=Phosphatidylcholine 2-acylhydrolase; Flags: Precursor; phospholipase A2 [Hydrophis hardwickii]			0	13.15	ENYNIDLNK			-0.000219675	1121.54	561.775	1121.54	561.775	2	7	1.1.1.149.2	0.8639	428	0.8301
1	15.1	15.1	76.97	66.45	57.24	sp|Q8UW31.1|PA2A5_HYDHA; AAL55555.1	RecName: Full=Acidic phospholipase A2 57; Short=svPLA2; AltName: Full=Phosphatidylcholine 2-acylhydrolase; Flags: Precursor; phospholipase A2 [Hydrophis hardwickii]			0	13.15	ENYNIDLNK			0.006372	1121.54	561.778	1121.54	561.775	2	6	1.1.1.2548.3	32.7791	5135	32.7691
1	15.1	15.1	76.97	66.45	57.24	sp|Q8UW31.1|PA2A5_HYDHA; AAL55555.1	RecName: Full=Acidic phospholipase A2 57; Short=svPLA2; AltName: Full=Phosphatidylcholine 2-acylhydrolase; Flags: Precursor; phospholipase A2 [Hydrophis hardwickii]			0	13.15	ENYNIDLNK			0.00832509	1121.54	561.779	1121.54	561.775	2	6	1.1.1.2566.5	33.4977	4112	33.3646
1	15.1	15.1	76.97	66.45	57.24	sp|Q8UW31.1|PA2A5_HYDHA; AAL55555.1	RecName: Full=Acidic phospholipase A2 57; Short=svPLA2; AltName: Full=Phosphatidylcholine 2-acylhydrolase; Flags: Precursor; phospholipase A2 [Hydrophis hardwickii]			0	12.82	ENYNIDLNK	Glu->pyro-Glu@N-term		0.00909044	1103.53	552.774	1103.52	552.77	2	5	1.1.1.2488.5	30.4402	1428	30.3852
1	15.1	15.1	76.97	66.45	57.24	sp|Q8UW31.1|PA2A5_HYDHA; AAL55555.1	RecName: Full=Acidic phospholipase A2 57; Short=svPLA2; AltName: Full=Phosphatidylcholine 2-acylhydrolase; Flags: Precursor; phospholipase A2 [Hydrophis hardwickii]			0	11.04	ENYNIDLNK			-0.00531119	1121.53	561.772	1121.54	561.775	2	6	1.1.1.2631.4	36.0962	4453	36.1239
1	15.1	15.1	76.97	66.45	57.24	sp|Q8UW31.1|PA2A5_HYDHA; AAL55555.1	RecName: Full=Acidic phospholipase A2 57; Short=svPLA2; AltName: Full=Phosphatidylcholine 2-acylhydrolase; Flags: Precursor; phospholipase A2 [Hydrophis hardwickii]			0	10.97	ENYNIDLNK			0.00209962	1121.54	561.776	1121.54	561.775	2	7	1.1.1.2408.5	27.233	8684	27.138
1	15.1	15.1	76.97	66.45	57.24	sp|Q8UW31.1|PA2A5_HYDHA; AAL55555.1	RecName: Full=Acidic phospholipase A2 57; Short=svPLA2; AltName: Full=Phosphatidylcholine 2-acylhydrolase; Flags: Precursor; phospholipase A2 [Hydrophis hardwickii]			0	10.97	ENYNIDLNK			0.00734854	1121.54	561.779	1121.54	561.775	2	7	1.1.1.2483.4	30.237	5938	30.2244
1	15.1	15.1	76.97	66.45	57.24	sp|Q8UW31.1|PA2A5_HYDHA; AAL55555.1	RecName: Full=Acidic phospholipase A2 57; Short=svPLA2; AltName: Full=Phosphatidylcholine 2-acylhydrolase; Flags: Precursor; phospholipase A2 [Hydrophis hardwickii]			0	10.97	ENYNIDLNK			0.0110106	1121.55	561.78	1121.54	561.775	2	6	1.1.1.2568.4	33.5754	3612	33.6031
1	15.1	15.1	76.97	66.45	57.24	sp|Q8UW31.1|PA2A5_HYDHA; AAL55555.1	RecName: Full=Acidic phospholipase A2 57; Short=svPLA2; AltName: Full=Phosphatidylcholine 2-acylhydrolase; Flags: Precursor; phospholipase A2 [Hydrophis hardwickii]			0	10.57	ENYNIDLNK			0.00478511	1121.54	561.777	1121.54	561.775	2	9	1.1.1.2373.6	25.8384	174622	25.4295
1	15.1	15.1	76.97	66.45	57.24	sp|Q8UW31.1|PA2A5_HYDHA; AAL55555.1	RecName: Full=Acidic phospholipase A2 57; Short=svPLA2; AltName: Full=Phosphatidylcholine 2-acylhydrolase; Flags: Precursor; phospholipase A2 [Hydrophis hardwickii]			0	10.04	ENYNIDLNK			0.00454098	1121.54	561.777	1121.54	561.775	2	6	1.1.1.2552.6	32.9465	5133	32.8893
1	15.1	15.1	76.97	66.45	57.24	sp|Q8UW31.1|PA2A5_HYDHA; AAL55555.1	RecName: Full=Acidic phospholipase A2 57; Short=svPLA2; AltName: Full=Phosphatidylcholine 2-acylhydrolase; Flags: Precursor; phospholipase A2 [Hydrophis hardwickii]			0	9.902	ENYNIDLNK			0.00112307	1121.54	561.775	1121.54	561.775	2	9	1.1.1.2331.2	24.2208	66509	24.2925
1	15.1	15.1	76.97	66.45	57.24	sp|Q8UW31.1|PA2A5_HYDHA; AAL55555.1	RecName: Full=Acidic phospholipase A2 57; Short=svPLA2; AltName: Full=Phosphatidylcholine 2-acylhydrolase; Flags: Precursor; phospholipase A2 [Hydrophis hardwickii]			0	9.902	ENYNIDLNK			0.0033203	1121.54	561.777	1121.54	561.775	2	6	1.1.1.2493.4	30.6382	5331	30.6659
1	15.1	15.1	76.97	66.45	57.24	sp|Q8UW31.1|PA2A5_HYDHA; AAL55555.1	RecName: Full=Acidic phospholipase A2 57; Short=svPLA2; AltName: Full=Phosphatidylcholine 2-acylhydrolase; Flags: Precursor; phospholipase A2 [Hydrophis hardwickii]			0	9.889	ENYNIDLNK			-0.00339344	1121.53	561.773	1121.54	561.775	2	6	1.1.1.2436.4	28.3473	5907	28.2947
1	15.1	15.1	76.97	66.45	57.24	sp|Q8UW31.1|PA2A5_HYDHA; AAL55555.1	RecName: Full=Acidic phospholipase A2 57; Short=svPLA2; AltName: Full=Phosphatidylcholine 2-acylhydrolase; Flags: Precursor; phospholipase A2 [Hydrophis hardwickii]			0	9.889	ENYNIDLNK	Deamidated(N)@4		0.0017084	1122.52	562.268	1122.52	562.267	2	6	1.1.1.2454.4	29.0714	3276	29.0186
1	15.1	15.1	76.97	66.45	57.24	sp|Q8UW31.1|PA2A5_HYDHA; AAL55555.1	RecName: Full=Acidic phospholipase A2 57; Short=svPLA2; AltName: Full=Phosphatidylcholine 2-acylhydrolase; Flags: Precursor; phospholipase A2 [Hydrophis hardwickii]			0	9.835	ENYNIDLNK			0.00490718	1121.54	561.777	1121.54	561.775	2	5	1.1.1.2460.5	29.3153	6576	29.3002
1	15.1	15.1	76.97	66.45	57.24	sp|Q8UW31.1|PA2A5_HYDHA; AAL55555.1	RecName: Full=Acidic phospholipase A2 57; Short=svPLA2; AltName: Full=Phosphatidylcholine 2-acylhydrolase; Flags: Precursor; phospholipase A2 [Hydrophis hardwickii]			0	9.835	ENYNIDLNK			0.00612786	1121.54	561.778	1121.54	561.775	2	5	1.1.1.2486.5	30.3599	5740	30.345
1	15.1	15.1	76.97	66.45	57.24	sp|Q8UW31.1|PA2A5_HYDHA; AAL55555.1	RecName: Full=Acidic phospholipase A2 57; Short=svPLA2; AltName: Full=Phosphatidylcholine 2-acylhydrolase; Flags: Precursor; phospholipase A2 [Hydrophis hardwickii]			0	9.835	ENYNIDLNK			-0.00180656	1121.53	561.774	1121.54	561.775	2	5	1.1.1.2502.5	30.999	4138	31.0242
1	15.1	15.1	76.97	66.45	57.24	sp|Q8UW31.1|PA2A5_HYDHA; AAL55555.1	RecName: Full=Acidic phospholipase A2 57; Short=svPLA2; AltName: Full=Phosphatidylcholine 2-acylhydrolase; Flags: Precursor; phospholipase A2 [Hydrophis hardwickii]			0	9.835	ENYNIDLNK			0.00698234	1121.54	561.778	1121.54	561.775	2	5	1.1.1.2554.3	33.0186	4686	33.0093
1	15.1	15.1	76.97	66.45	57.24	sp|Q8UW31.1|PA2A5_HYDHA; AAL55555.1	RecName: Full=Acidic phospholipase A2 57; Short=svPLA2; AltName: Full=Phosphatidylcholine 2-acylhydrolase; Flags: Precursor; phospholipase A2 [Hydrophis hardwickii]			0	9.835	ENYNIDLNK			0.0129637	1121.55	561.781	1121.54	561.775	2	5	1.1.1.2561.6	33.302	3697	33.2852
1	15.1	15.1	76.97	66.45	57.24	sp|Q8UW31.1|PA2A5_HYDHA; AAL55555.1	RecName: Full=Acidic phospholipase A2 57; Short=svPLA2; AltName: Full=Phosphatidylcholine 2-acylhydrolase; Flags: Precursor; phospholipase A2 [Hydrophis hardwickii]			0	7.433	ENYNIDLNK			-0.00488227	1121.53	561.773	1121.54	561.775	2	4	1.1.1.3258.5	60.9967	623	60.982
1	15.1	15.1	76.97	66.45	57.24	sp|Q8UW31.1|PA2A5_HYDHA; AAL55555.1	RecName: Full=Acidic phospholipase A2 57; Short=svPLA2; AltName: Full=Phosphatidylcholine 2-acylhydrolase; Flags: Precursor; phospholipase A2 [Hydrophis hardwickii]			0	4.846	ENYNIDLNK			-0.0019526	1121.53	561.774	1121.54	561.775	2	4	1.1.1.3292.2	62.342	1907	62.3351
1	15.1	15.1	76.97	66.45	57.24	sp|Q8UW31.1|PA2A5_HYDHA; AAL55555.1	RecName: Full=Acidic phospholipase A2 57; Short=svPLA2; AltName: Full=Phosphatidylcholine 2-acylhydrolase; Flags: Precursor; phospholipase A2 [Hydrophis hardwickii]			0	4.846	ENYNIDLNK			0.00207569	1121.54	561.776	1121.54	561.775	2	4	1.1.1.3294.3	62.424	1856	62.4542
1	15.1	15.1	76.97	66.45	57.24	sp|Q8UW31.1|PA2A5_HYDHA; AAL55555.1	RecName: Full=Acidic phospholipase A2 57; Short=svPLA2; AltName: Full=Phosphatidylcholine 2-acylhydrolase; Flags: Precursor; phospholipase A2 [Hydrophis hardwickii]			0	4.846	ENYNIDLNK			-0.000365701	1121.53	561.775	1121.54	561.775	2	4	1.1.1.3300.3	62.6629	1865	62.6536
1	15.1	15.1	76.97	66.45	57.24	sp|Q8UW31.1|PA2A5_HYDHA; AAL55555.1	RecName: Full=Acidic phospholipase A2 57; Short=svPLA2; AltName: Full=Phosphatidylcholine 2-acylhydrolase; Flags: Precursor; phospholipase A2 [Hydrophis hardwickii]			0	4.846	ENYNIDLNK			-0.00390571	1121.53	561.773	1121.54	561.775	2	4	1.1.1.3344.2	64.4094	1575	64.4822
1	15.1	15.1	76.97	66.45	57.24	sp|Q8UW31.1|PA2A5_HYDHA; AAL55555.1	RecName: Full=Acidic phospholipase A2 57; Short=svPLA2; AltName: Full=Phosphatidylcholine 2-acylhydrolase; Flags: Precursor; phospholipase A2 [Hydrophis hardwickii]			0	4.846	ENYNIDLNK			0.00183155	1121.54	561.776	1121.54	561.775	2	4	1.1.1.3350.4	64.6533	1668	64.681
1	15.1	15.1	76.97	66.45	57.24	sp|Q8UW31.1|PA2A5_HYDHA; AAL55555.1	RecName: Full=Acidic phospholipase A2 57; Short=svPLA2; AltName: Full=Phosphatidylcholine 2-acylhydrolase; Flags: Precursor; phospholipase A2 [Hydrophis hardwickii]			0	4.846	ENYNIDLNK			-0.00427192	1121.53	561.773	1121.54	561.775	2	4	1.1.1.3667.3	77.1508	720	77.1414
1	15.1	15.1	76.97	66.45	57.24	sp|Q8UW31.1|PA2A5_HYDHA; AAL55555.1	RecName: Full=Acidic phospholipase A2 57; Short=svPLA2; AltName: Full=Phosphatidylcholine 2-acylhydrolase; Flags: Precursor; phospholipase A2 [Hydrophis hardwickii]			0	4.846	ENYNIDLNK			-0.000487771	1121.53	561.775	1121.54	561.775	2	4	1.1.1.3671.3	77.3207	708	77.301
1	15.1	15.1	76.97	66.45	57.24	sp|Q8UW31.1|PA2A5_HYDHA; AAL55555.1	RecName: Full=Acidic phospholipase A2 57; Short=svPLA2; AltName: Full=Phosphatidylcholine 2-acylhydrolase; Flags: Precursor; phospholipase A2 [Hydrophis hardwickii]			0	3.368	ENYNIDLNK			-0.00177119	1121.53	561.774	1121.54	561.775	2	6	1.1.1.2605.4	35.0565	3458	35.0442
1	15.1	15.1	76.97	66.45	57.24	sp|Q8UW31.1|PA2A5_HYDHA; AAL55555.1	RecName: Full=Acidic phospholipase A2 57; Short=svPLA2; AltName: Full=Phosphatidylcholine 2-acylhydrolase; Flags: Precursor; phospholipase A2 [Hydrophis hardwickii]			0	0.888	ENYNIDLNK			-0.00134226	1121.53	561.774	1121.54	561.775	2	4	1.1.1.3190.2	58.2849	1621	58.278
1	15.1	15.1	76.97	66.45	57.24	sp|Q8UW31.1|PA2A5_HYDHA; AAL55555.1	RecName: Full=Acidic phospholipase A2 57; Short=svPLA2; AltName: Full=Phosphatidylcholine 2-acylhydrolase; Flags: Precursor; phospholipase A2 [Hydrophis hardwickii]			0	0.888	ENYNIDLNK			-0.00671331	1121.53	561.771	1121.54	561.775	2	4	1.1.1.3314.2	63.2171	1761	63.1702
1	15.1	15.1	76.97	66.45	57.24	sp|Q8UW31.1|PA2A5_HYDHA; AAL55555.1	RecName: Full=Acidic phospholipase A2 57; Short=svPLA2; AltName: Full=Phosphatidylcholine 2-acylhydrolase; Flags: Precursor; phospholipase A2 [Hydrophis hardwickii]			0	0.888	ENYNIDLNK			-0.00366157	1121.53	561.773	1121.54	561.775	2	4	1.1.1.3411.3	67.078	1507	67.1878
1	15.1	15.1	76.97	66.45	57.24	sp|Q8UW31.1|PA2A5_HYDHA; AAL55555.1	RecName: Full=Acidic phospholipase A2 57; Short=svPLA2; AltName: Full=Phosphatidylcholine 2-acylhydrolase; Flags: Precursor; phospholipase A2 [Hydrophis hardwickii]			0	0.888	ENYNIDLNK			-0.007934	1121.53	561.771	1121.54	561.775	2	4	1.1.1.3430.3	67.8331	1617	67.8237
1	15.1	15.1	76.97	66.45	57.24	sp|Q8UW31.1|PA2A5_HYDHA; AAL55555.1	RecName: Full=Acidic phospholipase A2 57; Short=svPLA2; AltName: Full=Phosphatidylcholine 2-acylhydrolase; Flags: Precursor; phospholipase A2 [Hydrophis hardwickii]			0	0.888	ENYNIDLNK			-0.000487771	1121.53	561.775	1121.54	561.775	2	4	1.1.1.3460.3	69.0274	260	69.0177
1	15.1	15.1	76.97	66.45	57.24	sp|Q8UW31.1|PA2A5_HYDHA; AAL55555.1	RecName: Full=Acidic phospholipase A2 57; Short=svPLA2; AltName: Full=Phosphatidylcholine 2-acylhydrolase; Flags: Precursor; phospholipase A2 [Hydrophis hardwickii]			0	0.888	ENYNIDLNK			-0.00830021	1121.53	561.771	1121.54	561.775	2	4	1.1.1.3586.4	74.0347	1096	74.023
1	15.1	15.1	76.97	66.45	57.24	sp|Q8UW31.1|PA2A5_HYDHA; AAL55555.1	RecName: Full=Acidic phospholipase A2 57; Short=svPLA2; AltName: Full=Phosphatidylcholine 2-acylhydrolase; Flags: Precursor; phospholipase A2 [Hydrophis hardwickii]			0	0.888	ENYNIDLNK			-0.00451606	1121.53	561.773	1121.54	561.775	2	4	1.1.1.3630.2	75.784	1612	75.6967
1	15.1	15.1	76.97	66.45	57.24	sp|Q8UW31.1|PA2A5_HYDHA; AAL55555.1	RecName: Full=Acidic phospholipase A2 57; Short=svPLA2; AltName: Full=Phosphatidylcholine 2-acylhydrolase; Flags: Precursor; phospholipase A2 [Hydrophis hardwickii]			0	0.6527	ENYNIDLNK			-0.00299188	1121.53	561.773	1121.54	561.775	2	6	1.1.1.2610.7	35.2643	3510	35.2444
1	15.1	15.1	76.97	66.45	57.24	sp|Q8UW31.1|PA2A5_HYDHA; AAL55555.1	RecName: Full=Acidic phospholipase A2 57; Short=svPLA2; AltName: Full=Phosphatidylcholine 2-acylhydrolase; Flags: Precursor; phospholipase A2 [Hydrophis hardwickii]			0	0	ENYNIDLNK	Deamidated(N)@4		0.00671319	1122.53	562.27	1122.52	562.267	2	4	1.1.1.2524.2	31.8214	1550	31.8147
1	15.1	15.1	76.97	66.45	57.24	sp|Q8UW31.1|PA2A5_HYDHA; AAL55555.1	RecName: Full=Acidic phospholipase A2 57; Short=svPLA2; AltName: Full=Phosphatidylcholine 2-acylhydrolase; Flags: Precursor; phospholipase A2 [Hydrophis hardwickii]			0	0	ENYNIDLNK			0.000670189	1121.54	561.775	1121.54	561.775	2	3	1.1.1.2581.5	34.0982	13390	34.2831
1	15.1	15.1	76.97	66.45	57.24	sp|Q8UW31.1|PA2A5_HYDHA; AAL55555.1	RecName: Full=Acidic phospholipase A2 57; Short=svPLA2; AltName: Full=Phosphatidylcholine 2-acylhydrolase; Flags: Precursor; phospholipase A2 [Hydrophis hardwickii]			0	0	ENYNIDLNK			-0.00201533	1121.53	561.774	1121.54	561.775	2	5	1.1.1.2618.5	35.5788	5167	35.5243
1	15.1	15.1	76.97	66.45	57.24	sp|Q8UW31.1|PA2A5_HYDHA; AAL55555.1	RecName: Full=Acidic phospholipase A2 57; Short=svPLA2; AltName: Full=Phosphatidylcholine 2-acylhydrolase; Flags: Precursor; phospholipase A2 [Hydrophis hardwickii]			0	0	ENYNIDLNK			-0.00116085	1121.53	561.774	1121.54	561.775	2	5	1.1.1.2620.8	35.6661	5033	35.6439
1	15.1	15.1	76.97	66.45	57.24	sp|Q8UW31.1|PA2A5_HYDHA; AAL55555.1	RecName: Full=Acidic phospholipase A2 57; Short=svPLA2; AltName: Full=Phosphatidylcholine 2-acylhydrolase; Flags: Precursor; phospholipase A2 [Hydrophis hardwickii]			0	0	ENYNIDLNK			-0.00433464	1121.53	561.773	1121.54	561.775	2	4	1.1.1.2622.5	35.7389	4676	35.7641
1	15.1	15.1	76.97	66.45	57.24	sp|Q8UW31.1|PA2A5_HYDHA; AAL55555.1	RecName: Full=Acidic phospholipase A2 57; Short=svPLA2; AltName: Full=Phosphatidylcholine 2-acylhydrolase; Flags: Precursor; phospholipase A2 [Hydrophis hardwickii]			0	0	ENYNIDLNK			-0.00335809	1121.53	561.773	1121.54	561.775	2	4	1.1.1.2625.6	35.8615	4262	35.8842
1	15.1	15.1	76.97	66.45	57.24	sp|Q8UW31.1|PA2A5_HYDHA; AAL55555.1	RecName: Full=Acidic phospholipase A2 57; Short=svPLA2; AltName: Full=Phosphatidylcholine 2-acylhydrolase; Flags: Precursor; phospholipase A2 [Hydrophis hardwickii]			0	0	ENYNIDLNK			0.000181913	1121.54	561.775	1121.54	561.775	2	5	1.1.1.2635.4	36.2556	3998	36.2833
1	15.1	15.1	76.97	66.45	57.24	sp|Q8UW31.1|PA2A5_HYDHA; AAL55555.1	RecName: Full=Acidic phospholipase A2 57; Short=svPLA2; AltName: Full=Phosphatidylcholine 2-acylhydrolase; Flags: Precursor; phospholipase A2 [Hydrophis hardwickii]			0	0	ENYNIDLNK			-0.00421257	1121.53	561.773	1121.54	561.775	2	6	1.1.1.2636.5	36.2982	1144	36.2833
1	15.1	15.1	76.97	66.45	57.24	sp|Q8UW31.1|PA2A5_HYDHA; AAL55555.1	RecName: Full=Acidic phospholipase A2 57; Short=svPLA2; AltName: Full=Phosphatidylcholine 2-acylhydrolase; Flags: Precursor; phospholipase A2 [Hydrophis hardwickii]			0	0	ENYNIDLNK			-0.00970567	1121.53	561.77	1121.54	561.775	2	4	1.1.1.2686.6	38.2684	1872	38.2515
1	15.1	15.1	76.97	66.45	57.24	sp|Q8UW31.1|PA2A5_HYDHA; AAL55555.1	RecName: Full=Acidic phospholipase A2 57; Short=svPLA2; AltName: Full=Phosphatidylcholine 2-acylhydrolase; Flags: Precursor; phospholipase A2 [Hydrophis hardwickii]			0	0	ENYNIDLNK			-0.00677602	1121.53	561.771	1121.54	561.775	2	4	1.1.1.2692.5	38.5042	2205	38.4501
1	15.1	15.1	76.97	66.45	57.24	sp|Q8UW31.1|PA2A5_HYDHA; AAL55555.1	RecName: Full=Acidic phospholipase A2 57; Short=svPLA2; AltName: Full=Phosphatidylcholine 2-acylhydrolase; Flags: Precursor; phospholipase A2 [Hydrophis hardwickii]			0	0	ENYNIDLNK			-0.00152705	1121.53	561.774	1121.54	561.775	2	5	1.1.1.2700.4	38.8204	580	38.7287
1	15.1	15.1	76.97	66.45	57.24	sp|Q8UW31.1|PA2A5_HYDHA; AAL55555.1	RecName: Full=Acidic phospholipase A2 57; Short=svPLA2; AltName: Full=Phosphatidylcholine 2-acylhydrolase; Flags: Precursor; phospholipase A2 [Hydrophis hardwickii]			0	0	ENYNIDLNK			-0.0121471	1121.52	561.769	1121.54	561.775	2	4	1.1.1.2741.5	40.447	1757	40.4322
1	15.1	15.1	76.97	66.45	57.24	sp|Q8UW31.1|PA2A5_HYDHA; AAL55555.1	RecName: Full=Acidic phospholipase A2 57; Short=svPLA2; AltName: Full=Phosphatidylcholine 2-acylhydrolase; Flags: Precursor; phospholipase A2 [Hydrophis hardwickii]			0	0	ENYNIDLNK			-0.0165415	1121.52	561.767	1121.54	561.775	2	3	1.1.1.2744.3	40.5613	1742	40.5518
1	15.1	15.1	76.97	66.45	57.24	sp|Q8UW31.1|PA2A5_HYDHA; AAL55555.1	RecName: Full=Acidic phospholipase A2 57; Short=svPLA2; AltName: Full=Phosphatidylcholine 2-acylhydrolase; Flags: Precursor; phospholipase A2 [Hydrophis hardwickii]			0	0	ENYNIDLNK	Deamidated(N)@2		0.0344657	1122.55	562.284	1122.52	562.267	2	4	1.1.1.2748.3	40.7206	1759	40.6712
1	15.1	15.1	76.97	66.45	57.24	sp|Q8UW31.1|PA2A5_HYDHA; AAL55555.1	RecName: Full=Acidic phospholipase A2 57; Short=svPLA2; AltName: Full=Phosphatidylcholine 2-acylhydrolase; Flags: Precursor; phospholipase A2 [Hydrophis hardwickii]			0	0	ENYNIDLNK			0.0123888	1121.55	561.781	1121.54	561.775	2	4	1.1.1.2757.4	41.0822	2022	41.0701
1	15.1	15.1	76.97	66.45	57.24	sp|Q8UW31.1|PA2A5_HYDHA; AAL55555.1	RecName: Full=Acidic phospholipase A2 57; Short=svPLA2; AltName: Full=Phosphatidylcholine 2-acylhydrolase; Flags: Precursor; phospholipase A2 [Hydrophis hardwickii]			0	0	ENYNIDLNK			-0.0109264	1121.52	561.769	1121.54	561.775	2	4	1.1.1.2775.3	41.7978	1752	41.7881
1	15.1	15.1	76.97	66.45	57.24	sp|Q8UW31.1|PA2A5_HYDHA; AAL55555.1	RecName: Full=Acidic phospholipase A2 57; Short=svPLA2; AltName: Full=Phosphatidylcholine 2-acylhydrolase; Flags: Precursor; phospholipase A2 [Hydrophis hardwickii]			0	0	ENYNIDLNK	Deamidated(N)@2		-0.0124087	1122.51	562.261	1122.52	562.267	2	3	1.1.1.2810.2	43.1824	822	43.0962
1	15.1	15.1	76.97	66.45	57.24	sp|Q8UW31.1|PA2A5_HYDHA; AAL55555.1	RecName: Full=Acidic phospholipase A2 57; Short=svPLA2; AltName: Full=Phosphatidylcholine 2-acylhydrolase; Flags: Precursor; phospholipase A2 [Hydrophis hardwickii]			0	0	ENYNIDLNK			-0.0265512	1121.51	561.762	1121.54	561.775	2	5	1.1.1.2823.2	43.699	1767	43.6522
1	15.1	15.1	76.97	66.45	57.24	sp|Q8UW31.1|PA2A5_HYDHA; AAL55555.1	RecName: Full=Acidic phospholipase A2 57; Short=svPLA2; AltName: Full=Phosphatidylcholine 2-acylhydrolase; Flags: Precursor; phospholipase A2 [Hydrophis hardwickii]			0	0	ENYNIDLNK			-0.000306363	1121.54	561.775	1121.54	561.775	2	3	1.1.1.2933.2	48.0626	885	48.0555
1	15.1	15.1	76.97	66.45	57.24	sp|Q8UW31.1|PA2A5_HYDHA; AAL55555.1	RecName: Full=Acidic phospholipase A2 57; Short=svPLA2; AltName: Full=Phosphatidylcholine 2-acylhydrolase; Flags: Precursor; phospholipase A2 [Hydrophis hardwickii]			0	0	ENYNIDLNK			0.00225709	1121.54	561.776	1121.54	561.775	2	4	1.1.1.2939.2	48.3011	1365	48.2941
1	15.1	15.1	76.97	66.45	57.24	sp|Q8UW31.1|PA2A5_HYDHA; AAL55555.1	RecName: Full=Acidic phospholipase A2 57; Short=svPLA2; AltName: Full=Phosphatidylcholine 2-acylhydrolase; Flags: Precursor; phospholipase A2 [Hydrophis hardwickii]			0	0	ENYNIDLNK			0.00823847	1121.54	561.779	1121.54	561.775	2	4	1.1.1.2964.2	49.2982	636	49.2911
1	15.1	15.1	76.97	66.45	57.24	sp|Q8UW31.1|PA2A5_HYDHA; AAL55555.1	RecName: Full=Acidic phospholipase A2 57; Short=svPLA2; AltName: Full=Phosphatidylcholine 2-acylhydrolase; Flags: Precursor; phospholipase A2 [Hydrophis hardwickii]			0	0	ENYNIDLNK			0.00799433	1121.54	561.779	1121.54	561.775	2	3	1.1.1.2971.2	49.5771	1039	49.5701
1	15.1	15.1	76.97	66.45	57.24	sp|Q8UW31.1|PA2A5_HYDHA; AAL55555.1	RecName: Full=Acidic phospholipase A2 57; Short=svPLA2; AltName: Full=Phosphatidylcholine 2-acylhydrolase; Flags: Precursor; phospholipase A2 [Hydrophis hardwickii]			0	0	ENYNIDLNK			-0.00531119	1121.53	561.772	1121.54	561.775	2	3	1.1.1.3008.2	51.0491	1727	51.0419
1	15.1	15.1	76.97	66.45	57.24	sp|Q8UW31.1|PA2A5_HYDHA; AAL55555.1	RecName: Full=Acidic phospholipase A2 57; Short=svPLA2; AltName: Full=Phosphatidylcholine 2-acylhydrolase; Flags: Precursor; phospholipase A2 [Hydrophis hardwickii]			0	0	ENYNIDLNK			-0.0265512	1121.51	561.762	1121.54	561.775	2	4	1.1.1.3016.2	51.3682	846	51.361
1	15.1	15.1	76.97	66.45	57.24	sp|Q8UW31.1|PA2A5_HYDHA; AAL55555.1	RecName: Full=Acidic phospholipase A2 57; Short=svPLA2; AltName: Full=Phosphatidylcholine 2-acylhydrolase; Flags: Precursor; phospholipase A2 [Hydrophis hardwickii]			0	0	ENYNIDLNK	Deamidated(N)@2		-0.00239908	1122.52	562.266	1122.52	562.267	2	5	1.1.1.3034.2	52.0855	336	52.0785
1	15.1	15.1	76.97	66.45	57.24	sp|Q8UW31.1|PA2A5_HYDHA; AAL55555.1	RecName: Full=Acidic phospholipase A2 57; Short=svPLA2; AltName: Full=Phosphatidylcholine 2-acylhydrolase; Flags: Precursor; phospholipase A2 [Hydrophis hardwickii]			0	0	ENYNIDLNK			0.00634811	1121.54	561.778	1121.54	561.775	2	4	1.1.1.3108.3	55.0255	858	55.0158
1	15.1	15.1	76.97	66.45	57.24	sp|Q8UW31.1|PA2A5_HYDHA; AAL55555.1	RecName: Full=Acidic phospholipase A2 57; Short=svPLA2; AltName: Full=Phosphatidylcholine 2-acylhydrolase; Flags: Precursor; phospholipase A2 [Hydrophis hardwickii]			0	0	ENYNIDLNK			-0.00366157	1121.53	561.773	1121.54	561.775	2	4	1.1.1.3120.2	55.5001	1681	55.4929
1	15.1	15.1	76.97	66.45	57.24	sp|Q8UW31.1|PA2A5_HYDHA; AAL55555.1	RecName: Full=Acidic phospholipase A2 57; Short=svPLA2; AltName: Full=Phosphatidylcholine 2-acylhydrolase; Flags: Precursor; phospholipase A2 [Hydrophis hardwickii]			0	0	ENYNIDLNK			-0.0173333	1121.52	561.766	1121.54	561.775	2	4	1.1.1.3152.3	56.7763	1381	56.8066
1	15.1	15.1	76.97	66.45	57.24	sp|Q8UW31.1|PA2A5_HYDHA; AAL55555.1	RecName: Full=Acidic phospholipase A2 57; Short=svPLA2; AltName: Full=Phosphatidylcholine 2-acylhydrolase; Flags: Precursor; phospholipase A2 [Hydrophis hardwickii]			0	0	ENYNIDLNK			-0.00537054	1121.53	561.772	1121.54	561.775	2	4	1.1.1.3167.3	57.3739	1545	57.3641
1	15.1	15.1	76.97	66.45	57.24	sp|Q8UW31.1|PA2A5_HYDHA; AAL55555.1	RecName: Full=Acidic phospholipase A2 57; Short=svPLA2; AltName: Full=Phosphatidylcholine 2-acylhydrolase; Flags: Precursor; phospholipase A2 [Hydrophis hardwickii]			0	0	ENYNIDLNK			-0.00134226	1121.53	561.774	1121.54	561.775	2	3	1.1.1.3187.2	58.1657	1621	58.278
1	15.1	15.1	76.97	66.45	57.24	sp|Q8UW31.1|PA2A5_HYDHA; AAL55555.1	RecName: Full=Acidic phospholipase A2 57; Short=svPLA2; AltName: Full=Phosphatidylcholine 2-acylhydrolase; Flags: Precursor; phospholipase A2 [Hydrophis hardwickii]			0	0	ENYNIDLNK			0.000488784	1121.54	561.775	1121.54	561.775	2	3	1.1.1.3195.2	58.4839	1689	58.4769
1	15.1	15.1	76.97	66.45	57.24	sp|Q8UW31.1|PA2A5_HYDHA; AAL55555.1	RecName: Full=Acidic phospholipase A2 57; Short=svPLA2; AltName: Full=Phosphatidylcholine 2-acylhydrolase; Flags: Precursor; phospholipase A2 [Hydrophis hardwickii]			0	0	ENYNIDLNK			0.00573777	1121.54	561.778	1121.54	561.775	2	3	1.1.1.3198.2	58.6028	1642	58.5959
1	15.1	15.1	76.97	66.45	57.24	sp|Q8UW31.1|PA2A5_HYDHA; AAL55555.1	RecName: Full=Acidic phospholipase A2 57; Short=svPLA2; AltName: Full=Phosphatidylcholine 2-acylhydrolase; Flags: Precursor; phospholipase A2 [Hydrophis hardwickii]			0	0	ENYNIDLNK			-0.00451606	1121.53	561.773	1121.54	561.775	2	4	1.1.1.3210.2	59.0803	1612	59.0731
1	15.1	15.1	76.97	66.45	57.24	sp|Q8UW31.1|PA2A5_HYDHA; AAL55555.1	RecName: Full=Acidic phospholipase A2 57; Short=svPLA2; AltName: Full=Phosphatidylcholine 2-acylhydrolase; Flags: Precursor; phospholipase A2 [Hydrophis hardwickii]			0	0	ENYNIDLNK			-0.00512641	1121.53	561.772	1121.54	561.775	2	4	1.1.1.3219.2	59.4382	1541	59.3915
1	15.1	15.1	76.97	66.45	57.24	sp|Q8UW31.1|PA2A5_HYDHA; AAL55555.1	RecName: Full=Acidic phospholipase A2 57; Short=svPLA2; AltName: Full=Phosphatidylcholine 2-acylhydrolase; Flags: Precursor; phospholipase A2 [Hydrophis hardwickii]			0	0	ENYNIDLNK			-0.00427192	1121.53	561.773	1121.54	561.775	2	4	1.1.1.3227.2	59.7562	1614	59.7491
1	15.1	15.1	76.97	66.45	57.24	sp|Q8UW31.1|PA2A5_HYDHA; AAL55555.1	RecName: Full=Acidic phospholipase A2 57; Short=svPLA2; AltName: Full=Phosphatidylcholine 2-acylhydrolase; Flags: Precursor; phospholipase A2 [Hydrophis hardwickii]			0	0	ENYNIDLNK			-0.00366157	1121.53	561.773	1121.54	561.775	2	4	1.1.1.3229.3	59.8381	852	59.8287
1	15.1	15.1	76.97	66.45	57.24	sp|Q8UW31.1|PA2A5_HYDHA; AAL55555.1	RecName: Full=Acidic phospholipase A2 57; Short=svPLA2; AltName: Full=Phosphatidylcholine 2-acylhydrolase; Flags: Precursor; phospholipase A2 [Hydrophis hardwickii]			0	0	ENYNIDLNK			-0.00256295	1121.53	561.774	1121.54	561.775	2	3	1.1.1.3232.2	59.9552	1764	59.948
1	15.1	15.1	76.97	66.45	57.24	sp|Q8UW31.1|PA2A5_HYDHA; AAL55555.1	RecName: Full=Acidic phospholipase A2 57; Short=svPLA2; AltName: Full=Phosphatidylcholine 2-acylhydrolase; Flags: Precursor; phospholipase A2 [Hydrophis hardwickii]			0	0	ENYNIDLNK			-0.00756779	1121.53	561.771	1121.54	561.775	2	3	1.1.1.3241.4	60.3183	1854	60.3062
1	15.1	15.1	76.97	66.45	57.24	sp|Q8UW31.1|PA2A5_HYDHA; AAL55555.1	RecName: Full=Acidic phospholipase A2 57; Short=svPLA2; AltName: Full=Phosphatidylcholine 2-acylhydrolase; Flags: Precursor; phospholipase A2 [Hydrophis hardwickii]			0	0	ENYNIDLNK			-0.00915469	1121.53	561.77	1121.54	561.775	2	3	1.1.1.3244.3	60.4348	2118	60.4651
1	15.1	15.1	76.97	66.45	57.24	sp|Q8UW31.1|PA2A5_HYDHA; AAL55555.1	RecName: Full=Acidic phospholipase A2 57; Short=svPLA2; AltName: Full=Phosphatidylcholine 2-acylhydrolase; Flags: Precursor; phospholipase A2 [Hydrophis hardwickii]			0	0	ENYNIDLNK			-0.00756779	1121.53	561.771	1121.54	561.775	2	4	1.1.1.3255.3	60.8722	655	60.8626
1	15.1	15.1	76.97	66.45	57.24	sp|Q8UW31.1|PA2A5_HYDHA; AAL55555.1	RecName: Full=Acidic phospholipase A2 57; Short=svPLA2; AltName: Full=Phosphatidylcholine 2-acylhydrolase; Flags: Precursor; phospholipase A2 [Hydrophis hardwickii]			0	0	ENYNIDLNK			-0.00549261	1121.53	561.772	1121.54	561.775	2	3	1.1.1.3264.2	61.2273	1461	61.2204
1	15.1	15.1	76.97	66.45	57.24	sp|Q8UW31.1|PA2A5_HYDHA; AAL55555.1	RecName: Full=Acidic phospholipase A2 57; Short=svPLA2; AltName: Full=Phosphatidylcholine 2-acylhydrolase; Flags: Precursor; phospholipase A2 [Hydrophis hardwickii]			0	0	ENYNIDLNK			-0.00573675	1121.53	561.772	1121.54	561.775	2	3	1.1.1.3266.2	61.3068	1532	61.2999
1	15.1	15.1	76.97	66.45	57.24	sp|Q8UW31.1|PA2A5_HYDHA; AAL55555.1	RecName: Full=Acidic phospholipase A2 57; Short=svPLA2; AltName: Full=Phosphatidylcholine 2-acylhydrolase; Flags: Precursor; phospholipase A2 [Hydrophis hardwickii]			0	0	ENYNIDLNK	Deamidated(N)@2		-0.00611765	1122.51	562.264	1122.52	562.267	2	4	1.1.1.3270.3	61.4684	95	61.4189
1	15.1	15.1	76.97	66.45	57.24	sp|Q8UW31.1|PA2A5_HYDHA; AAL55555.1	RecName: Full=Acidic phospholipase A2 57; Short=svPLA2; AltName: Full=Phosphatidylcholine 2-acylhydrolase; Flags: Precursor; phospholipase A2 [Hydrophis hardwickii]			0	0	ENYNIDLNK			-0.000121563	1121.54	561.775	1121.54	561.775	2	3	1.1.1.3274.2	61.6254	1382	61.6181
1	15.1	15.1	76.97	66.45	57.24	sp|Q8UW31.1|PA2A5_HYDHA; AAL55555.1	RecName: Full=Acidic phospholipase A2 57; Short=svPLA2; AltName: Full=Phosphatidylcholine 2-acylhydrolase; Flags: Precursor; phospholipase A2 [Hydrophis hardwickii]			0	0	ENYNIDLNK			0.00354052	1121.54	561.777	1121.54	561.775	2	3	1.1.1.3279.2	61.8244	1514	61.8571
1	15.1	15.1	76.97	66.45	57.24	sp|Q8UW31.1|PA2A5_HYDHA; AAL55555.1	RecName: Full=Acidic phospholipase A2 57; Short=svPLA2; AltName: Full=Phosphatidylcholine 2-acylhydrolase; Flags: Precursor; phospholipase A2 [Hydrophis hardwickii]			0	0	ENYNIDLNK			0.00354052	1121.54	561.777	1121.54	561.775	2	3	1.1.1.3280.3	61.8668	1514	61.8571
1	15.1	15.1	76.97	66.45	57.24	sp|Q8UW31.1|PA2A5_HYDHA; AAL55555.1	RecName: Full=Acidic phospholipase A2 57; Short=svPLA2; AltName: Full=Phosphatidylcholine 2-acylhydrolase; Flags: Precursor; phospholipase A2 [Hydrophis hardwickii]			0	0	ENYNIDLNK			0.000732923	1121.54	561.775	1121.54	561.775	2	4	1.1.1.3284.3	62.026	1532	62.0166
1	15.1	15.1	76.97	66.45	57.24	sp|Q8UW31.1|PA2A5_HYDHA; AAL55555.1	RecName: Full=Acidic phospholipase A2 57; Short=svPLA2; AltName: Full=Phosphatidylcholine 2-acylhydrolase; Flags: Precursor; phospholipase A2 [Hydrophis hardwickii]			0	0	ENYNIDLNK			-0.00256295	1121.53	561.774	1121.54	561.775	2	3	1.1.1.3289.2	62.2224	1661	62.2551
1	15.1	15.1	76.97	66.45	57.24	sp|Q8UW31.1|PA2A5_HYDHA; AAL55555.1	RecName: Full=Acidic phospholipase A2 57; Short=svPLA2; AltName: Full=Phosphatidylcholine 2-acylhydrolase; Flags: Precursor; phospholipase A2 [Hydrophis hardwickii]			0	0	ENYNIDLNK			-0.00109812	1121.53	561.774	1121.54	561.775	2	3	1.1.1.3304.4	62.8245	1969	62.8124
1	15.1	15.1	76.97	66.45	57.24	sp|Q8UW31.1|PA2A5_HYDHA; AAL55555.1	RecName: Full=Acidic phospholipase A2 57; Short=svPLA2; AltName: Full=Phosphatidylcholine 2-acylhydrolase; Flags: Precursor; phospholipase A2 [Hydrophis hardwickii]			0	0	ENYNIDLNK			-0.0047602	1121.53	561.773	1121.54	561.775	2	4	1.1.1.3322.2	63.5357	1468	63.5685
1	15.1	15.1	76.97	66.45	57.24	sp|Q8UW31.1|PA2A5_HYDHA; AAL55555.1	RecName: Full=Acidic phospholipase A2 57; Short=svPLA2; AltName: Full=Phosphatidylcholine 2-acylhydrolase; Flags: Precursor; phospholipase A2 [Hydrophis hardwickii]			0	0	ENYNIDLNK			0.00463914	1121.54	561.777	1121.54	561.775	2	3	1.1.1.3327.2	63.7344	1407	63.7273
1	15.1	15.1	76.97	66.45	57.24	sp|Q8UW31.1|PA2A5_HYDHA; AAL55555.1	RecName: Full=Acidic phospholipase A2 57; Short=svPLA2; AltName: Full=Phosphatidylcholine 2-acylhydrolase; Flags: Precursor; phospholipase A2 [Hydrophis hardwickii]			0	0	ENYNIDLNK	Deamidated(N)@2		0.0444191	1122.56	562.289	1122.52	562.267	2	4	1.1.1.3329.2	63.8139	427	63.8466
1	15.1	15.1	76.97	66.45	57.24	sp|Q8UW31.1|PA2A5_HYDHA; AAL55555.1	RecName: Full=Acidic phospholipase A2 57; Short=svPLA2; AltName: Full=Phosphatidylcholine 2-acylhydrolase; Flags: Precursor; phospholipase A2 [Hydrophis hardwickii]			0	0	ENYNIDLNK			-0.00695745	1121.53	561.771	1121.54	561.775	2	4	1.1.1.3341.3	64.293	1624	64.2834
1	15.1	15.1	76.97	66.45	57.24	sp|Q8UW31.1|PA2A5_HYDHA; AAL55555.1	RecName: Full=Acidic phospholipase A2 57; Short=svPLA2; AltName: Full=Phosphatidylcholine 2-acylhydrolase; Flags: Precursor; phospholipase A2 [Hydrophis hardwickii]			0	0	ENYNIDLNK			0.00183155	1121.54	561.776	1121.54	561.775	2	3	1.1.1.3349.3	64.6112	1668	64.681
1	15.1	15.1	76.97	66.45	57.24	sp|Q8UW31.1|PA2A5_HYDHA; AAL55555.1	RecName: Full=Acidic phospholipase A2 57; Short=svPLA2; AltName: Full=Phosphatidylcholine 2-acylhydrolase; Flags: Precursor; phospholipase A2 [Hydrophis hardwickii]			0	0	ENYNIDLNK			-0.000121563	1121.54	561.775	1121.54	561.775	2	4	1.1.1.3374.2	65.6024	1465	65.6352
1	15.1	15.1	76.97	66.45	57.24	sp|Q8UW31.1|PA2A5_HYDHA; AAL55555.1	RecName: Full=Acidic phospholipase A2 57; Short=svPLA2; AltName: Full=Phosphatidylcholine 2-acylhydrolase; Flags: Precursor; phospholipase A2 [Hydrophis hardwickii]			0	0	ENYNIDLNK			-0.00109812	1121.53	561.774	1121.54	561.775	2	3	1.1.1.3379.2	65.8014	1840	65.7943
1	15.1	15.1	76.97	66.45	57.24	sp|Q8UW31.1|PA2A5_HYDHA; AAL55555.1	RecName: Full=Acidic phospholipase A2 57; Short=svPLA2; AltName: Full=Phosphatidylcholine 2-acylhydrolase; Flags: Precursor; phospholipase A2 [Hydrophis hardwickii]			0	0	ENYNIDLNK			-0.0047602	1121.53	561.773	1121.54	561.775	2	3	1.1.1.3380.5	65.8486	1011	65.8342
1	15.1	15.1	76.97	66.45	57.24	sp|Q8UW31.1|PA2A5_HYDHA; AAL55555.1	RecName: Full=Acidic phospholipase A2 57; Short=svPLA2; AltName: Full=Phosphatidylcholine 2-acylhydrolase; Flags: Precursor; phospholipase A2 [Hydrophis hardwickii]			0	0	ENYNIDLNK			-0.00695745	1121.53	561.771	1121.54	561.775	2	4	1.1.1.3385.4	66.0453	1923	66.073
1	15.1	15.1	76.97	66.45	57.24	sp|Q8UW31.1|PA2A5_HYDHA; AAL55555.1	RecName: Full=Acidic phospholipase A2 57; Short=svPLA2; AltName: Full=Phosphatidylcholine 2-acylhydrolase; Flags: Precursor; phospholipase A2 [Hydrophis hardwickii]			0	0	ENYNIDLNK			-0.00610296	1121.53	561.772	1121.54	561.775	2	3	1.1.1.3394.2	66.3986	1802	66.3917
1	15.1	15.1	76.97	66.45	57.24	sp|Q8UW31.1|PA2A5_HYDHA; AAL55555.1	RecName: Full=Acidic phospholipase A2 57; Short=svPLA2; AltName: Full=Phosphatidylcholine 2-acylhydrolase; Flags: Precursor; phospholipase A2 [Hydrophis hardwickii]			0	0	ENYNIDLNK			-0.0035395	1121.53	561.773	1121.54	561.775	2	4	1.1.1.3395.3	66.441	1731	66.4712
1	15.1	15.1	76.97	66.45	57.24	sp|Q8UW31.1|PA2A5_HYDHA; AAL55555.1	RecName: Full=Acidic phospholipase A2 57; Short=svPLA2; AltName: Full=Phosphatidylcholine 2-acylhydrolase; Flags: Precursor; phospholipase A2 [Hydrophis hardwickii]			0	0	ENYNIDLNK			-0.0135492	1121.52	561.768	1121.54	561.775	2	3	1.1.1.3400.3	66.6399	1094	66.6305
1	15.1	15.1	76.97	66.45	57.24	sp|Q8UW31.1|PA2A5_HYDHA; AAL55555.1	RecName: Full=Acidic phospholipase A2 57; Short=svPLA2; AltName: Full=Phosphatidylcholine 2-acylhydrolase; Flags: Precursor; phospholipase A2 [Hydrophis hardwickii]			0	0	ENYNIDLNK			-0.00585882	1121.53	561.772	1121.54	561.775	2	4	1.1.1.3405.3	66.8392	1424	66.8694
1	15.1	15.1	76.97	66.45	57.24	sp|Q8UW31.1|PA2A5_HYDHA; AAL55555.1	RecName: Full=Acidic phospholipase A2 57; Short=svPLA2; AltName: Full=Phosphatidylcholine 2-acylhydrolase; Flags: Precursor; phospholipase A2 [Hydrophis hardwickii]			0	0	ENYNIDLNK			-0.00585882	1121.53	561.772	1121.54	561.775	2	4	1.1.1.3406.3	66.884	1424	66.8694
1	15.1	15.1	76.97	66.45	57.24	sp|Q8UW31.1|PA2A5_HYDHA; AAL55555.1	RecName: Full=Acidic phospholipase A2 57; Short=svPLA2; AltName: Full=Phosphatidylcholine 2-acylhydrolase; Flags: Precursor; phospholipase A2 [Hydrophis hardwickii]			0	0	ENYNIDLNK			-0.00537054	1121.53	561.772	1121.54	561.775	2	4	1.1.1.3415.4	67.2394	1679	67.2273
1	15.1	15.1	76.97	66.45	57.24	sp|Q8UW31.1|PA2A5_HYDHA; AAL55555.1	RecName: Full=Acidic phospholipase A2 57; Short=svPLA2; AltName: Full=Phosphatidylcholine 2-acylhydrolase; Flags: Precursor; phospholipase A2 [Hydrophis hardwickii]			0	0	ENYNIDLNK			-0.00537054	1121.53	561.772	1121.54	561.775	2	3	1.1.1.3421.3	67.4753	1675	67.426
1	15.1	15.1	76.97	66.45	57.24	sp|Q8UW31.1|PA2A5_HYDHA; AAL55555.1	RecName: Full=Acidic phospholipase A2 57; Short=svPLA2; AltName: Full=Phosphatidylcholine 2-acylhydrolase; Flags: Precursor; phospholipase A2 [Hydrophis hardwickii]			0	0	ENYNIDLNK			-0.00451606	1121.53	561.773	1121.54	561.775	2	4	1.1.1.3425.2	67.6315	1669	67.6246
1	15.1	15.1	76.97	66.45	57.24	sp|Q8UW31.1|PA2A5_HYDHA; AAL55555.1	RecName: Full=Acidic phospholipase A2 57; Short=svPLA2; AltName: Full=Phosphatidylcholine 2-acylhydrolase; Flags: Precursor; phospholipase A2 [Hydrophis hardwickii]			0	0	ENYNIDLNK			0.000732923	1121.54	561.775	1121.54	561.775	2	4	1.1.1.3445.2	68.4274	1746	68.4205
1	15.1	15.1	76.97	66.45	57.24	sp|Q8UW31.1|PA2A5_HYDHA; AAL55555.1	RecName: Full=Acidic phospholipase A2 57; Short=svPLA2; AltName: Full=Phosphatidylcholine 2-acylhydrolase; Flags: Precursor; phospholipase A2 [Hydrophis hardwickii]			0	0	ENYNIDLNK			-0.00610296	1121.53	561.772	1121.54	561.775	2	3	1.1.1.3450.3	68.6292	1750	68.6594
1	15.1	15.1	76.97	66.45	57.24	sp|Q8UW31.1|PA2A5_HYDHA; AAL55555.1	RecName: Full=Acidic phospholipase A2 57; Short=svPLA2; AltName: Full=Phosphatidylcholine 2-acylhydrolase; Flags: Precursor; phospholipase A2 [Hydrophis hardwickii]			0	0	ENYNIDLNK			-0.00549261	1121.53	561.772	1121.54	561.775	2	4	1.1.1.3455.2	68.8258	1669	68.7788
1	15.1	15.1	76.97	66.45	57.24	sp|Q8UW31.1|PA2A5_HYDHA; AAL55555.1	RecName: Full=Acidic phospholipase A2 57; Short=svPLA2; AltName: Full=Phosphatidylcholine 2-acylhydrolase; Flags: Precursor; phospholipase A2 [Hydrophis hardwickii]			0	0	ENYNIDLNK			-0.00109812	1121.53	561.774	1121.54	561.775	2	3	1.1.1.3464.4	69.1892	1725	69.177
1	15.1	15.1	76.97	66.45	57.24	sp|Q8UW31.1|PA2A5_HYDHA; AAL55555.1	RecName: Full=Acidic phospholipase A2 57; Short=svPLA2; AltName: Full=Phosphatidylcholine 2-acylhydrolase; Flags: Precursor; phospholipase A2 [Hydrophis hardwickii]			0	0	ENYNIDLNK			-0.00231881	1121.53	561.774	1121.54	561.775	2	4	1.1.1.3466.3	69.2663	1663	69.3363
1	15.1	15.1	76.97	66.45	57.24	sp|Q8UW31.1|PA2A5_HYDHA; AAL55555.1	RecName: Full=Acidic phospholipase A2 57; Short=svPLA2; AltName: Full=Phosphatidylcholine 2-acylhydrolase; Flags: Precursor; phospholipase A2 [Hydrophis hardwickii]			0	0	ENYNIDLNK			-0.0095209	1121.53	561.77	1121.54	561.775	2	3	1.1.1.3483.3	69.9425	1550	69.8933
1	15.1	15.1	76.97	66.45	57.24	sp|Q8UW31.1|PA2A5_HYDHA; AAL55555.1	RecName: Full=Acidic phospholipase A2 57; Short=svPLA2; AltName: Full=Phosphatidylcholine 2-acylhydrolase; Flags: Precursor; phospholipase A2 [Hydrophis hardwickii]			0	0	ENYNIDLNK			-0.00427192	1121.53	561.773	1121.54	561.775	2	4	1.1.1.3492.3	70.3006	975	70.3308
1	15.1	15.1	76.97	66.45	57.24	sp|Q8UW31.1|PA2A5_HYDHA; AAL55555.1	RecName: Full=Acidic phospholipase A2 57; Short=svPLA2; AltName: Full=Phosphatidylcholine 2-acylhydrolase; Flags: Precursor; phospholipase A2 [Hydrophis hardwickii]			0	0	ENYNIDLNK			-0.0155023	1121.52	561.767	1121.54	561.775	2	4	1.1.1.3501.2	70.6561	1412	70.6488
1	15.1	15.1	76.97	66.45	57.24	sp|Q8UW31.1|PA2A5_HYDHA; AAL55555.1	RecName: Full=Acidic phospholipase A2 57; Short=svPLA2; AltName: Full=Phosphatidylcholine 2-acylhydrolase; Flags: Precursor; phospholipase A2 [Hydrophis hardwickii]			0	0	ENYNIDLNK			-0.00134226	1121.53	561.774	1121.54	561.775	2	3	1.1.1.3520.3	71.4141	1321	71.4841
1	15.1	15.1	76.97	66.45	57.24	sp|Q8UW31.1|PA2A5_HYDHA; AAL55555.1	RecName: Full=Acidic phospholipase A2 57; Short=svPLA2; AltName: Full=Phosphatidylcholine 2-acylhydrolase; Flags: Precursor; phospholipase A2 [Hydrophis hardwickii]			0	0	ENYNIDLNK			0.000854992	1121.54	561.775	1121.54	561.775	2	3	1.1.1.3524.3	71.5733	1403	71.6035
1	15.1	15.1	76.97	66.45	57.24	sp|Q8UW31.1|PA2A5_HYDHA; AAL55555.1	RecName: Full=Acidic phospholipase A2 57; Short=svPLA2; AltName: Full=Phosphatidylcholine 2-acylhydrolase; Flags: Precursor; phospholipase A2 [Hydrophis hardwickii]			0	0	ENYNIDLNK			0.000854992	1121.54	561.775	1121.54	561.775	2	4	1.1.1.3525.3	71.6131	1403	71.6035
1	15.1	15.1	76.97	66.45	57.24	sp|Q8UW31.1|PA2A5_HYDHA; AAL55555.1	RecName: Full=Acidic phospholipase A2 57; Short=svPLA2; AltName: Full=Phosphatidylcholine 2-acylhydrolase; Flags: Precursor; phospholipase A2 [Hydrophis hardwickii]			0	0	ENYNIDLNK			-0.00231881	1121.53	561.774	1121.54	561.775	2	3	1.1.1.3529.3	71.7724	1336	71.7628
1	15.1	15.1	76.97	66.45	57.24	sp|Q8UW31.1|PA2A5_HYDHA; AAL55555.1	RecName: Full=Acidic phospholipase A2 57; Short=svPLA2; AltName: Full=Phosphatidylcholine 2-acylhydrolase; Flags: Precursor; phospholipase A2 [Hydrophis hardwickii]			0	0	ENYNIDLNK			-0.00390571	1121.53	561.773	1121.54	561.775	2	4	1.1.1.3559.3	72.9569	1540	72.9871
1	15.1	15.1	76.97	66.45	57.24	sp|Q8UW31.1|PA2A5_HYDHA; AAL55555.1	RecName: Full=Acidic phospholipase A2 57; Short=svPLA2; AltName: Full=Phosphatidylcholine 2-acylhydrolase; Flags: Precursor; phospholipase A2 [Hydrophis hardwickii]			0	0	ENYNIDLNK			-0.00390571	1121.53	561.773	1121.54	561.775	2	3	1.1.1.3560.3	72.9967	1540	72.9871
1	15.1	15.1	76.97	66.45	57.24	sp|Q8UW31.1|PA2A5_HYDHA; AAL55555.1	RecName: Full=Acidic phospholipase A2 57; Short=svPLA2; AltName: Full=Phosphatidylcholine 2-acylhydrolase; Flags: Precursor; phospholipase A2 [Hydrophis hardwickii]			0	0	ENYNIDLNK			-0.00695745	1121.53	561.771	1121.54	561.775	2	3	1.1.1.3570.3	73.3951	1381	73.3855
1	15.1	15.1	76.97	66.45	57.24	sp|Q8UW31.1|PA2A5_HYDHA; AAL55555.1	RecName: Full=Acidic phospholipase A2 57; Short=svPLA2; AltName: Full=Phosphatidylcholine 2-acylhydrolase; Flags: Precursor; phospholipase A2 [Hydrophis hardwickii]			0	0	ENYNIDLNK			-0.00109812	1121.53	561.774	1121.54	561.775	2	3	1.1.1.3575.4	73.5972	1406	73.6649
1	15.1	15.1	76.97	66.45	57.24	sp|Q8UW31.1|PA2A5_HYDHA; AAL55555.1	RecName: Full=Acidic phospholipase A2 57; Short=svPLA2; AltName: Full=Phosphatidylcholine 2-acylhydrolase; Flags: Precursor; phospholipase A2 [Hydrophis hardwickii]			0	0	ENYNIDLNK			-0.00109812	1121.53	561.774	1121.54	561.775	2	4	1.1.1.3577.3	73.6748	1406	73.6649
1	15.1	15.1	76.97	66.45	57.24	sp|Q8UW31.1|PA2A5_HYDHA; AAL55555.1	RecName: Full=Acidic phospholipase A2 57; Short=svPLA2; AltName: Full=Phosphatidylcholine 2-acylhydrolase; Flags: Precursor; phospholipase A2 [Hydrophis hardwickii]			0	0	ENYNIDLNK			-0.00231881	1121.53	561.774	1121.54	561.775	2	3	1.1.1.3580.5	73.7995	1506	73.8247
1	15.1	15.1	76.97	66.45	57.24	sp|Q8UW31.1|PA2A5_HYDHA; AAL55555.1	RecName: Full=Acidic phospholipase A2 57; Short=svPLA2; AltName: Full=Phosphatidylcholine 2-acylhydrolase; Flags: Precursor; phospholipase A2 [Hydrophis hardwickii]			0	0	ENYNIDLNK			-0.00805607	1121.53	561.771	1121.54	561.775	2	3	1.1.1.3592.6	74.2775	1163	74.2607
1	15.1	15.1	76.97	66.45	57.24	sp|Q8UW31.1|PA2A5_HYDHA; AAL55555.1	RecName: Full=Acidic phospholipase A2 57; Short=svPLA2; AltName: Full=Phosphatidylcholine 2-acylhydrolase; Flags: Precursor; phospholipase A2 [Hydrophis hardwickii]			0	0	ENYNIDLNK			-0.00414985	1121.53	561.773	1121.54	561.775	2	4	1.1.1.3596.5	74.4343	1528	74.4595
1	15.1	15.1	76.97	66.45	57.24	sp|Q8UW31.1|PA2A5_HYDHA; AAL55555.1	RecName: Full=Acidic phospholipase A2 57; Short=svPLA2; AltName: Full=Phosphatidylcholine 2-acylhydrolase; Flags: Precursor; phospholipase A2 [Hydrophis hardwickii]			0	0	ENYNIDLNK			-0.00512641	1121.53	561.772	1121.54	561.775	2	3	1.1.1.3610.3	74.9925	899	74.9779
1	15.1	15.1	76.97	66.45	57.24	sp|Q8UW31.1|PA2A5_HYDHA; AAL55555.1	RecName: Full=Acidic phospholipase A2 57; Short=svPLA2; AltName: Full=Phosphatidylcholine 2-acylhydrolase; Flags: Precursor; phospholipase A2 [Hydrophis hardwickii]			0	0	ENYNIDLNK			0.000244645	1121.54	561.775	1121.54	561.775	2	4	1.1.1.3615.2	75.1874	1290	75.2176
1	15.1	15.1	76.97	66.45	57.24	sp|Q8UW31.1|PA2A5_HYDHA; AAL55555.1	RecName: Full=Acidic phospholipase A2 57; Short=svPLA2; AltName: Full=Phosphatidylcholine 2-acylhydrolase; Flags: Precursor; phospholipase A2 [Hydrophis hardwickii]			0	0	ENYNIDLNK			-0.000487771	1121.53	561.775	1121.54	561.775	2	4	1.1.1.3674.2	77.4302	712	77.4206
1	15.1	15.1	76.97	66.45	57.24	sp|Q8UW31.1|PA2A5_HYDHA; AAL55555.1	RecName: Full=Acidic phospholipase A2 57; Short=svPLA2; AltName: Full=Phosphatidylcholine 2-acylhydrolase; Flags: Precursor; phospholipase A2 [Hydrophis hardwickii]			0	4.986	GSRMTLDYMDYGCYCGTGGSGTPVDELDR	Carbamidomethyl(C)@13; Carbamidomethyl(C)@15	cleaved H-G@N-term; missed R-M@3	-2.01197	3230.31	1077.78	3232.32	1078.45	3	9	1.1.1.2794.7	42.5727	2847	42.583
1	15.1	15.1	76.97	66.45	57.24	sp|Q8UW31.1|PA2A5_HYDHA; AAL55555.1	RecName: Full=Acidic phospholipase A2 57; Short=svPLA2; AltName: Full=Phosphatidylcholine 2-acylhydrolase; Flags: Precursor; phospholipase A2 [Hydrophis hardwickii]			0	0	IHDDCYGEAEKLPACNYML	Carbamidomethyl(C)@5; Carbamidomethyl(C)@15	cleaved L-S@C-term; missed K-L@11	0.982383	2298.96	767.327	2297.98	766.999	3	12	1.1.1.2647.4	36.7377	5452	36.7185
1	15.1	15.1	76.97	66.45	57.24	sp|Q8UW31.1|PA2A5_HYDHA; AAL55555.1	RecName: Full=Acidic phospholipase A2 57; Short=svPLA2; AltName: Full=Phosphatidylcholine 2-acylhydrolase; Flags: Precursor; phospholipase A2 [Hydrophis hardwickii]			0	0	IHDDCYGEAEKLPACNYMLSGPYYNLYTYDCVEHQLTCK	Carbamidomethyl(C)@5; Carbamidomethyl(C)@15; Deamidated(N)@16; Carbamidomethyl(C)@31; Carbamidomethyl(C)@38	missed K-L@11	-0.0120973	4791.02	959.212	4791.04	959.215	5	5	1.1.1.2833.8	44.1106	39685	44.0491
1	15.1	15.1	76.97	66.45	57.24	sp|Q8UW31.1|PA2A5_HYDHA; AAL55555.1	RecName: Full=Acidic phospholipase A2 57; Short=svPLA2; AltName: Full=Phosphatidylcholine 2-acylhydrolase; Flags: Precursor; phospholipase A2 [Hydrophis hardwickii]			0	0	IPPLPLNLYQFK		cleaved S-I@N-term	-0.0141401	1441.82	721.917	1441.83	721.924	2	5	1.1.1.2951.5	48.7872	2558	48.7724
1	15.1	15.1	76.97	66.45	57.24	sp|Q8UW31.1|PA2A5_HYDHA; AAL55555.1	RecName: Full=Acidic phospholipase A2 57; Short=svPLA2; AltName: Full=Phosphatidylcholine 2-acylhydrolase; Flags: Precursor; phospholipase A2 [Hydrophis hardwickii]			0	16.18	LNLYQFK		cleaved P-L@N-term	-0.000834426	924.506	463.26	924.507	463.261	2	8	1.1.1.2616.3	35.4941	13827	35.4044
1	15.1	15.1	76.97	66.45	57.24	sp|Q8UW31.1|PA2A5_HYDHA; AAL55555.1	RecName: Full=Acidic phospholipase A2 57; Short=svPLA2; AltName: Full=Phosphatidylcholine 2-acylhydrolase; Flags: Precursor; phospholipase A2 [Hydrophis hardwickii]			0	6.796	LNLYQFK		cleaved P-L@N-term	-0.00101753	924.506	463.26	924.507	463.261	2	7	1.1.1.2620.2	35.6511	12896	35.4044
1	15.1	15.1	76.97	66.45	57.24	sp|Q8UW31.1|PA2A5_HYDHA; AAL55555.1	RecName: Full=Acidic phospholipase A2 57; Short=svPLA2; AltName: Full=Phosphatidylcholine 2-acylhydrolase; Flags: Precursor; phospholipase A2 [Hydrophis hardwickii]			0	0	LNLYQFK		cleaved P-L@N-term	-0.00284856	924.504	463.259	924.507	463.261	2	4	1.1.1.2594.2	34.6099	4967	34.7631
1	15.1	15.1	76.97	66.45	57.24	sp|Q8UW31.1|PA2A5_HYDHA; AAL55555.1	RecName: Full=Acidic phospholipase A2 57; Short=svPLA2; AltName: Full=Phosphatidylcholine 2-acylhydrolase; Flags: Precursor; phospholipase A2 [Hydrophis hardwickii]			0	0	LNLYQFK		cleaved P-L@N-term	-0.000834426	924.506	463.26	924.507	463.261	2	6	1.1.1.2610.3	35.2543	13827	35.4044
1	15.1	15.1	76.97	66.45	57.24	sp|Q8UW31.1|PA2A5_HYDHA; AAL55555.1	RecName: Full=Acidic phospholipase A2 57; Short=svPLA2; AltName: Full=Phosphatidylcholine 2-acylhydrolase; Flags: Precursor; phospholipase A2 [Hydrophis hardwickii]			0	0	LNLYQFK		cleaved P-L@N-term	-0.000834426	924.506	463.26	924.507	463.261	2	6	1.1.1.2611.3	35.2944	13827	35.4044
1	15.1	15.1	76.97	66.45	57.24	sp|Q8UW31.1|PA2A5_HYDHA; AAL55555.1	RecName: Full=Acidic phospholipase A2 57; Short=svPLA2; AltName: Full=Phosphatidylcholine 2-acylhydrolase; Flags: Precursor; phospholipase A2 [Hydrophis hardwickii]			0	0	LNLYQFK		cleaved P-L@N-term	-0.000834426	924.506	463.26	924.507	463.261	2	7	1.1.1.2615.2	35.4516	13827	35.4044
1	15.1	15.1	76.97	66.45	57.24	sp|Q8UW31.1|PA2A5_HYDHA; AAL55555.1	RecName: Full=Acidic phospholipase A2 57; Short=svPLA2; AltName: Full=Phosphatidylcholine 2-acylhydrolase; Flags: Precursor; phospholipase A2 [Hydrophis hardwickii]			0	0	LNLYQFK		cleaved P-L@N-term	-0.00565615	924.501	463.258	924.507	463.261	2	6	1.1.1.2625.2	35.8515	2235	35.8442
1	15.1	15.1	76.97	66.45	57.24	sp|Q8UW31.1|PA2A5_HYDHA; AAL55555.1	RecName: Full=Acidic phospholipase A2 57; Short=svPLA2; AltName: Full=Phosphatidylcholine 2-acylhydrolase; Flags: Precursor; phospholipase A2 [Hydrophis hardwickii]			0	83.72	LPACNYMLSGPYYNLY	Carbamidomethyl(C)@4	cleaved Y-T@C-term	0.00582475	1937.88	969.945	1937.87	969.942	2	10	1.1.1.3037.10	52.2248	40652	52.3969
1	15.1	15.1	76.97	66.45	57.24	sp|Q8UW31.1|PA2A5_HYDHA; AAL55555.1	RecName: Full=Acidic phospholipase A2 57; Short=svPLA2; AltName: Full=Phosphatidylcholine 2-acylhydrolase; Flags: Precursor; phospholipase A2 [Hydrophis hardwickii]			0	6.796	LPACNYMLSGPYYNLY	Carbamidomethyl(C)@4	cleaved Y-T@C-term	0.00582475	1937.88	969.945	1937.87	969.942	2	9	1.1.1.3042.10	52.4238	40652	52.3969
1	15.1	15.1	76.97	66.45	57.24	sp|Q8UW31.1|PA2A5_HYDHA; AAL55555.1	RecName: Full=Acidic phospholipase A2 57; Short=svPLA2; AltName: Full=Phosphatidylcholine 2-acylhydrolase; Flags: Precursor; phospholipase A2 [Hydrophis hardwickii]			0	0	LPACNYMLSGPYYNLY	Carbamidomethyl(C)@4; Deamidated(N)@14	cleaved Y-T@C-term	0.0242392	1938.88	970.446	1938.85	970.434	2	6	1.1.1.3047.9	52.6204	33623	52.357
1	15.1	15.1	76.97	66.45	57.24	sp|Q8UW31.1|PA2A5_HYDHA; AAL55555.1	RecName: Full=Acidic phospholipase A2 57; Short=svPLA2; AltName: Full=Phosphatidylcholine 2-acylhydrolase; Flags: Precursor; phospholipase A2 [Hydrophis hardwickii]			0	0	LPACNYMLSGPYYNLY	Carbamidomethyl(C)@4	cleaved Y-T@C-term	-0.00333042	1937.87	969.94	1937.87	969.942	2	5	1.1.1.3052.10	52.822	26615	52.3969
1	15.1	15.1	76.97	66.45	57.24	sp|Q8UW31.1|PA2A5_HYDHA; AAL55555.1	RecName: Full=Acidic phospholipase A2 57; Short=svPLA2; AltName: Full=Phosphatidylcholine 2-acylhydrolase; Flags: Precursor; phospholipase A2 [Hydrophis hardwickii]			0	94.45	LPACNYMLSGPYYNLYTYDCVEHQLTCK	Carbamidomethyl(C)@4; Carbamidomethyl(C)@20; Carbamidomethyl(C)@27		0.00804167	3472.53	1158.52	3472.52	1158.52	3	10	1.1.1.2925.12	47.7708	96926	47.8181
1	15.1	15.1	76.97	66.45	57.24	sp|Q8UW31.1|PA2A5_HYDHA; AAL55555.1	RecName: Full=Acidic phospholipase A2 57; Short=svPLA2; AltName: Full=Phosphatidylcholine 2-acylhydrolase; Flags: Precursor; phospholipase A2 [Hydrophis hardwickii]			0	83.72	LPACNYMLSGPYYNLYTYDCVEHQLTCK	Carbamidomethyl(C)@4; Carbamidomethyl(C)@20; Carbamidomethyl(C)@27		0.0204927	3472.54	1158.52	3472.52	1158.52	3	10	1.1.1.2926.13	47.8129	96926	47.8181
1	15.1	15.1	76.97	66.45	57.24	sp|Q8UW31.1|PA2A5_HYDHA; AAL55555.1	RecName: Full=Acidic phospholipase A2 57; Short=svPLA2; AltName: Full=Phosphatidylcholine 2-acylhydrolase; Flags: Precursor; phospholipase A2 [Hydrophis hardwickii]			0	79.18	LPACNYMLSGPYYNLYTYDCVEHQLTCK	Carbamidomethyl(C)@4; Carbamidomethyl(C)@20; Carbamidomethyl(C)@27		0.0179293	3472.54	1158.52	3472.52	1158.52	3	9	1.1.1.2930.13	47.9712	78986	47.8181
1	15.1	15.1	76.97	66.45	57.24	sp|Q8UW31.1|PA2A5_HYDHA; AAL55555.1	RecName: Full=Acidic phospholipase A2 57; Short=svPLA2; AltName: Full=Phosphatidylcholine 2-acylhydrolase; Flags: Precursor; phospholipase A2 [Hydrophis hardwickii]			0	0	LPACNYMLSGPYYNLYTYDCVEHQLTCK	Carbamidomethyl(C)@4; Carbamidomethyl(C)@20; Carbamidomethyl(C)@27		0.00804167	3472.53	1158.52	3472.52	1158.52	3	6	1.1.1.2921.9	47.6152	127338	47.8181
1	15.1	15.1	76.97	66.45	57.24	sp|Q8UW31.1|PA2A5_HYDHA; AAL55555.1	RecName: Full=Acidic phospholipase A2 57; Short=svPLA2; AltName: Full=Phosphatidylcholine 2-acylhydrolase; Flags: Precursor; phospholipase A2 [Hydrophis hardwickii]			0	0	LPACNYMLSGPYYNLYTYDCVEHQLTCK	Carbamidomethyl(C)@4; Deamidated(N)@14; Carbamidomethyl(C)@20; Carbamidomethyl(C)@27		0.0157129	3473.52	869.388	3473.51	869.384	4	4	1.1.1.2939.10	48.3212	1455	48.2941
1	15.1	15.1	76.97	66.45	57.24	sp|Q8UW31.1|PA2A5_HYDHA; AAL55555.1	RecName: Full=Acidic phospholipase A2 57; Short=svPLA2; AltName: Full=Phosphatidylcholine 2-acylhydrolase; Flags: Precursor; phospholipase A2 [Hydrophis hardwickii]			0	67.4	MTLDYMDYGCY	Carbamidomethyl(C)@10	cleaved Y-C@C-term	0.0112297	1430.53	716.273	1430.52	716.267	2	10	1.1.1.2863.4	45.2909	9611	45.3186
1	15.1	15.1	76.97	66.45	57.24	sp|Q8UW31.1|PA2A5_HYDHA; AAL55555.1	RecName: Full=Acidic phospholipase A2 57; Short=svPLA2; AltName: Full=Phosphatidylcholine 2-acylhydrolase; Flags: Precursor; phospholipase A2 [Hydrophis hardwickii]			0	36.64	MTLDYMDYGCY	Carbamidomethyl(C)@10	cleaved Y-C@C-term	0.0102531	1430.53	716.272	1430.52	716.267	2	8	1.1.1.2859.4	45.1315	2984	45.1193
1	15.1	15.1	76.97	66.45	57.24	sp|Q8UW31.1|PA2A5_HYDHA; AAL55555.1	RecName: Full=Acidic phospholipase A2 57; Short=svPLA2; AltName: Full=Phosphatidylcholine 2-acylhydrolase; Flags: Precursor; phospholipase A2 [Hydrophis hardwickii]			0	99	MTLDYMDYGCYCGTGGSGTPVDELDR	Carbamidomethyl(C)@10; Carbamidomethyl(C)@12		-0.00635582	2932.16	978.394	2932.17	978.396	3	12	1.1.1.3116.10	55.3608	8560	55.3736
1	15.1	15.1	76.97	66.45	57.24	sp|Q8UW31.1|PA2A5_HYDHA; AAL55555.1	RecName: Full=Acidic phospholipase A2 57; Short=svPLA2; AltName: Full=Phosphatidylcholine 2-acylhydrolase; Flags: Precursor; phospholipase A2 [Hydrophis hardwickii]			0	99	MTLDYMDYGCYCGTGGSGTPVDELDR	Carbamidomethyl(C)@10; Carbamidomethyl(C)@12		0.00206697	2932.17	978.397	2932.17	978.396	3	11	1.1.1.3157.12	56.9981	20711	57.0059
1	15.1	15.1	76.97	66.45	57.24	sp|Q8UW31.1|PA2A5_HYDHA; AAL55555.1	RecName: Full=Acidic phospholipase A2 57; Short=svPLA2; AltName: Full=Phosphatidylcholine 2-acylhydrolase; Flags: Precursor; phospholipase A2 [Hydrophis hardwickii]			0	99	MTLDYMDYGCYCGTGGSGTPVDELDR	Carbamidomethyl(C)@10; Carbamidomethyl(C)@12		0.00353181	2932.17	978.397	2932.17	978.396	3	9	1.1.1.3159.9	57.0707	15192	57.0859
1	15.1	15.1	76.97	66.45	57.24	sp|Q8UW31.1|PA2A5_HYDHA; AAL55555.1	RecName: Full=Acidic phospholipase A2 57; Short=svPLA2; AltName: Full=Phosphatidylcholine 2-acylhydrolase; Flags: Precursor; phospholipase A2 [Hydrophis hardwickii]			0	99	MTLDYMDYGCYCGTGGSGTPVDELDR	Carbamidomethyl(C)@10; Carbamidomethyl(C)@12		0.010856	2932.18	978.399	2932.17	978.396	3	9	1.1.1.3205.7	58.8937	15680	58.8347
1	15.1	15.1	76.97	66.45	57.24	sp|Q8UW31.1|PA2A5_HYDHA; AAL55555.1	RecName: Full=Acidic phospholipase A2 57; Short=svPLA2; AltName: Full=Phosphatidylcholine 2-acylhydrolase; Flags: Precursor; phospholipase A2 [Hydrophis hardwickii]			0	99	MTLDYMDYGCYCGTGGSGTPVDELDR	Carbamidomethyl(C)@10; Carbamidomethyl(C)@12		0.00829251	2932.17	978.399	2932.17	978.396	3	13	1.1.1.3210.8	59.0978	15500	59.1131
1	15.1	15.1	76.97	66.45	57.24	sp|Q8UW31.1|PA2A5_HYDHA; AAL55555.1	RecName: Full=Acidic phospholipase A2 57; Short=svPLA2; AltName: Full=Phosphatidylcholine 2-acylhydrolase; Flags: Precursor; phospholipase A2 [Hydrophis hardwickii]			0	99	MTLDYMDYGCYCGTGGSGTPVDELDR	Carbamidomethyl(C)@10; Carbamidomethyl(C)@12		0.00591216	2932.17	978.398	2932.17	978.396	3	14	1.1.1.3232.12	59.9827	9244	59.988
1	15.1	15.1	76.97	66.45	57.24	sp|Q8UW31.1|PA2A5_HYDHA; AAL55555.1	RecName: Full=Acidic phospholipase A2 57; Short=svPLA2; AltName: Full=Phosphatidylcholine 2-acylhydrolase; Flags: Precursor; phospholipase A2 [Hydrophis hardwickii]			0	99	MTLDYMDYGCYCGTGGSGTPVDELDR	Carbamidomethyl(C)@10; Carbamidomethyl(C)@12		0.00664457	2932.17	978.398	2932.17	978.396	3	12	1.1.1.3262.9	61.1654	11803	61.1806
1	15.1	15.1	76.97	66.45	57.24	sp|Q8UW31.1|PA2A5_HYDHA; AAL55555.1	RecName: Full=Acidic phospholipase A2 57; Short=svPLA2; AltName: Full=Phosphatidylcholine 2-acylhydrolase; Flags: Precursor; phospholipase A2 [Hydrophis hardwickii]			0	99	MTLDYMDYGCYCGTGGSGTPVDELDR	Carbamidomethyl(C)@10; Carbamidomethyl(C)@12		0.0183632	2932.18	978.402	2932.17	978.396	3	12	1.1.1.3282.10	61.9714	17223	61.8571
1	15.1	15.1	76.97	66.45	57.24	sp|Q8UW31.1|PA2A5_HYDHA; AAL55555.1	RecName: Full=Acidic phospholipase A2 57; Short=svPLA2; AltName: Full=Phosphatidylcholine 2-acylhydrolase; Flags: Precursor; phospholipase A2 [Hydrophis hardwickii]			0	99	MTLDYMDYGCYCGTGGSGTPVDELDR	Carbamidomethyl(C)@10; Carbamidomethyl(C)@12		0.0128701	2932.18	978.4	2932.17	978.396	3	9	1.1.1.3283.9	62.0014	16470	62.0166
1	15.1	15.1	76.97	66.45	57.24	sp|Q8UW31.1|PA2A5_HYDHA; AAL55555.1	RecName: Full=Acidic phospholipase A2 57; Short=svPLA2; AltName: Full=Phosphatidylcholine 2-acylhydrolase; Flags: Precursor; phospholipase A2 [Hydrophis hardwickii]			0	99	MTLDYMDYGCYCGTGGSGTPVDELDR	Carbamidomethyl(C)@10; Carbamidomethyl(C)@12		1.00639	2933.17	978.731	2932.17	978.396	3	13	1.1.1.3313.7	63.1948	16575	63.1702
1	15.1	15.1	76.97	66.45	57.24	sp|Q8UW31.1|PA2A5_HYDHA; AAL55555.1	RecName: Full=Acidic phospholipase A2 57; Short=svPLA2; AltName: Full=Phosphatidylcholine 2-acylhydrolase; Flags: Precursor; phospholipase A2 [Hydrophis hardwickii]			0	99	MTLDYMDYGCYCGTGGSGTPVDELDR	Carbamidomethyl(C)@10; Carbamidomethyl(C)@12		-0.00324305	2932.16	978.395	2932.17	978.396	3	10	1.1.1.3317.10	63.3565	17664	63.3296
1	15.1	15.1	76.97	66.45	57.24	sp|Q8UW31.1|PA2A5_HYDHA; AAL55555.1	RecName: Full=Acidic phospholipase A2 57; Short=svPLA2; AltName: Full=Phosphatidylcholine 2-acylhydrolase; Flags: Precursor; phospholipase A2 [Hydrophis hardwickii]			0	99	MTLDYMDYGCYCGTGGSGTPVDELDR	Carbamidomethyl(C)@10; Carbamidomethyl(C)@12		1.00859	2933.17	978.732	2932.17	978.396	3	10	1.1.1.3327.5	63.7419	10260	63.7671
1	15.1	15.1	76.97	66.45	57.24	sp|Q8UW31.1|PA2A5_HYDHA; AAL55555.1	RecName: Full=Acidic phospholipase A2 57; Short=svPLA2; AltName: Full=Phosphatidylcholine 2-acylhydrolase; Flags: Precursor; phospholipase A2 [Hydrophis hardwickii]			0	99	MTLDYMDYGCYCGTGGSGTPVDELDR	Carbamidomethyl(C)@10; Carbamidomethyl(C)@12		1.00859	2933.17	978.732	2932.17	978.396	3	13	1.1.1.3329.8	63.8314	13946	63.7671
1	15.1	15.1	76.97	66.45	57.24	sp|Q8UW31.1|PA2A5_HYDHA; AAL55555.1	RecName: Full=Acidic phospholipase A2 57; Short=svPLA2; AltName: Full=Phosphatidylcholine 2-acylhydrolase; Flags: Precursor; phospholipase A2 [Hydrophis hardwickii]			0	99	MTLDYMDYGCYCGTGGSGTPVDELDR	Carbamidomethyl(C)@10; Carbamidomethyl(C)@12		0.00243318	2932.17	978.397	2932.17	978.396	3	13	1.1.1.3347.4	64.5489	13417	64.4422
1	15.1	15.1	76.97	66.45	57.24	sp|Q8UW31.1|PA2A5_HYDHA; AAL55555.1	RecName: Full=Acidic phospholipase A2 57; Short=svPLA2; AltName: Full=Phosphatidylcholine 2-acylhydrolase; Flags: Precursor; phospholipase A2 [Hydrophis hardwickii]			0	99	MTLDYMDYGCYCGTGGSGTPVDELDR	Carbamidomethyl(C)@10; Carbamidomethyl(C)@12		0.000235932	2932.17	978.396	2932.17	978.396	3	8	1.1.1.3369.9	65.4208	6146	65.3966
1	15.1	15.1	76.97	66.45	57.24	sp|Q8UW31.1|PA2A5_HYDHA; AAL55555.1	RecName: Full=Acidic phospholipase A2 57; Short=svPLA2; AltName: Full=Phosphatidylcholine 2-acylhydrolase; Flags: Precursor; phospholipase A2 [Hydrophis hardwickii]			0	99	MTLDYMDYGCYCGTGGSGTPVDELDR	Carbamidomethyl(C)@10; Carbamidomethyl(C)@12		0.0132363	2932.18	978.4	2932.17	978.396	3	11	1.1.1.3372.8	65.5501	11661	65.5553
1	15.1	15.1	76.97	66.45	57.24	sp|Q8UW31.1|PA2A5_HYDHA; AAL55555.1	RecName: Full=Acidic phospholipase A2 57; Short=svPLA2; AltName: Full=Phosphatidylcholine 2-acylhydrolase; Flags: Precursor; phospholipase A2 [Hydrophis hardwickii]			0	99	MTLDYMDYGCYCGTGGSGTPVDELDR	Carbamidomethyl(C)@10; Carbamidomethyl(C)@12		-0.00544029	2932.16	978.394	2932.17	978.396	3	10	1.1.1.3382.5	65.9384	11678	65.9537
1	15.1	15.1	76.97	66.45	57.24	sp|Q8UW31.1|PA2A5_HYDHA; AAL55555.1	RecName: Full=Acidic phospholipase A2 57; Short=svPLA2; AltName: Full=Phosphatidylcholine 2-acylhydrolase; Flags: Precursor; phospholipase A2 [Hydrophis hardwickii]			0	99	MTLDYMDYGCYCGTGGSGTPVDELDR	Carbamidomethyl(C)@10; Carbamidomethyl(C)@12		0.992294	2933.16	978.727	2932.17	978.396	3	13	1.1.1.3395.10	66.4585	12196	66.5112
1	15.1	15.1	76.97	66.45	57.24	sp|Q8UW31.1|PA2A5_HYDHA; AAL55555.1	RecName: Full=Acidic phospholipase A2 57; Short=svPLA2; AltName: Full=Phosphatidylcholine 2-acylhydrolase; Flags: Precursor; phospholipase A2 [Hydrophis hardwickii]			0	99	MTLDYMDYGCYCGTGGSGTPVDELDR	Carbamidomethyl(C)@10; Carbamidomethyl(C)@12		1.01646	2933.18	978.735	2932.17	978.396	3	17	1.1.1.3454.5	68.8061	12092	68.8189
1	15.1	15.1	76.97	66.45	57.24	sp|Q8UW31.1|PA2A5_HYDHA; AAL55555.1	RecName: Full=Acidic phospholipase A2 57; Short=svPLA2; AltName: Full=Phosphatidylcholine 2-acylhydrolase; Flags: Precursor; phospholipase A2 [Hydrophis hardwickii]			0	99	MTLDYMDYGCYCGTGGSGTPVDELDR	Carbamidomethyl(C)@10; Carbamidomethyl(C)@12		0.0119546	2932.18	978.4	2932.17	978.396	3	12	1.1.1.3459.6	69.0075	13516	69.0177
1	15.1	15.1	76.97	66.45	57.24	sp|Q8UW31.1|PA2A5_HYDHA; AAL55555.1	RecName: Full=Acidic phospholipase A2 57; Short=svPLA2; AltName: Full=Phosphatidylcholine 2-acylhydrolase; Flags: Precursor; phospholipase A2 [Hydrophis hardwickii]			0	99	MTLDYMDYGCYCGTGGSGTPVDELDR	Carbamidomethyl(C)@10; Carbamidomethyl(C)@12		0.0165322	2932.18	978.401	2932.17	978.396	3	7	1.1.1.3466.10	69.2838	14108	69.2568
1	15.1	15.1	76.97	66.45	57.24	sp|Q8UW31.1|PA2A5_HYDHA; AAL55555.1	RecName: Full=Acidic phospholipase A2 57; Short=svPLA2; AltName: Full=Phosphatidylcholine 2-acylhydrolase; Flags: Precursor; phospholipase A2 [Hydrophis hardwickii]			0	99	MTLDYMDYGCYCGTGGSGTPVDELDR	Carbamidomethyl(C)@10; Carbamidomethyl(C)@12		0.00243318	2932.17	978.397	2932.17	978.396	3	14	1.1.1.3480.5	69.8408	14789	69.8138
1	15.1	15.1	76.97	66.45	57.24	sp|Q8UW31.1|PA2A5_HYDHA; AAL55555.1	RecName: Full=Acidic phospholipase A2 57; Short=svPLA2; AltName: Full=Phosphatidylcholine 2-acylhydrolase; Flags: Precursor; phospholipase A2 [Hydrophis hardwickii]			0	99	MTLDYMDYGCYCGTGGSGTPVDELDR	Carbamidomethyl(C)@10; Carbamidomethyl(C)@12		0.00481353	2932.17	978.398	2932.17	978.396	3	10	1.1.1.3511.6	71.0761	8942	71.0464
1	15.1	15.1	76.97	66.45	57.24	sp|Q8UW31.1|PA2A5_HYDHA; AAL55555.1	RecName: Full=Acidic phospholipase A2 57; Short=svPLA2; AltName: Full=Phosphatidylcholine 2-acylhydrolase; Flags: Precursor; phospholipase A2 [Hydrophis hardwickii]			0	99	MTLDYMDYGCYCGTGGSGTPVDELDR	Carbamidomethyl(C)@10; Carbamidomethyl(C)@12		0.00664457	2932.17	978.398	2932.17	978.396	3	13	1.1.1.3520.8	71.4341	14330	71.4046
1	15.1	15.1	76.97	66.45	57.24	sp|Q8UW31.1|PA2A5_HYDHA; AAL55555.1	RecName: Full=Acidic phospholipase A2 57; Short=svPLA2; AltName: Full=Phosphatidylcholine 2-acylhydrolase; Flags: Precursor; phospholipase A2 [Hydrophis hardwickii]			0	99	MTLDYMDYGCYCGTGGSGTPVDELDR	Carbamidomethyl(C)@10; Carbamidomethyl(C)@12		-0.00489098	2932.16	978.394	2932.17	978.396	3	9	1.1.1.3531.9	71.8768	9093	71.8424
1	15.1	15.1	76.97	66.45	57.24	sp|Q8UW31.1|PA2A5_HYDHA; AAL55555.1	RecName: Full=Acidic phospholipase A2 57; Short=svPLA2; AltName: Full=Phosphatidylcholine 2-acylhydrolase; Flags: Precursor; phospholipase A2 [Hydrophis hardwickii]			0	99	MTLDYMDYGCYCGTGGSGTPVDELDR	Carbamidomethyl(C)@10; Carbamidomethyl(C)@12		-0.0134969	2932.15	978.391	2932.17	978.396	3	12	1.1.1.3543.4	72.3415	13584	72.3542
1	15.1	15.1	76.97	66.45	57.24	sp|Q8UW31.1|PA2A5_HYDHA; AAL55555.1	RecName: Full=Acidic phospholipase A2 57; Short=svPLA2; AltName: Full=Phosphatidylcholine 2-acylhydrolase; Flags: Precursor; phospholipase A2 [Hydrophis hardwickii]			0	99	MTLDYMDYGCYCGTGGSGTPVDELDR	Carbamidomethyl(C)@10; Carbamidomethyl(C)@12		0.957321	2933.12	978.715	2932.17	978.396	3	14	1.1.1.3547.8	72.5016	10287	72.5117
1	15.1	15.1	76.97	66.45	57.24	sp|Q8UW31.1|PA2A5_HYDHA; AAL55555.1	RecName: Full=Acidic phospholipase A2 57; Short=svPLA2; AltName: Full=Phosphatidylcholine 2-acylhydrolase; Flags: Precursor; phospholipase A2 [Hydrophis hardwickii]			0	99	MTLDYMDYGCYCGTGGSGTPVDELDR	Carbamidomethyl(C)@10; Carbamidomethyl(C)@12		-0.0180745	2932.15	978.39	2932.17	978.396	3	13	1.1.1.3548.7	72.5357	15132	72.5117
1	15.1	15.1	76.97	66.45	57.24	sp|Q8UW31.1|PA2A5_HYDHA; AAL55555.1	RecName: Full=Acidic phospholipase A2 57; Short=svPLA2; AltName: Full=Phosphatidylcholine 2-acylhydrolase; Flags: Precursor; phospholipase A2 [Hydrophis hardwickii]			0	99	MTLDYMDYGCYCGTGGSGTPVDELDR	Carbamidomethyl(C)@10; Carbamidomethyl(C)@12		0.00444733	2932.17	978.397	2932.17	978.396	3	13	1.1.1.3553.5	72.7437	1274	72.7093
1	15.1	15.1	76.97	66.45	57.24	sp|Q8UW31.1|PA2A5_HYDHA; AAL55555.1	RecName: Full=Acidic phospholipase A2 57; Short=svPLA2; AltName: Full=Phosphatidylcholine 2-acylhydrolase; Flags: Precursor; phospholipase A2 [Hydrophis hardwickii]			0	99	MTLDYMDYGCYCGTGGSGTPVDELDR	Carbamidomethyl(C)@10; Carbamidomethyl(C)@12		1.00474	2933.17	978.731	2932.17	978.396	3	13	1.1.1.3558.4	72.9347	7047	72.9078
1	15.1	15.1	76.97	66.45	57.24	sp|Q8UW31.1|PA2A5_HYDHA; AAL55555.1	RecName: Full=Acidic phospholipase A2 57; Short=svPLA2; AltName: Full=Phosphatidylcholine 2-acylhydrolase; Flags: Precursor; phospholipase A2 [Hydrophis hardwickii]			0	99	MTLDYMDYGCYCGTGGSGTPVDELDR	Carbamidomethyl(C)@10; Carbamidomethyl(C)@12		0.00060214	2932.17	978.396	2932.17	978.396	3	10	1.1.1.3568.5	73.3303	12276	73.3057
1	15.1	15.1	76.97	66.45	57.24	sp|Q8UW31.1|PA2A5_HYDHA; AAL55555.1	RecName: Full=Acidic phospholipase A2 57; Short=svPLA2; AltName: Full=Phosphatidylcholine 2-acylhydrolase; Flags: Precursor; phospholipase A2 [Hydrophis hardwickii]			0	99	MTLDYMDYGCYCGTGGSGTPVDELDR	Carbamidomethyl(C)@10; Carbamidomethyl(C)@12		-0.0058065	2932.16	978.394	2932.17	978.396	3	13	1.1.1.3573.4	73.5324	11482	73.5052
1	15.1	15.1	76.97	66.45	57.24	sp|Q8UW31.1|PA2A5_HYDHA; AAL55555.1	RecName: Full=Acidic phospholipase A2 57; Short=svPLA2; AltName: Full=Phosphatidylcholine 2-acylhydrolase; Flags: Precursor; phospholipase A2 [Hydrophis hardwickii]			0	99	MTLDYMDYGCYCGTGGSGTPVDELDR	Carbamidomethyl(C)@10; Carbamidomethyl(C)@12		0.00536285	2932.17	978.398	2932.17	978.396	3	16	1.1.1.3578.6	73.7396	9795	73.7449
1	15.1	15.1	76.97	66.45	57.24	sp|Q8UW31.1|PA2A5_HYDHA; AAL55555.1	RecName: Full=Acidic phospholipase A2 57; Short=svPLA2; AltName: Full=Phosphatidylcholine 2-acylhydrolase; Flags: Precursor; phospholipase A2 [Hydrophis hardwickii]			0	99	MTLDYMDYGCYCGTGGSGTPVDELDR	Carbamidomethyl(C)@10; Carbamidomethyl(C)@12		0.00499664	2932.17	978.398	2932.17	978.396	3	12	1.1.1.3579.7	73.7746	9829	73.7449
1	15.1	15.1	76.97	66.45	57.24	sp|Q8UW31.1|PA2A5_HYDHA; AAL55555.1	RecName: Full=Acidic phospholipase A2 57; Short=svPLA2; AltName: Full=Phosphatidylcholine 2-acylhydrolase; Flags: Precursor; phospholipase A2 [Hydrophis hardwickii]			0	99	MTLDYMDYGCYCGTGGSGTPVDELDR	Carbamidomethyl(C)@10; Carbamidomethyl(C)@12		-0.0206379	2932.15	978.389	2932.17	978.396	3	13	1.1.1.3584.8	73.9781	7667	73.9043
1	15.1	15.1	76.97	66.45	57.24	sp|Q8UW31.1|PA2A5_HYDHA; AAL55555.1	RecName: Full=Acidic phospholipase A2 57; Short=svPLA2; AltName: Full=Phosphatidylcholine 2-acylhydrolase; Flags: Precursor; phospholipase A2 [Hydrophis hardwickii]			0	99	MTLDYMDYGCYCGTGGSGTPVDELDR	Carbamidomethyl(C)@10; Carbamidomethyl(C)@12		0.00920803	2932.18	978.399	2932.17	978.396	3	16	1.1.1.3588.5	74.129	9974	74.1021
1	15.1	15.1	76.97	66.45	57.24	sp|Q8UW31.1|PA2A5_HYDHA; AAL55555.1	RecName: Full=Acidic phospholipase A2 57; Short=svPLA2; AltName: Full=Phosphatidylcholine 2-acylhydrolase; Flags: Precursor; phospholipase A2 [Hydrophis hardwickii]			0	99	MTLDYMDYGCYCGTGGSGTPVDELDR	Carbamidomethyl(C)@10; Carbamidomethyl(C)@12		0.00920803	2932.18	978.399	2932.17	978.396	3	12	1.1.1.3589.7	74.171	9974	74.1021
1	15.1	15.1	76.97	66.45	57.24	sp|Q8UW31.1|PA2A5_HYDHA; AAL55555.1	RecName: Full=Acidic phospholipase A2 57; Short=svPLA2; AltName: Full=Phosphatidylcholine 2-acylhydrolase; Flags: Precursor; phospholipase A2 [Hydrophis hardwickii]			0	99	MTLDYMDYGCYCGTGGSGTPVDELDR	Carbamidomethyl(C)@10; Carbamidomethyl(C)@12		1.00255	2933.17	978.73	2932.17	978.396	3	17	1.1.1.3599.5	74.5663	11671	74.579
1	15.1	15.1	76.97	66.45	57.24	sp|Q8UW31.1|PA2A5_HYDHA; AAL55555.1	RecName: Full=Acidic phospholipase A2 57; Short=svPLA2; AltName: Full=Phosphatidylcholine 2-acylhydrolase; Flags: Precursor; phospholipase A2 [Hydrophis hardwickii]			0	99	MTLDYMDYGCYCGTGGSGTPVDELDR	Carbamidomethyl(C)@10; Carbamidomethyl(C)@12		0.00902493	2932.18	978.399	2932.17	978.396	3	9	1.1.1.3604.7	74.7734	5271	74.7786
1	15.1	15.1	76.97	66.45	57.24	sp|Q8UW31.1|PA2A5_HYDHA; AAL55555.1	RecName: Full=Acidic phospholipase A2 57; Short=svPLA2; AltName: Full=Phosphatidylcholine 2-acylhydrolase; Flags: Precursor; phospholipase A2 [Hydrophis hardwickii]			0	99	MTLDYMDYGCYCGTGGSGTPVDELDR	Carbamidomethyl(C)@10; Carbamidomethyl(C)@12		0.0147012	2932.18	978.401	2932.17	978.396	3	13	1.1.1.3609.5	74.9577	10382	74.8584
1	15.1	15.1	76.97	66.45	57.24	sp|Q8UW31.1|PA2A5_HYDHA; AAL55555.1	RecName: Full=Acidic phospholipase A2 57; Short=svPLA2; AltName: Full=Phosphatidylcholine 2-acylhydrolase; Flags: Precursor; phospholipase A2 [Hydrophis hardwickii]			0	99	MTLDYMDYGCYCGTGGSGTPVDELDR	Carbamidomethyl(C)@10; Carbamidomethyl(C)@12		-0.0129476	2932.15	978.392	2932.17	978.396	3	12	1.1.1.3624.6	75.5716	3404	75.5368
1	15.1	15.1	76.97	66.45	57.24	sp|Q8UW31.1|PA2A5_HYDHA; AAL55555.1	RecName: Full=Acidic phospholipase A2 57; Short=svPLA2; AltName: Full=Phosphatidylcholine 2-acylhydrolase; Flags: Precursor; phospholipase A2 [Hydrophis hardwickii]			0	99	MTLDYMDYGCYCGTGGSGTPVDELDR	Carbamidomethyl(C)@10; Carbamidomethyl(C)@12		0.0132363	2932.18	978.4	2932.17	978.396	3	14	1.1.1.3626.5	75.6514	8668	75.6566
1	15.1	15.1	76.97	66.45	57.24	sp|Q8UW31.1|PA2A5_HYDHA; AAL55555.1	RecName: Full=Acidic phospholipase A2 57; Short=svPLA2; AltName: Full=Phosphatidylcholine 2-acylhydrolase; Flags: Precursor; phospholipase A2 [Hydrophis hardwickii]			0	99	MTLDYMDYGCYCGTGGSGTPVDELDR	Carbamidomethyl(C)@10; Carbamidomethyl(C)@12		0.0137856	2932.18	978.4	2932.17	978.396	3	13	1.1.1.3629.5	75.7714	8405	75.7366
1	15.1	15.1	76.97	66.45	57.24	sp|Q8UW31.1|PA2A5_HYDHA; AAL55555.1	RecName: Full=Acidic phospholipase A2 57; Short=svPLA2; AltName: Full=Phosphatidylcholine 2-acylhydrolase; Flags: Precursor; phospholipase A2 [Hydrophis hardwickii]			0	99	MTLDYMDYGCYCGTGGSGTPVDELDR	Carbamidomethyl(C)@10; Carbamidomethyl(C)@12		0.0132363	2932.18	978.4	2932.17	978.396	3	10	1.1.1.3630.8	75.8065	8453	75.8167
1	15.1	15.1	76.97	66.45	57.24	sp|Q8UW31.1|PA2A5_HYDHA; AAL55555.1	RecName: Full=Acidic phospholipase A2 57; Short=svPLA2; AltName: Full=Phosphatidylcholine 2-acylhydrolase; Flags: Precursor; phospholipase A2 [Hydrophis hardwickii]			0	99	MTLDYMDYGCYCGTGGSGTPVDELDR	Carbamidomethyl(C)@10; Carbamidomethyl(C)@12		-0.0219197	2932.14	978.389	2932.17	978.396	3	16	1.1.1.3634.7	75.9711	3998	75.9366
1	15.1	15.1	76.97	66.45	57.24	sp|Q8UW31.1|PA2A5_HYDHA; AAL55555.1	RecName: Full=Acidic phospholipase A2 57; Short=svPLA2; AltName: Full=Phosphatidylcholine 2-acylhydrolase; Flags: Precursor; phospholipase A2 [Hydrophis hardwickii]			0	99	MTLDYMDYGCYCGTGGSGTPVDELDR	Carbamidomethyl(C)@10; Carbamidomethyl(C)@12		0.978195	2933.14	978.722	2932.17	978.396	3	14	1.1.1.3639.4	76.171	664	76.1361
1	15.1	15.1	76.97	66.45	57.24	sp|Q8UW31.1|PA2A5_HYDHA; AAL55555.1	RecName: Full=Acidic phospholipase A2 57; Short=svPLA2; AltName: Full=Phosphatidylcholine 2-acylhydrolase; Flags: Precursor; phospholipase A2 [Hydrophis hardwickii]			0	99	MTLDYMDYGCYCGTGGSGTPVDELDR	Carbamidomethyl(C)@10; Carbamidomethyl(C)@12		1.01518	2933.18	978.734	2932.17	978.396	3	13	1.1.1.3649.3	76.5644	1923	76.5304
1	15.1	15.1	76.97	66.45	57.24	sp|Q8UW31.1|PA2A5_HYDHA; AAL55555.1	RecName: Full=Acidic phospholipase A2 57; Short=svPLA2; AltName: Full=Phosphatidylcholine 2-acylhydrolase; Flags: Precursor; phospholipase A2 [Hydrophis hardwickii]			0	99	MTLDYMDYGCYCGTGGSGTPVDELDR	Carbamidomethyl(C)@10; Carbamidomethyl(C)@12		0.0190957	2932.19	978.402	2932.17	978.396	3	19	1.1.1.3655.2	76.7001	4271	76.7447
1	15.1	15.1	76.97	66.45	57.24	sp|Q8UW31.1|PA2A5_HYDHA; AAL55555.1	RecName: Full=Acidic phospholipase A2 57; Short=svPLA2; AltName: Full=Phosphatidylcholine 2-acylhydrolase; Flags: Precursor; phospholipase A2 [Hydrophis hardwickii]			0	99	MTLDYMDYGCYCGTGGSGTPVDELDR	Carbamidomethyl(C)@10; Carbamidomethyl(C)@12		0.982223	2933.15	978.723	2932.17	978.396	3	12	1.1.1.3657.3	76.7639	3067	76.7447
1	15.1	15.1	76.97	66.45	57.24	sp|Q8UW31.1|PA2A5_HYDHA; AAL55555.1	RecName: Full=Acidic phospholipase A2 57; Short=svPLA2; AltName: Full=Phosphatidylcholine 2-acylhydrolase; Flags: Precursor; phospholipase A2 [Hydrophis hardwickii]			0	99	MTLDYMDYGCYCGTGGSGTPVDELDR	Carbamidomethyl(C)@10; Carbamidomethyl(C)@12		0.98735	2933.15	978.725	2932.17	978.396	3	17	1.1.1.3661.6	76.9373	3507	76.9823
1	15.1	15.1	76.97	66.45	57.24	sp|Q8UW31.1|PA2A5_HYDHA; AAL55555.1	RecName: Full=Acidic phospholipase A2 57; Short=svPLA2; AltName: Full=Phosphatidylcholine 2-acylhydrolase; Flags: Precursor; phospholipase A2 [Hydrophis hardwickii]			0	99	MTLDYMDYGCYCGTGGSGTPVDELDR	Carbamidomethyl(C)@10; Carbamidomethyl(C)@12		-0.00489098	2932.16	978.394	2932.17	978.396	3	16	1.1.1.3664.4	77.0562	5029	76.9823
1	15.1	15.1	76.97	66.45	57.24	sp|Q8UW31.1|PA2A5_HYDHA; AAL55555.1	RecName: Full=Acidic phospholipase A2 57; Short=svPLA2; AltName: Full=Phosphatidylcholine 2-acylhydrolase; Flags: Precursor; phospholipase A2 [Hydrophis hardwickii]			0	99	MTLDYMDYGCYCGTGGSGTPVDELDR	Carbamidomethyl(C)@10; Carbamidomethyl(C)@12		0.00902493	2932.18	978.399	2932.17	978.396	3	15	1.1.1.3673.3	77.4153	1951	77.3807
1	15.1	15.1	76.97	66.45	57.24	sp|Q8UW31.1|PA2A5_HYDHA; AAL55555.1	RecName: Full=Acidic phospholipase A2 57; Short=svPLA2; AltName: Full=Phosphatidylcholine 2-acylhydrolase; Flags: Precursor; phospholipase A2 [Hydrophis hardwickii]			0	99	MTLDYMDYGCYCGTGGSGTPVDELDR	Carbamidomethyl(C)@10; Carbamidomethyl(C)@12		0.0033487	2932.17	978.397	2932.17	978.396	3	13	1.1.1.3677.2	77.5539	5302	77.4604
1	15.1	15.1	76.97	66.45	57.24	sp|Q8UW31.1|PA2A5_HYDHA; AAL55555.1	RecName: Full=Acidic phospholipase A2 57; Short=svPLA2; AltName: Full=Phosphatidylcholine 2-acylhydrolase; Flags: Precursor; phospholipase A2 [Hydrophis hardwickii]			0	99	MTLDYMDYGCYCGTGGSGTPVDELDR	Carbamidomethyl(C)@10; Carbamidomethyl(C)@12		0.981857	2933.15	978.723	2932.17	978.396	3	14	1.1.1.3682.2	77.7365	876	77.6579
1	15.1	15.1	76.97	66.45	57.24	sp|Q8UW31.1|PA2A5_HYDHA; AAL55555.1	RecName: Full=Acidic phospholipase A2 57; Short=svPLA2; AltName: Full=Phosphatidylcholine 2-acylhydrolase; Flags: Precursor; phospholipase A2 [Hydrophis hardwickii]			0	99	MTLDYMDYGCYCGTGGSGTPVDELDR	Carbamidomethyl(C)@10; Carbamidomethyl(C)@12		-0.0186238	2932.15	978.39	2932.17	978.396	3	13	1.1.1.3685.2	77.8381	2792	77.7808
1	15.1	15.1	76.97	66.45	57.24	sp|Q8UW31.1|PA2A5_HYDHA; AAL55555.1	RecName: Full=Acidic phospholipase A2 57; Short=svPLA2; AltName: Full=Phosphatidylcholine 2-acylhydrolase; Flags: Precursor; phospholipase A2 [Hydrophis hardwickii]			0	99	MTLDYMDYGCYCGTGGSGTPVDELDR	Carbamidomethyl(C)@10; Carbamidomethyl(C)@12		1.96256	2934.13	979.05	2932.17	978.396	3	13	1.1.1.3693.3	78.0302	2871	77.9966
1	15.1	15.1	76.97	66.45	57.24	sp|Q8UW31.1|PA2A5_HYDHA; AAL55555.1	RecName: Full=Acidic phospholipase A2 57; Short=svPLA2; AltName: Full=Phosphatidylcholine 2-acylhydrolase; Flags: Precursor; phospholipase A2 [Hydrophis hardwickii]			0	99	MTLDYMDYGCYCGTGGSGTPVDELDR	Carbamidomethyl(C)@10; Carbamidomethyl(C)@12		0.0363074	2932.2	978.408	2932.17	978.396	3	11	1.1.1.3698.2	78.0761	1320	78.102
1	15.1	15.1	76.97	66.45	57.24	sp|Q8UW31.1|PA2A5_HYDHA; AAL55555.1	RecName: Full=Acidic phospholipase A2 57; Short=svPLA2; AltName: Full=Phosphatidylcholine 2-acylhydrolase; Flags: Precursor; phospholipase A2 [Hydrophis hardwickii]			0	99	MTLDYMDYGCYCGTGGSGTPVDELDR	Carbamidomethyl(C)@10; Carbamidomethyl(C)@12		0.0471106	2932.21	978.412	2932.17	978.396	3	14	1.1.1.3711.2	78.2638	1482	78.23
1	15.1	15.1	76.97	66.45	57.24	sp|Q8UW31.1|PA2A5_HYDHA; AAL55555.1	RecName: Full=Acidic phospholipase A2 57; Short=svPLA2; AltName: Full=Phosphatidylcholine 2-acylhydrolase; Flags: Precursor; phospholipase A2 [Hydrophis hardwickii]			0	99	MTLDYMDYGCYCGTGGSGTPVDELDR	Carbamidomethyl(C)@10; Carbamidomethyl(C)@12		0.0374061	2932.2	978.408	2932.17	978.396	3	12	1.1.1.3720.2	78.5152	1708	78.4814
1	15.1	15.1	76.97	66.45	57.24	sp|Q8UW31.1|PA2A5_HYDHA; AAL55555.1	RecName: Full=Acidic phospholipase A2 57; Short=svPLA2; AltName: Full=Phosphatidylcholine 2-acylhydrolase; Flags: Precursor; phospholipase A2 [Hydrophis hardwickii]			0	99	MTLDYMDYGCYCGTGGSGTPVDELDR	Carbamidomethyl(C)@10; Carbamidomethyl(C)@12		0.00957424	2932.18	978.399	2932.17	978.396	3	9	1.1.1.3727.2	78.7547	642	78.7208
1	15.1	15.1	76.97	66.45	57.24	sp|Q8UW31.1|PA2A5_HYDHA; AAL55555.1	RecName: Full=Acidic phospholipase A2 57; Short=svPLA2; AltName: Full=Phosphatidylcholine 2-acylhydrolase; Flags: Precursor; phospholipase A2 [Hydrophis hardwickii]			0	99	MTLDYMDYGCYCGTGGSGTPVDELDR	Carbamidomethyl(C)@10; Carbamidomethyl(C)@12		-0.0180745	2932.15	978.39	2932.17	978.396	3	12	1.1.1.3761.3	79.7206	841	79.6469
1	15.1	15.1	76.97	66.45	57.24	sp|Q8UW31.1|PA2A5_HYDHA; AAL55555.1	RecName: Full=Acidic phospholipase A2 57; Short=svPLA2; AltName: Full=Phosphatidylcholine 2-acylhydrolase; Flags: Precursor; phospholipase A2 [Hydrophis hardwickii]			0	99	MTLDYMDYGCYCGTGGSGTPVDELDR	Carbamidomethyl(C)@10; Carbamidomethyl(C)@12		1.03522	2933.2	978.741	2932.17	978.396	3	24	1.1.1.2768.11	41.5392	150687	41.5893
1	15.1	15.1	76.97	66.45	57.24	sp|Q8UW31.1|PA2A5_HYDHA; AAL55555.1	RecName: Full=Acidic phospholipase A2 57; Short=svPLA2; AltName: Full=Phosphatidylcholine 2-acylhydrolase; Flags: Precursor; phospholipase A2 [Hydrophis hardwickii]			0	99	MTLDYMDYGCYCGTGGSGTPVDELDR	Carbamidomethyl(C)@10; Carbamidomethyl(C)@12		0.00197095	2932.17	978.397	2932.17	978.396	3	21	1.1.1.2769.12	41.5815	134252	41.5893
1	15.1	15.1	76.97	66.45	57.24	sp|Q8UW31.1|PA2A5_HYDHA; AAL55555.1	RecName: Full=Acidic phospholipase A2 57; Short=svPLA2; AltName: Full=Phosphatidylcholine 2-acylhydrolase; Flags: Precursor; phospholipase A2 [Hydrophis hardwickii]			0	99	MTLDYMDYGCYCGTGGSGTPVDELDR	Carbamidomethyl(C)@10; Carbamidomethyl(C)@12		-0.00407146	2932.16	978.395	2932.17	978.396	3	18	1.1.1.2773.11	41.7382	216635	41.5893
1	15.1	15.1	76.97	66.45	57.24	sp|Q8UW31.1|PA2A5_HYDHA; AAL55555.1	RecName: Full=Acidic phospholipase A2 57; Short=svPLA2; AltName: Full=Phosphatidylcholine 2-acylhydrolase; Flags: Precursor; phospholipase A2 [Hydrophis hardwickii]			0	99	MTLDYMDYGCYCGTGGSGTPVDELDR	Carbamidomethyl(C)@10; Carbamidomethyl(C)@12		-0.0064518	2932.16	978.394	2932.17	978.396	3	18	1.1.1.2788.12	42.3387	887248	42.583
1	15.1	15.1	76.97	66.45	57.24	sp|Q8UW31.1|PA2A5_HYDHA; AAL55555.1	RecName: Full=Acidic phospholipase A2 57; Short=svPLA2; AltName: Full=Phosphatidylcholine 2-acylhydrolase; Flags: Precursor; phospholipase A2 [Hydrophis hardwickii]			0	99	MTLDYMDYGCYCGTGGSGTPVDELDR	Carbamidomethyl(C)@10; Carbamidomethyl(C)@12		-0.00407146	2932.16	978.395	2932.17	978.396	3	25	1.1.1.2794.4	42.5577	887248	42.583
1	15.1	15.1	76.97	66.45	57.24	sp|Q8UW31.1|PA2A5_HYDHA; AAL55555.1	RecName: Full=Acidic phospholipase A2 57; Short=svPLA2; AltName: Full=Phosphatidylcholine 2-acylhydrolase; Flags: Precursor; phospholipase A2 [Hydrophis hardwickii]			0	99	MTLDYMDYGCYCGTGGSGTPVDELDR	Carbamidomethyl(C)@10; Carbamidomethyl(C)@12		-0.00407146	2932.16	978.395	2932.17	978.396	3	24	1.1.1.2795.5	42.5974	887248	42.583
1	15.1	15.1	76.97	66.45	57.24	sp|Q8UW31.1|PA2A5_HYDHA; AAL55555.1	RecName: Full=Acidic phospholipase A2 57; Short=svPLA2; AltName: Full=Phosphatidylcholine 2-acylhydrolase; Flags: Precursor; phospholipase A2 [Hydrophis hardwickii]			0	99	MTLDYMDYGCYCGTGGSGTPVDELDR	Carbamidomethyl(C)@10; Carbamidomethyl(C)@12		-0.00425456	2932.16	978.394	2932.17	978.396	3	21	1.1.1.2804.7	42.9573	887248	42.583
1	15.1	15.1	76.97	66.45	57.24	sp|Q8UW31.1|PA2A5_HYDHA; AAL55555.1	RecName: Full=Acidic phospholipase A2 57; Short=svPLA2; AltName: Full=Phosphatidylcholine 2-acylhydrolase; Flags: Precursor; phospholipase A2 [Hydrophis hardwickii]			0	99	MTLDYMDYGCYCGTGGSGTPVDELDR	Carbamidomethyl(C)@10; Carbamidomethyl(C)@12		-0.00883215	2932.16	978.393	2932.17	978.396	3	17	1.1.1.2809.10	43.1626	320427	42.7406
1	15.1	15.1	76.97	66.45	57.24	sp|Q8UW31.1|PA2A5_HYDHA; AAL55555.1	RecName: Full=Acidic phospholipase A2 57; Short=svPLA2; AltName: Full=Phosphatidylcholine 2-acylhydrolase; Flags: Precursor; phospholipase A2 [Hydrophis hardwickii]			0	99	MTLDYMDYGCYCGTGGSGTPVDELDR	Carbamidomethyl(C)@10; Carbamidomethyl(C)@12		0.0151544	2932.18	978.401	2932.17	978.396	3	18	1.1.1.2908.6	47.0999	21481	47.0713
1	15.1	15.1	76.97	66.45	57.24	sp|Q8UW31.1|PA2A5_HYDHA; AAL55555.1	RecName: Full=Acidic phospholipase A2 57; Short=svPLA2; AltName: Full=Phosphatidylcholine 2-acylhydrolase; Flags: Precursor; phospholipase A2 [Hydrophis hardwickii]			0	99	MTLDYMDYGCYCGTGGSGTPVDELDR	Carbamidomethyl(C)@10; Carbamidomethyl(C)@12		0.989913	2933.16	978.726	2932.17	978.396	3	10	1.1.1.3090.9	54.325	24817	54.2609
1	15.1	15.1	76.97	66.45	57.24	sp|Q8UW31.1|PA2A5_HYDHA; AAL55555.1	RecName: Full=Acidic phospholipase A2 57; Short=svPLA2; AltName: Full=Phosphatidylcholine 2-acylhydrolase; Flags: Precursor; phospholipase A2 [Hydrophis hardwickii]			0	99	MTLDYMDYGCYCGTGGSGTPVDELDR	Carbamidomethyl(C)@10; Carbamidomethyl(C)@12		0.00682768	2932.17	978.398	2932.17	978.396	3	11	1.1.1.3120.8	55.5151	24807	55.5329
1	15.1	15.1	76.97	66.45	57.24	sp|Q8UW31.1|PA2A5_HYDHA; AAL55555.1	RecName: Full=Acidic phospholipase A2 57; Short=svPLA2; AltName: Full=Phosphatidylcholine 2-acylhydrolase; Flags: Precursor; phospholipase A2 [Hydrophis hardwickii]			0	99	MTLDYMDYGCYCGTGGSGTPVDELDR	Carbamidomethyl(C)@10; Carbamidomethyl(C)@12		0.00719389	2932.17	978.398	2932.17	978.396	3	9	1.1.1.3122.8	55.5946	24807	55.5329
1	15.1	15.1	76.97	66.45	57.24	sp|Q8UW31.1|PA2A5_HYDHA; AAL55555.1	RecName: Full=Acidic phospholipase A2 57; Short=svPLA2; AltName: Full=Phosphatidylcholine 2-acylhydrolase; Flags: Precursor; phospholipase A2 [Hydrophis hardwickii]			0	99	MTLDYMDYGCYCGTGGSGTPVDELDR	Carbamidomethyl(C)@10; Carbamidomethyl(C)@12		0.00206697	2932.17	978.397	2932.17	978.396	3	8	1.1.1.3157.11	56.9956	20711	57.0059
1	15.1	15.1	76.97	66.45	57.24	sp|Q8UW31.1|PA2A5_HYDHA; AAL55555.1	RecName: Full=Acidic phospholipase A2 57; Short=svPLA2; AltName: Full=Phosphatidylcholine 2-acylhydrolase; Flags: Precursor; phospholipase A2 [Hydrophis hardwickii]			0	99	MTLDYMDYGCYCGTGGSGTPVDELDR	Carbamidomethyl(C)@10; Carbamidomethyl(C)@12		0.00206697	2932.17	978.397	2932.17	978.396	3	8	1.1.1.3162.11	57.195	15671	57.0059
1	15.1	15.1	76.97	66.45	57.24	sp|Q8UW31.1|PA2A5_HYDHA; AAL55555.1	RecName: Full=Acidic phospholipase A2 57; Short=svPLA2; AltName: Full=Phosphatidylcholine 2-acylhydrolase; Flags: Precursor; phospholipase A2 [Hydrophis hardwickii]			0	99	MTLDYMDYGCYCGTGGSGTPVDELDR	Carbamidomethyl(C)@10; Carbamidomethyl(C)@12		0.00920803	2932.18	978.399	2932.17	978.396	3	7	1.1.1.3178.12	57.8332	16750	57.8409
1	15.1	15.1	76.97	66.45	57.24	sp|Q8UW31.1|PA2A5_HYDHA; AAL55555.1	RecName: Full=Acidic phospholipase A2 57; Short=svPLA2; AltName: Full=Phosphatidylcholine 2-acylhydrolase; Flags: Precursor; phospholipase A2 [Hydrophis hardwickii]			0	99	MTLDYMDYGCYCGTGGSGTPVDELDR	Carbamidomethyl(C)@10; Carbamidomethyl(C)@12		1.02086	2933.19	978.736	2932.17	978.396	3	12	1.1.1.3250.11	60.6984	14775	60.6639
1	15.1	15.1	76.97	66.45	57.24	sp|Q8UW31.1|PA2A5_HYDHA; AAL55555.1	RecName: Full=Acidic phospholipase A2 57; Short=svPLA2; AltName: Full=Phosphatidylcholine 2-acylhydrolase; Flags: Precursor; phospholipase A2 [Hydrophis hardwickii]			0	99	MTLDYMDYGCYCGTGGSGTPVDELDR	Carbamidomethyl(C)@10; Carbamidomethyl(C)@12		0.00682768	2932.17	978.398	2932.17	978.396	3	8	1.1.1.3267.11	61.369	11548	61.3792
1	15.1	15.1	76.97	66.45	57.24	sp|Q8UW31.1|PA2A5_HYDHA; AAL55555.1	RecName: Full=Acidic phospholipase A2 57; Short=svPLA2; AltName: Full=Phosphatidylcholine 2-acylhydrolase; Flags: Precursor; phospholipase A2 [Hydrophis hardwickii]			0	99	MTLDYMDYGCYCGTGGSGTPVDELDR	Carbamidomethyl(C)@10; Carbamidomethyl(C)@12		0.0185463	2932.18	978.402	2932.17	978.396	3	8	1.1.1.3268.6	61.3962	8362	61.4189
1	15.1	15.1	76.97	66.45	57.24	sp|Q8UW31.1|PA2A5_HYDHA; AAL55555.1	RecName: Full=Acidic phospholipase A2 57; Short=svPLA2; AltName: Full=Phosphatidylcholine 2-acylhydrolase; Flags: Precursor; phospholipase A2 [Hydrophis hardwickii]			0	99	MTLDYMDYGCYCGTGGSGTPVDELDR	Carbamidomethyl(C)@10; Carbamidomethyl(C)@12		1.01646	2933.18	978.735	2932.17	978.396	3	13	1.1.1.3277.5	61.7723	10019	61.7376
1	15.1	15.1	76.97	66.45	57.24	sp|Q8UW31.1|PA2A5_HYDHA; AAL55555.1	RecName: Full=Acidic phospholipase A2 57; Short=svPLA2; AltName: Full=Phosphatidylcholine 2-acylhydrolase; Flags: Precursor; phospholipase A2 [Hydrophis hardwickii]			0	99	MTLDYMDYGCYCGTGGSGTPVDELDR	Carbamidomethyl(C)@10; Carbamidomethyl(C)@12		0.00920803	2932.18	978.399	2932.17	978.396	3	7	1.1.1.3278.10	61.8046	9097	61.8174
1	15.1	15.1	76.97	66.45	57.24	sp|Q8UW31.1|PA2A5_HYDHA; AAL55555.1	RecName: Full=Acidic phospholipase A2 57; Short=svPLA2; AltName: Full=Phosphatidylcholine 2-acylhydrolase; Flags: Precursor; phospholipase A2 [Hydrophis hardwickii]			0	99	MTLDYMDYGCYCGTGGSGTPVDELDR	Carbamidomethyl(C)@10; Carbamidomethyl(C)@12		0.00499664	2932.17	978.398	2932.17	978.396	3	7	1.1.1.3287.10	62.1629	4773	62.1359
1	15.1	15.1	76.97	66.45	57.24	sp|Q8UW31.1|PA2A5_HYDHA; AAL55555.1	RecName: Full=Acidic phospholipase A2 57; Short=svPLA2; AltName: Full=Phosphatidylcholine 2-acylhydrolase; Flags: Precursor; phospholipase A2 [Hydrophis hardwickii]			0	99	MTLDYMDYGCYCGTGGSGTPVDELDR	Carbamidomethyl(C)@10; Carbamidomethyl(C)@12		0.00920803	2932.18	978.399	2932.17	978.396	3	8	1.1.1.3297.11	62.5638	3437	62.5739
1	15.1	15.1	76.97	66.45	57.24	sp|Q8UW31.1|PA2A5_HYDHA; AAL55555.1	RecName: Full=Acidic phospholipase A2 57; Short=svPLA2; AltName: Full=Phosphatidylcholine 2-acylhydrolase; Flags: Precursor; phospholipase A2 [Hydrophis hardwickii]			0	99	MTLDYMDYGCYCGTGGSGTPVDELDR	Carbamidomethyl(C)@10; Carbamidomethyl(C)@12		0.0117715	2932.18	978.4	2932.17	978.396	3	9	1.1.1.3302.8	62.7674	18103	62.6931
1	15.1	15.1	76.97	66.45	57.24	sp|Q8UW31.1|PA2A5_HYDHA; AAL55555.1	RecName: Full=Acidic phospholipase A2 57; Short=svPLA2; AltName: Full=Phosphatidylcholine 2-acylhydrolase; Flags: Precursor; phospholipase A2 [Hydrophis hardwickii]			0	99	MTLDYMDYGCYCGTGGSGTPVDELDR	Carbamidomethyl(C)@10; Carbamidomethyl(C)@12		0.0157998	2932.18	978.401	2932.17	978.396	3	8	1.1.1.3308.9	62.9961	17839	62.8919
1	15.1	15.1	76.97	66.45	57.24	sp|Q8UW31.1|PA2A5_HYDHA; AAL55555.1	RecName: Full=Acidic phospholipase A2 57; Short=svPLA2; AltName: Full=Phosphatidylcholine 2-acylhydrolase; Flags: Precursor; phospholipase A2 [Hydrophis hardwickii]			0	99	MTLDYMDYGCYCGTGGSGTPVDELDR	Carbamidomethyl(C)@10; Carbamidomethyl(C)@12		-0.00177821	2932.16	978.395	2932.17	978.396	3	8	1.1.1.3324.11	63.6377	14586	63.608
1	15.1	15.1	76.97	66.45	57.24	sp|Q8UW31.1|PA2A5_HYDHA; AAL55555.1	RecName: Full=Acidic phospholipase A2 57; Short=svPLA2; AltName: Full=Phosphatidylcholine 2-acylhydrolase; Flags: Precursor; phospholipase A2 [Hydrophis hardwickii]			0	99	MTLDYMDYGCYCGTGGSGTPVDELDR	Carbamidomethyl(C)@10; Carbamidomethyl(C)@12		0.00682768	2932.17	978.398	2932.17	978.396	3	10	1.1.1.3352.7	64.7454	13539	64.7207
1	15.1	15.1	76.97	66.45	57.24	sp|Q8UW31.1|PA2A5_HYDHA; AAL55555.1	RecName: Full=Acidic phospholipase A2 57; Short=svPLA2; AltName: Full=Phosphatidylcholine 2-acylhydrolase; Flags: Precursor; phospholipase A2 [Hydrophis hardwickii]			0	99	MTLDYMDYGCYCGTGGSGTPVDELDR	Carbamidomethyl(C)@10; Carbamidomethyl(C)@12		1.00584	2933.17	978.731	2932.17	978.396	3	10	1.1.1.3363.6	65.1773	14687	65.1976
1	15.1	15.1	76.97	66.45	57.24	sp|Q8UW31.1|PA2A5_HYDHA; AAL55555.1	RecName: Full=Acidic phospholipase A2 57; Short=svPLA2; AltName: Full=Phosphatidylcholine 2-acylhydrolase; Flags: Precursor; phospholipase A2 [Hydrophis hardwickii]			0	99	MTLDYMDYGCYCGTGGSGTPVDELDR	Carbamidomethyl(C)@10; Carbamidomethyl(C)@12		0.00664457	2932.17	978.398	2932.17	978.396	3	9	1.1.1.3367.8	65.3515	5926	65.3168
1	15.1	15.1	76.97	66.45	57.24	sp|Q8UW31.1|PA2A5_HYDHA; AAL55555.1	RecName: Full=Acidic phospholipase A2 57; Short=svPLA2; AltName: Full=Phosphatidylcholine 2-acylhydrolase; Flags: Precursor; phospholipase A2 [Hydrophis hardwickii]			0	99	MTLDYMDYGCYCGTGGSGTPVDELDR	Carbamidomethyl(C)@10; Carbamidomethyl(C)@12		-0.00214442	2932.16	978.395	2932.17	978.396	3	7	1.1.1.3390.13	66.2669	14607	66.1926
1	15.1	15.1	76.97	66.45	57.24	sp|Q8UW31.1|PA2A5_HYDHA; AAL55555.1	RecName: Full=Acidic phospholipase A2 57; Short=svPLA2; AltName: Full=Phosphatidylcholine 2-acylhydrolase; Flags: Precursor; phospholipase A2 [Hydrophis hardwickii]			0	99	MTLDYMDYGCYCGTGGSGTPVDELDR	Carbamidomethyl(C)@10; Carbamidomethyl(C)@12		0.00426422	2932.17	978.397	2932.17	978.396	3	9	1.1.1.3428.8	67.7735	15814	67.7838
1	15.1	15.1	76.97	66.45	57.24	sp|Q8UW31.1|PA2A5_HYDHA; AAL55555.1	RecName: Full=Acidic phospholipase A2 57; Short=svPLA2; AltName: Full=Phosphatidylcholine 2-acylhydrolase; Flags: Precursor; phospholipase A2 [Hydrophis hardwickii]			0	99	MTLDYMDYGCYCGTGGSGTPVDELDR	Carbamidomethyl(C)@10; Carbamidomethyl(C)@12		0.0119546	2932.18	978.4	2932.17	978.396	3	8	1.1.1.3460.9	69.0425	13516	69.0177
1	15.1	15.1	76.97	66.45	57.24	sp|Q8UW31.1|PA2A5_HYDHA; AAL55555.1	RecName: Full=Acidic phospholipase A2 57; Short=svPLA2; AltName: Full=Phosphatidylcholine 2-acylhydrolase; Flags: Precursor; phospholipase A2 [Hydrophis hardwickii]			0	99	MTLDYMDYGCYCGTGGSGTPVDELDR	Carbamidomethyl(C)@10; Carbamidomethyl(C)@12		0.00664457	2932.17	978.398	2932.17	978.396	3	9	1.1.1.3474.10	69.6044	13877	69.6147
1	15.1	15.1	76.97	66.45	57.24	sp|Q8UW31.1|PA2A5_HYDHA; AAL55555.1	RecName: Full=Acidic phospholipase A2 57; Short=svPLA2; AltName: Full=Phosphatidylcholine 2-acylhydrolase; Flags: Precursor; phospholipase A2 [Hydrophis hardwickii]			0	99	MTLDYMDYGCYCGTGGSGTPVDELDR	Carbamidomethyl(C)@10; Carbamidomethyl(C)@12		-0.00544029	2932.16	978.394	2932.17	978.396	3	10	1.1.1.3506.6	70.8721	14484	70.7285
1	15.1	15.1	76.97	66.45	57.24	sp|Q8UW31.1|PA2A5_HYDHA; AAL55555.1	RecName: Full=Acidic phospholipase A2 57; Short=svPLA2; AltName: Full=Phosphatidylcholine 2-acylhydrolase; Flags: Precursor; phospholipase A2 [Hydrophis hardwickii]			0	99	MTLDYMDYGCYCGTGGSGTPVDELDR	Carbamidomethyl(C)@10; Carbamidomethyl(C)@12		-0.0107503	2932.16	978.392	2932.17	978.396	3	10	1.1.1.3525.8	71.6331	6693	71.6035
1	15.1	15.1	76.97	66.45	57.24	sp|Q8UW31.1|PA2A5_HYDHA; AAL55555.1	RecName: Full=Acidic phospholipase A2 57; Short=svPLA2; AltName: Full=Phosphatidylcholine 2-acylhydrolase; Flags: Precursor; phospholipase A2 [Hydrophis hardwickii]			0	99	MTLDYMDYGCYCGTGGSGTPVDELDR	Carbamidomethyl(C)@10; Carbamidomethyl(C)@12		1.97703	2934.14	979.055	2932.17	978.396	3	10	1.1.1.3536.7	72.069	839	72.0793
1	15.1	15.1	76.97	66.45	57.24	sp|Q8UW31.1|PA2A5_HYDHA; AAL55555.1	RecName: Full=Acidic phospholipase A2 57; Short=svPLA2; AltName: Full=Phosphatidylcholine 2-acylhydrolase; Flags: Precursor; phospholipase A2 [Hydrophis hardwickii]			0	99	MTLDYMDYGCYCGTGGSGTPVDELDR	Carbamidomethyl(C)@10; Carbamidomethyl(C)@12		0.0251381	2932.19	978.404	2932.17	978.396	3	9	1.1.1.3583.10	73.9335	10090	73.9438
1	15.1	15.1	76.97	66.45	57.24	sp|Q8UW31.1|PA2A5_HYDHA; AAL55555.1	RecName: Full=Acidic phospholipase A2 57; Short=svPLA2; AltName: Full=Phosphatidylcholine 2-acylhydrolase; Flags: Precursor; phospholipase A2 [Hydrophis hardwickii]			0	99	MTLDYMDYGCYCGTGGSGTPVDELDR	Carbamidomethyl(C)@10; Carbamidomethyl(C)@12		1.01005	2933.18	978.733	2932.17	978.396	3	13	1.1.1.3598.6	74.5338	12113	74.4991
1	15.1	15.1	76.97	66.45	57.24	sp|Q8UW31.1|PA2A5_HYDHA; AAL55555.1	RecName: Full=Acidic phospholipase A2 57; Short=svPLA2; AltName: Full=Phosphatidylcholine 2-acylhydrolase; Flags: Precursor; phospholipase A2 [Hydrophis hardwickii]			0	99	MTLDYMDYGCYCGTGGSGTPVDELDR	Carbamidomethyl(C)@10; Carbamidomethyl(C)@12		-0.00452477	2932.16	978.394	2932.17	978.396	3	9	1.1.1.3662.8	76.9671	2533	76.9029
1	15.1	15.1	76.97	66.45	57.24	sp|Q8UW31.1|PA2A5_HYDHA; AAL55555.1	RecName: Full=Acidic phospholipase A2 57; Short=svPLA2; AltName: Full=Phosphatidylcholine 2-acylhydrolase; Flags: Precursor; phospholipase A2 [Hydrophis hardwickii]			0	99	MTLDYMDYGCYCGTGGSGTPVDELDR	Carbamidomethyl(C)@10; Carbamidomethyl(C)@12		0.993576	2933.16	978.727	2932.17	978.396	3	9	1.1.1.3748.3	79.2424	889	79.2087
1	15.1	15.1	76.97	66.45	57.24	sp|Q8UW31.1|PA2A5_HYDHA; AAL55555.1	RecName: Full=Acidic phospholipase A2 57; Short=svPLA2; AltName: Full=Phosphatidylcholine 2-acylhydrolase; Flags: Precursor; phospholipase A2 [Hydrophis hardwickii]			0	99	MTLDYMDYGCYCGTGGSGTPVDELDR	Carbamidomethyl(C)@10; Carbamidomethyl(C)@12		0.0179009	2932.18	978.402	2932.17	978.396	3	14	1.1.1.2829.11	43.9597	43230	43.9699
1	15.1	15.1	76.97	66.45	57.24	sp|Q8UW31.1|PA2A5_HYDHA; AAL55555.1	RecName: Full=Acidic phospholipase A2 57; Short=svPLA2; AltName: Full=Phosphatidylcholine 2-acylhydrolase; Flags: Precursor; phospholipase A2 [Hydrophis hardwickii]			0	99	MTLDYMDYGCYCGTGGSGTPVDELDR	Carbamidomethyl(C)@10; Carbamidomethyl(C)@12		0.00563302	2932.17	978.398	2932.17	978.396	3	17	1.1.1.2913.4	47.301	20594	47.3062
1	15.1	15.1	76.97	66.45	57.24	sp|Q8UW31.1|PA2A5_HYDHA; AAL55555.1	RecName: Full=Acidic phospholipase A2 57; Short=svPLA2; AltName: Full=Phosphatidylcholine 2-acylhydrolase; Flags: Precursor; phospholipase A2 [Hydrophis hardwickii]			0	99	MTLDYMDYGCYCGTGGSGTPVDELDR	Carbamidomethyl(C)@10; Carbamidomethyl(C)@12		0.0118585	2932.18	978.4	2932.17	978.396	3	15	1.1.1.2974.9	49.7141	37969	49.6497
1	15.1	15.1	76.97	66.45	57.24	sp|Q8UW31.1|PA2A5_HYDHA; AAL55555.1	RecName: Full=Acidic phospholipase A2 57; Short=svPLA2; AltName: Full=Phosphatidylcholine 2-acylhydrolase; Flags: Precursor; phospholipase A2 [Hydrophis hardwickii]			0	99	MTLDYMDYGCYCGTGGSGTPVDELDR	Carbamidomethyl(C)@10; Carbamidomethyl(C)@12		-0.00407146	2932.16	978.395	2932.17	978.396	3	18	1.1.1.2790.11	42.415	887248	42.583
1	15.1	15.1	76.97	66.45	57.24	sp|Q8UW31.1|PA2A5_HYDHA; AAL55555.1	RecName: Full=Acidic phospholipase A2 57; Short=svPLA2; AltName: Full=Phosphatidylcholine 2-acylhydrolase; Flags: Precursor; phospholipase A2 [Hydrophis hardwickii]			0	99	MTLDYMDYGCYCGTGGSGTPVDELDR	Carbamidomethyl(C)@10; Carbamidomethyl(C)@12		-0.00407146	2932.16	978.395	2932.17	978.396	3	18	1.1.1.2799.6	42.7573	887248	42.583
1	15.1	15.1	76.97	66.45	57.24	sp|Q8UW31.1|PA2A5_HYDHA; AAL55555.1	RecName: Full=Acidic phospholipase A2 57; Short=svPLA2; AltName: Full=Phosphatidylcholine 2-acylhydrolase; Flags: Precursor; phospholipase A2 [Hydrophis hardwickii]			0	99	MTLDYMDYGCYCGTGGSGTPVDELDR	Carbamidomethyl(C)@10; Carbamidomethyl(C)@12		0.992011	2933.16	978.727	2932.17	978.396	3	15	1.1.1.2915.4	47.372	5562	47.3062
1	15.1	15.1	76.97	66.45	57.24	sp|Q8UW31.1|PA2A5_HYDHA; AAL55555.1	RecName: Full=Acidic phospholipase A2 57; Short=svPLA2; AltName: Full=Phosphatidylcholine 2-acylhydrolase; Flags: Precursor; phospholipase A2 [Hydrophis hardwickii]			0	99	MTLDYMDYGCYCGTGGSGTPVDELDR	Carbamidomethyl(C)@10; Carbamidomethyl(C)@12		1.02204	2933.19	978.737	2932.17	978.396	3	14	1.1.1.2853.10	44.907	23140	44.7604
1	15.1	15.1	76.97	66.45	57.24	sp|Q8UW31.1|PA2A5_HYDHA; AAL55555.1	RecName: Full=Acidic phospholipase A2 57; Short=svPLA2; AltName: Full=Phosphatidylcholine 2-acylhydrolase; Flags: Precursor; phospholipase A2 [Hydrophis hardwickii]			0	99	MTLDYMDYGCYCGTGGSGTPVDELDR	Carbamidomethyl(C)@10; Carbamidomethyl(C)@12		2.00523	2934.17	979.064	2932.17	978.396	3	8	1.1.1.3169.8	57.4657	10532	57.4437
1	15.1	15.1	76.97	66.45	57.24	sp|Q8UW31.1|PA2A5_HYDHA; AAL55555.1	RecName: Full=Acidic phospholipase A2 57; Short=svPLA2; AltName: Full=Phosphatidylcholine 2-acylhydrolase; Flags: Precursor; phospholipase A2 [Hydrophis hardwickii]			0	99	MTLDYMDYGCYCGTGGSGTPVDELDR	Carbamidomethyl(C)@10; Carbamidomethyl(C)@12		0.00664457	2932.17	978.398	2932.17	978.396	3	7	1.1.1.3515.11	71.2353	14411	71.2456
1	15.1	15.1	76.97	66.45	57.24	sp|Q8UW31.1|PA2A5_HYDHA; AAL55555.1	RecName: Full=Acidic phospholipase A2 57; Short=svPLA2; AltName: Full=Phosphatidylcholine 2-acylhydrolase; Flags: Precursor; phospholipase A2 [Hydrophis hardwickii]			0	99	MTLDYMDYGCYCGTGGSGTPVDELDR	Carbamidomethyl(C)@10; Carbamidomethyl(C)@12		0.0147012	2932.18	978.401	2932.17	978.396	3	9	1.1.1.3607.10	74.8932	10382	74.8584
1	15.1	15.1	76.97	66.45	57.24	sp|Q8UW31.1|PA2A5_HYDHA; AAL55555.1	RecName: Full=Acidic phospholipase A2 57; Short=svPLA2; AltName: Full=Phosphatidylcholine 2-acylhydrolase; Flags: Precursor; phospholipase A2 [Hydrophis hardwickii]			0	99	MTLDYMDYGCYCGTGGSGTPVDELDR	Carbamidomethyl(C)@10; Carbamidomethyl(C)@12		-0.0114827	2932.15	978.392	2932.17	978.396	3	7	1.1.1.3672.8	77.3754	5114	77.3409
1	15.1	15.1	76.97	66.45	57.24	sp|Q8UW31.1|PA2A5_HYDHA; AAL55555.1	RecName: Full=Acidic phospholipase A2 57; Short=svPLA2; AltName: Full=Phosphatidylcholine 2-acylhydrolase; Flags: Precursor; phospholipase A2 [Hydrophis hardwickii]			0	99	MTLDYMDYGCYCGTGGSGTPVDELDR	Carbamidomethyl(C)@10; Carbamidomethyl(C)@12		-0.0116658	2932.15	978.392	2932.17	978.396	3	7	1.1.1.3779.3	80.4295	783	80.4347
1	15.1	15.1	76.97	66.45	57.24	sp|Q8UW31.1|PA2A5_HYDHA; AAL55555.1	RecName: Full=Acidic phospholipase A2 57; Short=svPLA2; AltName: Full=Phosphatidylcholine 2-acylhydrolase; Flags: Precursor; phospholipase A2 [Hydrophis hardwickii]			0	99	MTLDYMDYGCYCGTGGSGTPVDELDR	Carbamidomethyl(C)@10; Carbamidomethyl(C)@12		0.0113092	2932.18	978.4	2932.17	978.396	3	13	1.1.1.2824.11	43.7614	29956	43.8114
1	15.1	15.1	76.97	66.45	57.24	sp|Q8UW31.1|PA2A5_HYDHA; AAL55555.1	RecName: Full=Acidic phospholipase A2 57; Short=svPLA2; AltName: Full=Phosphatidylcholine 2-acylhydrolase; Flags: Precursor; phospholipase A2 [Hydrophis hardwickii]			0	99	MTLDYMDYGCYCGTGGSGTPVDELDR	Carbamidomethyl(C)@10; Carbamidomethyl(C)@12		-0.00315594	2932.16	978.395	2932.17	978.396	3	13	1.1.1.2778.12	41.9403	215286	41.5893
1	15.1	15.1	76.97	66.45	57.24	sp|Q8UW31.1|PA2A5_HYDHA; AAL55555.1	RecName: Full=Acidic phospholipase A2 57; Short=svPLA2; AltName: Full=Phosphatidylcholine 2-acylhydrolase; Flags: Precursor; phospholipase A2 [Hydrophis hardwickii]			0	99	MTLDYMDYGCYCGTGGSGTPVDELDR	Carbamidomethyl(C)@10; Carbamidomethyl(C)@12		0.0155206	2932.18	978.401	2932.17	978.396	3	16	1.1.1.2789.9	42.3706	569167	42.583
1	15.1	15.1	76.97	66.45	57.24	sp|Q8UW31.1|PA2A5_HYDHA; AAL55555.1	RecName: Full=Acidic phospholipase A2 57; Short=svPLA2; AltName: Full=Phosphatidylcholine 2-acylhydrolase; Flags: Precursor; phospholipase A2 [Hydrophis hardwickii]			0	99	MTLDYMDYGCYCGTGGSGTPVDELDR	Carbamidomethyl(C)@10; Carbamidomethyl(C)@12		0.0118585	2932.18	978.4	2932.17	978.396	3	11	1.1.1.2985.10	50.1535	25664	50.1266
1	15.1	15.1	76.97	66.45	57.24	sp|Q8UW31.1|PA2A5_HYDHA; AAL55555.1	RecName: Full=Acidic phospholipase A2 57; Short=svPLA2; AltName: Full=Phosphatidylcholine 2-acylhydrolase; Flags: Precursor; phospholipase A2 [Hydrophis hardwickii]			0	99	MTLDYMDYGCYCGTGGSGTPVDELDR	Carbamidomethyl(C)@10; Carbamidomethyl(C)@12		0.00892888	2932.18	978.399	2932.17	978.396	3	11	1.1.1.2988.12	50.278	26605	50.2857
1	15.1	15.1	76.97	66.45	57.24	sp|Q8UW31.1|PA2A5_HYDHA; AAL55555.1	RecName: Full=Acidic phospholipase A2 57; Short=svPLA2; AltName: Full=Phosphatidylcholine 2-acylhydrolase; Flags: Precursor; phospholipase A2 [Hydrophis hardwickii]			0	99	MTLDYMDYGCYCGTGGSGTPVDELDR	Carbamidomethyl(C)@10; Carbamidomethyl(C)@12		-0.0622983	2932.1	978.375	2932.17	978.396	3	11	1.1.1.2863.9	45.3034	18915	45.2787
1	15.1	15.1	76.97	66.45	57.24	sp|Q8UW31.1|PA2A5_HYDHA; AAL55555.1	RecName: Full=Acidic phospholipase A2 57; Short=svPLA2; AltName: Full=Phosphatidylcholine 2-acylhydrolase; Flags: Precursor; phospholipase A2 [Hydrophis hardwickii]			0	99	MTLDYMDYGCYCGTGGSGTPVDELDR	Carbamidomethyl(C)@10; Carbamidomethyl(C)@12		-0.00598961	2932.16	978.394	2932.17	978.396	3	7	1.1.1.3098.9	54.643	10769	54.5786
1	15.1	15.1	76.97	66.45	57.24	sp|Q8UW31.1|PA2A5_HYDHA; AAL55555.1	RecName: Full=Acidic phospholipase A2 57; Short=svPLA2; AltName: Full=Phosphatidylcholine 2-acylhydrolase; Flags: Precursor; phospholipase A2 [Hydrophis hardwickii]			0	99	MTLDYMDYGCYCGTGGSGTPVDELDR	Carbamidomethyl(C)@10; Carbamidomethyl(C)@12		0.0119546	2932.18	978.4	2932.17	978.396	3	7	1.1.1.3241.7	60.3258	17536	60.3062
1	15.1	15.1	76.97	66.45	57.24	sp|Q8UW31.1|PA2A5_HYDHA; AAL55555.1	RecName: Full=Acidic phospholipase A2 57; Short=svPLA2; AltName: Full=Phosphatidylcholine 2-acylhydrolase; Flags: Precursor; phospholipase A2 [Hydrophis hardwickii]			0	99	MTLDYMDYGCYCGTGGSGTPVDELDR	Carbamidomethyl(C)@10; Carbamidomethyl(C)@12		0.0128701	2932.18	978.4	2932.17	978.396	3	7	1.1.1.3293.7	62.3942	17171	62.4542
1	15.1	15.1	76.97	66.45	57.24	sp|Q8UW31.1|PA2A5_HYDHA; AAL55555.1	RecName: Full=Acidic phospholipase A2 57; Short=svPLA2; AltName: Full=Phosphatidylcholine 2-acylhydrolase; Flags: Precursor; phospholipase A2 [Hydrophis hardwickii]			0	99	MTLDYMDYGCYCGTGGSGTPVDELDR	Carbamidomethyl(C)@10; Carbamidomethyl(C)@12		0.00499664	2932.17	978.398	2932.17	978.396	3	8	1.1.1.3307.8	62.9663	7876	62.8919
1	15.1	15.1	76.97	66.45	57.24	sp|Q8UW31.1|PA2A5_HYDHA; AAL55555.1	RecName: Full=Acidic phospholipase A2 57; Short=svPLA2; AltName: Full=Phosphatidylcholine 2-acylhydrolase; Flags: Precursor; phospholipase A2 [Hydrophis hardwickii]			0	99	MTLDYMDYGCYCGTGGSGTPVDELDR	Carbamidomethyl(C)@10; Carbamidomethyl(C)@12		-0.00544029	2932.16	978.394	2932.17	978.396	3	7	1.1.1.3500.9	70.6336	13857	70.7285
1	15.1	15.1	76.97	66.45	57.24	sp|Q8UW31.1|PA2A5_HYDHA; AAL55555.1	RecName: Full=Acidic phospholipase A2 57; Short=svPLA2; AltName: Full=Phosphatidylcholine 2-acylhydrolase; Flags: Precursor; phospholipase A2 [Hydrophis hardwickii]			0	99	MTLDYMDYGCYCGTGGSGTPVDELDR	Carbamidomethyl(C)@10; Carbamidomethyl(C)@12		0.957321	2933.12	978.715	2932.17	978.396	3	12	1.1.1.3547.9	72.5066	10287	72.5117
1	15.1	15.1	76.97	66.45	57.24	sp|Q8UW31.1|PA2A5_HYDHA; AAL55555.1	RecName: Full=Acidic phospholipase A2 57; Short=svPLA2; AltName: Full=Phosphatidylcholine 2-acylhydrolase; Flags: Precursor; phospholipase A2 [Hydrophis hardwickii]			0	99	MTLDYMDYGCYCGTGGSGTPVDELDR	Carbamidomethyl(C)@10; Carbamidomethyl(C)@12		0.0104898	2932.18	978.399	2932.17	978.396	3	7	1.1.1.3559.10	72.982	8180	72.9078
1	15.1	15.1	76.97	66.45	57.24	sp|Q8UW31.1|PA2A5_HYDHA; AAL55555.1	RecName: Full=Acidic phospholipase A2 57; Short=svPLA2; AltName: Full=Phosphatidylcholine 2-acylhydrolase; Flags: Precursor; phospholipase A2 [Hydrophis hardwickii]			0	99	MTLDYMDYGCYCGTGGSGTPVDELDR	Carbamidomethyl(C)@10; Carbamidomethyl(C)@12		0.00920803	2932.18	978.399	2932.17	978.396	3	9	1.1.1.3590.9	74.2157	9885	74.1021
1	15.1	15.1	76.97	66.45	57.24	sp|Q8UW31.1|PA2A5_HYDHA; AAL55555.1	RecName: Full=Acidic phospholipase A2 57; Short=svPLA2; AltName: Full=Phosphatidylcholine 2-acylhydrolase; Flags: Precursor; phospholipase A2 [Hydrophis hardwickii]			0	99	MTLDYMDYGCYCGTGGSGTPVDELDR	Carbamidomethyl(C)@10; Carbamidomethyl(C)@12		-0.0229311	2932.14	978.388	2932.17	978.396	3	12	1.1.1.2787.9	42.2916	569167	42.583
1	15.1	15.1	76.97	66.45	57.24	sp|Q8UW31.1|PA2A5_HYDHA; AAL55555.1	RecName: Full=Acidic phospholipase A2 57; Short=svPLA2; AltName: Full=Phosphatidylcholine 2-acylhydrolase; Flags: Precursor; phospholipase A2 [Hydrophis hardwickii]			0	99	MTLDYMDYGCYCGTGGSGTPVDELDR	Carbamidomethyl(C)@10; Carbamidomethyl(C)@12		0.00563302	2932.17	978.398	2932.17	978.396	3	13	1.1.1.2819.10	43.5598	63891	43.4932
1	15.1	15.1	76.97	66.45	57.24	sp|Q8UW31.1|PA2A5_HYDHA; AAL55555.1	RecName: Full=Acidic phospholipase A2 57; Short=svPLA2; AltName: Full=Phosphatidylcholine 2-acylhydrolase; Flags: Precursor; phospholipase A2 [Hydrophis hardwickii]			0	99	MTLDYMDYGCYCGTGGSGTPVDELDR	Carbamidomethyl(C)@10; Carbamidomethyl(C)@12		0.998603	2933.16	978.729	2932.17	978.396	3	11	1.1.1.2825.11	43.8011	48122	43.8114
1	15.1	15.1	76.97	66.45	57.24	sp|Q8UW31.1|PA2A5_HYDHA; AAL55555.1	RecName: Full=Acidic phospholipase A2 57; Short=svPLA2; AltName: Full=Phosphatidylcholine 2-acylhydrolase; Flags: Precursor; phospholipase A2 [Hydrophis hardwickii]			0	99	MTLDYMDYGCYCGTGGSGTPVDELDR	Carbamidomethyl(C)@10; Carbamidomethyl(C)@12		0.021563	2932.19	978.403	2932.17	978.396	3	13	1.1.1.2916.3	47.4034	16835	47.3848
1	15.1	15.1	76.97	66.45	57.24	sp|Q8UW31.1|PA2A5_HYDHA; AAL55555.1	RecName: Full=Acidic phospholipase A2 57; Short=svPLA2; AltName: Full=Phosphatidylcholine 2-acylhydrolase; Flags: Precursor; phospholipase A2 [Hydrophis hardwickii]			0	99	MTLDYMDYGCYCGTGGSGTPVDELDR	Carbamidomethyl(C)@10; Carbamidomethyl(C)@12		0.00160475	2932.17	978.396	2932.17	978.396	3	10	1.1.1.2783.11	42.1374	141744	41.7085
1	15.1	15.1	76.97	66.45	57.24	sp|Q8UW31.1|PA2A5_HYDHA; AAL55555.1	RecName: Full=Acidic phospholipase A2 57; Short=svPLA2; AltName: Full=Phosphatidylcholine 2-acylhydrolase; Flags: Precursor; phospholipase A2 [Hydrophis hardwickii]			0	99	MTLDYMDYGCYCGTGGSGTPVDELDR	Carbamidomethyl(C)@10; Carbamidomethyl(C)@12		-0.0207339	2932.15	978.389	2932.17	978.396	3	11	1.1.1.2868.10	45.5056	14824	45.4785
1	15.1	15.1	76.97	66.45	57.24	sp|Q8UW31.1|PA2A5_HYDHA; AAL55555.1	RecName: Full=Acidic phospholipase A2 57; Short=svPLA2; AltName: Full=Phosphatidylcholine 2-acylhydrolase; Flags: Precursor; phospholipase A2 [Hydrophis hardwickii]			0	99	MTLDYMDYGCYCGTGGSGTPVDELDR	Carbamidomethyl(C)@10; Carbamidomethyl(C)@12		1.99908	2934.17	979.062	2932.17	978.396	3	14	1.1.1.2890.9	46.3803	8745	46.4351
1	15.1	15.1	76.97	66.45	57.24	sp|Q8UW31.1|PA2A5_HYDHA; AAL55555.1	RecName: Full=Acidic phospholipase A2 57; Short=svPLA2; AltName: Full=Phosphatidylcholine 2-acylhydrolase; Flags: Precursor; phospholipase A2 [Hydrophis hardwickii]			0	99	MTLDYMDYGCYCGTGGSGTPVDELDR	Carbamidomethyl(C)@10; Carbamidomethyl(C)@12		0.986335	2933.15	978.725	2932.17	978.396	3	11	1.1.1.2935.10	48.1621	33907	48.2146
1	15.1	15.1	76.97	66.45	57.24	sp|Q8UW31.1|PA2A5_HYDHA; AAL55555.1	RecName: Full=Acidic phospholipase A2 57; Short=svPLA2; AltName: Full=Phosphatidylcholine 2-acylhydrolase; Flags: Precursor; phospholipase A2 [Hydrophis hardwickii]			0	99	MTLDYMDYGCYCGTGGSGTPVDELDR	Carbamidomethyl(C)@10; Carbamidomethyl(C)@12		-0.00590249	2932.16	978.394	2932.17	978.396	3	11	1.1.1.2951.8	48.7947	22773	48.7724
1	15.1	15.1	76.97	66.45	57.24	sp|Q8UW31.1|PA2A5_HYDHA; AAL55555.1	RecName: Full=Acidic phospholipase A2 57; Short=svPLA2; AltName: Full=Phosphatidylcholine 2-acylhydrolase; Flags: Precursor; phospholipase A2 [Hydrophis hardwickii]			0	99	MTLDYMDYGCYCGTGGSGTPVDELDR	Carbamidomethyl(C)@10; Carbamidomethyl(C)@12		1.00996	2933.18	978.733	2932.17	978.396	3	12	1.1.1.2967.10	49.438	28508	49.411
1	15.1	15.1	76.97	66.45	57.24	sp|Q8UW31.1|PA2A5_HYDHA; AAL55555.1	RecName: Full=Acidic phospholipase A2 57; Short=svPLA2; AltName: Full=Phosphatidylcholine 2-acylhydrolase; Flags: Precursor; phospholipase A2 [Hydrophis hardwickii]			0	99	MTLDYMDYGCYCGTGGSGTPVDELDR	Carbamidomethyl(C)@10; Carbamidomethyl(C)@12		1.97802	2934.14	979.055	2932.17	978.396	3	15	1.1.1.2996.10	50.591	16279	50.5638
1	15.1	15.1	76.97	66.45	57.24	sp|Q8UW31.1|PA2A5_HYDHA; AAL55555.1	RecName: Full=Acidic phospholipase A2 57; Short=svPLA2; AltName: Full=Phosphatidylcholine 2-acylhydrolase; Flags: Precursor; phospholipase A2 [Hydrophis hardwickii]			0	99	MTLDYMDYGCYCGTGGSGTPVDELDR	Carbamidomethyl(C)@10; Carbamidomethyl(C)@12		-0.0159732	2932.15	978.391	2932.17	978.396	3	11	1.1.1.2998.10	50.6705	25599	50.6434
1	15.1	15.1	76.97	66.45	57.24	sp|Q8UW31.1|PA2A5_HYDHA; AAL55555.1	RecName: Full=Acidic phospholipase A2 57; Short=svPLA2; AltName: Full=Phosphatidylcholine 2-acylhydrolase; Flags: Precursor; phospholipase A2 [Hydrophis hardwickii]			0	99	MTLDYMDYGCYCGTGGSGTPVDELDR	Carbamidomethyl(C)@10; Carbamidomethyl(C)@12		-0.00828284	2932.16	978.393	2932.17	978.396	3	10	1.1.1.3056.10	52.9811	22203	52.9143
1	15.1	15.1	76.97	66.45	57.24	sp|Q8UW31.1|PA2A5_HYDHA; AAL55555.1	RecName: Full=Acidic phospholipase A2 57; Short=svPLA2; AltName: Full=Phosphatidylcholine 2-acylhydrolase; Flags: Precursor; phospholipase A2 [Hydrophis hardwickii]			0	99	MTLDYMDYGCYCGTGGSGTPVDELDR	Carbamidomethyl(C)@10; Carbamidomethyl(C)@12		-0.0322694	2932.13	978.385	2932.17	978.396	3	11	1.1.1.2945.10	48.5603	30125	48.573
1	15.1	15.1	76.97	66.45	57.24	sp|Q8UW31.1|PA2A5_HYDHA; AAL55555.1	RecName: Full=Acidic phospholipase A2 57; Short=svPLA2; AltName: Full=Phosphatidylcholine 2-acylhydrolase; Flags: Precursor; phospholipase A2 [Hydrophis hardwickii]			0	99	MTLDYMDYGCYCGTGGSGTPVDELDR	Carbamidomethyl(C)@10; Carbamidomethyl(C)@12		-0.0145084	2932.15	978.391	2932.17	978.396	3	9	1.1.1.3046.10	52.5831	22110	52.5561
1	15.1	15.1	76.97	66.45	57.24	sp|Q8UW31.1|PA2A5_HYDHA; AAL55555.1	RecName: Full=Acidic phospholipase A2 57; Short=svPLA2; AltName: Full=Phosphatidylcholine 2-acylhydrolase; Flags: Precursor; phospholipase A2 [Hydrophis hardwickii]			0	98.25	MTLDYMDYGCYCGTGGSGTPVDELDR	Carbamidomethyl(C)@10; Carbamidomethyl(C)@12		-0.00315594	2932.16	978.395	2932.17	978.396	3	12	1.1.1.2811.11	43.2448	232187	42.8195
1	15.1	15.1	76.97	66.45	57.24	sp|Q8UW31.1|PA2A5_HYDHA; AAL55555.1	RecName: Full=Acidic phospholipase A2 57; Short=svPLA2; AltName: Full=Phosphatidylcholine 2-acylhydrolase; Flags: Precursor; phospholipase A2 [Hydrophis hardwickii]			0	98.25	MTLDYMDYGCYCGTGGSGTPVDELDR	Carbamidomethyl(C)@10; Carbamidomethyl(C)@12		0.992011	2933.16	978.727	2932.17	978.396	3	12	1.1.1.2827.9	43.8756	21098	43.8114
1	15.1	15.1	76.97	66.45	57.24	sp|Q8UW31.1|PA2A5_HYDHA; AAL55555.1	RecName: Full=Acidic phospholipase A2 57; Short=svPLA2; AltName: Full=Phosphatidylcholine 2-acylhydrolase; Flags: Precursor; phospholipase A2 [Hydrophis hardwickii]			0	98.25	MTLDYMDYGCYCGTGGSGTPVDELDR	Carbamidomethyl(C)@10; Carbamidomethyl(C)@12		-0.0408752	2932.13	978.382	2932.17	978.396	3	10	1.1.1.2923.11	47.6889	20870	47.6991
1	15.1	15.1	76.97	66.45	57.24	sp|Q8UW31.1|PA2A5_HYDHA; AAL55555.1	RecName: Full=Acidic phospholipase A2 57; Short=svPLA2; AltName: Full=Phosphatidylcholine 2-acylhydrolase; Flags: Precursor; phospholipase A2 [Hydrophis hardwickii]			0	98.25	MTLDYMDYGCYCGTGGSGTPVDELDR	Carbamidomethyl(C)@10; Carbamidomethyl(C)@12		-4.31843e-05	2932.17	978.396	2932.17	978.396	3	10	1.1.1.2965.10	49.3582	36642	49.2911
1	15.1	15.1	76.97	66.45	57.24	sp|Q8UW31.1|PA2A5_HYDHA; AAL55555.1	RecName: Full=Acidic phospholipase A2 57; Short=svPLA2; AltName: Full=Phosphatidylcholine 2-acylhydrolase; Flags: Precursor; phospholipase A2 [Hydrophis hardwickii]			0	98.25	MTLDYMDYGCYCGTGGSGTPVDELDR	Carbamidomethyl(C)@10; Carbamidomethyl(C)@12		0.00709785	2932.17	978.398	2932.17	978.396	3	10	1.1.1.2977.10	49.8358	9715	49.8486
1	15.1	15.1	76.97	66.45	57.24	sp|Q8UW31.1|PA2A5_HYDHA; AAL55555.1	RecName: Full=Acidic phospholipase A2 57; Short=svPLA2; AltName: Full=Phosphatidylcholine 2-acylhydrolase; Flags: Precursor; phospholipase A2 [Hydrophis hardwickii]			0	98.25	MTLDYMDYGCYCGTGGSGTPVDELDR	Carbamidomethyl(C)@10; Carbamidomethyl(C)@12		-0.00187422	2932.16	978.395	2932.17	978.396	3	10	1.1.1.3003.9	50.8672	26306	50.8428
1	15.1	15.1	76.97	66.45	57.24	sp|Q8UW31.1|PA2A5_HYDHA; AAL55555.1	RecName: Full=Acidic phospholipase A2 57; Short=svPLA2; AltName: Full=Phosphatidylcholine 2-acylhydrolase; Flags: Precursor; phospholipase A2 [Hydrophis hardwickii]			0	98.25	MTLDYMDYGCYCGTGGSGTPVDELDR	Carbamidomethyl(C)@10; Carbamidomethyl(C)@12		0.0131403	2932.18	978.4	2932.17	978.396	3	9	1.1.1.3037.11	52.2273	11988	52.2376
1	15.1	15.1	76.97	66.45	57.24	sp|Q8UW31.1|PA2A5_HYDHA; AAL55555.1	RecName: Full=Acidic phospholipase A2 57; Short=svPLA2; AltName: Full=Phosphatidylcholine 2-acylhydrolase; Flags: Precursor; phospholipase A2 [Hydrophis hardwickii]			0	98.25	MTLDYMDYGCYCGTGGSGTPVDELDR	Carbamidomethyl(C)@10; Carbamidomethyl(C)@12		-0.0364808	2932.13	978.384	2932.17	978.396	3	11	1.1.1.3077.7	53.8077	11635	53.828
1	15.1	15.1	76.97	66.45	57.24	sp|Q8UW31.1|PA2A5_HYDHA; AAL55555.1	RecName: Full=Acidic phospholipase A2 57; Short=svPLA2; AltName: Full=Phosphatidylcholine 2-acylhydrolase; Flags: Precursor; phospholipase A2 [Hydrophis hardwickii]			0	98.25	MTLDYMDYGCYCGTGGSGTPVDELDR	Carbamidomethyl(C)@10; Carbamidomethyl(C)@12		-0.0276918	2932.14	978.387	2932.17	978.396	3	8	1.1.1.3084.5	54.0778	21475	54.182
1	15.1	15.1	76.97	66.45	57.24	sp|Q8UW31.1|PA2A5_HYDHA; AAL55555.1	RecName: Full=Acidic phospholipase A2 57; Short=svPLA2; AltName: Full=Phosphatidylcholine 2-acylhydrolase; Flags: Precursor; phospholipase A2 [Hydrophis hardwickii]			0	97.65	MTLDYMDYGCYCGTGGSGTPVDELDR	Carbamidomethyl(C)@10; Carbamidomethyl(C)@12		0.00892888	2932.18	978.399	2932.17	978.396	3	9	1.1.1.2993.8	50.4665	26605	50.2857
1	15.1	15.1	76.97	66.45	57.24	sp|Q8UW31.1|PA2A5_HYDHA; AAL55555.1	RecName: Full=Acidic phospholipase A2 57; Short=svPLA2; AltName: Full=Phosphatidylcholine 2-acylhydrolase; Flags: Precursor; phospholipase A2 [Hydrophis hardwickii]			0	96.87	MTLDYMDYGCYCGTGGSGTPVDELDR	Carbamidomethyl(C)@10; Carbamidomethyl(C)@12		-0.0234804	2932.14	978.388	2932.17	978.396	3	9	1.1.1.2946.8	48.5953	6031	48.6527
1	15.1	15.1	76.97	66.45	57.24	sp|Q8UW31.1|PA2A5_HYDHA; AAL55555.1	RecName: Full=Acidic phospholipase A2 57; Short=svPLA2; AltName: Full=Phosphatidylcholine 2-acylhydrolase; Flags: Precursor; phospholipase A2 [Hydrophis hardwickii]			0	96.87	MTLDYMDYGCYCGTGGSGTPVDELDR	Carbamidomethyl(C)@10; Carbamidomethyl(C)@12		-0.0115787	2932.15	978.392	2932.17	978.396	3	9	1.1.1.3062.10	53.2196	10506	53.1927
1	15.1	15.1	76.97	66.45	57.24	sp|Q8UW31.1|PA2A5_HYDHA; AAL55555.1	RecName: Full=Acidic phospholipase A2 57; Short=svPLA2; AltName: Full=Phosphatidylcholine 2-acylhydrolase; Flags: Precursor; phospholipase A2 [Hydrophis hardwickii]			0	95.82	MTLDYMDYGCYCGTGGSGTPVDELDR	Carbamidomethyl(C)@10; Carbamidomethyl(C)@12		1.0235	2933.19	978.737	2932.17	978.396	3	10	1.1.1.3014.8	51.3034	9742	51.361
1	15.1	15.1	76.97	66.45	57.24	sp|Q8UW31.1|PA2A5_HYDHA; AAL55555.1	RecName: Full=Acidic phospholipase A2 57; Short=svPLA2; AltName: Full=Phosphatidylcholine 2-acylhydrolase; Flags: Precursor; phospholipase A2 [Hydrophis hardwickii]			0	95.36	MTLDYMDYGCYCGTGGSGTPVDELDR	Carbamidomethyl(C)@10; Carbamidomethyl(C)@12		0.0101236	2932.18	978.399	2932.17	978.396	3	8	1.1.1.3093.10	54.447	11033	54.38
1	15.1	15.1	76.97	66.45	57.24	sp|Q8UW31.1|PA2A5_HYDHA; AAL55555.1	RecName: Full=Acidic phospholipase A2 57; Short=svPLA2; AltName: Full=Phosphatidylcholine 2-acylhydrolase; Flags: Precursor; phospholipase A2 [Hydrophis hardwickii]			0	95.36	MTLDYMDYGCYCGTGGSGTPVDELDR	Carbamidomethyl(C)@10; Carbamidomethyl(C)@12		0.0207436	2932.19	978.403	2932.17	978.396	3	7	1.1.1.3139.10	56.2761	11639	56.3684
1	15.1	15.1	76.97	66.45	57.24	sp|Q8UW31.1|PA2A5_HYDHA; AAL55555.1	RecName: Full=Acidic phospholipase A2 57; Short=svPLA2; AltName: Full=Phosphatidylcholine 2-acylhydrolase; Flags: Precursor; phospholipase A2 [Hydrophis hardwickii]			0	95.36	MTLDYMDYGCYCGTGGSGTPVDELDR	Carbamidomethyl(C)@10; Carbamidomethyl(C)@12		-0.00928548	2932.16	978.393	2932.17	978.396	3	7	1.1.1.3155.12	56.9186	20732	56.8465
1	15.1	15.1	76.97	66.45	57.24	sp|Q8UW31.1|PA2A5_HYDHA; AAL55555.1	RecName: Full=Acidic phospholipase A2 57; Short=svPLA2; AltName: Full=Phosphatidylcholine 2-acylhydrolase; Flags: Precursor; phospholipase A2 [Hydrophis hardwickii]			0	95.36	MTLDYMDYGCYCGTGGSGTPVDELDR	Carbamidomethyl(C)@10; Carbamidomethyl(C)@12		0.0077432	2932.17	978.399	2932.17	978.396	3	7	1.1.1.3252.12	60.7753	13864	60.7433
1	15.1	15.1	76.97	66.45	57.24	sp|Q8UW31.1|PA2A5_HYDHA; AAL55555.1	RecName: Full=Acidic phospholipase A2 57; Short=svPLA2; AltName: Full=Phosphatidylcholine 2-acylhydrolase; Flags: Precursor; phospholipase A2 [Hydrophis hardwickii]			0	95.36	MTLDYMDYGCYCGTGGSGTPVDELDR	Carbamidomethyl(C)@10; Carbamidomethyl(C)@12		0.00591216	2932.17	978.398	2932.17	978.396	3	8	1.1.1.3312.10	63.165	17348	63.1702
1	15.1	15.1	76.97	66.45	57.24	sp|Q8UW31.1|PA2A5_HYDHA; AAL55555.1	RecName: Full=Acidic phospholipase A2 57; Short=svPLA2; AltName: Full=Phosphatidylcholine 2-acylhydrolase; Flags: Precursor; phospholipase A2 [Hydrophis hardwickii]			0	95.36	MTLDYMDYGCYCGTGGSGTPVDELDR	Carbamidomethyl(C)@10; Carbamidomethyl(C)@12		-0.0153279	2932.15	978.391	2932.17	978.396	3	8	1.1.1.3408.7	66.9739	7075	66.9891
1	15.1	15.1	76.97	66.45	57.24	sp|Q8UW31.1|PA2A5_HYDHA; AAL55555.1	RecName: Full=Acidic phospholipase A2 57; Short=svPLA2; AltName: Full=Phosphatidylcholine 2-acylhydrolase; Flags: Precursor; phospholipase A2 [Hydrophis hardwickii]			0	95.36	MTLDYMDYGCYCGTGGSGTPVDELDR	Carbamidomethyl(C)@10; Carbamidomethyl(C)@12		1.0031	2933.17	978.73	2932.17	978.396	3	8	1.1.1.3427.7	67.7235	6217	67.7838
1	15.1	15.1	76.97	66.45	57.24	sp|Q8UW31.1|PA2A5_HYDHA; AAL55555.1	RecName: Full=Acidic phospholipase A2 57; Short=svPLA2; AltName: Full=Phosphatidylcholine 2-acylhydrolase; Flags: Precursor; phospholipase A2 [Hydrophis hardwickii]			0	95.36	MTLDYMDYGCYCGTGGSGTPVDELDR	Carbamidomethyl(C)@10; Carbamidomethyl(C)@12		-0.00452477	2932.16	978.394	2932.17	978.396	3	8	1.1.1.3494.10	70.3975	15201	70.3707
1	15.1	15.1	76.97	66.45	57.24	sp|Q8UW31.1|PA2A5_HYDHA; AAL55555.1	RecName: Full=Acidic phospholipase A2 57; Short=svPLA2; AltName: Full=Phosphatidylcholine 2-acylhydrolase; Flags: Precursor; phospholipase A2 [Hydrophis hardwickii]			0	95.36	MTLDYMDYGCYCGTGGSGTPVDELDR	Carbamidomethyl(C)@10; Carbamidomethyl(C)@12		0.0156167	2932.18	978.401	2932.17	978.396	3	7	1.1.1.3563.6	73.1361	8362	73.1064
1	15.1	15.1	76.97	66.45	57.24	sp|Q8UW31.1|PA2A5_HYDHA; AAL55555.1	RecName: Full=Acidic phospholipase A2 57; Short=svPLA2; AltName: Full=Phosphatidylcholine 2-acylhydrolase; Flags: Precursor; phospholipase A2 [Hydrophis hardwickii]			0	95.36	MTLDYMDYGCYCGTGGSGTPVDELDR	Carbamidomethyl(C)@10; Carbamidomethyl(C)@12		-0.0272297	2932.14	978.387	2932.17	978.396	3	9	1.1.1.3644.4	76.3682	4312	76.2552
1	15.1	15.1	76.97	66.45	57.24	sp|Q8UW31.1|PA2A5_HYDHA; AAL55555.1	RecName: Full=Acidic phospholipase A2 57; Short=svPLA2; AltName: Full=Phosphatidylcholine 2-acylhydrolase; Flags: Precursor; phospholipase A2 [Hydrophis hardwickii]			0	94.45	MTLDYMDYGCYCGTGGSGTPVDELDR	Carbamidomethyl(C)@10; Carbamidomethyl(C)@12		-0.00590249	2932.16	978.394	2932.17	978.396	3	9	1.1.1.2872.10	45.6653	14709	45.5984
1	15.1	15.1	76.97	66.45	57.24	sp|Q8UW31.1|PA2A5_HYDHA; AAL55555.1	RecName: Full=Acidic phospholipase A2 57; Short=svPLA2; AltName: Full=Phosphatidylcholine 2-acylhydrolase; Flags: Precursor; phospholipase A2 [Hydrophis hardwickii]			0	94.45	MTLDYMDYGCYCGTGGSGTPVDELDR	Carbamidomethyl(C)@10; Carbamidomethyl(C)@12		0.0113092	2932.18	978.4	2932.17	978.396	3	9	1.1.1.2891.11	46.4248	32167	46.3955
1	15.1	15.1	76.97	66.45	57.24	sp|Q8UW31.1|PA2A5_HYDHA; AAL55555.1	RecName: Full=Acidic phospholipase A2 57; Short=svPLA2; AltName: Full=Phosphatidylcholine 2-acylhydrolase; Flags: Precursor; phospholipase A2 [Hydrophis hardwickii]			0	94.45	MTLDYMDYGCYCGTGGSGTPVDELDR	Carbamidomethyl(C)@10; Carbamidomethyl(C)@12		0.970954	2933.14	978.72	2932.17	978.396	3	12	1.1.1.2920.10	47.568	5091	47.5807
1	15.1	15.1	76.97	66.45	57.24	sp|Q8UW31.1|PA2A5_HYDHA; AAL55555.1	RecName: Full=Acidic phospholipase A2 57; Short=svPLA2; AltName: Full=Phosphatidylcholine 2-acylhydrolase; Flags: Precursor; phospholipase A2 [Hydrophis hardwickii]			0	94.45	MTLDYMDYGCYCGTGGSGTPVDELDR	Carbamidomethyl(C)@10; Carbamidomethyl(C)@12		0.00526681	2932.17	978.398	2932.17	978.396	3	9	1.1.1.2937.10	48.2417	30821	48.2544
1	15.1	15.1	76.97	66.45	57.24	sp|Q8UW31.1|PA2A5_HYDHA; AAL55555.1	RecName: Full=Acidic phospholipase A2 57; Short=svPLA2; AltName: Full=Phosphatidylcholine 2-acylhydrolase; Flags: Precursor; phospholipase A2 [Hydrophis hardwickii]			0	94.45	MTLDYMDYGCYCGTGGSGTPVDELDR	Carbamidomethyl(C)@10; Carbamidomethyl(C)@12		-0.026227	2932.14	978.387	2932.17	978.396	3	9	1.1.1.3073.11	53.6597	18004	53.5509
1	15.1	15.1	76.97	66.45	57.24	sp|Q8UW31.1|PA2A5_HYDHA; AAL55555.1	RecName: Full=Acidic phospholipase A2 57; Short=svPLA2; AltName: Full=Phosphatidylcholine 2-acylhydrolase; Flags: Precursor; phospholipase A2 [Hydrophis hardwickii]			0	92.67	MTLDYMDYGCYCGTGGSGTPVDELDR	Carbamidomethyl(C)@10; Carbamidomethyl(C)@12		2.00054	2934.17	979.063	2932.17	978.396	3	11	1.1.1.3058.11	53.0632	11491	53.0337
1	15.1	15.1	76.97	66.45	57.24	sp|Q8UW31.1|PA2A5_HYDHA; AAL55555.1	RecName: Full=Acidic phospholipase A2 57; Short=svPLA2; AltName: Full=Phosphatidylcholine 2-acylhydrolase; Flags: Precursor; phospholipase A2 [Hydrophis hardwickii]			0	90.36	MTLDYMDYGCYCGTGGSGTPVDELDR	Carbamidomethyl(C)@10; Carbamidomethyl(C)@12		0.00947819	2932.18	978.399	2932.17	978.396	3	7	1.1.1.2879.10	45.9451	31751	45.8778
1	15.1	15.1	76.97	66.45	57.24	sp|Q8UW31.1|PA2A5_HYDHA; AAL55555.1	RecName: Full=Acidic phospholipase A2 57; Short=svPLA2; AltName: Full=Phosphatidylcholine 2-acylhydrolase; Flags: Precursor; phospholipase A2 [Hydrophis hardwickii]			0	90.36	MTLDYMDYGCYCGTGGSGTPVDELDR	Carbamidomethyl(C)@10; Carbamidomethyl(C)@12		0.00947819	2932.18	978.399	2932.17	978.396	3	8	1.1.1.2880.11	45.9874	31788	45.9178
1	15.1	15.1	76.97	66.45	57.24	sp|Q8UW31.1|PA2A5_HYDHA; AAL55555.1	RecName: Full=Acidic phospholipase A2 57; Short=svPLA2; AltName: Full=Phosphatidylcholine 2-acylhydrolase; Flags: Precursor; phospholipase A2 [Hydrophis hardwickii]			0	90.36	MTLDYMDYGCYCGTGGSGTPVDELDR	Carbamidomethyl(C)@10; Carbamidomethyl(C)@12		-0.000409391	2932.17	978.396	2932.17	978.396	3	8	1.1.1.2905.10	46.9797	22793	46.9528
1	15.1	15.1	76.97	66.45	57.24	sp|Q8UW31.1|PA2A5_HYDHA; AAL55555.1	RecName: Full=Acidic phospholipase A2 57; Short=svPLA2; AltName: Full=Phosphatidylcholine 2-acylhydrolase; Flags: Precursor; phospholipase A2 [Hydrophis hardwickii]			0	90.36	MTLDYMDYGCYCGTGGSGTPVDELDR	Carbamidomethyl(C)@10; Carbamidomethyl(C)@12		0.0169854	2932.18	978.402	2932.17	978.396	3	8	1.1.1.3016.11	51.3908	5006	51.361
1	15.1	15.1	76.97	66.45	57.24	sp|Q8UW31.1|PA2A5_HYDHA; AAL55555.1	RecName: Full=Acidic phospholipase A2 57; Short=svPLA2; AltName: Full=Phosphatidylcholine 2-acylhydrolase; Flags: Precursor; phospholipase A2 [Hydrophis hardwickii]			0	90.36	MTLDYMDYGCYCGTGGSGTPVDELDR	Carbamidomethyl(C)@10; Carbamidomethyl(C)@12		0.0100275	2932.18	978.399	2932.17	978.396	3	8	1.1.1.3025.9	51.7443	28624	51.7994
1	15.1	15.1	76.97	66.45	57.24	sp|Q8UW31.1|PA2A5_HYDHA; AAL55555.1	RecName: Full=Acidic phospholipase A2 57; Short=svPLA2; AltName: Full=Phosphatidylcholine 2-acylhydrolase; Flags: Precursor; phospholipase A2 [Hydrophis hardwickii]			0	90.36	MTLDYMDYGCYCGTGGSGTPVDELDR	Carbamidomethyl(C)@10; Carbamidomethyl(C)@12		-0.0505797	2932.12	978.379	2932.17	978.396	3	9	1.1.1.3050.11	52.7448	22001	52.7154
1	15.1	15.1	76.97	66.45	57.24	sp|Q8UW31.1|PA2A5_HYDHA; AAL55555.1	RecName: Full=Acidic phospholipase A2 57; Short=svPLA2; AltName: Full=Phosphatidylcholine 2-acylhydrolase; Flags: Precursor; phospholipase A2 [Hydrophis hardwickii]			0	90.36	MTLDYMDYGCYCGTGGSGTPVDELDR	Carbamidomethyl(C)@10; Carbamidomethyl(C)@12		-0.0505797	2932.12	978.379	2932.17	978.396	3	10	1.1.1.3051.10	52.7822	22001	52.7154
1	15.1	15.1	76.97	66.45	57.24	sp|Q8UW31.1|PA2A5_HYDHA; AAL55555.1	RecName: Full=Acidic phospholipase A2 57; Short=svPLA2; AltName: Full=Phosphatidylcholine 2-acylhydrolase; Flags: Precursor; phospholipase A2 [Hydrophis hardwickii]			0	90.36	MTLDYMDYGCYCGTGGSGTPVDELDR	Carbamidomethyl(C)@10; Carbamidomethyl(C)@12		-0.00187422	2932.16	978.395	2932.17	978.396	3	8	1.1.1.3067.11	53.4213	13846	53.4315
1	15.1	15.1	76.97	66.45	57.24	sp|Q8UW31.1|PA2A5_HYDHA; AAL55555.1	RecName: Full=Acidic phospholipase A2 57; Short=svPLA2; AltName: Full=Phosphatidylcholine 2-acylhydrolase; Flags: Precursor; phospholipase A2 [Hydrophis hardwickii]			0	83.72	MTLDYMDYGCYCGTGGSGTPVDELDR	Carbamidomethyl(C)@10; Carbamidomethyl(C)@12		1.00574	2933.17	978.731	2932.17	978.396	3	9	1.1.1.2994.10	50.5114	25824	50.5242
1	15.1	15.1	76.97	66.45	57.24	sp|Q8UW31.1|PA2A5_HYDHA; AAL55555.1	RecName: Full=Acidic phospholipase A2 57; Short=svPLA2; AltName: Full=Phosphatidylcholine 2-acylhydrolase; Flags: Precursor; phospholipase A2 [Hydrophis hardwickii]			0	83.72	MTLDYMDYGCYCGTGGSGTPVDELDR	Carbamidomethyl(C)@10; Carbamidomethyl(C)@12		0.0182672	2932.18	978.402	2932.17	978.396	3	9	1.1.1.3079.8	53.8889	11527	53.9066
1	15.1	15.1	76.97	66.45	57.24	sp|Q8UW31.1|PA2A5_HYDHA; AAL55555.1	RecName: Full=Acidic phospholipase A2 57; Short=svPLA2; AltName: Full=Phosphatidylcholine 2-acylhydrolase; Flags: Precursor; phospholipase A2 [Hydrophis hardwickii]			0	73.74	MTLDYMDYGCYCGTGGSGTPVDELDR	Carbamidomethyl(C)@10; Carbamidomethyl(C)@12		3.01128	2935.18	979.4	2932.17	978.396	3	14	1.1.1.2799.7	42.7598	245485	42.6226
1	15.1	15.1	76.97	66.45	57.24	sp|Q8UW31.1|PA2A5_HYDHA; AAL55555.1	RecName: Full=Acidic phospholipase A2 57; Short=svPLA2; AltName: Full=Phosphatidylcholine 2-acylhydrolase; Flags: Precursor; phospholipase A2 [Hydrophis hardwickii]			0	70.37	MTLDYMDYGCYCGTGGSGTPVDELDR	Carbamidomethyl(C)@10; Carbamidomethyl(C)@12		0.00902493	2932.18	978.399	2932.17	978.396	3	7	1.1.1.3164.9	57.2694	15319	57.2449
1	15.1	15.1	76.97	66.45	57.24	sp|Q8UW31.1|PA2A5_HYDHA; AAL55555.1	RecName: Full=Acidic phospholipase A2 57; Short=svPLA2; AltName: Full=Phosphatidylcholine 2-acylhydrolase; Flags: Precursor; phospholipase A2 [Hydrophis hardwickii]			0	70.37	MTLDYMDYGCYCGTGGSGTPVDELDR	Carbamidomethyl(C)@10; Carbamidomethyl(C)@12		0.0143349	2932.18	978.401	2932.17	978.396	3	6	1.1.1.3179.6	57.8577	9421	57.8409
1	15.1	15.1	76.97	66.45	57.24	sp|Q8UW31.1|PA2A5_HYDHA; AAL55555.1	RecName: Full=Acidic phospholipase A2 57; Short=svPLA2; AltName: Full=Phosphatidylcholine 2-acylhydrolase; Flags: Precursor; phospholipase A2 [Hydrophis hardwickii]			0	70.37	MTLDYMDYGCYCGTGGSGTPVDELDR	Carbamidomethyl(C)@10; Carbamidomethyl(C)@12		2.01054	2934.18	979.066	2932.17	978.396	3	10	1.1.1.3188.11	58.2282	1671	58.1984
1	15.1	15.1	76.97	66.45	57.24	sp|Q8UW31.1|PA2A5_HYDHA; AAL55555.1	RecName: Full=Acidic phospholipase A2 57; Short=svPLA2; AltName: Full=Phosphatidylcholine 2-acylhydrolase; Flags: Precursor; phospholipase A2 [Hydrophis hardwickii]			0	70.37	MTLDYMDYGCYCGTGGSGTPVDELDR	Carbamidomethyl(C)@10; Carbamidomethyl(C)@12		0.00682768	2932.17	978.398	2932.17	978.396	3	6	1.1.1.3215.4	59.2842	10322	59.2324
1	15.1	15.1	76.97	66.45	57.24	sp|Q8UW31.1|PA2A5_HYDHA; AAL55555.1	RecName: Full=Acidic phospholipase A2 57; Short=svPLA2; AltName: Full=Phosphatidylcholine 2-acylhydrolase; Flags: Precursor; phospholipase A2 [Hydrophis hardwickii]			0	70.37	MTLDYMDYGCYCGTGGSGTPVDELDR	Carbamidomethyl(C)@10; Carbamidomethyl(C)@12		0.999618	2933.17	978.729	2932.17	978.396	3	10	1.1.1.3253.9	60.8075	12107	60.9024
1	15.1	15.1	76.97	66.45	57.24	sp|Q8UW31.1|PA2A5_HYDHA; AAL55555.1	RecName: Full=Acidic phospholipase A2 57; Short=svPLA2; AltName: Full=Phosphatidylcholine 2-acylhydrolase; Flags: Precursor; phospholipase A2 [Hydrophis hardwickii]			0	70.37	MTLDYMDYGCYCGTGGSGTPVDELDR	Carbamidomethyl(C)@10; Carbamidomethyl(C)@12		0.00499664	2932.17	978.398	2932.17	978.396	3	7	1.1.1.3256.7	60.922	12541	60.9024
1	15.1	15.1	76.97	66.45	57.24	sp|Q8UW31.1|PA2A5_HYDHA; AAL55555.1	RecName: Full=Acidic phospholipase A2 57; Short=svPLA2; AltName: Full=Phosphatidylcholine 2-acylhydrolase; Flags: Precursor; phospholipase A2 [Hydrophis hardwickii]			0	70.37	MTLDYMDYGCYCGTGGSGTPVDELDR	Carbamidomethyl(C)@10; Carbamidomethyl(C)@12		-0.00159511	2932.16	978.395	2932.17	978.396	3	6	1.1.1.3457.10	68.9255	7228	68.9383
1	15.1	15.1	76.97	66.45	57.24	sp|Q8UW31.1|PA2A5_HYDHA; AAL55555.1	RecName: Full=Acidic phospholipase A2 57; Short=svPLA2; AltName: Full=Phosphatidylcholine 2-acylhydrolase; Flags: Precursor; phospholipase A2 [Hydrophis hardwickii]			0	70.37	MTLDYMDYGCYCGTGGSGTPVDELDR	Carbamidomethyl(C)@10; Carbamidomethyl(C)@12		0.0165322	2932.18	978.401	2932.17	978.396	3	6	1.1.1.3464.9	69.2017	14046	69.2568
1	15.1	15.1	76.97	66.45	57.24	sp|Q8UW31.1|PA2A5_HYDHA; AAL55555.1	RecName: Full=Acidic phospholipase A2 57; Short=svPLA2; AltName: Full=Phosphatidylcholine 2-acylhydrolase; Flags: Precursor; phospholipase A2 [Hydrophis hardwickii]			0	70.37	MTLDYMDYGCYCGTGGSGTPVDELDR	Carbamidomethyl(C)@10; Carbamidomethyl(C)@12		0.000968348	2932.17	978.396	2932.17	978.396	3	7	1.1.1.3492.11	70.3206	15184	70.291
1	15.1	15.1	76.97	66.45	57.24	sp|Q8UW31.1|PA2A5_HYDHA; AAL55555.1	RecName: Full=Acidic phospholipase A2 57; Short=svPLA2; AltName: Full=Phosphatidylcholine 2-acylhydrolase; Flags: Precursor; phospholipase A2 [Hydrophis hardwickii]			0	70.37	MTLDYMDYGCYCGTGGSGTPVDELDR	Carbamidomethyl(C)@10; Carbamidomethyl(C)@12		-0.00324305	2932.16	978.395	2932.17	978.396	3	7	1.1.1.3750.3	79.3207	863	79.2476
1	15.1	15.1	76.97	66.45	57.24	sp|Q8UW31.1|PA2A5_HYDHA; AAL55555.1	RecName: Full=Acidic phospholipase A2 57; Short=svPLA2; AltName: Full=Phosphatidylcholine 2-acylhydrolase; Flags: Precursor; phospholipase A2 [Hydrophis hardwickii]			0	67.4	MTLDYMDYGCYCGTGGSGTPVDELDR	Carbamidomethyl(C)@10; Carbamidomethyl(C)@12		-0.0403259	2932.13	978.383	2932.17	978.396	3	8	1.1.1.2873.11	45.7076	11167	45.7178
1	15.1	15.1	76.97	66.45	57.24	sp|Q8UW31.1|PA2A5_HYDHA; AAL55555.1	RecName: Full=Acidic phospholipase A2 57; Short=svPLA2; AltName: Full=Phosphatidylcholine 2-acylhydrolase; Flags: Precursor; phospholipase A2 [Hydrophis hardwickii]			0	67.4	MTLDYMDYGCYCGTGGSGTPVDELDR	Carbamidomethyl(C)@10; Carbamidomethyl(C)@12		0.00343578	2932.17	978.397	2932.17	978.396	3	8	1.1.1.3009.10	51.1088	12670	51.1615
1	15.1	15.1	76.97	66.45	57.24	sp|Q8UW31.1|PA2A5_HYDHA; AAL55555.1	RecName: Full=Acidic phospholipase A2 57; Short=svPLA2; AltName: Full=Phosphatidylcholine 2-acylhydrolase; Flags: Precursor; phospholipase A2 [Hydrophis hardwickii]			0	60.27	MTLDYMDYGCYCGTGGSGTPVDELDR	Carbamidomethyl(C)@10; Carbamidomethyl(C)@12		0.00911199	2932.18	978.399	2932.17	978.396	3	8	1.1.1.2910.6	47.1733	17849	47.1493
1	15.1	15.1	76.97	66.45	57.24	sp|Q8UW31.1|PA2A5_HYDHA; AAL55555.1	RecName: Full=Acidic phospholipase A2 57; Short=svPLA2; AltName: Full=Phosphatidylcholine 2-acylhydrolase; Flags: Precursor; phospholipase A2 [Hydrophis hardwickii]			0	52.57	MTLDYMDYGCYCGTGGSGTPVDELDR	Carbamidomethyl(C)@10; Carbamidomethyl(C)@12		-0.0267763	2932.14	978.387	2932.17	978.396	3	7	1.1.1.3083.7	54.0432	21339	54.182
1	15.1	15.1	76.97	66.45	57.24	sp|Q8UW31.1|PA2A5_HYDHA; AAL55555.1	RecName: Full=Acidic phospholipase A2 57; Short=svPLA2; AltName: Full=Phosphatidylcholine 2-acylhydrolase; Flags: Precursor; phospholipase A2 [Hydrophis hardwickii]			0	48.88	MTLDYMDYGCYCGTGGSGTPVDELDR	Carbamidomethyl(C)@10; Carbamidomethyl(C)@12		0.00920803	2932.18	978.399	2932.17	978.396	3	6	1.1.1.3126.11	55.7612	24741	55.7316
1	15.1	15.1	76.97	66.45	57.24	sp|Q8UW31.1|PA2A5_HYDHA; AAL55555.1	RecName: Full=Acidic phospholipase A2 57; Short=svPLA2; AltName: Full=Phosphatidylcholine 2-acylhydrolase; Flags: Precursor; phospholipase A2 [Hydrophis hardwickii]			0	48.88	MTLDYMDYGCYCGTGGSGTPVDELDR	Carbamidomethyl(C)@10; Carbamidomethyl(C)@12		0.00664457	2932.17	978.398	2932.17	978.396	3	6	1.1.1.3136.10	56.1567	24244	56.1297
1	15.1	15.1	76.97	66.45	57.24	sp|Q8UW31.1|PA2A5_HYDHA; AAL55555.1	RecName: Full=Acidic phospholipase A2 57; Short=svPLA2; AltName: Full=Phosphatidylcholine 2-acylhydrolase; Flags: Precursor; phospholipase A2 [Hydrophis hardwickii]			0	48.88	MTLDYMDYGCYCGTGGSGTPVDELDR	Carbamidomethyl(C)@10; Carbamidomethyl(C)@12		0.0134194	2932.18	978.4	2932.17	978.396	3	6	1.1.1.3196.13	58.5511	16196	58.5166
1	15.1	15.1	76.97	66.45	57.24	sp|Q8UW31.1|PA2A5_HYDHA; AAL55555.1	RecName: Full=Acidic phospholipase A2 57; Short=svPLA2; AltName: Full=Phosphatidylcholine 2-acylhydrolase; Flags: Precursor; phospholipase A2 [Hydrophis hardwickii]			0	48.88	MTLDYMDYGCYCGTGGSGTPVDELDR	Carbamidomethyl(C)@10; Carbamidomethyl(C)@12		0.0123208	2932.18	978.4	2932.17	978.396	3	7	1.1.1.3225.8	59.6919	19343	59.7491
1	15.1	15.1	76.97	66.45	57.24	sp|Q8UW31.1|PA2A5_HYDHA; AAL55555.1	RecName: Full=Acidic phospholipase A2 57; Short=svPLA2; AltName: Full=Phosphatidylcholine 2-acylhydrolase; Flags: Precursor; phospholipase A2 [Hydrophis hardwickii]			0	48.88	MTLDYMDYGCYCGTGGSGTPVDELDR	Carbamidomethyl(C)@10; Carbamidomethyl(C)@12		0.0123208	2932.18	978.4	2932.17	978.396	3	7	1.1.1.3332.6	63.9504	13892	63.926
1	15.1	15.1	76.97	66.45	57.24	sp|Q8UW31.1|PA2A5_HYDHA; AAL55555.1	RecName: Full=Acidic phospholipase A2 57; Short=svPLA2; AltName: Full=Phosphatidylcholine 2-acylhydrolase; Flags: Precursor; phospholipase A2 [Hydrophis hardwickii]			0	48.88	MTLDYMDYGCYCGTGGSGTPVDELDR	Carbamidomethyl(C)@10; Carbamidomethyl(C)@12		0.00243318	2932.17	978.397	2932.17	978.396	3	6	1.1.1.3344.9	64.4269	13417	64.4422
1	15.1	15.1	76.97	66.45	57.24	sp|Q8UW31.1|PA2A5_HYDHA; AAL55555.1	RecName: Full=Acidic phospholipase A2 57; Short=svPLA2; AltName: Full=Phosphatidylcholine 2-acylhydrolase; Flags: Precursor; phospholipase A2 [Hydrophis hardwickii]			0	48.88	MTLDYMDYGCYCGTGGSGTPVDELDR	Carbamidomethyl(C)@10; Carbamidomethyl(C)@12		2.02647	2934.19	979.071	2932.17	978.396	3	10	1.1.1.3373.8	65.585	5900	65.6352
1	15.1	15.1	76.97	66.45	57.24	sp|Q8UW31.1|PA2A5_HYDHA; AAL55555.1	RecName: Full=Acidic phospholipase A2 57; Short=svPLA2; AltName: Full=Phosphatidylcholine 2-acylhydrolase; Flags: Precursor; phospholipase A2 [Hydrophis hardwickii]			0	48.88	MTLDYMDYGCYCGTGGSGTPVDELDR	Carbamidomethyl(C)@10; Carbamidomethyl(C)@12		2.00669	2934.17	979.065	2932.17	978.396	3	10	1.1.1.3379.7	65.8189	523	65.8342
1	15.1	15.1	76.97	66.45	57.24	sp|Q8UW31.1|PA2A5_HYDHA; AAL55555.1	RecName: Full=Acidic phospholipase A2 57; Short=svPLA2; AltName: Full=Phosphatidylcholine 2-acylhydrolase; Flags: Precursor; phospholipase A2 [Hydrophis hardwickii]			0	48.88	MTLDYMDYGCYCGTGGSGTPVDELDR	Carbamidomethyl(C)@10; Carbamidomethyl(C)@12		-0.0191731	2932.15	978.389	2932.17	978.396	3	6	1.1.1.3541.8	72.2653	8736	72.1578
1	15.1	15.1	76.97	66.45	57.24	sp|Q8UW31.1|PA2A5_HYDHA; AAL55555.1	RecName: Full=Acidic phospholipase A2 57; Short=svPLA2; AltName: Full=Phosphatidylcholine 2-acylhydrolase; Flags: Precursor; phospholipase A2 [Hydrophis hardwickii]			0	48.88	MTLDYMDYGCYCGTGGSGTPVDELDR	Carbamidomethyl(C)@10; Carbamidomethyl(C)@12		0.975814	2933.14	978.721	2932.17	978.396	3	10	1.1.1.3688.2	77.9364	904	77.8583
1	15.1	15.1	76.97	66.45	57.24	sp|Q8UW31.1|PA2A5_HYDHA; AAL55555.1	RecName: Full=Acidic phospholipase A2 57; Short=svPLA2; AltName: Full=Phosphatidylcholine 2-acylhydrolase; Flags: Precursor; phospholipase A2 [Hydrophis hardwickii]			0	44.58	MTLDYMDYGCYCGTGGSGTPVDELDR	Carbamidomethyl(C)@10; Carbamidomethyl(C)@12		0.00947819	2932.18	978.399	2932.17	978.396	3	8	1.1.1.2814.10	43.3616	205900	42.9381
1	15.1	15.1	76.97	66.45	57.24	sp|Q8UW31.1|PA2A5_HYDHA; AAL55555.1	RecName: Full=Acidic phospholipase A2 57; Short=svPLA2; AltName: Full=Phosphatidylcholine 2-acylhydrolase; Flags: Precursor; phospholipase A2 [Hydrophis hardwickii]			0	43.11	MTLDYMDYGCYCGTGGSGTPVDELDR	Carbamidomethyl(C)@10; Carbamidomethyl(C)@12		0.0134194	2932.18	978.4	2932.17	978.396	3	7	1.1.1.3537.7	72.1035	5702	72.1578
1	15.1	15.1	76.97	66.45	57.24	sp|Q8UW31.1|PA2A5_HYDHA; AAL55555.1	RecName: Full=Acidic phospholipase A2 57; Short=svPLA2; AltName: Full=Phosphatidylcholine 2-acylhydrolase; Flags: Precursor; phospholipase A2 [Hydrophis hardwickii]			0	43.11	MTLDYMDYGCYCGTGGSGTPVDELDR	Carbamidomethyl(C)@10; Carbamidomethyl(C)@12		-0.00873617	2932.16	978.393	2932.17	978.396	3	7	1.1.1.3667.7	77.1659	5465	77.1414
1	15.1	15.1	76.97	66.45	57.24	sp|Q8UW31.1|PA2A5_HYDHA; AAL55555.1	RecName: Full=Acidic phospholipase A2 57; Short=svPLA2; AltName: Full=Phosphatidylcholine 2-acylhydrolase; Flags: Precursor; phospholipase A2 [Hydrophis hardwickii]			0	36.64	MTLDYMDYGCYCGTGGSGTPVDELDR	Oxidation(M)@1; Carbamidomethyl(C)@10; Carbamidomethyl(C)@12		0.0232935	2948.18	983.735	2948.16	983.728	3	6	1.1.1.2702.13	38.9227	2478	39.007
1	15.1	15.1	76.97	66.45	57.24	sp|Q8UW31.1|PA2A5_HYDHA; AAL55555.1	RecName: Full=Acidic phospholipase A2 57; Short=svPLA2; AltName: Full=Phosphatidylcholine 2-acylhydrolase; Flags: Precursor; phospholipase A2 [Hydrophis hardwickii]			0	36.64	MTLDYMDYGCYCGTGGSGTPVDELDR	Carbamidomethyl(C)@10; Carbamidomethyl(C)@12		0.997957	2933.16	734.298	2932.17	734.049	4	9	1.1.1.2792.2	42.4715	4611	42.5042
1	15.1	15.1	76.97	66.45	57.24	sp|Q8UW31.1|PA2A5_HYDHA; AAL55555.1	RecName: Full=Acidic phospholipase A2 57; Short=svPLA2; AltName: Full=Phosphatidylcholine 2-acylhydrolase; Flags: Precursor; phospholipase A2 [Hydrophis hardwickii]			0	33.07	MTLDYMDYGCYCGTGGSGTPVDELDR	Carbamidomethyl(C)@10; Carbamidomethyl(C)@12		-0.00873617	2932.16	978.393	2932.17	978.396	3	6	1.1.1.3147.10	56.5949	20969	56.5677
1	15.1	15.1	76.97	66.45	57.24	sp|Q8UW31.1|PA2A5_HYDHA; AAL55555.1	RecName: Full=Acidic phospholipase A2 57; Short=svPLA2; AltName: Full=Phosphatidylcholine 2-acylhydrolase; Flags: Precursor; phospholipase A2 [Hydrophis hardwickii]			0	33.07	MTLDYMDYGCYCGTGGSGTPVDELDR	Carbamidomethyl(C)@10; Carbamidomethyl(C)@12		0.00426422	2932.17	978.397	2932.17	978.396	3	6	1.1.1.3189.9	58.2628	16321	58.3177
1	15.1	15.1	76.97	66.45	57.24	sp|Q8UW31.1|PA2A5_HYDHA; AAL55555.1	RecName: Full=Acidic phospholipase A2 57; Short=svPLA2; AltName: Full=Phosphatidylcholine 2-acylhydrolase; Flags: Precursor; phospholipase A2 [Hydrophis hardwickii]			0	33.07	MTLDYMDYGCYCGTGGSGTPVDELDR	Carbamidomethyl(C)@10; Carbamidomethyl(C)@12		-0.0200886	2932.15	978.389	2932.17	978.396	3	6	1.1.1.3388.8	66.1748	8112	66.1526
1	15.1	15.1	76.97	66.45	57.24	sp|Q8UW31.1|PA2A5_HYDHA; AAL55555.1	RecName: Full=Acidic phospholipase A2 57; Short=svPLA2; AltName: Full=Phosphatidylcholine 2-acylhydrolase; Flags: Precursor; phospholipase A2 [Hydrophis hardwickii]			0	33.07	MTLDYMDYGCYCGTGGSGTPVDELDR	Carbamidomethyl(C)@10; Carbamidomethyl(C)@12		0.00994045	2932.18	978.399	2932.17	978.396	3	7	1.1.1.3393.5	66.3715	7288	66.3518
1	15.1	15.1	76.97	66.45	57.24	sp|Q8UW31.1|PA2A5_HYDHA; AAL55555.1	RecName: Full=Acidic phospholipase A2 57; Short=svPLA2; AltName: Full=Phosphatidylcholine 2-acylhydrolase; Flags: Precursor; phospholipase A2 [Hydrophis hardwickii]			0	33.07	MTLDYMDYGCYCGTGGSGTPVDELDR	Carbamidomethyl(C)@10; Carbamidomethyl(C)@12		2.01804	2934.18	979.069	2932.17	978.396	3	8	1.1.1.3479.7	69.8036	6114	69.8535
1	15.1	15.1	76.97	66.45	57.24	sp|Q8UW31.1|PA2A5_HYDHA; AAL55555.1	RecName: Full=Acidic phospholipase A2 57; Short=svPLA2; AltName: Full=Phosphatidylcholine 2-acylhydrolase; Flags: Precursor; phospholipase A2 [Hydrophis hardwickii]			0	33.07	MTLDYMDYGCYCGTGGSGTPVDELDR	Carbamidomethyl(C)@10; Carbamidomethyl(C)@12		-0.00360925	2932.16	978.395	2932.17	978.396	3	8	1.1.1.3743.2	79.0472	1563	79.0131
1	15.1	15.1	76.97	66.45	57.24	sp|Q8UW31.1|PA2A5_HYDHA; AAL55555.1	RecName: Full=Acidic phospholipase A2 57; Short=svPLA2; AltName: Full=Phosphatidylcholine 2-acylhydrolase; Flags: Precursor; phospholipase A2 [Hydrophis hardwickii]			0	33.07	MTLDYMDYGCYCGTGGSGTPVDELDR	Carbamidomethyl(C)@10; Carbamidomethyl(C)@12		0.0167153	2932.18	978.402	2932.17	978.396	3	5	1.1.1.3768.5	79.9965	1538	79.9228
1	15.1	15.1	76.97	66.45	57.24	sp|Q8UW31.1|PA2A5_HYDHA; AAL55555.1	RecName: Full=Acidic phospholipase A2 57; Short=svPLA2; AltName: Full=Phosphatidylcholine 2-acylhydrolase; Flags: Precursor; phospholipase A2 [Hydrophis hardwickii]			0	33.07	MTLDYMDYGCYCGTGGSGTPVDELDR	Carbamidomethyl(C)@10; Carbamidomethyl(C)@12		-0.00983479	2932.16	978.393	2932.17	978.396	3	7	1.1.1.3785.2	80.6654	600	80.6707
1	15.1	15.1	76.97	66.45	57.24	sp|Q8UW31.1|PA2A5_HYDHA; AAL55555.1	RecName: Full=Acidic phospholipase A2 57; Short=svPLA2; AltName: Full=Phosphatidylcholine 2-acylhydrolase; Flags: Precursor; phospholipase A2 [Hydrophis hardwickii]			0	30.28	MTLDYMDYGCYCGTGGSGTPVDELDR	Carbamidomethyl(C)@10; Carbamidomethyl(C)@12		0.000968348	2932.17	978.396	2932.17	978.396	3	6	1.1.1.3111.9	55.1597	16334	55.1353
1	15.1	15.1	76.97	66.45	57.24	sp|Q8UW31.1|PA2A5_HYDHA; AAL55555.1	RecName: Full=Acidic phospholipase A2 57; Short=svPLA2; AltName: Full=Phosphatidylcholine 2-acylhydrolase; Flags: Precursor; phospholipase A2 [Hydrophis hardwickii]			0	30.28	MTLDYMDYGCYCGTGGSGTPVDELDR	Carbamidomethyl(C)@10; Carbamidomethyl(C)@12		-0.0012289	2932.16	978.395	2932.17	978.396	3	6	1.1.1.3132.9	55.9949	23914	55.9307
1	15.1	15.1	76.97	66.45	57.24	sp|Q8UW31.1|PA2A5_HYDHA; AAL55555.1	RecName: Full=Acidic phospholipase A2 57; Short=svPLA2; AltName: Full=Phosphatidylcholine 2-acylhydrolase; Flags: Precursor; phospholipase A2 [Hydrophis hardwickii]			0	30.28	MTLDYMDYGCYCGTGGSGTPVDELDR	Carbamidomethyl(C)@10; Carbamidomethyl(C)@12		0.00627837	2932.17	978.398	2932.17	978.396	3	5	1.1.1.3403.9	66.7745	14028	66.7897
1	15.1	15.1	76.97	66.45	57.24	sp|Q8UW31.1|PA2A5_HYDHA; AAL55555.1	RecName: Full=Acidic phospholipase A2 57; Short=svPLA2; AltName: Full=Phosphatidylcholine 2-acylhydrolase; Flags: Precursor; phospholipase A2 [Hydrophis hardwickii]			0	30.28	MTLDYMDYGCYCGTGGSGTPVDELDR	Carbamidomethyl(C)@10; Carbamidomethyl(C)@12		0.00151766	2932.17	978.396	2932.17	978.396	3	5	1.1.1.3469.7	69.3955	9164	69.3761
1	15.1	15.1	76.97	66.45	57.24	sp|Q8UW31.1|PA2A5_HYDHA; AAL55555.1	RecName: Full=Acidic phospholipase A2 57; Short=svPLA2; AltName: Full=Phosphatidylcholine 2-acylhydrolase; Flags: Precursor; phospholipase A2 [Hydrophis hardwickii]			0	29.1	MTLDYMDYGCYCGTGGSGTPVDELDR	Carbamidomethyl(C)@10; Carbamidomethyl(C)@12		-0.00242353	2932.16	978.395	2932.17	978.396	3	7	1.1.1.2838.9	44.3105	11072	44.2863
1	15.1	15.1	76.97	66.45	57.24	sp|Q8UW31.1|PA2A5_HYDHA; AAL55555.1	RecName: Full=Acidic phospholipase A2 57; Short=svPLA2; AltName: Full=Phosphatidylcholine 2-acylhydrolase; Flags: Precursor; phospholipase A2 [Hydrophis hardwickii]			0	29.1	MTLDYMDYGCYCGTGGSGTPVDELDR	Carbamidomethyl(C)@10; Carbamidomethyl(C)@12		-0.0178042	2932.15	978.39	2932.17	978.396	3	6	1.1.1.2924.9	47.7235	14183	47.6991
1	15.1	15.1	76.97	66.45	57.24	sp|Q8UW31.1|PA2A5_HYDHA; AAL55555.1	RecName: Full=Acidic phospholipase A2 57; Short=svPLA2; AltName: Full=Phosphatidylcholine 2-acylhydrolase; Flags: Precursor; phospholipase A2 [Hydrophis hardwickii]			0	29.1	MTLDYMDYGCYCGTGGSGTPVDELDR	Carbamidomethyl(C)@10; Carbamidomethyl(C)@12		-0.0117618	2932.15	978.392	2932.17	978.396	3	7	1.1.1.3063.10	53.2595	11676	53.2324
1	15.1	15.1	76.97	66.45	57.24	sp|Q8UW31.1|PA2A5_HYDHA; AAL55555.1	RecName: Full=Acidic phospholipase A2 57; Short=svPLA2; AltName: Full=Phosphatidylcholine 2-acylhydrolase; Flags: Precursor; phospholipase A2 [Hydrophis hardwickii]			0	23.15	MTLDYMDYGCYCGTGGSGTPVDELDR	Carbamidomethyl(C)@10; Carbamidomethyl(C)@12		-0.00305994	2932.16	978.395	2932.17	978.396	3	6	1.1.1.3143.10	56.4353	11594	56.448
1	15.1	15.1	76.97	66.45	57.24	sp|Q8UW31.1|PA2A5_HYDHA; AAL55555.1	RecName: Full=Acidic phospholipase A2 57; Short=svPLA2; AltName: Full=Phosphatidylcholine 2-acylhydrolase; Flags: Precursor; phospholipase A2 [Hydrophis hardwickii]			0	23.15	MTLDYMDYGCYCGTGGSGTPVDELDR	Carbamidomethyl(C)@10; Carbamidomethyl(C)@12		0.017997	2932.18	978.402	2932.17	978.396	3	5	1.1.1.3423.9	67.5696	15698	67.5848
1	15.1	15.1	76.97	66.45	57.24	sp|Q8UW31.1|PA2A5_HYDHA; AAL55555.1	RecName: Full=Acidic phospholipase A2 57; Short=svPLA2; AltName: Full=Phosphatidylcholine 2-acylhydrolase; Flags: Precursor; phospholipase A2 [Hydrophis hardwickii]			0	22.22	MTLDYMDYGCYCGTGGSGTPVDELDR	Carbamidomethyl(C)@10; Carbamidomethyl(C)@12		0.0149713	2932.18	978.401	2932.17	978.396	3	7	1.1.1.2889.9	46.3406	33055	46.3165
1	15.1	15.1	76.97	66.45	57.24	sp|Q8UW31.1|PA2A5_HYDHA; AAL55555.1	RecName: Full=Acidic phospholipase A2 57; Short=svPLA2; AltName: Full=Phosphatidylcholine 2-acylhydrolase; Flags: Precursor; phospholipase A2 [Hydrophis hardwickii]			0	22.22	MTLDYMDYGCYCGTGGSGTPVDELDR	Carbamidomethyl(C)@10; Carbamidomethyl(C)@12		-0.0232973	2932.14	978.388	2932.17	978.396	3	7	1.1.1.2900.10	46.7806	24585	46.7536
1	15.1	15.1	76.97	66.45	57.24	sp|Q8UW31.1|PA2A5_HYDHA; AAL55555.1	RecName: Full=Acidic phospholipase A2 57; Short=svPLA2; AltName: Full=Phosphatidylcholine 2-acylhydrolase; Flags: Precursor; phospholipase A2 [Hydrophis hardwickii]			0	22.22	MTLDYMDYGCYCGTGGSGTPVDELDR	Carbamidomethyl(C)@10; Carbamidomethyl(C)@12		-0.0229311	2932.14	978.388	2932.17	978.396	3	8	1.1.1.3068.10	53.4587	11631	53.3918
1	15.1	15.1	76.97	66.45	57.24	sp|Q8UW31.1|PA2A5_HYDHA; AAL55555.1	RecName: Full=Acidic phospholipase A2 57; Short=svPLA2; AltName: Full=Phosphatidylcholine 2-acylhydrolase; Flags: Precursor; phospholipase A2 [Hydrophis hardwickii]			0	21.13	MTLDYMDYGCYCGTGGSGTPVDELDR	Carbamidomethyl(C)@10; Carbamidomethyl(C)@12		0.0117715	2932.18	978.4	2932.17	978.396	3	5	1.1.1.3303.10	62.7996	18165	62.6931
1	15.1	15.1	76.97	66.45	57.24	sp|Q8UW31.1|PA2A5_HYDHA; AAL55555.1	RecName: Full=Acidic phospholipase A2 57; Short=svPLA2; AltName: Full=Phosphatidylcholine 2-acylhydrolase; Flags: Precursor; phospholipase A2 [Hydrophis hardwickii]			0	16.18	MTLDYMDYGCYCGTGGSGTPVDELDR	Carbamidomethyl(C)@10; Carbamidomethyl(C)@12		0.0136896	2932.18	978.4	2932.17	978.396	3	6	1.1.1.2884.9	46.142	30731	46.1573
1	15.1	15.1	76.97	66.45	57.24	sp|Q8UW31.1|PA2A5_HYDHA; AAL55555.1	RecName: Full=Acidic phospholipase A2 57; Short=svPLA2; AltName: Full=Phosphatidylcholine 2-acylhydrolase; Flags: Precursor; phospholipase A2 [Hydrophis hardwickii]			0	16.18	MTLDYMDYGCYCGTGGSGTPVDELDR	Carbamidomethyl(C)@10; Carbamidomethyl(C)@12		1.0019	2933.17	978.73	2932.17	978.396	3	9	1.1.1.2983.12	50.0793	27293	50.1266
1	15.1	15.1	76.97	66.45	57.24	sp|Q8UW31.1|PA2A5_HYDHA; AAL55555.1	RecName: Full=Acidic phospholipase A2 57; Short=svPLA2; AltName: Full=Phosphatidylcholine 2-acylhydrolase; Flags: Precursor; phospholipase A2 [Hydrophis hardwickii]			0	16.18	MTLDYMDYGCYCGTGGSGTPVDELDR	Carbamidomethyl(C)@10; Carbamidomethyl(C)@12		-0.00517008	2932.16	978.394	2932.17	978.396	3	8	1.1.1.3021.10	51.5877	8857	51.5606
1	15.1	15.1	76.97	66.45	57.24	sp|Q8UW31.1|PA2A5_HYDHA; AAL55555.1	RecName: Full=Acidic phospholipase A2 57; Short=svPLA2; AltName: Full=Phosphatidylcholine 2-acylhydrolase; Flags: Precursor; phospholipase A2 [Hydrophis hardwickii]			0	7.433	MTLDYMDYGCYCGTGGSGTPVDELDR	Carbamidomethyl(C)@10; Carbamidomethyl(C)@12		0.00829251	2932.17	978.399	2932.17	978.396	3	6	1.1.1.3646.2	76.4266	3225	76.4124
1	15.1	15.1	76.97	66.45	57.24	sp|Q8UW31.1|PA2A5_HYDHA; AAL55555.1	RecName: Full=Acidic phospholipase A2 57; Short=svPLA2; AltName: Full=Phosphatidylcholine 2-acylhydrolase; Flags: Precursor; phospholipase A2 [Hydrophis hardwickii]			0	5.654	MTLDYMDYGCYCGTGGSGTPVDELDR	Carbamidomethyl(C)@10; Carbamidomethyl(C)@12		-0.0162434	2932.15	978.39	2932.17	978.396	3	6	1.1.1.3174.5	57.6566	10633	57.6422
1	15.1	15.1	76.97	66.45	57.24	sp|Q8UW31.1|PA2A5_HYDHA; AAL55555.1	RecName: Full=Acidic phospholipase A2 57; Short=svPLA2; AltName: Full=Phosphatidylcholine 2-acylhydrolase; Flags: Precursor; phospholipase A2 [Hydrophis hardwickii]			0	0.6527	MTLDYMDYGCYCGTGGSGTPVDELDR	Carbamidomethyl(C)@10; Carbamidomethyl(C)@12		2.00604	2934.17	979.065	2932.17	978.396	3	8	1.1.1.2847.8	44.6634	15729	44.6811
1	15.1	15.1	76.97	66.45	57.24	sp|Q8UW31.1|PA2A5_HYDHA; AAL55555.1	RecName: Full=Acidic phospholipase A2 57; Short=svPLA2; AltName: Full=Phosphatidylcholine 2-acylhydrolase; Flags: Precursor; phospholipase A2 [Hydrophis hardwickii]			0	0.6527	MTLDYMDYGCYCGTGGSGTPVDELDR	Carbamidomethyl(C)@10; Carbamidomethyl(C)@12		-0.00590249	2932.16	978.394	2932.17	978.396	3	7	1.1.1.2950.11	48.7622	22773	48.7724
1	15.1	15.1	76.97	66.45	57.24	sp|Q8UW31.1|PA2A5_HYDHA; AAL55555.1	RecName: Full=Acidic phospholipase A2 57; Short=svPLA2; AltName: Full=Phosphatidylcholine 2-acylhydrolase; Flags: Precursor; phospholipase A2 [Hydrophis hardwickii]			0	0.6527	MTLDYMDYGCYCGTGGSGTPVDELDR	Carbamidomethyl(C)@10; Carbamidomethyl(C)@12		1.02589	2933.19	978.738	2932.17	978.396	3	10	1.1.1.3082.6	54.0015	6747	53.9852
1	15.1	15.1	76.97	66.45	57.24	sp|Q8UW31.1|PA2A5_HYDHA; AAL55555.1	RecName: Full=Acidic phospholipase A2 57; Short=svPLA2; AltName: Full=Phosphatidylcholine 2-acylhydrolase; Flags: Precursor; phospholipase A2 [Hydrophis hardwickii]			0	0	MTLDYMDYGCYCGTGGSGTPVDELDR	Oxidation(M)@6; Carbamidomethyl(C)@10; Carbamidomethyl(C)@12		0.0154201	2948.18	983.733	2948.16	983.728	3	5	1.1.1.2684.11	38.2016	8168	38.2118
1	15.1	15.1	76.97	66.45	57.24	sp|Q8UW31.1|PA2A5_HYDHA; AAL55555.1	RecName: Full=Acidic phospholipase A2 57; Short=svPLA2; AltName: Full=Phosphatidylcholine 2-acylhydrolase; Flags: Precursor; phospholipase A2 [Hydrophis hardwickii]			0	0	MTLDYMDYGCYCGTGGSGTPVDELDR	Oxidation(M)@6; Carbamidomethyl(C)@10; Carbamidomethyl(C)@12		0.0346459	2948.2	983.739	2948.16	983.728	3	3	1.1.1.2707.11	39.1155	6727	39.1257
1	15.1	15.1	76.97	66.45	57.24	sp|Q8UW31.1|PA2A5_HYDHA; AAL55555.1	RecName: Full=Acidic phospholipase A2 57; Short=svPLA2; AltName: Full=Phosphatidylcholine 2-acylhydrolase; Flags: Precursor; phospholipase A2 [Hydrophis hardwickii]			0	0	MTLDYMDYGCYCGTGGSGTPVDELDR	Carbamidomethyl(C)@10; Carbamidomethyl(C)@12		0.0043513	2932.17	978.397	2932.17	978.396	3	4	1.1.1.2759.12	41.1824	3772	41.1501
1	15.1	15.1	76.97	66.45	57.24	sp|Q8UW31.1|PA2A5_HYDHA; AAL55555.1	RecName: Full=Acidic phospholipase A2 57; Short=svPLA2; AltName: Full=Phosphatidylcholine 2-acylhydrolase; Flags: Precursor; phospholipase A2 [Hydrophis hardwickii]			0	0	MTLDYMDYGCYCGTGGSGTPVDELDR	Carbamidomethyl(C)@10; Carbamidomethyl(C)@12		0.0184503	2932.18	978.402	2932.17	978.396	3	3	1.1.1.2764.11	41.3795	134252	41.5893
1	15.1	15.1	76.97	66.45	57.24	sp|Q8UW31.1|PA2A5_HYDHA; AAL55555.1	RecName: Full=Acidic phospholipase A2 57; Short=svPLA2; AltName: Full=Phosphatidylcholine 2-acylhydrolase; Flags: Precursor; phospholipase A2 [Hydrophis hardwickii]			0	0	MTLDYMDYGCYCGTGGSGTPVDELDR	Cation:Na(D)@7; Carbamidomethyl(C)@10; Carbamidomethyl(C)@12		0.0323504	2954.18	985.734	2954.15	985.723	3	11	1.1.1.2793.6	42.5234	8352	42.5042
1	15.1	15.1	76.97	66.45	57.24	sp|Q8UW31.1|PA2A5_HYDHA; AAL55555.1	RecName: Full=Acidic phospholipase A2 57; Short=svPLA2; AltName: Full=Phosphatidylcholine 2-acylhydrolase; Flags: Precursor; phospholipase A2 [Hydrophis hardwickii]			0	0	MTLDYMDYGCYCGTGGSGTPVDELDR	Carbamidomethyl(C)@10; Carbamidomethyl(C)@12		-0.00242353	2932.16	978.395	2932.17	978.396	3	3	1.1.1.2839.12	44.3575	24140	44.3257
1	15.1	15.1	76.97	66.45	57.24	sp|Q8UW31.1|PA2A5_HYDHA; AAL55555.1	RecName: Full=Acidic phospholipase A2 57; Short=svPLA2; AltName: Full=Phosphatidylcholine 2-acylhydrolase; Flags: Precursor; phospholipase A2 [Hydrophis hardwickii]			0	0	MTLDYMDYGCYCGTGGSGTPVDELDR	Carbamidomethyl(C)@10; Carbamidomethyl(C)@12		0.00673164	2932.17	978.398	2932.17	978.396	3	6	1.1.1.2852.8	44.8622	26029	44.8799
1	15.1	15.1	76.97	66.45	57.24	sp|Q8UW31.1|PA2A5_HYDHA; AAL55555.1	RecName: Full=Acidic phospholipase A2 57; Short=svPLA2; AltName: Full=Phosphatidylcholine 2-acylhydrolase; Flags: Precursor; phospholipase A2 [Hydrophis hardwickii]			0	0	MTLDYMDYGCYCGTGGSGTPVDELDR	Carbamidomethyl(C)@10; Carbamidomethyl(C)@12; Deamidated(R)@26		0.0513909	2933.2	978.741	2933.15	978.724	3	6	1.1.1.2858.7	45.0991	19810	45.0796
1	15.1	15.1	76.97	66.45	57.24	sp|Q8UW31.1|PA2A5_HYDHA; AAL55555.1	RecName: Full=Acidic phospholipase A2 57; Short=svPLA2; AltName: Full=Phosphatidylcholine 2-acylhydrolase; Flags: Precursor; phospholipase A2 [Hydrophis hardwickii]			0	0	MTLDYMDYGCYCGTGGSGTPVDELDR	Dicarbamidomethyl(D)@7; Carbamidomethyl(C)@10; Carbamidomethyl(C)@12		0.0033449	3046.21	1016.41	3046.21	1016.41	3	7	1.1.1.2865.11	45.3884	12670	45.3987
1	15.1	15.1	76.97	66.45	57.24	sp|Q8UW31.1|PA2A5_HYDHA; AAL55555.1	RecName: Full=Acidic phospholipase A2 57; Short=svPLA2; AltName: Full=Phosphatidylcholine 2-acylhydrolase; Flags: Precursor; phospholipase A2 [Hydrophis hardwickii]			0	0	MTLDYMDYGCYCGTGGSGTPVDELDR	Carbamidomethyl(C)@10; Carbamidomethyl(C)@12		-0.00974766	2932.16	978.393	2932.17	978.396	3	5	1.1.1.2874.9	45.7425	13289	45.7178
1	15.1	15.1	76.97	66.45	57.24	sp|Q8UW31.1|PA2A5_HYDHA; AAL55555.1	RecName: Full=Acidic phospholipase A2 57; Short=svPLA2; AltName: Full=Phosphatidylcholine 2-acylhydrolase; Flags: Precursor; phospholipase A2 [Hydrophis hardwickii]			0	0	MTLDYMDYGCYCGTGGSGTPVDELDR	Carbamidomethyl(C)@10; Carbamidomethyl(C)@12		-0.0126773	2932.15	978.392	2932.17	978.396	3	6	1.1.1.2885.6	46.1745	15717	46.0377
1	15.1	15.1	76.97	66.45	57.24	sp|Q8UW31.1|PA2A5_HYDHA; AAL55555.1	RecName: Full=Acidic phospholipase A2 57; Short=svPLA2; AltName: Full=Phosphatidylcholine 2-acylhydrolase; Flags: Precursor; phospholipase A2 [Hydrophis hardwickii]			0	0	MTLDYMDYGCYCGTGGSGTPVDELDR	Carbamidomethyl(C)@10; Carbamidomethyl(C)@12		-0.00517008	2932.16	978.394	2932.17	978.396	3	5	1.1.1.2894.8	46.5368	15606	46.5148
1	15.1	15.1	76.97	66.45	57.24	sp|Q8UW31.1|PA2A5_HYDHA; AAL55555.1	RecName: Full=Acidic phospholipase A2 57; Short=svPLA2; AltName: Full=Phosphatidylcholine 2-acylhydrolase; Flags: Precursor; phospholipase A2 [Hydrophis hardwickii]			0	0	MTLDYMDYGCYCGTGGSGTPVDELDR	Carbamidomethyl(C)@10; Carbamidomethyl(C)@12		-0.0060856	2932.16	978.394	2932.17	978.396	3	5	1.1.1.2903.10	46.9004	23619	46.8332
1	15.1	15.1	76.97	66.45	57.24	sp|Q8UW31.1|PA2A5_HYDHA; AAL55555.1	RecName: Full=Acidic phospholipase A2 57; Short=svPLA2; AltName: Full=Phosphatidylcholine 2-acylhydrolase; Flags: Precursor; phospholipase A2 [Hydrophis hardwickii]			0	0	MTLDYMDYGCYCGTGGSGTPVDELDR	Carbamidomethyl(C)@10; Carbamidomethyl(C)@12		0.978828	2933.14	978.722	2932.17	978.396	3	9	1.1.1.2925.7	47.7583	6749	47.8974
1	15.1	15.1	76.97	66.45	57.24	sp|Q8UW31.1|PA2A5_HYDHA; AAL55555.1	RecName: Full=Acidic phospholipase A2 57; Short=svPLA2; AltName: Full=Phosphatidylcholine 2-acylhydrolase; Flags: Precursor; phospholipase A2 [Hydrophis hardwickii]			0	0	MTLDYMDYGCYCGTGGSGTPVDELDR	Carbamidomethyl(C)@10; Carbamidomethyl(C)@12		-0.00846594	2932.16	978.393	2932.17	978.396	3	3	1.1.1.2933.10	48.0826	36231	47.8974
1	15.1	15.1	76.97	66.45	57.24	sp|Q8UW31.1|PA2A5_HYDHA; AAL55555.1	RecName: Full=Acidic phospholipase A2 57; Short=svPLA2; AltName: Full=Phosphatidylcholine 2-acylhydrolase; Flags: Precursor; phospholipase A2 [Hydrophis hardwickii]			0	0	MTLDYMDYGCYCGTGGSGTPVDELDR	Carbamidomethyl(C)@10; Carbamidomethyl(C)@12		-0.0190859	2932.15	978.39	2932.17	978.396	3	6	1.1.1.2940.9	48.3585	10230	48.2544
1	15.1	15.1	76.97	66.45	57.24	sp|Q8UW31.1|PA2A5_HYDHA; AAL55555.1	RecName: Full=Acidic phospholipase A2 57; Short=svPLA2; AltName: Full=Phosphatidylcholine 2-acylhydrolase; Flags: Precursor; phospholipase A2 [Hydrophis hardwickii]			0	0	MTLDYMDYGCYCGTGGSGTPVDELDR	Carbamidomethyl(C)@10; Carbamidomethyl(C)@12		-0.00187422	2932.16	978.395	2932.17	978.396	3	5	1.1.1.2955.10	48.9592	3105	48.9319
1	15.1	15.1	76.97	66.45	57.24	sp|Q8UW31.1|PA2A5_HYDHA; AAL55555.1	RecName: Full=Acidic phospholipase A2 57; Short=svPLA2; AltName: Full=Phosphatidylcholine 2-acylhydrolase; Flags: Precursor; phospholipase A2 [Hydrophis hardwickii]			0	0	MTLDYMDYGCYCGTGGSGTPVDELDR	Carbamidomethyl(C)@10; Carbamidomethyl(C)@12		0.00581612	2932.17	978.398	2932.17	978.396	3	7	1.1.1.2960.9	49.1562	27537	49.1714
1	15.1	15.1	76.97	66.45	57.24	sp|Q8UW31.1|PA2A5_HYDHA; AAL55555.1	RecName: Full=Acidic phospholipase A2 57; Short=svPLA2; AltName: Full=Phosphatidylcholine 2-acylhydrolase; Flags: Precursor; phospholipase A2 [Hydrophis hardwickii]			0	0	MTLDYMDYGCYCGTGGSGTPVDELDR	Carbamidomethyl(C)@10; Carbamidomethyl(C)@12		0.00105544	2932.17	978.396	2932.17	978.396	3	5	1.1.1.3019.12	51.5129	30687	51.4807
1	15.1	15.1	76.97	66.45	57.24	sp|Q8UW31.1|PA2A5_HYDHA; AAL55555.1	RecName: Full=Acidic phospholipase A2 57; Short=svPLA2; AltName: Full=Phosphatidylcholine 2-acylhydrolase; Flags: Precursor; phospholipase A2 [Hydrophis hardwickii]			0	0	MTLDYMDYGCYCGTGGSGTPVDELDR	Carbamidomethyl(C)@10; Carbamidomethyl(C)@12		0.956489	2933.12	978.715	2932.17	978.396	3	9	1.1.1.3030.10	51.9461	16645	51.8791
1	15.1	15.1	76.97	66.45	57.24	sp|Q8UW31.1|PA2A5_HYDHA; AAL55555.1	RecName: Full=Acidic phospholipase A2 57; Short=svPLA2; AltName: Full=Phosphatidylcholine 2-acylhydrolase; Flags: Precursor; phospholipase A2 [Hydrophis hardwickii]			0	0	MTLDYMDYGCYCGTGGSGTPVDELDR	Carbamidomethyl(C)@10; Carbamidomethyl(C)@12		-0.0165225	2932.15	978.39	2932.17	978.396	3	5	1.1.1.3076.6	53.7656	13070	53.7492
1	15.1	15.1	76.97	66.45	57.24	sp|Q8UW31.1|PA2A5_HYDHA; AAL55555.1	RecName: Full=Acidic phospholipase A2 57; Short=svPLA2; AltName: Full=Phosphatidylcholine 2-acylhydrolase; Flags: Precursor; phospholipase A2 [Hydrophis hardwickii]			0	0	MTLDYMDYGCYCGTGGSGTPVDELDR	Carbamidomethyl(C)@10; Carbamidomethyl(C)@12		-0.00846594	2932.16	978.393	2932.17	978.396	3	3	1.1.1.3078.7	53.847	745	53.828
1	15.1	15.1	76.97	66.45	57.24	sp|Q8UW31.1|PA2A5_HYDHA; AAL55555.1	RecName: Full=Acidic phospholipase A2 57; Short=svPLA2; AltName: Full=Phosphatidylcholine 2-acylhydrolase; Flags: Precursor; phospholipase A2 [Hydrophis hardwickii]			0	0	MTLDYMDYGCYCGTGGSGTPVDELDR	Carbamidomethyl(C)@10; Carbamidomethyl(C)@12		0.00709785	2932.17	978.398	2932.17	978.396	3	5	1.1.1.3079.7	53.8864	13264	53.9066
1	15.1	15.1	76.97	66.45	57.24	sp|Q8UW31.1|PA2A5_HYDHA; AAL55555.1	RecName: Full=Acidic phospholipase A2 57; Short=svPLA2; AltName: Full=Phosphatidylcholine 2-acylhydrolase; Flags: Precursor; phospholipase A2 [Hydrophis hardwickii]			0	0	MTLDYMDYGCYCGTGGSGTPVDELDR	Carbamidomethyl(C)@10; Carbamidomethyl(C)@12		0.00719389	2932.17	978.398	2932.17	978.396	3	4	1.1.1.3121.11	55.5623	24861	55.5329
1	15.1	15.1	76.97	66.45	57.24	sp|Q8UW31.1|PA2A5_HYDHA; AAL55555.1	RecName: Full=Acidic phospholipase A2 57; Short=svPLA2; AltName: Full=Phosphatidylcholine 2-acylhydrolase; Flags: Precursor; phospholipase A2 [Hydrophis hardwickii]			0	0	MTLDYMDYGCYCGTGGSGTPVDELDR	Carbamidomethyl(C)@10; Carbamidomethyl(C)@12		0.000235932	2932.17	978.396	2932.17	978.396	3	4	1.1.1.3131.9	55.9552	11957	55.9307
1	15.1	15.1	76.97	66.45	57.24	sp|Q8UW31.1|PA2A5_HYDHA; AAL55555.1	RecName: Full=Acidic phospholipase A2 57; Short=svPLA2; AltName: Full=Phosphatidylcholine 2-acylhydrolase; Flags: Precursor; phospholipase A2 [Hydrophis hardwickii]			0	0	MTLDYMDYGCYCGTGGSGTPVDELDR	Carbamidomethyl(C)@10; Carbamidomethyl(C)@12		-0.00873617	2932.16	978.393	2932.17	978.396	3	5	1.1.1.3148.11	56.6372	20969	56.5677
1	15.1	15.1	76.97	66.45	57.24	sp|Q8UW31.1|PA2A5_HYDHA; AAL55555.1	RecName: Full=Acidic phospholipase A2 57; Short=svPLA2; AltName: Full=Phosphatidylcholine 2-acylhydrolase; Flags: Precursor; phospholipase A2 [Hydrophis hardwickii]			0	0	MTLDYMDYGCYCGTGGSGTPVDELDR	Carbamidomethyl(C)@10; Carbamidomethyl(C)@12		0.00829251	2932.17	978.399	2932.17	978.396	3	4	1.1.1.3184.9	58.064	16862	57.9996
1	15.1	15.1	76.97	66.45	57.24	sp|Q8UW31.1|PA2A5_HYDHA; AAL55555.1	RecName: Full=Acidic phospholipase A2 57; Short=svPLA2; AltName: Full=Phosphatidylcholine 2-acylhydrolase; Flags: Precursor; phospholipase A2 [Hydrophis hardwickii]			0	0	MTLDYMDYGCYCGTGGSGTPVDELDR	Carbamidomethyl(C)@10; Carbamidomethyl(C)@12		0.0222084	2932.19	978.403	2932.17	978.396	3	4	1.1.1.3195.8	58.4989	4020	58.5166
1	15.1	15.1	76.97	66.45	57.24	sp|Q8UW31.1|PA2A5_HYDHA; AAL55555.1	RecName: Full=Acidic phospholipase A2 57; Short=svPLA2; AltName: Full=Phosphatidylcholine 2-acylhydrolase; Flags: Precursor; phospholipase A2 [Hydrophis hardwickii]			0	0	MTLDYMDYGCYCGTGGSGTPVDELDR	Carbamidomethyl(C)@10; Carbamidomethyl(C)@12		0.00994045	2932.18	978.399	2932.17	978.396	3	3	1.1.1.3200.11	58.7051	7095	58.6756
1	15.1	15.1	76.97	66.45	57.24	sp|Q8UW31.1|PA2A5_HYDHA; AAL55555.1	RecName: Full=Acidic phospholipase A2 57; Short=svPLA2; AltName: Full=Phosphatidylcholine 2-acylhydrolase; Flags: Precursor; phospholipase A2 [Hydrophis hardwickii]			0	0	MTLDYMDYGCYCGTGGSGTPVDELDR	Carbamidomethyl(C)@10; Carbamidomethyl(C)@12		-0.012032	2932.15	978.392	2932.17	978.396	3	3	1.1.1.3220.6	59.488	5973	59.471
1	15.1	15.1	76.97	66.45	57.24	sp|Q8UW31.1|PA2A5_HYDHA; AAL55555.1	RecName: Full=Acidic phospholipase A2 57; Short=svPLA2; AltName: Full=Phosphatidylcholine 2-acylhydrolase; Flags: Precursor; phospholipase A2 [Hydrophis hardwickii]			0	0	MTLDYMDYGCYCGTGGSGTPVDELDR	Carbamidomethyl(C)@10; Carbamidomethyl(C)@12		0.0222084	2932.19	978.403	2932.17	978.396	3	3	1.1.1.3230.11	59.8981	9244	59.988
1	15.1	15.1	76.97	66.45	57.24	sp|Q8UW31.1|PA2A5_HYDHA; AAL55555.1	RecName: Full=Acidic phospholipase A2 57; Short=svPLA2; AltName: Full=Phosphatidylcholine 2-acylhydrolase; Flags: Precursor; phospholipase A2 [Hydrophis hardwickii]			0	0	MTLDYMDYGCYCGTGGSGTPVDELDR	Carbamidomethyl(C)@10; Carbamidomethyl(C)@12		0.0119546	2932.18	978.4	2932.17	978.396	3	4	1.1.1.3240.10	60.2934	17536	60.3062
1	15.1	15.1	76.97	66.45	57.24	sp|Q8UW31.1|PA2A5_HYDHA; AAL55555.1	RecName: Full=Acidic phospholipase A2 57; Short=svPLA2; AltName: Full=Phosphatidylcholine 2-acylhydrolase; Flags: Precursor; phospholipase A2 [Hydrophis hardwickii]			0	0	MTLDYMDYGCYCGTGGSGTPVDELDR	Carbamidomethyl(C)@10; Carbamidomethyl(C)@12		0.00957424	2932.18	978.399	2932.17	978.396	3	5	1.1.1.3245.10	60.492	16881	60.5047
1	15.1	15.1	76.97	66.45	57.24	sp|Q8UW31.1|PA2A5_HYDHA; AAL55555.1	RecName: Full=Acidic phospholipase A2 57; Short=svPLA2; AltName: Full=Phosphatidylcholine 2-acylhydrolase; Flags: Precursor; phospholipase A2 [Hydrophis hardwickii]			0	0	MTLDYMDYGCYCGTGGSGTPVDELDR	Carbamidomethyl(C)@10; Carbamidomethyl(C)@12		0.00664457	2932.17	978.398	2932.17	978.396	3	5	1.1.1.3262.8	61.1629	11803	61.1806
1	15.1	15.1	76.97	66.45	57.24	sp|Q8UW31.1|PA2A5_HYDHA; AAL55555.1	RecName: Full=Acidic phospholipase A2 57; Short=svPLA2; AltName: Full=Phosphatidylcholine 2-acylhydrolase; Flags: Precursor; phospholipase A2 [Hydrophis hardwickii]			0	0	MTLDYMDYGCYCGTGGSGTPVDELDR	Carbamidomethyl(C)@10; Carbamidomethyl(C)@12		0.00572905	2932.17	978.398	2932.17	978.396	3	4	1.1.1.3266.11	61.3293	8842	61.2999
1	15.1	15.1	76.97	66.45	57.24	sp|Q8UW31.1|PA2A5_HYDHA; AAL55555.1	RecName: Full=Acidic phospholipase A2 57; Short=svPLA2; AltName: Full=Phosphatidylcholine 2-acylhydrolase; Flags: Precursor; phospholipase A2 [Hydrophis hardwickii]			0	0	MTLDYMDYGCYCGTGGSGTPVDELDR	Carbamidomethyl(C)@10; Carbamidomethyl(C)@12		0.0141518	2932.18	978.401	2932.17	978.396	3	3	1.1.1.3273.12	61.6104	8170	61.5785
1	15.1	15.1	76.97	66.45	57.24	sp|Q8UW31.1|PA2A5_HYDHA; AAL55555.1	RecName: Full=Acidic phospholipase A2 57; Short=svPLA2; AltName: Full=Phosphatidylcholine 2-acylhydrolase; Flags: Precursor; phospholipase A2 [Hydrophis hardwickii]			0	0	MTLDYMDYGCYCGTGGSGTPVDELDR	Carbamidomethyl(C)@10; Carbamidomethyl(C)@12		0.00444733	2932.17	978.397	2932.17	978.396	3	4	1.1.1.3288.7	62.1953	17570	62.2551
1	15.1	15.1	76.97	66.45	57.24	sp|Q8UW31.1|PA2A5_HYDHA; AAL55555.1	RecName: Full=Acidic phospholipase A2 57; Short=svPLA2; AltName: Full=Phosphatidylcholine 2-acylhydrolase; Flags: Precursor; phospholipase A2 [Hydrophis hardwickii]			0	0	MTLDYMDYGCYCGTGGSGTPVDELDR	Carbamidomethyl(C)@10; Carbamidomethyl(C)@12		0.0117715	2932.18	978.4	2932.17	978.396	3	3	1.1.1.3301.13	62.7278	17354	62.6931
1	15.1	15.1	76.97	66.45	57.24	sp|Q8UW31.1|PA2A5_HYDHA; AAL55555.1	RecName: Full=Acidic phospholipase A2 57; Short=svPLA2; AltName: Full=Phosphatidylcholine 2-acylhydrolase; Flags: Precursor; phospholipase A2 [Hydrophis hardwickii]			0	0	MTLDYMDYGCYCGTGGSGTPVDELDR	Carbamidomethyl(C)@10; Carbamidomethyl(C)@12		0.00994045	2932.18	978.399	2932.17	978.396	3	5	1.1.1.3337.6	64.1416	8530	64.0054
1	15.1	15.1	76.97	66.45	57.24	sp|Q8UW31.1|PA2A5_HYDHA; AAL55555.1	RecName: Full=Acidic phospholipase A2 57; Short=svPLA2; AltName: Full=Phosphatidylcholine 2-acylhydrolase; Flags: Precursor; phospholipase A2 [Hydrophis hardwickii]			0	0	MTLDYMDYGCYCGTGGSGTPVDELDR	Carbamidomethyl(C)@10; Carbamidomethyl(C)@12		0.0167153	2932.18	978.402	2932.17	978.396	3	4	1.1.1.3342.12	64.3552	8608	64.2041
1	15.1	15.1	76.97	66.45	57.24	sp|Q8UW31.1|PA2A5_HYDHA; AAL55555.1	RecName: Full=Acidic phospholipase A2 57; Short=svPLA2; AltName: Full=Phosphatidylcholine 2-acylhydrolase; Flags: Precursor; phospholipase A2 [Hydrophis hardwickii]			0	0	MTLDYMDYGCYCGTGGSGTPVDELDR	Carbamidomethyl(C)@10; Carbamidomethyl(C)@12		-0.00177821	2932.16	978.395	2932.17	978.396	3	4	1.1.1.3362.9	65.1424	6369	65.1576
1	15.1	15.1	76.97	66.45	57.24	sp|Q8UW31.1|PA2A5_HYDHA; AAL55555.1	RecName: Full=Acidic phospholipase A2 57; Short=svPLA2; AltName: Full=Phosphatidylcholine 2-acylhydrolase; Flags: Precursor; phospholipase A2 [Hydrophis hardwickii]			0	0	MTLDYMDYGCYCGTGGSGTPVDELDR	Carbamidomethyl(C)@10; Carbamidomethyl(C)@12		0.00664457	2932.17	978.398	2932.17	978.396	3	4	1.1.1.3377.10	65.7418	11341	65.6747
1	15.1	15.1	76.97	66.45	57.24	sp|Q8UW31.1|PA2A5_HYDHA; AAL55555.1	RecName: Full=Acidic phospholipase A2 57; Short=svPLA2; AltName: Full=Phosphatidylcholine 2-acylhydrolase; Flags: Precursor; phospholipase A2 [Hydrophis hardwickii]			0	0	MTLDYMDYGCYCGTGGSGTPVDELDR	Carbamidomethyl(C)@10; Carbamidomethyl(C)@12		-0.00360925	2932.16	978.395	2932.17	978.396	3	4	1.1.1.3398.8	66.5729	15553	66.5906
1	15.1	15.1	76.97	66.45	57.24	sp|Q8UW31.1|PA2A5_HYDHA; AAL55555.1	RecName: Full=Acidic phospholipase A2 57; Short=svPLA2; AltName: Full=Phosphatidylcholine 2-acylhydrolase; Flags: Precursor; phospholipase A2 [Hydrophis hardwickii]			0	0	MTLDYMDYGCYCGTGGSGTPVDELDR	Carbamidomethyl(C)@10; Carbamidomethyl(C)@12		-0.0321735	2932.13	978.385	2932.17	978.396	3	4	1.1.1.3413.8	67.1701	15459	67.1878
1	15.1	15.1	76.97	66.45	57.24	sp|Q8UW31.1|PA2A5_HYDHA; AAL55555.1	RecName: Full=Acidic phospholipase A2 57; Short=svPLA2; AltName: Full=Phosphatidylcholine 2-acylhydrolase; Flags: Precursor; phospholipase A2 [Hydrophis hardwickii]			0	0	MTLDYMDYGCYCGTGGSGTPVDELDR	Carbamidomethyl(C)@10; Carbamidomethyl(C)@12		0.0152505	2932.18	978.401	2932.17	978.396	3	3	1.1.1.3418.10	67.3737	15523	67.3864
1	15.1	15.1	76.97	66.45	57.24	sp|Q8UW31.1|PA2A5_HYDHA; AAL55555.1	RecName: Full=Acidic phospholipase A2 57; Short=svPLA2; AltName: Full=Phosphatidylcholine 2-acylhydrolase; Flags: Precursor; phospholipase A2 [Hydrophis hardwickii]			0	0	MTLDYMDYGCYCGTGGSGTPVDELDR	Carbamidomethyl(C)@10; Carbamidomethyl(C)@12		0.00426422	2932.17	978.397	2932.17	978.396	3	4	1.1.1.3430.11	67.8531	12782	67.7838
1	15.1	15.1	76.97	66.45	57.24	sp|Q8UW31.1|PA2A5_HYDHA; AAL55555.1	RecName: Full=Acidic phospholipase A2 57; Short=svPLA2; AltName: Full=Phosphatidylcholine 2-acylhydrolase; Flags: Precursor; phospholipase A2 [Hydrophis hardwickii]			0	0	MTLDYMDYGCYCGTGGSGTPVDELDR	Carbamidomethyl(C)@10; Carbamidomethyl(C)@12		-0.0144124	2932.15	978.391	2932.17	978.396	3	5	1.1.1.3433.12	67.9749	8648	67.8633
1	15.1	15.1	76.97	66.45	57.24	sp|Q8UW31.1|PA2A5_HYDHA; AAL55555.1	RecName: Full=Acidic phospholipase A2 57; Short=svPLA2; AltName: Full=Phosphatidylcholine 2-acylhydrolase; Flags: Precursor; phospholipase A2 [Hydrophis hardwickii]			0	0	MTLDYMDYGCYCGTGGSGTPVDELDR	Carbamidomethyl(C)@10; Carbamidomethyl(C)@12		0.0123208	2932.18	978.4	2932.17	978.396	3	4	1.1.1.3444.10	68.4078	5097	68.4205
1	15.1	15.1	76.97	66.45	57.24	sp|Q8UW31.1|PA2A5_HYDHA; AAL55555.1	RecName: Full=Acidic phospholipase A2 57; Short=svPLA2; AltName: Full=Phosphatidylcholine 2-acylhydrolase; Flags: Precursor; phospholipase A2 [Hydrophis hardwickii]			0	0	MTLDYMDYGCYCGTGGSGTPVDELDR	Carbamidomethyl(C)@10; Carbamidomethyl(C)@12		0.000968348	2932.17	978.396	2932.17	978.396	3	4	1.1.1.3484.11	70.0023	15323	70.0921
1	15.1	15.1	76.97	66.45	57.24	sp|Q8UW31.1|PA2A5_HYDHA; AAL55555.1	RecName: Full=Acidic phospholipase A2 57; Short=svPLA2; AltName: Full=Phosphatidylcholine 2-acylhydrolase; Flags: Precursor; phospholipase A2 [Hydrophis hardwickii]			0	0	MTLDYMDYGCYCGTGGSGTPVDELDR	Carbamidomethyl(C)@10; Carbamidomethyl(C)@12		-0.0200886	2932.15	978.389	2932.17	978.396	3	4	1.1.1.3510.12	71.0387	14316	71.0068
1	15.1	15.1	76.97	66.45	57.24	sp|Q8UW31.1|PA2A5_HYDHA; AAL55555.1	RecName: Full=Acidic phospholipase A2 57; Short=svPLA2; AltName: Full=Phosphatidylcholine 2-acylhydrolase; Flags: Precursor; phospholipase A2 [Hydrophis hardwickii]			0	0	MTLDYMDYGCYCGTGGSGTPVDELDR	Carbamidomethyl(C)@10; Carbamidomethyl(C)@12; Deamidated(R)@26		0.0480118	2933.2	978.74	2933.15	978.724	3	7	1.1.1.3594.10	74.3742	12556	74.3398
1	15.1	15.1	76.97	66.45	57.24	sp|Q8UW31.1|PA2A5_HYDHA; AAL55555.1	RecName: Full=Acidic phospholipase A2 57; Short=svPLA2; AltName: Full=Phosphatidylcholine 2-acylhydrolase; Flags: Precursor; phospholipase A2 [Hydrophis hardwickii]			0	0	MTLDYMDYGCYCGTGGSGTPVDELDR	Carbamidomethyl(C)@10; Carbamidomethyl(C)@12		0.0143349	2932.18	978.401	2932.17	978.396	3	6	1.1.1.3615.6	75.2124	8442	75.2176
1	15.1	15.1	76.97	66.45	57.24	sp|Q8UW31.1|PA2A5_HYDHA; AAL55555.1	RecName: Full=Acidic phospholipase A2 57; Short=svPLA2; AltName: Full=Phosphatidylcholine 2-acylhydrolase; Flags: Precursor; phospholipase A2 [Hydrophis hardwickii]			0	0	MTLDYMDYGCYCGTGGSGTPVDELDR	Carbamidomethyl(C)@10; Carbamidomethyl(C)@12		-0.0297931	2932.14	978.386	2932.17	978.396	3	5	1.1.1.3754.5	79.4779	1139	79.4043
1	15.1	15.1	76.97	66.45	57.24	sp|Q8UW31.1|PA2A5_HYDHA; AAL55555.1	RecName: Full=Acidic phospholipase A2 57; Short=svPLA2; AltName: Full=Phosphatidylcholine 2-acylhydrolase; Flags: Precursor; phospholipase A2 [Hydrophis hardwickii]			0	0	MTLDYMDYGCYCGTGGSGTPVDELDR	Carbamidomethyl(C)@10; Carbamidomethyl(C)@12		0.0167153	2932.18	978.402	2932.17	978.396	3	3	1.1.1.3766.5	79.9176	1530	79.9228
1	15.1	15.1	76.97	66.45	57.24	sp|Q8UW31.1|PA2A5_HYDHA; AAL55555.1	RecName: Full=Acidic phospholipase A2 57; Short=svPLA2; AltName: Full=Phosphatidylcholine 2-acylhydrolase; Flags: Precursor; phospholipase A2 [Hydrophis hardwickii]			0	0	MTLDYMDYGCYCGTGGSGTPVDELDR	Carbamidomethyl(C)@10; Carbamidomethyl(C)@12		-0.00159511	2932.16	978.395	2932.17	978.396	3	4	1.1.1.3772.4	80.154	1385	80.1198
1	15.1	15.1	76.97	66.45	57.24	sp|Q8UW31.1|PA2A5_HYDHA; AAL55555.1	RecName: Full=Acidic phospholipase A2 57; Short=svPLA2; AltName: Full=Phosphatidylcholine 2-acylhydrolase; Flags: Precursor; phospholipase A2 [Hydrophis hardwickii]			0	56.13	NLYQFK		cleaved L-N@N-term	-0.00273729	811.42	406.717	811.423	406.719	2	4	1.1.1.3512.2	71.0935	272	71.0863
1	15.1	15.1	76.97	66.45	57.24	sp|Q8UW31.1|PA2A5_HYDHA; AAL55555.1	RecName: Full=Acidic phospholipase A2 57; Short=svPLA2; AltName: Full=Phosphatidylcholine 2-acylhydrolase; Flags: Precursor; phospholipase A2 [Hydrophis hardwickii]			0	36.53	NLYQFK		cleaved L-N@N-term	-0.00379493	811.419	406.717	811.423	406.719	2	5	1.1.1.2536.2	32.2957	1901	32.2884
1	15.1	15.1	76.97	66.45	57.24	sp|Q8UW31.1|PA2A5_HYDHA; AAL55555.1	RecName: Full=Acidic phospholipase A2 57; Short=svPLA2; AltName: Full=Phosphatidylcholine 2-acylhydrolase; Flags: Precursor; phospholipase A2 [Hydrophis hardwickii]			0	32.63	NLYQFK		cleaved L-N@N-term	0.00163711	811.424	406.719	811.423	406.719	2	6	1.1.1.2463.2	29.4286	2798	29.3808
1	15.1	15.1	76.97	66.45	57.24	sp|Q8UW31.1|PA2A5_HYDHA; AAL55555.1	RecName: Full=Acidic phospholipase A2 57; Short=svPLA2; AltName: Full=Phosphatidylcholine 2-acylhydrolase; Flags: Precursor; phospholipase A2 [Hydrophis hardwickii]			0	21.01	NLYQFK		cleaved L-N@N-term	0.00505502	811.428	406.721	811.423	406.719	2	6	1.1.1.2448.3	28.8272	4505	28.8173
1	15.1	15.1	76.97	66.45	57.24	sp|Q8UW31.1|PA2A5_HYDHA; AAL55555.1	RecName: Full=Acidic phospholipase A2 57; Short=svPLA2; AltName: Full=Phosphatidylcholine 2-acylhydrolase; Flags: Precursor; phospholipase A2 [Hydrophis hardwickii]			0	13.92	NLYQFK		cleaved L-N@N-term	0.00523813	811.428	406.721	811.423	406.719	2	6	1.1.1.2454.2	29.0664	3606	29.059
1	15.1	15.1	76.97	66.45	57.24	sp|Q8UW31.1|PA2A5_HYDHA; AAL55555.1	RecName: Full=Acidic phospholipase A2 57; Short=svPLA2; AltName: Full=Phosphatidylcholine 2-acylhydrolase; Flags: Precursor; phospholipase A2 [Hydrophis hardwickii]			0	13.15	NLYQFK		cleaved L-N@N-term	0.00102677	811.424	406.719	811.423	406.719	2	9	1.1.1.2418.2	27.6232	70541	27.6959
1	15.1	15.1	76.97	66.45	57.24	sp|Q8UW31.1|PA2A5_HYDHA; AAL55555.1	RecName: Full=Acidic phospholipase A2 57; Short=svPLA2; AltName: Full=Phosphatidylcholine 2-acylhydrolase; Flags: Precursor; phospholipase A2 [Hydrophis hardwickii]			0	12.52	NLYQFK		cleaved L-N@N-term	0.00102677	811.424	406.719	811.423	406.719	2	9	1.1.1.2423.2	27.822	70541	27.6959
1	15.1	15.1	76.97	66.45	57.24	sp|Q8UW31.1|PA2A5_HYDHA; AAL55555.1	RecName: Full=Acidic phospholipase A2 57; Short=svPLA2; AltName: Full=Phosphatidylcholine 2-acylhydrolase; Flags: Precursor; phospholipase A2 [Hydrophis hardwickii]			0	10.97	NLYQFK		cleaved L-N@N-term	0.00481089	811.428	406.721	811.423	406.719	2	5	1.1.1.2477.2	29.9904	2275	30.0635
1	15.1	15.1	76.97	66.45	57.24	sp|Q8UW31.1|PA2A5_HYDHA; AAL55555.1	RecName: Full=Acidic phospholipase A2 57; Short=svPLA2; AltName: Full=Phosphatidylcholine 2-acylhydrolase; Flags: Precursor; phospholipase A2 [Hydrophis hardwickii]			0	9.902	NLYQFK		cleaved L-N@N-term	0.00481089	811.428	406.721	811.423	406.719	2	5	1.1.1.2479.2	30.0709	2275	30.0635
1	15.1	15.1	76.97	66.45	57.24	sp|Q8UW31.1|PA2A5_HYDHA; AAL55555.1	RecName: Full=Acidic phospholipase A2 57; Short=svPLA2; AltName: Full=Phosphatidylcholine 2-acylhydrolase; Flags: Precursor; phospholipase A2 [Hydrophis hardwickii]			0	9.889	NLYQFK		cleaved L-N@N-term	0.000843666	811.424	406.719	811.423	406.719	2	8	1.1.1.2414.2	27.4648	67209	27.6959
1	15.1	15.1	76.97	66.45	57.24	sp|Q8UW31.1|PA2A5_HYDHA; AAL55555.1	RecName: Full=Acidic phospholipase A2 57; Short=svPLA2; AltName: Full=Phosphatidylcholine 2-acylhydrolase; Flags: Precursor; phospholipase A2 [Hydrophis hardwickii]			0	9.841	NLYQFK		cleaved L-N@N-term	-0.000193915	811.423	406.719	811.423	406.719	2	7	1.1.1.2428.3	28.0242	70541	27.6959
1	15.1	15.1	76.97	66.45	57.24	sp|Q8UW31.1|PA2A5_HYDHA; AAL55555.1	RecName: Full=Acidic phospholipase A2 57; Short=svPLA2; AltName: Full=Phosphatidylcholine 2-acylhydrolase; Flags: Precursor; phospholipase A2 [Hydrophis hardwickii]			0	9.839	NLYQFK		cleaved L-N@N-term	0.00462778	811.427	406.721	811.423	406.719	2	5	1.1.1.2438.2	28.4226	6907	28.4151
1	15.1	15.1	76.97	66.45	57.24	sp|Q8UW31.1|PA2A5_HYDHA; AAL55555.1	RecName: Full=Acidic phospholipase A2 57; Short=svPLA2; AltName: Full=Phosphatidylcholine 2-acylhydrolase; Flags: Precursor; phospholipase A2 [Hydrophis hardwickii]			0	9.839	NLYQFK		cleaved L-N@N-term	0.0082288	811.431	406.723	811.423	406.719	2	4	1.1.1.2474.2	29.8697	1902	29.9025
1	15.1	15.1	76.97	66.45	57.24	sp|Q8UW31.1|PA2A5_HYDHA; AAL55555.1	RecName: Full=Acidic phospholipase A2 57; Short=svPLA2; AltName: Full=Phosphatidylcholine 2-acylhydrolase; Flags: Precursor; phospholipase A2 [Hydrophis hardwickii]			0	9.837	NLYQFK		cleaved L-N@N-term	0.00102677	811.424	406.719	811.423	406.719	2	8	1.1.1.2419.2	27.6631	70541	27.6959
1	15.1	15.1	76.97	66.45	57.24	sp|Q8UW31.1|PA2A5_HYDHA; AAL55555.1	RecName: Full=Acidic phospholipase A2 57; Short=svPLA2; AltName: Full=Phosphatidylcholine 2-acylhydrolase; Flags: Precursor; phospholipase A2 [Hydrophis hardwickii]			0	9.836	NLYQFK		cleaved L-N@N-term	0.000843666	811.424	406.719	811.423	406.719	2	6	1.1.1.2433.2	28.2218	60109	27.8151
1	15.1	15.1	76.97	66.45	57.24	sp|Q8UW31.1|PA2A5_HYDHA; AAL55555.1	RecName: Full=Acidic phospholipase A2 57; Short=svPLA2; AltName: Full=Phosphatidylcholine 2-acylhydrolase; Flags: Precursor; phospholipase A2 [Hydrophis hardwickii]			0	9.836	NLYQFK		cleaved L-N@N-term	0.00462778	811.427	406.721	811.423	406.719	2	5	1.1.1.2443.3	28.6263	7280	28.4151
1	15.1	15.1	76.97	66.45	57.24	sp|Q8UW31.1|PA2A5_HYDHA; AAL55555.1	RecName: Full=Acidic phospholipase A2 57; Short=svPLA2; AltName: Full=Phosphatidylcholine 2-acylhydrolase; Flags: Precursor; phospholipase A2 [Hydrophis hardwickii]			0	9.836	NLYQFK		cleaved L-N@N-term	0.00481089	811.428	406.721	811.423	406.719	2	5	1.1.1.2446.3	28.7467	1961	28.8173
1	15.1	15.1	76.97	66.45	57.24	sp|Q8UW31.1|PA2A5_HYDHA; AAL55555.1	RecName: Full=Acidic phospholipase A2 57; Short=svPLA2; AltName: Full=Phosphatidylcholine 2-acylhydrolase; Flags: Precursor; phospholipase A2 [Hydrophis hardwickii]			0	9.835	NLYQFK		cleaved L-N@N-term	0.000660564	811.423	406.719	811.423	406.719	2	6	1.1.1.2413.2	27.4249	67209	27.6959
1	15.1	15.1	76.97	66.45	57.24	sp|Q8UW31.1|PA2A5_HYDHA; AAL55555.1	RecName: Full=Acidic phospholipase A2 57; Short=svPLA2; AltName: Full=Phosphatidylcholine 2-acylhydrolase; Flags: Precursor; phospholipase A2 [Hydrophis hardwickii]			0	9.835	NLYQFK		cleaved L-N@N-term	0.00523813	811.428	406.721	811.423	406.719	2	4	1.1.1.2455.2	29.1065	3606	29.059
1	15.1	15.1	76.97	66.45	57.24	sp|Q8UW31.1|PA2A5_HYDHA; AAL55555.1	RecName: Full=Acidic phospholipase A2 57; Short=svPLA2; AltName: Full=Phosphatidylcholine 2-acylhydrolase; Flags: Precursor; phospholipase A2 [Hydrophis hardwickii]			0	9.835	NLYQFK		cleaved L-N@N-term	0.00163711	811.424	406.719	811.423	406.719	2	4	1.1.1.2462.2	29.3883	2798	29.3808
1	15.1	15.1	76.97	66.45	57.24	sp|Q8UW31.1|PA2A5_HYDHA; AAL55555.1	RecName: Full=Acidic phospholipase A2 57; Short=svPLA2; AltName: Full=Phosphatidylcholine 2-acylhydrolase; Flags: Precursor; phospholipase A2 [Hydrophis hardwickii]			0	9.835	NLYQFK		cleaved L-N@N-term	-0.00379493	811.419	406.717	811.423	406.719	2	4	1.1.1.2502.2	30.9914	2110	30.9847
1	15.1	15.1	76.97	66.45	57.24	sp|Q8UW31.1|PA2A5_HYDHA; AAL55555.1	RecName: Full=Acidic phospholipase A2 57; Short=svPLA2; AltName: Full=Phosphatidylcholine 2-acylhydrolase; Flags: Precursor; phospholipase A2 [Hydrophis hardwickii]			0	0	NLYQFK		cleaved L-N@N-term	5.0222e-05	811.423	406.719	811.423	406.719	2	4	1.1.1.2373.2	25.8284	6035	25.8221
1	15.1	15.1	76.97	66.45	57.24	sp|Q8UW31.1|PA2A5_HYDHA; AAL55555.1	RecName: Full=Acidic phospholipase A2 57; Short=svPLA2; AltName: Full=Phosphatidylcholine 2-acylhydrolase; Flags: Precursor; phospholipase A2 [Hydrophis hardwickii]			0	0	NLYQFK		cleaved L-N@N-term	-0.00379493	811.419	406.717	811.423	406.719	2	3	1.1.1.2537.2	32.3357	1901	32.2884
1	15.1	15.1	76.97	66.45	57.24	sp|Q8UW31.1|PA2A5_HYDHA; AAL55555.1	RecName: Full=Acidic phospholipase A2 57; Short=svPLA2; AltName: Full=Phosphatidylcholine 2-acylhydrolase; Flags: Precursor; phospholipase A2 [Hydrophis hardwickii]			0	0	NLYQFK		cleaved L-N@N-term	0.00163711	811.424	406.719	811.423	406.719	2	3	1.1.1.2542.2	32.5359	1602	32.5284
1	15.1	15.1	76.97	66.45	57.24	sp|Q8UW31.1|PA2A5_HYDHA; AAL55555.1	RecName: Full=Acidic phospholipase A2 57; Short=svPLA2; AltName: Full=Phosphatidylcholine 2-acylhydrolase; Flags: Precursor; phospholipase A2 [Hydrophis hardwickii]			0	9.883	NMIQC	Carbamidomethyl(C)@5	cleaved C-A@C-term	-0.000537561	664.267	665.274	664.267	665.275	1	6	1.1.1.2218.4	19.7686	4573	19.7567
1	15.1	15.1	76.97	66.45	57.24	sp|Q8UW31.1|PA2A5_HYDHA; AAL55555.1	RecName: Full=Acidic phospholipase A2 57; Short=svPLA2; AltName: Full=Phosphatidylcholine 2-acylhydrolase; Flags: Precursor; phospholipase A2 [Hydrophis hardwickii]			0	0	TAAICF	Carbamidomethyl(C)@5	cleaved F-A@C-term	-0.0123234	681.303	341.659	681.316	341.665	2	6	1.1.1.2637.2	36.3307	4930	36.4427
1	15.1	15.1	76.97	66.45	57.24	sp|Q8UW31.1|PA2A5_HYDHA; AAL55555.1	RecName: Full=Acidic phospholipase A2 57; Short=svPLA2; AltName: Full=Phosphatidylcholine 2-acylhydrolase; Flags: Precursor; phospholipase A2 [Hydrophis hardwickii]			0	99	TAAICFAGAPY	Carbamidomethyl(C)@5	cleaved Y-N@C-term	-0.00077463	1140.53	571.271	1140.53	571.271	2	8	1.1.1.3218.3	59.4008	2417	59.3915
1	15.1	15.1	76.97	66.45	57.24	sp|Q8UW31.1|PA2A5_HYDHA; AAL55555.1	RecName: Full=Acidic phospholipase A2 57; Short=svPLA2; AltName: Full=Phosphatidylcholine 2-acylhydrolase; Flags: Precursor; phospholipase A2 [Hydrophis hardwickii]			0	99	TAAICFAGAPY	Carbamidomethyl(C)@5	cleaved Y-N@C-term	-0.00077463	1140.53	571.271	1140.53	571.271	2	9	1.1.1.3562.2	73.0811	1654	73.1464
1	15.1	15.1	76.97	66.45	57.24	sp|Q8UW31.1|PA2A5_HYDHA; AAL55555.1	RecName: Full=Acidic phospholipase A2 57; Short=svPLA2; AltName: Full=Phosphatidylcholine 2-acylhydrolase; Flags: Precursor; phospholipase A2 [Hydrophis hardwickii]			0	99	TAAICFAGAPY	Carbamidomethyl(C)@5	cleaved Y-N@C-term	-0.0019914	1140.53	571.27	1140.53	571.271	2	17	1.1.1.2735.4	40.2056	86052	40.1141
1	15.1	15.1	76.97	66.45	57.24	sp|Q8UW31.1|PA2A5_HYDHA; AAL55555.1	RecName: Full=Acidic phospholipase A2 57; Short=svPLA2; AltName: Full=Phosphatidylcholine 2-acylhydrolase; Flags: Precursor; phospholipase A2 [Hydrophis hardwickii]			0	99	TAAICFAGAPY	Carbamidomethyl(C)@5	cleaved Y-N@C-term	-0.00247967	1140.52	571.27	1140.53	571.271	2	12	1.1.1.2740.2	40.3994	86052	40.1141
1	15.1	15.1	76.97	66.45	57.24	sp|Q8UW31.1|PA2A5_HYDHA; AAL55555.1	RecName: Full=Acidic phospholipase A2 57; Short=svPLA2; AltName: Full=Phosphatidylcholine 2-acylhydrolase; Flags: Precursor; phospholipase A2 [Hydrophis hardwickii]			0	98.69	TAAICFAGAPY	Carbamidomethyl(C)@5	cleaved Y-N@C-term	-0.00150312	1140.53	571.27	1140.53	571.271	2	15	1.1.1.2730.2	40.002	86602	40.0347
1	15.1	15.1	76.97	66.45	57.24	sp|Q8UW31.1|PA2A5_HYDHA; AAL55555.1	RecName: Full=Acidic phospholipase A2 57; Short=svPLA2; AltName: Full=Phosphatidylcholine 2-acylhydrolase; Flags: Precursor; phospholipase A2 [Hydrophis hardwickii]			0	98.69	TAAICFAGAPY	Carbamidomethyl(C)@5	cleaved Y-N@C-term	-0.00150312	1140.53	571.27	1140.53	571.271	2	15	1.1.1.2731.4	40.0467	86602	40.0347
1	15.1	15.1	76.97	66.45	57.24	sp|Q8UW31.1|PA2A5_HYDHA; AAL55555.1	RecName: Full=Acidic phospholipase A2 57; Short=svPLA2; AltName: Full=Phosphatidylcholine 2-acylhydrolase; Flags: Precursor; phospholipase A2 [Hydrophis hardwickii]			0	98.25	TAAICFAGAPY	Carbamidomethyl(C)@5	cleaved Y-N@C-term	-0.00247967	1140.52	571.27	1140.53	571.271	2	10	1.1.1.2683.4	38.1444	18142	38.0537
1	15.1	15.1	76.97	66.45	57.24	sp|Q8UW31.1|PA2A5_HYDHA; AAL55555.1	RecName: Full=Acidic phospholipase A2 57; Short=svPLA2; AltName: Full=Phosphatidylcholine 2-acylhydrolase; Flags: Precursor; phospholipase A2 [Hydrophis hardwickii]			0	98.25	TAAICFAGAPY	Carbamidomethyl(C)@5	cleaved Y-N@C-term	-0.00186933	1140.53	571.27	1140.53	571.271	2	12	1.1.1.2725.3	39.8061	86602	40.0347
1	15.1	15.1	76.97	66.45	57.24	sp|Q8UW31.1|PA2A5_HYDHA; AAL55555.1	RecName: Full=Acidic phospholipase A2 57; Short=svPLA2; AltName: Full=Phosphatidylcholine 2-acylhydrolase; Flags: Precursor; phospholipase A2 [Hydrophis hardwickii]			0	98.25	TAAICFAGAPY	Carbamidomethyl(C)@5	cleaved Y-N@C-term	-0.00284588	1140.52	571.269	1140.53	571.271	2	10	1.1.1.2770.4	41.6013	7535	41.5893
1	15.1	15.1	76.97	66.45	57.24	sp|Q8UW31.1|PA2A5_HYDHA; AAL55555.1	RecName: Full=Acidic phospholipase A2 57; Short=svPLA2; AltName: Full=Phosphatidylcholine 2-acylhydrolase; Flags: Precursor; phospholipase A2 [Hydrophis hardwickii]			0	97.65	TAAICFAGAPY	Carbamidomethyl(C)@5	cleaved Y-N@C-term	-0.00223553	1140.53	571.27	1140.53	571.271	2	8	1.1.1.2950.2	48.7397	6734	48.8523
1	15.1	15.1	76.97	66.45	57.24	sp|Q8UW31.1|PA2A5_HYDHA; AAL55555.1	RecName: Full=Acidic phospholipase A2 57; Short=svPLA2; AltName: Full=Phosphatidylcholine 2-acylhydrolase; Flags: Precursor; phospholipase A2 [Hydrophis hardwickii]			0	95.36	TAAICFAGAPY	Carbamidomethyl(C)@5	cleaved Y-N@C-term	-0.00138498	1140.53	571.27	1140.53	571.271	2	8	1.1.1.3608.2	74.9105	1590	74.8985
1	15.1	15.1	76.97	66.45	57.24	sp|Q8UW31.1|PA2A5_HYDHA; AAL55555.1	RecName: Full=Acidic phospholipase A2 57; Short=svPLA2; AltName: Full=Phosphatidylcholine 2-acylhydrolase; Flags: Precursor; phospholipase A2 [Hydrophis hardwickii]			0	94.45	TAAICFAGAPY	Carbamidomethyl(C)@5	cleaved Y-N@C-term	-0.00150312	1140.53	571.27	1140.53	571.271	2	12	1.1.1.2726.3	39.8457	86602	40.0347
1	15.1	15.1	76.97	66.45	57.24	sp|Q8UW31.1|PA2A5_HYDHA; AAL55555.1	RecName: Full=Acidic phospholipase A2 57; Short=svPLA2; AltName: Full=Phosphatidylcholine 2-acylhydrolase; Flags: Precursor; phospholipase A2 [Hydrophis hardwickii]			0	94.45	TAAICFAGAPY	Carbamidomethyl(C)@5	cleaved Y-N@C-term	-0.00247967	1140.52	571.27	1140.53	571.271	2	8	1.1.1.2960.2	49.1387	5889	49.1714
1	15.1	15.1	76.97	66.45	57.24	sp|Q8UW31.1|PA2A5_HYDHA; AAL55555.1	RecName: Full=Acidic phospholipase A2 57; Short=svPLA2; AltName: Full=Phosphatidylcholine 2-acylhydrolase; Flags: Precursor; phospholipase A2 [Hydrophis hardwickii]			0	92.67	TAAICFAGAPY	Carbamidomethyl(C)@5	cleaved Y-N@C-term	-0.0090714	1140.52	571.266	1140.53	571.271	2	9	1.1.1.2790.2	42.3924	5149	42.3858
1	15.1	15.1	76.97	66.45	57.24	sp|Q8UW31.1|PA2A5_HYDHA; AAL55555.1	RecName: Full=Acidic phospholipase A2 57; Short=svPLA2; AltName: Full=Phosphatidylcholine 2-acylhydrolase; Flags: Precursor; phospholipase A2 [Hydrophis hardwickii]			0	90.36	TAAICFAGAPY	Carbamidomethyl(C)@5	cleaved Y-N@C-term	-0.0100479	1140.52	571.266	1140.53	571.271	2	9	1.1.1.2883.2	46.0846	5005	46.1173
1	15.1	15.1	76.97	66.45	57.24	sp|Q8UW31.1|PA2A5_HYDHA; AAL55555.1	RecName: Full=Acidic phospholipase A2 57; Short=svPLA2; AltName: Full=Phosphatidylcholine 2-acylhydrolase; Flags: Precursor; phospholipase A2 [Hydrophis hardwickii]			0	70.37	TAAICFAGAPY	Carbamidomethyl(C)@5	cleaved Y-N@C-term	-0.000896699	1140.53	571.27	1140.53	571.271	2	7	1.1.1.3132.2	55.9774	3623	56.0102
1	15.1	15.1	76.97	66.45	57.24	sp|Q8UW31.1|PA2A5_HYDHA; AAL55555.1	RecName: Full=Acidic phospholipase A2 57; Short=svPLA2; AltName: Full=Phosphatidylcholine 2-acylhydrolase; Flags: Precursor; phospholipase A2 [Hydrophis hardwickii]			0	70.37	TAAICFAGAPY	Carbamidomethyl(C)@5	cleaved Y-N@C-term	0.000446063	1140.53	571.271	1140.53	571.271	2	6	1.1.1.3172.3	57.5722	1594	57.6024
1	15.1	15.1	76.97	66.45	57.24	sp|Q8UW31.1|PA2A5_HYDHA; AAL55555.1	RecName: Full=Acidic phospholipase A2 57; Short=svPLA2; AltName: Full=Phosphatidylcholine 2-acylhydrolase; Flags: Precursor; phospholipase A2 [Hydrophis hardwickii]			0	70.37	TAAICFAGAPY	Carbamidomethyl(C)@5	cleaved Y-N@C-term	-0.00516913	1140.52	571.268	1140.53	571.271	2	9	1.1.1.3551.2	72.6419	1130	72.6298
1	15.1	15.1	76.97	66.45	57.24	sp|Q8UW31.1|PA2A5_HYDHA; AAL55555.1	RecName: Full=Acidic phospholipase A2 57; Short=svPLA2; AltName: Full=Phosphatidylcholine 2-acylhydrolase; Flags: Precursor; phospholipase A2 [Hydrophis hardwickii]			0	52.57	TAAICFAGAPY	Carbamidomethyl(C)@5	cleaved Y-N@C-term	-0.00626381	1140.52	571.268	1140.53	571.271	2	9	1.1.1.2780.3	41.9977	6396	42.0279
1	15.1	15.1	76.97	66.45	57.24	sp|Q8UW31.1|PA2A5_HYDHA; AAL55555.1	RecName: Full=Acidic phospholipase A2 57; Short=svPLA2; AltName: Full=Phosphatidylcholine 2-acylhydrolase; Flags: Precursor; phospholipase A2 [Hydrophis hardwickii]			0	36.64	TAAICFAGAPY	Carbamidomethyl(C)@5	cleaved Y-N@C-term	-0.0102921	1140.52	571.266	1140.53	571.271	2	7	1.1.1.2985.2	50.1335	2750	50.1266
1	15.1	15.1	76.97	66.45	57.24	sp|Q8UW31.1|PA2A5_HYDHA; AAL55555.1	RecName: Full=Acidic phospholipase A2 57; Short=svPLA2; AltName: Full=Phosphatidylcholine 2-acylhydrolase; Flags: Precursor; phospholipase A2 [Hydrophis hardwickii]			0	33.07	TAAICFAGAPY	Carbamidomethyl(C)@5	cleaved Y-N@C-term	-0.00394843	1140.52	571.269	1140.53	571.271	2	7	1.1.1.3638.2	76.1159	1328	76.0561
1	15.1	15.1	76.97	66.45	57.24	sp|Q8UW31.1|PA2A5_HYDHA; AAL55555.1	RecName: Full=Acidic phospholipase A2 57; Short=svPLA2; AltName: Full=Phosphatidylcholine 2-acylhydrolase; Flags: Precursor; phospholipase A2 [Hydrophis hardwickii]			0	30.28	TAAICFAGAPY	Carbamidomethyl(C)@5	cleaved Y-N@C-term	0.000690202	1140.53	571.271	1140.53	571.271	2	6	1.1.1.3368.2	65.3664	2154	65.3567
1	15.1	15.1	76.97	66.45	57.24	sp|Q8UW31.1|PA2A5_HYDHA; AAL55555.1	RecName: Full=Acidic phospholipase A2 57; Short=svPLA2; AltName: Full=Phosphatidylcholine 2-acylhydrolase; Flags: Precursor; phospholipase A2 [Hydrophis hardwickii]			0	29.1	TAAICFAGAPY	Carbamidomethyl(C)@5	cleaved Y-N@C-term	0.00337964	1140.53	571.273	1140.53	571.271	2	8	1.1.1.2873.2	45.685	5354	45.8378
1	15.1	15.1	76.97	66.45	57.24	sp|Q8UW31.1|PA2A5_HYDHA; AAL55555.1	RecName: Full=Acidic phospholipase A2 57; Short=svPLA2; AltName: Full=Phosphatidylcholine 2-acylhydrolase; Flags: Precursor; phospholipase A2 [Hydrophis hardwickii]			0	23.15	TAAICFAGAPY	Carbamidomethyl(C)@5	cleaved Y-N@C-term	0.00447435	1140.53	571.273	1140.53	571.271	2	6	1.1.1.3383.4	65.9681	1814	65.9933
1	15.1	15.1	76.97	66.45	57.24	sp|Q8UW31.1|PA2A5_HYDHA; AAL55555.1	RecName: Full=Acidic phospholipase A2 57; Short=svPLA2; AltName: Full=Phosphatidylcholine 2-acylhydrolase; Flags: Precursor; phospholipase A2 [Hydrophis hardwickii]			0	23.15	TAAICFAGAPY	Carbamidomethyl(C)@5	cleaved Y-N@C-term	-0.00492499	1140.52	571.269	1140.53	571.271	2	7	1.1.1.3593.2	74.3146	1646	74.3398
1	15.1	15.1	76.97	66.45	57.24	sp|Q8UW31.1|PA2A5_HYDHA; AAL55555.1	RecName: Full=Acidic phospholipase A2 57; Short=svPLA2; AltName: Full=Phosphatidylcholine 2-acylhydrolase; Flags: Precursor; phospholipase A2 [Hydrophis hardwickii]			0	16.18	TAAICFAGAPY	Carbamidomethyl(C)@5	cleaved Y-N@C-term	-0.00247967	1140.52	571.27	1140.53	571.271	2	8	1.1.1.2678.2	37.9418	18142	38.0537
1	15.1	15.1	76.97	66.45	57.24	sp|Q8UW31.1|PA2A5_HYDHA; AAL55555.1	RecName: Full=Acidic phospholipase A2 57; Short=svPLA2; AltName: Full=Phosphatidylcholine 2-acylhydrolase; Flags: Precursor; phospholipase A2 [Hydrophis hardwickii]			0	11.04	TAAICFAGAPY	Carbamidomethyl(C)@5	cleaved Y-N@C-term	-0.00162519	1140.53	571.27	1140.53	571.271	2	8	1.1.1.2746.3	40.641	16298	40.5518
1	15.1	15.1	76.97	66.45	57.24	sp|Q8UW31.1|PA2A5_HYDHA; AAL55555.1	RecName: Full=Acidic phospholipase A2 57; Short=svPLA2; AltName: Full=Phosphatidylcholine 2-acylhydrolase; Flags: Precursor; phospholipase A2 [Hydrophis hardwickii]			0	11.04	TAAICFAGAPY	Carbamidomethyl(C)@5	cleaved Y-N@C-term	-3.82932e-05	1140.53	571.271	1140.53	571.271	2	8	1.1.1.2774.2	41.7554	7304	41.7484
1	15.1	15.1	76.97	66.45	57.24	sp|Q8UW31.1|PA2A5_HYDHA; AAL55555.1	RecName: Full=Acidic phospholipase A2 57; Short=svPLA2; AltName: Full=Phosphatidylcholine 2-acylhydrolase; Flags: Precursor; phospholipase A2 [Hydrophis hardwickii]			0	11.04	TAAICFAGAPY	Carbamidomethyl(C)@5	cleaved Y-N@C-term	-0.00370036	1140.52	571.269	1140.53	571.271	2	7	1.1.1.2841.2	44.4116	3920	44.3652
1	15.1	15.1	76.97	66.45	57.24	sp|Q8UW31.1|PA2A5_HYDHA; AAL55555.1	RecName: Full=Acidic phospholipase A2 57; Short=svPLA2; AltName: Full=Phosphatidylcholine 2-acylhydrolase; Flags: Precursor; phospholipase A2 [Hydrophis hardwickii]			0	4.846	TAAICFAGAPY	Carbamidomethyl(C)@5	cleaved Y-N@C-term	-0.000896699	1140.53	571.27	1140.53	571.271	2	6	1.1.1.3605.2	74.7909	1423	74.7786
1	15.1	15.1	76.97	66.45	57.24	sp|Q8UW31.1|PA2A5_HYDHA; AAL55555.1	RecName: Full=Acidic phospholipase A2 57; Short=svPLA2; AltName: Full=Phosphatidylcholine 2-acylhydrolase; Flags: Precursor; phospholipase A2 [Hydrophis hardwickii]			0	0.888	TAAICFAGAPY	Carbamidomethyl(C)@5	cleaved Y-N@C-term	-0.00211739	1140.53	571.27	1140.53	571.271	2	5	1.1.1.3127.5	55.7859	3383	55.7714
1	15.1	15.1	76.97	66.45	57.24	sp|Q8UW31.1|PA2A5_HYDHA; AAL55555.1	RecName: Full=Acidic phospholipase A2 57; Short=svPLA2; AltName: Full=Phosphatidylcholine 2-acylhydrolase; Flags: Precursor; phospholipase A2 [Hydrophis hardwickii]			0	0	TAAICFAGAPY	Carbamidomethyl(C)@5	cleaved Y-N@C-term	0.000572052	1140.53	571.271	1140.53	571.271	2	7	1.1.1.2745.3	40.6012	13639	40.6315
1	15.1	15.1	76.97	66.45	57.24	sp|Q8UW31.1|PA2A5_HYDHA; AAL55555.1	RecName: Full=Acidic phospholipase A2 57; Short=svPLA2; AltName: Full=Phosphatidylcholine 2-acylhydrolase; Flags: Precursor; phospholipase A2 [Hydrophis hardwickii]			0	0	TAAICFAGAPY	Carbamidomethyl(C)@5	cleaved Y-N@C-term	-0.00284588	1140.52	571.269	1140.53	571.271	2	6	1.1.1.2755.4	41.0024	9645	40.9502
1	15.1	15.1	76.97	66.45	57.24	sp|Q8UW31.1|PA2A5_HYDHA; AAL55555.1	RecName: Full=Acidic phospholipase A2 57; Short=svPLA2; AltName: Full=Phosphatidylcholine 2-acylhydrolase; Flags: Precursor; phospholipase A2 [Hydrophis hardwickii]			0	0	TAAICFAGAPY	Carbamidomethyl(C)@5	cleaved Y-N@C-term	-0.0058976	1140.52	571.268	1140.53	571.271	2	6	1.1.1.2927.2	47.825	4667	47.8974
1	15.1	15.1	76.97	66.45	57.24	sp|Q8UW31.1|PA2A5_HYDHA; AAL55555.1	RecName: Full=Acidic phospholipase A2 57; Short=svPLA2; AltName: Full=Phosphatidylcholine 2-acylhydrolase; Flags: Precursor; phospholipase A2 [Hydrophis hardwickii]			0	0	TAAICFAGAPY	Carbamidomethyl(C)@5	cleaved Y-N@C-term	0.00361987	1140.53	571.273	1140.53	571.271	2	5	1.1.1.3232.3	59.9577	3104	59.988
1	15.1	15.1	76.97	66.45	57.24	sp|Q8UW31.1|PA2A5_HYDHA; AAL55555.1	RecName: Full=Acidic phospholipase A2 57; Short=svPLA2; AltName: Full=Phosphatidylcholine 2-acylhydrolase; Flags: Precursor; phospholipase A2 [Hydrophis hardwickii]			0	0	TAAICFAGAPY	Carbamidomethyl(C)@5	cleaved Y-N@C-term	-0.00614568	1140.52	571.268	1140.53	571.271	2	4	1.1.1.3520.4	71.4166	2410	71.3249
1	15.1	15.1	76.97	66.45	57.24	sp|Q8UW31.1|PA2A5_HYDHA; AAL55555.1	RecName: Full=Acidic phospholipase A2 57; Short=svPLA2; AltName: Full=Phosphatidylcholine 2-acylhydrolase; Flags: Precursor; phospholipase A2 [Hydrophis hardwickii]			0	99	TAAICFAGAPYNK	Carbamidomethyl(C)@5		-0.00337785	1382.66	692.338	1382.67	692.34	2	7	1.1.1.3096.3	54.5483	878	54.4993
1	15.1	15.1	76.97	66.45	57.24	sp|Q8UW31.1|PA2A5_HYDHA; AAL55555.1	RecName: Full=Acidic phospholipase A2 57; Short=svPLA2; AltName: Full=Phosphatidylcholine 2-acylhydrolase; Flags: Precursor; phospholipase A2 [Hydrophis hardwickii]			0	99	TAAICFAGAPYNK	Carbamidomethyl(C)@5		-0.0128993	1382.65	692.333	1382.67	692.34	2	7	1.1.1.3164.3	57.2544	951	57.2846
1	15.1	15.1	76.97	66.45	57.24	sp|Q8UW31.1|PA2A5_HYDHA; AAL55555.1	RecName: Full=Acidic phospholipase A2 57; Short=svPLA2; AltName: Full=Phosphatidylcholine 2-acylhydrolase; Flags: Precursor; phospholipase A2 [Hydrophis hardwickii]			0	99	TAAICFAGAPYNK	Carbamidomethyl(C)@5		-0.000326121	1382.66	692.34	1382.67	692.34	2	7	1.1.1.3245.5	60.4795	990	60.4651
1	15.1	15.1	76.97	66.45	57.24	sp|Q8UW31.1|PA2A5_HYDHA; AAL55555.1	RecName: Full=Acidic phospholipase A2 57; Short=svPLA2; AltName: Full=Phosphatidylcholine 2-acylhydrolase; Flags: Precursor; phospholipase A2 [Hydrophis hardwickii]			0	99	TAAICFAGAPYNK	Carbamidomethyl(C)@5		0.00321389	1382.67	692.341	1382.67	692.34	2	9	1.1.1.3247.5	60.5592	1068	60.5445
1	15.1	15.1	76.97	66.45	57.24	sp|Q8UW31.1|PA2A5_HYDHA; AAL55555.1	RecName: Full=Acidic phospholipase A2 57; Short=svPLA2; AltName: Full=Phosphatidylcholine 2-acylhydrolase; Flags: Precursor; phospholipase A2 [Hydrophis hardwickii]			0	99	TAAICFAGAPYNK	Carbamidomethyl(C)@5		-0.00313372	1382.66	692.338	1382.67	692.34	2	8	1.1.1.3284.5	62.031	1267	62.0562
1	15.1	15.1	76.97	66.45	57.24	sp|Q8UW31.1|PA2A5_HYDHA; AAL55555.1	RecName: Full=Acidic phospholipase A2 57; Short=svPLA2; AltName: Full=Phosphatidylcholine 2-acylhydrolase; Flags: Precursor; phospholipase A2 [Hydrophis hardwickii]			0	99	TAAICFAGAPYNK	Carbamidomethyl(C)@5		-0.0099696	1382.66	692.335	1382.67	692.34	2	7	1.1.1.3305.5	62.8667	1301	62.8919
1	15.1	15.1	76.97	66.45	57.24	sp|Q8UW31.1|PA2A5_HYDHA; AAL55555.1	RecName: Full=Acidic phospholipase A2 57; Short=svPLA2; AltName: Full=Phosphatidylcholine 2-acylhydrolase; Flags: Precursor; phospholipase A2 [Hydrophis hardwickii]			0	99	TAAICFAGAPYNK	Carbamidomethyl(C)@5		-0.0099696	1382.66	692.335	1382.67	692.34	2	8	1.1.1.3306.4	62.9039	1301	62.8919
1	15.1	15.1	76.97	66.45	57.24	sp|Q8UW31.1|PA2A5_HYDHA; AAL55555.1	RecName: Full=Acidic phospholipase A2 57; Short=svPLA2; AltName: Full=Phosphatidylcholine 2-acylhydrolase; Flags: Precursor; phospholipase A2 [Hydrophis hardwickii]			0	99	TAAICFAGAPYNK	Carbamidomethyl(C)@5		-0.0099696	1382.66	692.335	1382.67	692.34	2	7	1.1.1.3308.3	62.9811	1301	62.8919
1	15.1	15.1	76.97	66.45	57.24	sp|Q8UW31.1|PA2A5_HYDHA; AAL55555.1	RecName: Full=Acidic phospholipase A2 57; Short=svPLA2; AltName: Full=Phosphatidylcholine 2-acylhydrolase; Flags: Precursor; phospholipase A2 [Hydrophis hardwickii]			0	99	TAAICFAGAPYNK	Carbamidomethyl(C)@5		-0.0147303	1382.65	692.332	1382.67	692.34	2	9	1.1.1.3326.5	63.702	1259	63.7671
1	15.1	15.1	76.97	66.45	57.24	sp|Q8UW31.1|PA2A5_HYDHA; AAL55555.1	RecName: Full=Acidic phospholipase A2 57; Short=svPLA2; AltName: Full=Phosphatidylcholine 2-acylhydrolase; Flags: Precursor; phospholipase A2 [Hydrophis hardwickii]			0	99	TAAICFAGAPYNK	Carbamidomethyl(C)@5		-0.01412	1382.65	692.333	1382.67	692.34	2	8	1.1.1.3376.4	65.6894	1173	65.7146
1	15.1	15.1	76.97	66.45	57.24	sp|Q8UW31.1|PA2A5_HYDHA; AAL55555.1	RecName: Full=Acidic phospholipase A2 57; Short=svPLA2; AltName: Full=Phosphatidylcholine 2-acylhydrolase; Flags: Precursor; phospholipase A2 [Hydrophis hardwickii]			0	99	TAAICFAGAPYNK	Carbamidomethyl(C)@5		-0.00569717	1382.66	692.337	1382.67	692.34	2	8	1.1.1.3389.4	66.2046	1068	66.1926
1	15.1	15.1	76.97	66.45	57.24	sp|Q8UW31.1|PA2A5_HYDHA; AAL55555.1	RecName: Full=Acidic phospholipase A2 57; Short=svPLA2; AltName: Full=Phosphatidylcholine 2-acylhydrolase; Flags: Precursor; phospholipase A2 [Hydrophis hardwickii]			0	99	TAAICFAGAPYNK	Carbamidomethyl(C)@5		-0.00349992	1382.66	692.338	1382.67	692.34	2	8	1.1.1.3409.3	66.9986	1208	67.0288
1	15.1	15.1	76.97	66.45	57.24	sp|Q8UW31.1|PA2A5_HYDHA; AAL55555.1	RecName: Full=Acidic phospholipase A2 57; Short=svPLA2; AltName: Full=Phosphatidylcholine 2-acylhydrolase; Flags: Precursor; phospholipase A2 [Hydrophis hardwickii]			0	99	TAAICFAGAPYNK	Carbamidomethyl(C)@5		-0.000326121	1382.66	692.34	1382.67	692.34	2	10	1.1.1.3457.6	68.9155	1301	68.9383
1	15.1	15.1	76.97	66.45	57.24	sp|Q8UW31.1|PA2A5_HYDHA; AAL55555.1	RecName: Full=Acidic phospholipase A2 57; Short=svPLA2; AltName: Full=Phosphatidylcholine 2-acylhydrolase; Flags: Precursor; phospholipase A2 [Hydrophis hardwickii]			0	99	TAAICFAGAPYNK	Carbamidomethyl(C)@5		-0.00972546	1382.66	692.335	1382.67	692.34	2	7	1.1.1.3468.5	69.3509	1277	69.4158
1	15.1	15.1	76.97	66.45	57.24	sp|Q8UW31.1|PA2A5_HYDHA; AAL55555.1	RecName: Full=Acidic phospholipase A2 57; Short=svPLA2; AltName: Full=Phosphatidylcholine 2-acylhydrolase; Flags: Precursor; phospholipase A2 [Hydrophis hardwickii]			0	99	TAAICFAGAPYNK	Carbamidomethyl(C)@5		-0.0111903	1382.65	692.334	1382.67	692.34	2	8	1.1.1.3474.5	69.5894	1007	69.6147
1	15.1	15.1	76.97	66.45	57.24	sp|Q8UW31.1|PA2A5_HYDHA; AAL55555.1	RecName: Full=Acidic phospholipase A2 57; Short=svPLA2; AltName: Full=Phosphatidylcholine 2-acylhydrolase; Flags: Precursor; phospholipase A2 [Hydrophis hardwickii]			0	99	TAAICFAGAPYNK	Carbamidomethyl(C)@5		-0.00874891	1382.66	692.336	1382.67	692.34	2	8	1.1.1.3484.4	69.9848	427	69.9727
1	15.1	15.1	76.97	66.45	57.24	sp|Q8UW31.1|PA2A5_HYDHA; AAL55555.1	RecName: Full=Acidic phospholipase A2 57; Short=svPLA2; AltName: Full=Phosphatidylcholine 2-acylhydrolase; Flags: Precursor; phospholipase A2 [Hydrophis hardwickii]			0	99	TAAICFAGAPYNK	Carbamidomethyl(C)@5		-0.0128993	1382.65	692.333	1382.67	692.34	2	7	1.1.1.3510.6	71.0237	977	71.0863
1	15.1	15.1	76.97	66.45	57.24	sp|Q8UW31.1|PA2A5_HYDHA; AAL55555.1	RecName: Full=Acidic phospholipase A2 57; Short=svPLA2; AltName: Full=Phosphatidylcholine 2-acylhydrolase; Flags: Precursor; phospholipase A2 [Hydrophis hardwickii]			0	99	TAAICFAGAPYNK	Carbamidomethyl(C)@5		-0.0083827	1382.66	692.336	1382.67	692.34	2	8	1.1.1.3542.4	72.2898	641	72.2756
1	15.1	15.1	76.97	66.45	57.24	sp|Q8UW31.1|PA2A5_HYDHA; AAL55555.1	RecName: Full=Acidic phospholipase A2 57; Short=svPLA2; AltName: Full=Phosphatidylcholine 2-acylhydrolase; Flags: Precursor; phospholipase A2 [Hydrophis hardwickii]			0	99	TAAICFAGAPYNK	Carbamidomethyl(C)@5		0.00150492	1382.67	692.341	1382.67	692.34	2	11	1.1.1.3558.2	72.9197	1029	72.9078
1	15.1	15.1	76.97	66.45	57.24	sp|Q8UW31.1|PA2A5_HYDHA; AAL55555.1	RecName: Full=Acidic phospholipase A2 57; Short=svPLA2; AltName: Full=Phosphatidylcholine 2-acylhydrolase; Flags: Precursor; phospholipase A2 [Hydrophis hardwickii]			0	99	TAAICFAGAPYNK	Carbamidomethyl(C)@5		-0.00459855	1382.66	692.338	1382.67	692.34	2	9	1.1.1.3570.6	73.4101	635	73.4654
1	15.1	15.1	76.97	66.45	57.24	sp|Q8UW31.1|PA2A5_HYDHA; AAL55555.1	RecName: Full=Acidic phospholipase A2 57; Short=svPLA2; AltName: Full=Phosphatidylcholine 2-acylhydrolase; Flags: Precursor; phospholipase A2 [Hydrophis hardwickii]			0	99	TAAICFAGAPYNK	Carbamidomethyl(C)@5		-0.0103358	1382.65	692.335	1382.67	692.34	2	8	1.1.1.3574.3	73.5598	950	73.4254
1	15.1	15.1	76.97	66.45	57.24	sp|Q8UW31.1|PA2A5_HYDHA; AAL55555.1	RecName: Full=Acidic phospholipase A2 57; Short=svPLA2; AltName: Full=Phosphatidylcholine 2-acylhydrolase; Flags: Precursor; phospholipase A2 [Hydrophis hardwickii]			0	99	TAAICFAGAPYNK	Carbamidomethyl(C)@5		0.00187113	1382.67	692.341	1382.67	692.34	2	8	1.1.1.3606.4	74.8382	782	74.8187
1	15.1	15.1	76.97	66.45	57.24	sp|Q8UW31.1|PA2A5_HYDHA; AAL55555.1	RecName: Full=Acidic phospholipase A2 57; Short=svPLA2; AltName: Full=Phosphatidylcholine 2-acylhydrolase; Flags: Precursor; phospholipase A2 [Hydrophis hardwickii]			0	99	TAAICFAGAPYNK	Carbamidomethyl(C)@5		0.00187113	1382.67	692.341	1382.67	692.34	2	9	1.1.1.3608.3	74.918	965	74.8187
1	15.1	15.1	76.97	66.45	57.24	sp|Q8UW31.1|PA2A5_HYDHA; AAL55555.1	RecName: Full=Acidic phospholipase A2 57; Short=svPLA2; AltName: Full=Phosphatidylcholine 2-acylhydrolase; Flags: Precursor; phospholipase A2 [Hydrophis hardwickii]			0	99	TAAICFAGAPYNK	Carbamidomethyl(C)@5		-0.00630752	1382.66	692.337	1382.67	692.34	2	10	1.1.1.3613.4	75.1249	910	75.1376
1	15.1	15.1	76.97	66.45	57.24	sp|Q8UW31.1|PA2A5_HYDHA; AAL55555.1	RecName: Full=Acidic phospholipase A2 57; Short=svPLA2; AltName: Full=Phosphatidylcholine 2-acylhydrolase; Flags: Precursor; phospholipase A2 [Hydrophis hardwickii]			0	99	TAAICFAGAPYNK	Carbamidomethyl(C)@5		-0.0118006	1382.65	692.334	1382.67	692.34	2	8	1.1.1.3617.4	75.2771	837	75.2576
1	15.1	15.1	76.97	66.45	57.24	sp|Q8UW31.1|PA2A5_HYDHA; AAL55555.1	RecName: Full=Acidic phospholipase A2 57; Short=svPLA2; AltName: Full=Phosphatidylcholine 2-acylhydrolase; Flags: Precursor; phospholipase A2 [Hydrophis hardwickii]			0	99	TAAICFAGAPYNK	Carbamidomethyl(C)@5		1.00223	1383.67	692.841	1382.67	692.34	2	10	1.1.1.3618.4	75.3246	248	75.3373
1	15.1	15.1	76.97	66.45	57.24	sp|Q8UW31.1|PA2A5_HYDHA; AAL55555.1	RecName: Full=Acidic phospholipase A2 57; Short=svPLA2; AltName: Full=Phosphatidylcholine 2-acylhydrolase; Flags: Precursor; phospholipase A2 [Hydrophis hardwickii]			0	99	TAAICFAGAPYNK	Carbamidomethyl(C)@5		-0.0128993	1382.65	692.333	1382.67	692.34	2	10	1.1.1.3627.3	75.6814	632	75.6166
1	15.1	15.1	76.97	66.45	57.24	sp|Q8UW31.1|PA2A5_HYDHA; AAL55555.1	RecName: Full=Acidic phospholipase A2 57; Short=svPLA2; AltName: Full=Phosphatidylcholine 2-acylhydrolase; Flags: Precursor; phospholipase A2 [Hydrophis hardwickii]			0	99	TAAICFAGAPYNK	Carbamidomethyl(C)@5		-0.0131434	1382.65	692.333	1382.67	692.34	2	9	1.1.1.3633.4	75.9313	381	75.9763
1	15.1	15.1	76.97	66.45	57.24	sp|Q8UW31.1|PA2A5_HYDHA; AAL55555.1	RecName: Full=Acidic phospholipase A2 57; Short=svPLA2; AltName: Full=Phosphatidylcholine 2-acylhydrolase; Flags: Precursor; phospholipase A2 [Hydrophis hardwickii]			0	99	TAAICFAGAPYNK	Carbamidomethyl(C)@5		-0.00813856	1382.66	692.336	1382.67	692.34	2	8	1.1.1.3634.4	75.9561	625	75.9763
1	15.1	15.1	76.97	66.45	57.24	sp|Q8UW31.1|PA2A5_HYDHA; AAL55555.1	RecName: Full=Acidic phospholipase A2 57; Short=svPLA2; AltName: Full=Phosphatidylcholine 2-acylhydrolase; Flags: Precursor; phospholipase A2 [Hydrophis hardwickii]			0	99	TAAICFAGAPYNK	Carbamidomethyl(C)@5		0.00295704	1382.67	692.341	1382.67	692.34	2	15	1.1.1.2590.7	34.4623	7712	34.4825
1	15.1	15.1	76.97	66.45	57.24	sp|Q8UW31.1|PA2A5_HYDHA; AAL55555.1	RecName: Full=Acidic phospholipase A2 57; Short=svPLA2; AltName: Full=Phosphatidylcholine 2-acylhydrolase; Flags: Precursor; phospholipase A2 [Hydrophis hardwickii]			0	99	TAAICFAGAPYNK	Carbamidomethyl(C)@5		-0.00619813	1382.66	692.337	1382.67	692.34	2	13	1.1.1.2635.8	36.2656	4116	36.3235
1	15.1	15.1	76.97	66.45	57.24	sp|Q8UW31.1|PA2A5_HYDHA; AAL55555.1	RecName: Full=Acidic phospholipase A2 57; Short=svPLA2; AltName: Full=Phosphatidylcholine 2-acylhydrolase; Flags: Precursor; phospholipase A2 [Hydrophis hardwickii]			0	99	TAAICFAGAPYNK	Carbamidomethyl(C)@5		-0.010702	1382.65	692.335	1382.67	692.34	2	6	1.1.1.3111.5	55.1497	1236	55.1353
1	15.1	15.1	76.97	66.45	57.24	sp|Q8UW31.1|PA2A5_HYDHA; AAL55555.1	RecName: Full=Acidic phospholipase A2 57; Short=svPLA2; AltName: Full=Phosphatidylcholine 2-acylhydrolase; Flags: Precursor; phospholipase A2 [Hydrophis hardwickii]			0	99	TAAICFAGAPYNK	Carbamidomethyl(C)@5		-0.0147303	1382.65	692.332	1382.67	692.34	2	7	1.1.1.3124.5	55.6665	1971	55.7316
1	15.1	15.1	76.97	66.45	57.24	sp|Q8UW31.1|PA2A5_HYDHA; AAL55555.1	RecName: Full=Acidic phospholipase A2 57; Short=svPLA2; AltName: Full=Phosphatidylcholine 2-acylhydrolase; Flags: Precursor; phospholipase A2 [Hydrophis hardwickii]			0	99	TAAICFAGAPYNK	Carbamidomethyl(C)@5		0.989412	1383.65	692.835	1382.67	692.34	2	7	1.1.1.3143.6	56.4253	840	56.4084
1	15.1	15.1	76.97	66.45	57.24	sp|Q8UW31.1|PA2A5_HYDHA; AAL55555.1	RecName: Full=Acidic phospholipase A2 57; Short=svPLA2; AltName: Full=Phosphatidylcholine 2-acylhydrolase; Flags: Precursor; phospholipase A2 [Hydrophis hardwickii]			0	99	TAAICFAGAPYNK	Carbamidomethyl(C)@5		-0.0102137	1382.66	692.335	1382.67	692.34	2	5	1.1.1.3148.5	56.6222	1088	56.6075
1	15.1	15.1	76.97	66.45	57.24	sp|Q8UW31.1|PA2A5_HYDHA; AAL55555.1	RecName: Full=Acidic phospholipase A2 57; Short=svPLA2; AltName: Full=Phosphatidylcholine 2-acylhydrolase; Flags: Precursor; phospholipase A2 [Hydrophis hardwickii]			0	99	TAAICFAGAPYNK	Carbamidomethyl(C)@5		-0.0133875	1382.65	692.333	1382.67	692.34	2	6	1.1.1.3172.6	57.5797	1360	57.5231
1	15.1	15.1	76.97	66.45	57.24	sp|Q8UW31.1|PA2A5_HYDHA; AAL55555.1	RecName: Full=Acidic phospholipase A2 57; Short=svPLA2; AltName: Full=Phosphatidylcholine 2-acylhydrolase; Flags: Precursor; phospholipase A2 [Hydrophis hardwickii]			0	99	TAAICFAGAPYNK	Carbamidomethyl(C)@5		-0.0131434	1382.65	692.333	1382.67	692.34	2	6	1.1.1.3237.4	60.1593	1139	60.187
1	15.1	15.1	76.97	66.45	57.24	sp|Q8UW31.1|PA2A5_HYDHA; AAL55555.1	RecName: Full=Acidic phospholipase A2 57; Short=svPLA2; AltName: Full=Phosphatidylcholine 2-acylhydrolase; Flags: Precursor; phospholipase A2 [Hydrophis hardwickii]			0	99	TAAICFAGAPYNK	Carbamidomethyl(C)@5		-0.0171717	1382.65	692.331	1382.67	692.34	2	8	1.1.1.3296.4	62.5088	592	62.4542
1	15.1	15.1	76.97	66.45	57.24	sp|Q8UW31.1|PA2A5_HYDHA; AAL55555.1	RecName: Full=Acidic phospholipase A2 57; Short=svPLA2; AltName: Full=Phosphatidylcholine 2-acylhydrolase; Flags: Precursor; phospholipase A2 [Hydrophis hardwickii]			0	99	TAAICFAGAPYNK	Carbamidomethyl(C)@5		-0.00874891	1382.66	692.336	1382.67	692.34	2	6	1.1.1.3311.5	63.1052	1120	63.0906
1	15.1	15.1	76.97	66.45	57.24	sp|Q8UW31.1|PA2A5_HYDHA; AAL55555.1	RecName: Full=Acidic phospholipase A2 57; Short=svPLA2; AltName: Full=Phosphatidylcholine 2-acylhydrolase; Flags: Precursor; phospholipase A2 [Hydrophis hardwickii]			0	99	TAAICFAGAPYNK	Carbamidomethyl(C)@5		-0.0168055	1382.65	692.332	1382.67	692.34	2	7	1.1.1.3341.5	64.298	1303	64.3232
1	15.1	15.1	76.97	66.45	57.24	sp|Q8UW31.1|PA2A5_HYDHA; AAL55555.1	RecName: Full=Acidic phospholipase A2 57; Short=svPLA2; AltName: Full=Phosphatidylcholine 2-acylhydrolase; Flags: Precursor; phospholipase A2 [Hydrophis hardwickii]			0	99	TAAICFAGAPYNK	Carbamidomethyl(C)@5		-0.0155848	1382.65	692.332	1382.67	692.34	2	6	1.1.1.3446.5	68.4748	880	68.5398
1	15.1	15.1	76.97	66.45	57.24	sp|Q8UW31.1|PA2A5_HYDHA; AAL55555.1	RecName: Full=Acidic phospholipase A2 57; Short=svPLA2; AltName: Full=Phosphatidylcholine 2-acylhydrolase; Flags: Precursor; phospholipase A2 [Hydrophis hardwickii]			0	99	TAAICFAGAPYNK	Carbamidomethyl(C)@5		-0.000936468	1382.66	692.339	1382.67	692.34	2	7	1.1.1.3479.4	69.7886	851	69.774
1	15.1	15.1	76.97	66.45	57.24	sp|Q8UW31.1|PA2A5_HYDHA; AAL55555.1	RecName: Full=Acidic phospholipase A2 57; Short=svPLA2; AltName: Full=Phosphatidylcholine 2-acylhydrolase; Flags: Precursor; phospholipase A2 [Hydrophis hardwickii]			0	99	TAAICFAGAPYNK	Carbamidomethyl(C)@5		-0.01412	1382.65	692.333	1382.67	692.34	2	6	1.1.1.3515.5	71.2203	1019	71.3249
1	15.1	15.1	76.97	66.45	57.24	sp|Q8UW31.1|PA2A5_HYDHA; AAL55555.1	RecName: Full=Acidic phospholipase A2 57; Short=svPLA2; AltName: Full=Phosphatidylcholine 2-acylhydrolase; Flags: Precursor; phospholipase A2 [Hydrophis hardwickii]			0	99	TAAICFAGAPYNK	Carbamidomethyl(C)@5		0.983797	1383.65	692.832	1382.67	692.34	2	9	1.1.1.3543.2	72.3265	454	72.2756
1	15.1	15.1	76.97	66.45	57.24	sp|Q8UW31.1|PA2A5_HYDHA; AAL55555.1	RecName: Full=Acidic phospholipase A2 57; Short=svPLA2; AltName: Full=Phosphatidylcholine 2-acylhydrolase; Flags: Precursor; phospholipase A2 [Hydrophis hardwickii]			0	99	TAAICFAGAPYNK	Carbamidomethyl(C)@5		-0.0111903	1382.65	692.334	1382.67	692.34	2	8	1.1.1.3564.3	73.1657	991	73.266
1	15.1	15.1	76.97	66.45	57.24	sp|Q8UW31.1|PA2A5_HYDHA; AAL55555.1	RecName: Full=Acidic phospholipase A2 57; Short=svPLA2; AltName: Full=Phosphatidylcholine 2-acylhydrolase; Flags: Precursor; phospholipase A2 [Hydrophis hardwickii]			0	99	TAAICFAGAPYNK	Carbamidomethyl(C)@5		-0.00191302	1382.66	692.339	1382.67	692.34	2	7	1.1.1.3597.4	74.4789	758	74.4194
1	15.1	15.1	76.97	66.45	57.24	sp|Q8UW31.1|PA2A5_HYDHA; AAL55555.1	RecName: Full=Acidic phospholipase A2 57; Short=svPLA2; AltName: Full=Phosphatidylcholine 2-acylhydrolase; Flags: Precursor; phospholipase A2 [Hydrophis hardwickii]			0	99	TAAICFAGAPYNK	Carbamidomethyl(C)@5		-0.0024013	1382.66	692.339	1382.67	692.34	2	8	1.1.1.3622.5	75.4843	605	75.4171
1	15.1	15.1	76.97	66.45	57.24	sp|Q8UW31.1|PA2A5_HYDHA; AAL55555.1	RecName: Full=Acidic phospholipase A2 57; Short=svPLA2; AltName: Full=Phosphatidylcholine 2-acylhydrolase; Flags: Precursor; phospholipase A2 [Hydrophis hardwickii]			0	99	TAAICFAGAPYNK	Carbamidomethyl(C)@5		-0.0187586	1382.65	692.331	1382.67	692.34	2	9	1.1.1.3638.3	76.1309	589	76.096
1	15.1	15.1	76.97	66.45	57.24	sp|Q8UW31.1|PA2A5_HYDHA; AAL55555.1	RecName: Full=Acidic phospholipase A2 57; Short=svPLA2; AltName: Full=Phosphatidylcholine 2-acylhydrolase; Flags: Precursor; phospholipase A2 [Hydrophis hardwickii]			0	99	TAAICFAGAPYNK	Carbamidomethyl(C)@5		-0.0161951	1382.65	692.332	1382.67	692.34	2	7	1.1.1.3672.4	77.3554	589	77.301
1	15.1	15.1	76.97	66.45	57.24	sp|Q8UW31.1|PA2A5_HYDHA; AAL55555.1	RecName: Full=Acidic phospholipase A2 57; Short=svPLA2; AltName: Full=Phosphatidylcholine 2-acylhydrolase; Flags: Precursor; phospholipase A2 [Hydrophis hardwickii]			0	99	TAAICFAGAPYNK	Carbamidomethyl(C)@5		-0.00265813	1382.66	692.339	1382.67	692.34	2	14	1.1.1.2574.4	33.8159	6209	33.8436
1	15.1	15.1	76.97	66.45	57.24	sp|Q8UW31.1|PA2A5_HYDHA; AAL55555.1	RecName: Full=Acidic phospholipase A2 57; Short=svPLA2; AltName: Full=Phosphatidylcholine 2-acylhydrolase; Flags: Precursor; phospholipase A2 [Hydrophis hardwickii]			0	99	TAAICFAGAPYNK	Carbamidomethyl(C)@5		0.000149458	1382.67	692.34	1382.67	692.34	2	14	1.1.1.2585.8	34.2654	5651	34.2831
1	15.1	15.1	76.97	66.45	57.24	sp|Q8UW31.1|PA2A5_HYDHA; AAL55555.1	RecName: Full=Acidic phospholipase A2 57; Short=svPLA2; AltName: Full=Phosphatidylcholine 2-acylhydrolase; Flags: Precursor; phospholipase A2 [Hydrophis hardwickii]			0	99	TAAICFAGAPYNK	Carbamidomethyl(C)@5		-0.0127899	1382.65	692.333	1382.67	692.34	2	15	1.1.1.2676.2	37.8677	3343	37.8954
1	15.1	15.1	76.97	66.45	57.24	sp|Q8UW31.1|PA2A5_HYDHA; AAL55555.1	RecName: Full=Acidic phospholipase A2 57; Short=svPLA2; AltName: Full=Phosphatidylcholine 2-acylhydrolase; Flags: Precursor; phospholipase A2 [Hydrophis hardwickii]			0	99	TAAICFAGAPYNK	Carbamidomethyl(C)@5		0.00613084	1382.67	692.343	1382.67	692.34	2	11	1.1.1.2685.3	38.2213	3842	38.2515
1	15.1	15.1	76.97	66.45	57.24	sp|Q8UW31.1|PA2A5_HYDHA; AAL55555.1	RecName: Full=Acidic phospholipase A2 57; Short=svPLA2; AltName: Full=Phosphatidylcholine 2-acylhydrolase; Flags: Precursor; phospholipase A2 [Hydrophis hardwickii]			0	99	TAAICFAGAPYNK	Carbamidomethyl(C)@5		0.0178495	1382.68	692.349	1382.67	692.34	2	12	1.1.1.2731.7	40.0542	12705	40.3526
1	15.1	15.1	76.97	66.45	57.24	sp|Q8UW31.1|PA2A5_HYDHA; AAL55555.1	RecName: Full=Acidic phospholipase A2 57; Short=svPLA2; AltName: Full=Phosphatidylcholine 2-acylhydrolase; Flags: Precursor; phospholipase A2 [Hydrophis hardwickii]			0	99	TAAICFAGAPYNK	Carbamidomethyl(C)@5		-0.00436709	1382.66	692.338	1382.67	692.34	2	13	1.1.1.2584.6	34.2204	4170	34.2032
1	15.1	15.1	76.97	66.45	57.24	sp|Q8UW31.1|PA2A5_HYDHA; AAL55555.1	RecName: Full=Acidic phospholipase A2 57; Short=svPLA2; AltName: Full=Phosphatidylcholine 2-acylhydrolase; Flags: Precursor; phospholipase A2 [Hydrophis hardwickii]			0	99	TAAICFAGAPYNK	Carbamidomethyl(C)@5		-0.00961606	1382.66	692.335	1382.67	692.34	2	13	1.1.1.2626.8	35.9064	4894	35.8842
1	15.1	15.1	76.97	66.45	57.24	sp|Q8UW31.1|PA2A5_HYDHA; AAL55555.1	RecName: Full=Acidic phospholipase A2 57; Short=svPLA2; AltName: Full=Phosphatidylcholine 2-acylhydrolase; Flags: Precursor; phospholipase A2 [Hydrophis hardwickii]			0	99	TAAICFAGAPYNK	Carbamidomethyl(C)@5		-0.00216985	1382.66	692.339	1382.67	692.34	2	12	1.1.1.2639.7	36.4225	4268	36.4032
1	15.1	15.1	76.97	66.45	57.24	sp|Q8UW31.1|PA2A5_HYDHA; AAL55555.1	RecName: Full=Acidic phospholipase A2 57; Short=svPLA2; AltName: Full=Phosphatidylcholine 2-acylhydrolase; Flags: Precursor; phospholipase A2 [Hydrophis hardwickii]			0	99	TAAICFAGAPYNK	Carbamidomethyl(C)@5		0.0023467	1382.67	692.341	1382.67	692.34	2	12	1.1.1.2687.7	38.3108	3695	38.3707
1	15.1	15.1	76.97	66.45	57.24	sp|Q8UW31.1|PA2A5_HYDHA; AAL55555.1	RecName: Full=Acidic phospholipase A2 57; Short=svPLA2; AltName: Full=Phosphatidylcholine 2-acylhydrolase; Flags: Precursor; phospholipase A2 [Hydrophis hardwickii]			0	99	TAAICFAGAPYNK	Carbamidomethyl(C)@5		-0.0133875	1382.65	692.333	1382.67	692.34	2	6	1.1.1.3170.5	57.4978	1360	57.5231
1	15.1	15.1	76.97	66.45	57.24	sp|Q8UW31.1|PA2A5_HYDHA; AAL55555.1	RecName: Full=Acidic phospholipase A2 57; Short=svPLA2; AltName: Full=Phosphatidylcholine 2-acylhydrolase; Flags: Precursor; phospholipase A2 [Hydrophis hardwickii]			0	99	TAAICFAGAPYNK	Carbamidomethyl(C)@5		-0.0163172	1382.65	692.332	1382.67	692.34	2	6	1.1.1.3216.4	59.3241	1014	59.3119
1	15.1	15.1	76.97	66.45	57.24	sp|Q8UW31.1|PA2A5_HYDHA; AAL55555.1	RecName: Full=Acidic phospholipase A2 57; Short=svPLA2; AltName: Full=Phosphatidylcholine 2-acylhydrolase; Flags: Precursor; phospholipase A2 [Hydrophis hardwickii]			0	99	TAAICFAGAPYNK	Carbamidomethyl(C)@5		0.00504493	1382.67	692.342	1382.67	692.34	2	7	1.1.1.3367.5	65.3364	1459	65.3168
1	15.1	15.1	76.97	66.45	57.24	sp|Q8UW31.1|PA2A5_HYDHA; AAL55555.1	RecName: Full=Acidic phospholipase A2 57; Short=svPLA2; AltName: Full=Phosphatidylcholine 2-acylhydrolase; Flags: Precursor; phospholipase A2 [Hydrophis hardwickii]			0	99	TAAICFAGAPYNK	Carbamidomethyl(C)@5		-0.00265813	1382.66	692.339	1382.67	692.34	2	12	1.1.1.2571.6	33.7004	6137	33.6831
1	15.1	15.1	76.97	66.45	57.24	sp|Q8UW31.1|PA2A5_HYDHA; AAL55555.1	RecName: Full=Acidic phospholipase A2 57; Short=svPLA2; AltName: Full=Phosphatidylcholine 2-acylhydrolase; Flags: Precursor; phospholipase A2 [Hydrophis hardwickii]			0	99	TAAICFAGAPYNK	Carbamidomethyl(C)@5		-0.00375675	1382.66	692.338	1382.67	692.34	2	12	1.1.1.2579.6	34.0207	5922	33.9634
1	15.1	15.1	76.97	66.45	57.24	sp|Q8UW31.1|PA2A5_HYDHA; AAL55555.1	RecName: Full=Acidic phospholipase A2 57; Short=svPLA2; AltName: Full=Phosphatidylcholine 2-acylhydrolase; Flags: Precursor; phospholipase A2 [Hydrophis hardwickii]			0	99	TAAICFAGAPYNK	Carbamidomethyl(C)@5		0.000149458	1382.67	692.34	1382.67	692.34	2	12	1.1.1.2589.5	34.4173	7956	34.2831
1	15.1	15.1	76.97	66.45	57.24	sp|Q8UW31.1|PA2A5_HYDHA; AAL55555.1	RecName: Full=Acidic phospholipase A2 57; Short=svPLA2; AltName: Full=Phosphatidylcholine 2-acylhydrolase; Flags: Precursor; phospholipase A2 [Hydrophis hardwickii]			0	99	TAAICFAGAPYNK	Carbamidomethyl(C)@5		-0.0126678	1382.65	692.334	1382.67	692.34	2	10	1.1.1.2716.6	39.4578	1839	39.4412
1	15.1	15.1	76.97	66.45	57.24	sp|Q8UW31.1|PA2A5_HYDHA; AAL55555.1	RecName: Full=Acidic phospholipase A2 57; Short=svPLA2; AltName: Full=Phosphatidylcholine 2-acylhydrolase; Flags: Precursor; phospholipase A2 [Hydrophis hardwickii]			0	99	TAAICFAGAPYNK	Carbamidomethyl(C)@5		0.0104033	1382.68	692.345	1382.67	692.34	2	10	1.1.1.2727.5	39.8904	8625	40.2334
1	15.1	15.1	76.97	66.45	57.24	sp|Q8UW31.1|PA2A5_HYDHA; AAL55555.1	RecName: Full=Acidic phospholipase A2 57; Short=svPLA2; AltName: Full=Phosphatidylcholine 2-acylhydrolase; Flags: Precursor; phospholipase A2 [Hydrophis hardwickii]			0	99	TAAICFAGAPYNK	Carbamidomethyl(C)@5		0.0133329	1382.68	692.347	1382.67	692.34	2	14	1.1.1.2741.6	40.4495	10191	40.3526
1	15.1	15.1	76.97	66.45	57.24	sp|Q8UW31.1|PA2A5_HYDHA; AAL55555.1	RecName: Full=Acidic phospholipase A2 57; Short=svPLA2; AltName: Full=Phosphatidylcholine 2-acylhydrolase; Flags: Precursor; phospholipase A2 [Hydrophis hardwickii]			0	99	TAAICFAGAPYNK	Carbamidomethyl(C)@5		-0.00216985	1382.66	692.339	1382.67	692.34	2	12	1.1.1.2601.10	34.911	4062	34.9237
1	15.1	15.1	76.97	66.45	57.24	sp|Q8UW31.1|PA2A5_HYDHA; AAL55555.1	RecName: Full=Acidic phospholipase A2 57; Short=svPLA2; AltName: Full=Phosphatidylcholine 2-acylhydrolase; Flags: Precursor; phospholipase A2 [Hydrophis hardwickii]			0	99	TAAICFAGAPYNK	Carbamidomethyl(C)@5		-0.0115692	1382.65	692.334	1382.67	692.34	2	11	1.1.1.2682.8	38.1148	3804	38.093
1	15.1	15.1	76.97	66.45	57.24	sp|Q8UW31.1|PA2A5_HYDHA; AAL55555.1	RecName: Full=Acidic phospholipase A2 57; Short=svPLA2; AltName: Full=Phosphatidylcholine 2-acylhydrolase; Flags: Precursor; phospholipase A2 [Hydrophis hardwickii]			0	99	TAAICFAGAPYNK	Carbamidomethyl(C)@5		0.981844	1383.65	692.831	1382.67	692.34	2	6	1.1.1.3357.4	64.9314	555	64.9195
1	15.1	15.1	76.97	66.45	57.24	sp|Q8UW31.1|PA2A5_HYDHA; AAL55555.1	RecName: Full=Acidic phospholipase A2 57; Short=svPLA2; AltName: Full=Phosphatidylcholine 2-acylhydrolase; Flags: Precursor; phospholipase A2 [Hydrophis hardwickii]			0	99	TAAICFAGAPYNK	Carbamidomethyl(C)@5		-0.00191302	1382.66	692.339	1382.67	692.34	2	6	1.1.1.3595.4	74.3942	758	74.4194
1	15.1	15.1	76.97	66.45	57.24	sp|Q8UW31.1|PA2A5_HYDHA; AAL55555.1	RecName: Full=Acidic phospholipase A2 57; Short=svPLA2; AltName: Full=Phosphatidylcholine 2-acylhydrolase; Flags: Precursor; phospholipase A2 [Hydrophis hardwickii]			0	99	TAAICFAGAPYNK	Carbamidomethyl(C)@5		1.00125	1383.67	692.841	1382.67	692.34	2	8	1.1.1.3656.3	76.7294	795	76.7054
1	15.1	15.1	76.97	66.45	57.24	sp|Q8UW31.1|PA2A5_HYDHA; AAL55555.1	RecName: Full=Acidic phospholipase A2 57; Short=svPLA2; AltName: Full=Phosphatidylcholine 2-acylhydrolase; Flags: Precursor; phospholipase A2 [Hydrophis hardwickii]			0	99	TAAICFAGAPYNK	Carbamidomethyl(C)@5		-0.00265813	1382.66	692.339	1382.67	692.34	2	12	1.1.1.2575.7	33.8635	6209	33.8436
1	15.1	15.1	76.97	66.45	57.24	sp|Q8UW31.1|PA2A5_HYDHA; AAL55555.1	RecName: Full=Acidic phospholipase A2 57; Short=svPLA2; AltName: Full=Phosphatidylcholine 2-acylhydrolase; Flags: Precursor; phospholipase A2 [Hydrophis hardwickii]			0	99	TAAICFAGAPYNK	Carbamidomethyl(C)@5		0.0023467	1382.67	692.341	1382.67	692.34	2	12	1.1.1.2617.8	35.5467	5687	35.5243
1	15.1	15.1	76.97	66.45	57.24	sp|Q8UW31.1|PA2A5_HYDHA; AAL55555.1	RecName: Full=Acidic phospholipase A2 57; Short=svPLA2; AltName: Full=Phosphatidylcholine 2-acylhydrolase; Flags: Precursor; phospholipase A2 [Hydrophis hardwickii]			0	99	TAAICFAGAPYNK	Carbamidomethyl(C)@5		0.0039336	1382.67	692.342	1382.67	692.34	2	9	1.1.1.2706.4	39.0584	3528	39.007
1	15.1	15.1	76.97	66.45	57.24	sp|Q8UW31.1|PA2A5_HYDHA; AAL55555.1	RecName: Full=Acidic phospholipase A2 57; Short=svPLA2; AltName: Full=Phosphatidylcholine 2-acylhydrolase; Flags: Precursor; phospholipase A2 [Hydrophis hardwickii]			0	99	TAAICFAGAPYNK	Carbamidomethyl(C)@5		0.0161405	1382.68	692.348	1382.67	692.34	2	9	1.1.1.2715.3	39.4109	3377	39.4412
1	15.1	15.1	76.97	66.45	57.24	sp|Q8UW31.1|PA2A5_HYDHA; AAL55555.1	RecName: Full=Acidic phospholipase A2 57; Short=svPLA2; AltName: Full=Phosphatidylcholine 2-acylhydrolase; Flags: Precursor; phospholipase A2 [Hydrophis hardwickii]			0	99	TAAICFAGAPYNK	Carbamidomethyl(C)@5		0.0138212	1382.68	692.347	1382.67	692.34	2	11	1.1.1.2732.4	40.0863	12365	40.3128
1	15.1	15.1	76.97	66.45	57.24	sp|Q8UW31.1|PA2A5_HYDHA; AAL55555.1	RecName: Full=Acidic phospholipase A2 57; Short=svPLA2; AltName: Full=Phosphatidylcholine 2-acylhydrolase; Flags: Precursor; phospholipase A2 [Hydrophis hardwickii]			0	99	TAAICFAGAPYNK	Carbamidomethyl(C)@5		0.995134	1383.66	692.837	1382.67	692.34	2	11	1.1.1.2778.4	41.9203	4402	41.9881
1	15.1	15.1	76.97	66.45	57.24	sp|Q8UW31.1|PA2A5_HYDHA; AAL55555.1	RecName: Full=Acidic phospholipase A2 57; Short=svPLA2; AltName: Full=Phosphatidylcholine 2-acylhydrolase; Flags: Precursor; phospholipase A2 [Hydrophis hardwickii]			0	99	TAAICFAGAPYNK	Carbamidomethyl(C)@5		1.04115	1383.71	692.861	1382.67	692.34	2	11	1.1.1.2784.3	42.1573	4277	42.0279
1	15.1	15.1	76.97	66.45	57.24	sp|Q8UW31.1|PA2A5_HYDHA; AAL55555.1	RecName: Full=Acidic phospholipase A2 57; Short=svPLA2; AltName: Full=Phosphatidylcholine 2-acylhydrolase; Flags: Precursor; phospholipase A2 [Hydrophis hardwickii]			0	99	TAAICFAGAPYNK	Carbamidomethyl(C)@5		0.00722946	1382.67	692.343	1382.67	692.34	2	11	1.1.1.2595.6	34.66	7400	34.7231
1	15.1	15.1	76.97	66.45	57.24	sp|Q8UW31.1|PA2A5_HYDHA; AAL55555.1	RecName: Full=Acidic phospholipase A2 57; Short=svPLA2; AltName: Full=Phosphatidylcholine 2-acylhydrolase; Flags: Precursor; phospholipase A2 [Hydrophis hardwickii]			0	99	TAAICFAGAPYNK	Carbamidomethyl(C)@5		0.00356739	1382.67	692.342	1382.67	692.34	2	11	1.1.1.2599.7	34.8233	3721	34.8033
1	15.1	15.1	76.97	66.45	57.24	sp|Q8UW31.1|PA2A5_HYDHA; AAL55555.1	RecName: Full=Acidic phospholipase A2 57; Short=svPLA2; AltName: Full=Phosphatidylcholine 2-acylhydrolase; Flags: Precursor; phospholipase A2 [Hydrophis hardwickii]			0	99	TAAICFAGAPYNK	Carbamidomethyl(C)@5		-0.00216985	1382.66	692.339	1382.67	692.34	2	10	1.1.1.2640.7	36.462	4244	36.4032
1	15.1	15.1	76.97	66.45	57.24	sp|Q8UW31.1|PA2A5_HYDHA; AAL55555.1	RecName: Full=Acidic phospholipase A2 57; Short=svPLA2; AltName: Full=Phosphatidylcholine 2-acylhydrolase; Flags: Precursor; phospholipase A2 [Hydrophis hardwickii]			0	99	TAAICFAGAPYNK	Carbamidomethyl(C)@5		0.00259084	1382.67	692.341	1382.67	692.34	2	10	1.1.1.2642.4	36.5337	4589	36.5614
1	15.1	15.1	76.97	66.45	57.24	sp|Q8UW31.1|PA2A5_HYDHA; AAL55555.1	RecName: Full=Acidic phospholipase A2 57; Short=svPLA2; AltName: Full=Phosphatidylcholine 2-acylhydrolase; Flags: Precursor; phospholipase A2 [Hydrophis hardwickii]			0	99	TAAICFAGAPYNK	Carbamidomethyl(C)@5		-0.000460887	1382.66	692.34	1382.67	692.34	2	8	1.1.1.2721.4	39.6506	3140	39.5993
1	15.1	15.1	76.97	66.45	57.24	sp|Q8UW31.1|PA2A5_HYDHA; AAL55555.1	RecName: Full=Acidic phospholipase A2 57; Short=svPLA2; AltName: Full=Phosphatidylcholine 2-acylhydrolase; Flags: Precursor; phospholipase A2 [Hydrophis hardwickii]			0	99	TAAICFAGAPYNK	Carbamidomethyl(C)@5		0.00576463	1382.67	692.343	1382.67	692.34	2	10	1.1.1.2752.6	40.8875	3359	40.8703
1	15.1	15.1	76.97	66.45	57.24	sp|Q8UW31.1|PA2A5_HYDHA; AAL55555.1	RecName: Full=Acidic phospholipase A2 57; Short=svPLA2; AltName: Full=Phosphatidylcholine 2-acylhydrolase; Flags: Precursor; phospholipase A2 [Hydrophis hardwickii]			0	99	TAAICFAGAPYNK	Carbamidomethyl(C)@5		0.00979291	1382.68	692.345	1382.67	692.34	2	9	1.1.1.2757.7	41.0897	3123	41.0701
1	15.1	15.1	76.97	66.45	57.24	sp|Q8UW31.1|PA2A5_HYDHA; AAL55555.1	RecName: Full=Acidic phospholipase A2 57; Short=svPLA2; AltName: Full=Phosphatidylcholine 2-acylhydrolase; Flags: Precursor; phospholipase A2 [Hydrophis hardwickii]			0	99	TAAICFAGAPYNK	Carbamidomethyl(C)@5		-0.00180365	1382.66	692.339	1382.67	692.34	2	10	1.1.1.2762.7	41.2898	2570	41.3101
1	15.1	15.1	76.97	66.45	57.24	sp|Q8UW31.1|PA2A5_HYDHA; AAL55555.1	RecName: Full=Acidic phospholipase A2 57; Short=svPLA2; AltName: Full=Phosphatidylcholine 2-acylhydrolase; Flags: Precursor; phospholipase A2 [Hydrophis hardwickii]			0	99	TAAICFAGAPYNK	Carbamidomethyl(C)@5		0.0138212	1382.68	692.347	1382.67	692.34	2	8	1.1.1.2847.3	44.6509	2367	44.6416
1	15.1	15.1	76.97	66.45	57.24	sp|Q8UW31.1|PA2A5_HYDHA; AAL55555.1	RecName: Full=Acidic phospholipase A2 57; Short=svPLA2; AltName: Full=Phosphatidylcholine 2-acylhydrolase; Flags: Precursor; phospholipase A2 [Hydrophis hardwickii]			0	99	TAAICFAGAPYNK	Carbamidomethyl(C)@5		-0.00339054	1382.66	692.338	1382.67	692.34	2	7	1.1.1.2855.4	44.9718	1769	44.9198
1	15.1	15.1	76.97	66.45	57.24	sp|Q8UW31.1|PA2A5_HYDHA; AAL55555.1	RecName: Full=Acidic phospholipase A2 57; Short=svPLA2; AltName: Full=Phosphatidylcholine 2-acylhydrolase; Flags: Precursor; phospholipase A2 [Hydrophis hardwickii]			0	99	TAAICFAGAPYNK	Carbamidomethyl(C)@5		-0.016574	1382.65	692.332	1382.67	692.34	2	8	1.1.1.2882.4	46.0499	2737	46.0377
1	15.1	15.1	76.97	66.45	57.24	sp|Q8UW31.1|PA2A5_HYDHA; AAL55555.1	RecName: Full=Acidic phospholipase A2 57; Short=svPLA2; AltName: Full=Phosphatidylcholine 2-acylhydrolase; Flags: Precursor; phospholipase A2 [Hydrophis hardwickii]			0	99	TAAICFAGAPYNK	Carbamidomethyl(C)@5		-0.013034	1382.65	692.333	1382.67	692.34	2	8	1.1.1.2886.2	46.2041	2624	46.1173
1	15.1	15.1	76.97	66.45	57.24	sp|Q8UW31.1|PA2A5_HYDHA; AAL55555.1	RecName: Full=Acidic phospholipase A2 57; Short=svPLA2; AltName: Full=Phosphatidylcholine 2-acylhydrolase; Flags: Precursor; phospholipase A2 [Hydrophis hardwickii]			0	99	TAAICFAGAPYNK	Carbamidomethyl(C)@5		0.0101881	1382.68	692.345	1382.67	692.34	2	19	1.1.1.2470.6	29.7197	22036	29.7025
1	15.1	15.1	76.97	66.45	57.24	sp|Q8UW31.1|PA2A5_HYDHA; AAL55555.1	RecName: Full=Acidic phospholipase A2 57; Short=svPLA2; AltName: Full=Phosphatidylcholine 2-acylhydrolase; Flags: Precursor; phospholipase A2 [Hydrophis hardwickii]			0	99	TAAICFAGAPYNK	Carbamidomethyl(C)@5		0.00799092	1382.67	692.344	1382.67	692.34	2	15	1.1.1.2569.6	33.6202	6656	33.5629
1	15.1	15.1	76.97	66.45	57.24	sp|Q8UW31.1|PA2A5_HYDHA; AAL55555.1	RecName: Full=Acidic phospholipase A2 57; Short=svPLA2; AltName: Full=Phosphatidylcholine 2-acylhydrolase; Flags: Precursor; phospholipase A2 [Hydrophis hardwickii]			0	99	TAAICFAGAPYNK	Carbamidomethyl(C)@5		0.00554956	1382.67	692.343	1382.67	692.34	2	19	1.1.1.2503.7	31.0435	189783	31.1428
1	15.1	15.1	76.97	66.45	57.24	sp|Q8UW31.1|PA2A5_HYDHA; AAL55555.1	RecName: Full=Acidic phospholipase A2 57; Short=svPLA2; AltName: Full=Phosphatidylcholine 2-acylhydrolase; Flags: Precursor; phospholipase A2 [Hydrophis hardwickii]			0	99	TAAICFAGAPYNK	Carbamidomethyl(C)@5		0.00762472	1382.67	692.344	1382.67	692.34	2	15	1.1.1.2544.9	32.6335	10041	32.6487
1	15.1	15.1	76.97	66.45	57.24	sp|Q8UW31.1|PA2A5_HYDHA; AAL55555.1	RecName: Full=Acidic phospholipase A2 57; Short=svPLA2; AltName: Full=Phosphatidylcholine 2-acylhydrolase; Flags: Precursor; phospholipase A2 [Hydrophis hardwickii]			0	99	TAAICFAGAPYNK	Carbamidomethyl(C)@5		0.00554956	1382.67	692.343	1382.67	692.34	2	18	1.1.1.2504.5	31.078	189783	31.1428
1	15.1	15.1	76.97	66.45	57.24	sp|Q8UW31.1|PA2A5_HYDHA; AAL55555.1	RecName: Full=Acidic phospholipase A2 57; Short=svPLA2; AltName: Full=Phosphatidylcholine 2-acylhydrolase; Flags: Precursor; phospholipase A2 [Hydrophis hardwickii]			0	99	TAAICFAGAPYNK	Carbamidomethyl(C)@5		0.00371855	1382.67	692.342	1382.67	692.34	2	16	1.1.1.2525.7	31.8728	14472	31.7754
1	15.1	15.1	76.97	66.45	57.24	sp|Q8UW31.1|PA2A5_HYDHA; AAL55555.1	RecName: Full=Acidic phospholipase A2 57; Short=svPLA2; AltName: Full=Phosphatidylcholine 2-acylhydrolase; Flags: Precursor; phospholipase A2 [Hydrophis hardwickii]			0	99	TAAICFAGAPYNK	Carbamidomethyl(C)@5		1.01359	1383.68	692.847	1382.67	692.34	2	16	1.1.1.2539.7	32.4282	5916	32.3684
1	15.1	15.1	76.97	66.45	57.24	sp|Q8UW31.1|PA2A5_HYDHA; AAL55555.1	RecName: Full=Acidic phospholipase A2 57; Short=svPLA2; AltName: Full=Phosphatidylcholine 2-acylhydrolase; Flags: Precursor; phospholipase A2 [Hydrophis hardwickii]			0	99	TAAICFAGAPYNK	Carbamidomethyl(C)@5		1.00419	1383.67	692.842	1382.67	692.34	2	15	1.1.1.2556.10	33.115	4661	33.0883
1	15.1	15.1	76.97	66.45	57.24	sp|Q8UW31.1|PA2A5_HYDHA; AAL55555.1	RecName: Full=Acidic phospholipase A2 57; Short=svPLA2; AltName: Full=Phosphatidylcholine 2-acylhydrolase; Flags: Precursor; phospholipase A2 [Hydrophis hardwickii]			0	99	TAAICFAGAPYNK	Carbamidomethyl(C)@5		-0.00348346	1382.66	692.338	1382.67	692.34	2	14	1.1.1.2562.9	33.3493	7143	33.3248
1	15.1	15.1	76.97	66.45	57.24	sp|Q8UW31.1|PA2A5_HYDHA; AAL55555.1	RecName: Full=Acidic phospholipase A2 57; Short=svPLA2; AltName: Full=Phosphatidylcholine 2-acylhydrolase; Flags: Precursor; phospholipase A2 [Hydrophis hardwickii]			0	99	TAAICFAGAPYNK	Carbamidomethyl(C)@5		0.992713	1383.66	692.836	1382.67	692.34	2	12	1.1.1.2465.7	29.5216	5436	29.7025
1	15.1	15.1	76.97	66.45	57.24	sp|Q8UW31.1|PA2A5_HYDHA; AAL55555.1	RecName: Full=Acidic phospholipase A2 57; Short=svPLA2; AltName: Full=Phosphatidylcholine 2-acylhydrolase; Flags: Precursor; phospholipase A2 [Hydrophis hardwickii]			0	99	TAAICFAGAPYNK	Carbamidomethyl(C)@5		0.00554956	1382.67	692.343	1382.67	692.34	2	17	1.1.1.2508.3	31.2354	189783	31.1428
1	15.1	15.1	76.97	66.45	57.24	sp|Q8UW31.1|PA2A5_HYDHA; AAL55555.1	RecName: Full=Acidic phospholipase A2 57; Short=svPLA2; AltName: Full=Phosphatidylcholine 2-acylhydrolase; Flags: Precursor; phospholipase A2 [Hydrophis hardwickii]			0	99	TAAICFAGAPYNK	Carbamidomethyl(C)@5		0.00481716	1382.67	692.342	1382.67	692.34	2	17	1.1.1.2513.4	31.4437	96597	31.1428
1	15.1	15.1	76.97	66.45	57.24	sp|Q8UW31.1|PA2A5_HYDHA; AAL55555.1	RecName: Full=Acidic phospholipase A2 57; Short=svPLA2; AltName: Full=Phosphatidylcholine 2-acylhydrolase; Flags: Precursor; phospholipase A2 [Hydrophis hardwickii]			0	99	TAAICFAGAPYNK	Carbamidomethyl(C)@5		0.00371855	1382.67	692.342	1382.67	692.34	2	15	1.1.1.2524.7	31.8339	14472	31.7754
1	15.1	15.1	76.97	66.45	57.24	sp|Q8UW31.1|PA2A5_HYDHA; AAL55555.1	RecName: Full=Acidic phospholipase A2 57; Short=svPLA2; AltName: Full=Phosphatidylcholine 2-acylhydrolase; Flags: Precursor; phospholipase A2 [Hydrophis hardwickii]			0	99	TAAICFAGAPYNK	Carbamidomethyl(C)@5		0.0121412	1382.68	692.346	1382.67	692.34	2	13	1.1.1.2529.6	32.0275	15451	31.9715
1	15.1	15.1	76.97	66.45	57.24	sp|Q8UW31.1|PA2A5_HYDHA; AAL55555.1	RecName: Full=Acidic phospholipase A2 57; Short=svPLA2; AltName: Full=Phosphatidylcholine 2-acylhydrolase; Flags: Precursor; phospholipase A2 [Hydrophis hardwickii]			0	99	TAAICFAGAPYNK	Carbamidomethyl(C)@5		-0.0130048	1382.65	692.333	1382.67	692.34	2	13	1.1.1.2545.9	32.6738	5073	32.6487
1	15.1	15.1	76.97	66.45	57.24	sp|Q8UW31.1|PA2A5_HYDHA; AAL55555.1	RecName: Full=Acidic phospholipase A2 57; Short=svPLA2; AltName: Full=Phosphatidylcholine 2-acylhydrolase; Flags: Precursor; phospholipase A2 [Hydrophis hardwickii]			0	99	TAAICFAGAPYNK	Carbamidomethyl(C)@5		0.00420682	1382.67	692.342	1382.67	692.34	2	13	1.1.1.2550.7	32.8691	7416	32.8893
1	15.1	15.1	76.97	66.45	57.24	sp|Q8UW31.1|PA2A5_HYDHA; AAL55555.1	RecName: Full=Acidic phospholipase A2 57; Short=svPLA2; AltName: Full=Phosphatidylcholine 2-acylhydrolase; Flags: Precursor; phospholipase A2 [Hydrophis hardwickii]			0	99	TAAICFAGAPYNK	Carbamidomethyl(C)@5		0.00323027	1382.67	692.342	1382.67	692.34	2	13	1.1.1.2554.6	33.0261	7728	33.0883
1	15.1	15.1	76.97	66.45	57.24	sp|Q8UW31.1|PA2A5_HYDHA; AAL55555.1	RecName: Full=Acidic phospholipase A2 57; Short=svPLA2; AltName: Full=Phosphatidylcholine 2-acylhydrolase; Flags: Precursor; phospholipase A2 [Hydrophis hardwickii]			0	99	TAAICFAGAPYNK	Carbamidomethyl(C)@5		0.0101881	1382.68	692.345	1382.67	692.34	2	12	1.1.1.2466.9	29.5669	21983	29.7025
1	15.1	15.1	76.97	66.45	57.24	sp|Q8UW31.1|PA2A5_HYDHA; AAL55555.1	RecName: Full=Acidic phospholipase A2 57; Short=svPLA2; AltName: Full=Phosphatidylcholine 2-acylhydrolase; Flags: Precursor; phospholipase A2 [Hydrophis hardwickii]			0	99	TAAICFAGAPYNK	Carbamidomethyl(C)@5		-0.0138592	1382.65	692.333	1382.67	692.34	2	13	1.1.1.2538.10	32.3956	5949	32.3684
1	15.1	15.1	76.97	66.45	57.24	sp|Q8UW31.1|PA2A5_HYDHA; AAL55555.1	RecName: Full=Acidic phospholipase A2 57; Short=svPLA2; AltName: Full=Phosphatidylcholine 2-acylhydrolase; Flags: Precursor; phospholipase A2 [Hydrophis hardwickii]			0	99	TAAICFAGAPYNK	Carbamidomethyl(C)@5		1.00419	1383.67	692.842	1382.67	692.34	2	13	1.1.1.2559.5	33.2208	4808	33.246
1	15.1	15.1	76.97	66.45	57.24	sp|Q8UW31.1|PA2A5_HYDHA; AAL55555.1	RecName: Full=Acidic phospholipase A2 57; Short=svPLA2; AltName: Full=Phosphatidylcholine 2-acylhydrolase; Flags: Precursor; phospholipase A2 [Hydrophis hardwickii]			0	99	TAAICFAGAPYNK	Carbamidomethyl(C)@5		0.002742	1382.67	692.341	1382.67	692.34	2	11	1.1.1.2480.7	30.1237	5475	30.1037
1	15.1	15.1	76.97	66.45	57.24	sp|Q8UW31.1|PA2A5_HYDHA; AAL55555.1	RecName: Full=Acidic phospholipase A2 57; Short=svPLA2; AltName: Full=Phosphatidylcholine 2-acylhydrolase; Flags: Precursor; phospholipase A2 [Hydrophis hardwickii]			0	99	TAAICFAGAPYNK	Carbamidomethyl(C)@5		0.00420682	1382.67	692.342	1382.67	692.34	2	11	1.1.1.2549.7	32.8291	7416	32.8893
1	15.1	15.1	76.97	66.45	57.24	sp|Q8UW31.1|PA2A5_HYDHA; AAL55555.1	RecName: Full=Acidic phospholipase A2 57; Short=svPLA2; AltName: Full=Phosphatidylcholine 2-acylhydrolase; Flags: Precursor; phospholipase A2 [Hydrophis hardwickii]			0	99	TAAICFAGAPYNK	Carbamidomethyl(C)@5		0.00722946	1382.67	692.343	1382.67	692.34	2	10	1.1.1.2594.8	34.6249	7400	34.7231
1	15.1	15.1	76.97	66.45	57.24	sp|Q8UW31.1|PA2A5_HYDHA; AAL55555.1	RecName: Full=Acidic phospholipase A2 57; Short=svPLA2; AltName: Full=Phosphatidylcholine 2-acylhydrolase; Flags: Precursor; phospholipase A2 [Hydrophis hardwickii]			0	99	TAAICFAGAPYNK	Carbamidomethyl(C)@5		-0.00424503	1382.66	692.338	1382.67	692.34	2	11	1.1.1.2604.7	35.0239	3865	35.1242
1	15.1	15.1	76.97	66.45	57.24	sp|Q8UW31.1|PA2A5_HYDHA; AAL55555.1	RecName: Full=Acidic phospholipase A2 57; Short=svPLA2; AltName: Full=Phosphatidylcholine 2-acylhydrolase; Flags: Precursor; phospholipase A2 [Hydrophis hardwickii]			0	99	TAAICFAGAPYNK	Carbamidomethyl(C)@5		-0.0126678	1382.65	692.334	1382.67	692.34	2	9	1.1.1.2678.5	37.9493	3915	38.0142
1	15.1	15.1	76.97	66.45	57.24	sp|Q8UW31.1|PA2A5_HYDHA; AAL55555.1	RecName: Full=Acidic phospholipase A2 57; Short=svPLA2; AltName: Full=Phosphatidylcholine 2-acylhydrolase; Flags: Precursor; phospholipase A2 [Hydrophis hardwickii]			0	99	TAAICFAGAPYNK	Carbamidomethyl(C)@5		0.0141874	1382.68	692.347	1382.67	692.34	2	10	1.1.1.2747.4	40.6833	10191	40.3526
1	15.1	15.1	76.97	66.45	57.24	sp|Q8UW31.1|PA2A5_HYDHA; AAL55555.1	RecName: Full=Acidic phospholipase A2 57; Short=svPLA2; AltName: Full=Phosphatidylcholine 2-acylhydrolase; Flags: Precursor; phospholipase A2 [Hydrophis hardwickii]			0	99	TAAICFAGAPYNK	Carbamidomethyl(C)@5		-0.00326847	1382.66	692.338	1382.67	692.34	2	8	1.1.1.2854.4	44.9321	1843	44.9198
1	15.1	15.1	76.97	66.45	57.24	sp|Q8UW31.1|PA2A5_HYDHA; AAL55555.1	RecName: Full=Acidic phospholipase A2 57; Short=svPLA2; AltName: Full=Phosphatidylcholine 2-acylhydrolase; Flags: Precursor; phospholipase A2 [Hydrophis hardwickii]			0	99	TAAICFAGAPYNK	Carbamidomethyl(C)@5		0.00457302	1382.67	692.342	1382.67	692.34	2	12	1.1.1.2534.8	32.2308	12498	32.2485
1	15.1	15.1	76.97	66.45	57.24	sp|Q8UW31.1|PA2A5_HYDHA; AAL55555.1	RecName: Full=Acidic phospholipase A2 57; Short=svPLA2; AltName: Full=Phosphatidylcholine 2-acylhydrolase; Flags: Precursor; phospholipase A2 [Hydrophis hardwickii]			0	98.93	TAAICFAGAPYNK	Carbamidomethyl(C)@5		-0.00140831	1382.66	692.339	1382.67	692.34	2	11	1.1.1.2564.6	33.421	6588	33.4041
1	15.1	15.1	76.97	66.45	57.24	sp|Q8UW31.1|PA2A5_HYDHA; AAL55555.1	RecName: Full=Acidic phospholipase A2 57; Short=svPLA2; AltName: Full=Phosphatidylcholine 2-acylhydrolase; Flags: Precursor; phospholipase A2 [Hydrophis hardwickii]			0	98.75	TAAICFAGAPYNK	Carbamidomethyl(C)@5		0.00213166	1382.67	692.341	1382.67	692.34	2	11	1.1.1.2481.8	30.1664	6348	30.1037
1	15.1	15.1	76.97	66.45	57.24	sp|Q8UW31.1|PA2A5_HYDHA; AAL55555.1	RecName: Full=Acidic phospholipase A2 57; Short=svPLA2; AltName: Full=Phosphatidylcholine 2-acylhydrolase; Flags: Precursor; phospholipase A2 [Hydrophis hardwickii]			0	98.69	TAAICFAGAPYNK	Carbamidomethyl(C)@5		-0.00302434	1382.66	692.338	1382.67	692.34	2	10	1.1.1.2605.6	35.0615	7664	35.0442
1	15.1	15.1	76.97	66.45	57.24	sp|Q8UW31.1|PA2A5_HYDHA; AAL55555.1	RecName: Full=Acidic phospholipase A2 57; Short=svPLA2; AltName: Full=Phosphatidylcholine 2-acylhydrolase; Flags: Precursor; phospholipase A2 [Hydrophis hardwickii]			0	98.25	TAAICFAGAPYNK	Carbamidomethyl(C)@5		-0.00705261	1382.66	692.336	1382.67	692.34	2	10	1.1.1.2609.8	35.2267	4385	35.2046
1	15.1	15.1	76.97	66.45	57.24	sp|Q8UW31.1|PA2A5_HYDHA; AAL55555.1	RecName: Full=Acidic phospholipase A2 57; Short=svPLA2; AltName: Full=Phosphatidylcholine 2-acylhydrolase; Flags: Precursor; phospholipase A2 [Hydrophis hardwickii]			0	98.25	TAAICFAGAPYNK	Carbamidomethyl(C)@5		-0.00778502	1382.66	692.336	1382.67	692.34	2	10	1.1.1.2610.11	35.2743	4920	35.2845
1	15.1	15.1	76.97	66.45	57.24	sp|Q8UW31.1|PA2A5_HYDHA; AAL55555.1	RecName: Full=Acidic phospholipase A2 57; Short=svPLA2; AltName: Full=Phosphatidylcholine 2-acylhydrolase; Flags: Precursor; phospholipase A2 [Hydrophis hardwickii]			0	98.25	TAAICFAGAPYNK	Carbamidomethyl(C)@5		-0.00375675	1382.66	692.338	1382.67	692.34	2	10	1.1.1.2614.9	35.4293	4911	35.3645
1	15.1	15.1	76.97	66.45	57.24	sp|Q8UW31.1|PA2A5_HYDHA; AAL55555.1	RecName: Full=Acidic phospholipase A2 57; Short=svPLA2; AltName: Full=Phosphatidylcholine 2-acylhydrolase; Flags: Precursor; phospholipase A2 [Hydrophis hardwickii]			0	98.25	TAAICFAGAPYNK	Carbamidomethyl(C)@5		0.0129667	1382.68	692.346	1382.67	692.34	2	9	1.1.1.2619.9	35.6287	3075	35.604
1	15.1	15.1	76.97	66.45	57.24	sp|Q8UW31.1|PA2A5_HYDHA; AAL55555.1	RecName: Full=Acidic phospholipase A2 57; Short=svPLA2; AltName: Full=Phosphatidylcholine 2-acylhydrolase; Flags: Precursor; phospholipase A2 [Hydrophis hardwickii]			0	98.25	TAAICFAGAPYNK	Carbamidomethyl(C)@5		-0.0109588	1382.65	692.334	1382.67	692.34	2	9	1.1.1.2629.5	36.0188	5070	36.0042
1	15.1	15.1	76.97	66.45	57.24	sp|Q8UW31.1|PA2A5_HYDHA; AAL55555.1	RecName: Full=Acidic phospholipase A2 57; Short=svPLA2; AltName: Full=Phosphatidylcholine 2-acylhydrolase; Flags: Precursor; phospholipase A2 [Hydrophis hardwickii]			0	98.25	TAAICFAGAPYNK	Carbamidomethyl(C)@5		-0.00839537	1382.66	692.336	1382.67	692.34	2	8	1.1.1.2693.5	38.5441	2281	38.5294
1	15.1	15.1	76.97	66.45	57.24	sp|Q8UW31.1|PA2A5_HYDHA; AAL55555.1	RecName: Full=Acidic phospholipase A2 57; Short=svPLA2; AltName: Full=Phosphatidylcholine 2-acylhydrolase; Flags: Precursor; phospholipase A2 [Hydrophis hardwickii]			0	98.25	TAAICFAGAPYNK	Carbamidomethyl(C)@5		0.00222463	1382.67	692.341	1382.67	692.34	2	8	1.1.1.2698.7	38.7483	3725	38.7287
1	15.1	15.1	76.97	66.45	57.24	sp|Q8UW31.1|PA2A5_HYDHA; AAL55555.1	RecName: Full=Acidic phospholipase A2 57; Short=svPLA2; AltName: Full=Phosphatidylcholine 2-acylhydrolase; Flags: Precursor; phospholipase A2 [Hydrophis hardwickii]			0	98.25	TAAICFAGAPYNK	Carbamidomethyl(C)@5		-0.00216985	1382.66	692.339	1382.67	692.34	2	9	1.1.1.2701.4	38.8603	3011	38.888
1	15.1	15.1	76.97	66.45	57.24	sp|Q8UW31.1|PA2A5_HYDHA; AAL55555.1	RecName: Full=Acidic phospholipase A2 57; Short=svPLA2; AltName: Full=Phosphatidylcholine 2-acylhydrolase; Flags: Precursor; phospholipase A2 [Hydrophis hardwickii]			0	98.25	TAAICFAGAPYNK	Carbamidomethyl(C)@5		-0.00339054	1382.66	692.338	1382.67	692.34	2	7	1.1.1.2890.3	46.3652	2779	46.3558
1	15.1	15.1	76.97	66.45	57.24	sp|Q8UW31.1|PA2A5_HYDHA; AAL55555.1	RecName: Full=Acidic phospholipase A2 57; Short=svPLA2; AltName: Full=Phosphatidylcholine 2-acylhydrolase; Flags: Precursor; phospholipase A2 [Hydrophis hardwickii]			0	97.65	TAAICFAGAPYNK	Carbamidomethyl(C)@5		-0.000949163	1382.66	692.339	1382.67	692.34	2	9	1.1.1.2624.5	35.819	5310	35.8042
1	15.1	15.1	76.97	66.45	57.24	sp|Q8UW31.1|PA2A5_HYDHA; AAL55555.1	RecName: Full=Acidic phospholipase A2 57; Short=svPLA2; AltName: Full=Phosphatidylcholine 2-acylhydrolase; Flags: Precursor; phospholipase A2 [Hydrophis hardwickii]			0	97.65	TAAICFAGAPYNK	Carbamidomethyl(C)@5		1.04237	1383.71	692.861	1382.67	692.34	2	9	1.1.1.2788.5	42.3212	1127	42.3068
1	15.1	15.1	76.97	66.45	57.24	sp|Q8UW31.1|PA2A5_HYDHA; AAL55555.1	RecName: Full=Acidic phospholipase A2 57; Short=svPLA2; AltName: Full=Phosphatidylcholine 2-acylhydrolase; Flags: Precursor; phospholipase A2 [Hydrophis hardwickii]			0	97.65	TAAICFAGAPYNK	Carbamidomethyl(C)@5		-0.0120574	1382.65	692.334	1382.67	692.34	2	7	1.1.1.3010.3	51.1312	895	51.1215
1	15.1	15.1	76.97	66.45	57.24	sp|Q8UW31.1|PA2A5_HYDHA; AAL55555.1	RecName: Full=Acidic phospholipase A2 57; Short=svPLA2; AltName: Full=Phosphatidylcholine 2-acylhydrolase; Flags: Precursor; phospholipase A2 [Hydrophis hardwickii]			0	96.87	TAAICFAGAPYNK	Carbamidomethyl(C)@5		-0.00705261	1382.66	692.336	1382.67	692.34	2	7	1.1.1.2809.5	43.1501	3430	43.1358
1	15.1	15.1	76.97	66.45	57.24	sp|Q8UW31.1|PA2A5_HYDHA; AAL55555.1	RecName: Full=Acidic phospholipase A2 57; Short=svPLA2; AltName: Full=Phosphatidylcholine 2-acylhydrolase; Flags: Precursor; phospholipase A2 [Hydrophis hardwickii]			0	96.87	TAAICFAGAPYNK	Carbamidomethyl(C)@5		-0.0162078	1382.65	692.332	1382.67	692.34	2	7	1.1.1.2973.4	49.6617	1962	49.6894
1	15.1	15.1	76.97	66.45	57.24	sp|Q8UW31.1|PA2A5_HYDHA; AAL55555.1	RecName: Full=Acidic phospholipase A2 57; Short=svPLA2; AltName: Full=Phosphatidylcholine 2-acylhydrolase; Flags: Precursor; phospholipase A2 [Hydrophis hardwickii]			0	95.36	TAAICFAGAPYNK	Carbamidomethyl(C)@5		-0.0119227	1382.65	692.334	1382.67	692.34	2	5	1.1.1.3181.4	57.9323	1617	57.9996
1	15.1	15.1	76.97	66.45	57.24	sp|Q8UW31.1|PA2A5_HYDHA; AAL55555.1	RecName: Full=Acidic phospholipase A2 57; Short=svPLA2; AltName: Full=Phosphatidylcholine 2-acylhydrolase; Flags: Precursor; phospholipase A2 [Hydrophis hardwickii]			0	95.36	TAAICFAGAPYNK	Carbamidomethyl(C)@5		0.00370217	1382.67	692.342	1382.67	692.34	2	5	1.1.1.3463.5	69.1518	1160	69.1372
1	15.1	15.1	76.97	66.45	57.24	sp|Q8UW31.1|PA2A5_HYDHA; AAL55555.1	RecName: Full=Acidic phospholipase A2 57; Short=svPLA2; AltName: Full=Phosphatidylcholine 2-acylhydrolase; Flags: Precursor; phospholipase A2 [Hydrophis hardwickii]			0	94.45	TAAICFAGAPYNK	Carbamidomethyl(C)@5		0.0133329	1382.68	692.347	1382.67	692.34	2	12	1.1.1.2736.5	40.2479	10336	40.3526
1	15.1	15.1	76.97	66.45	57.24	sp|Q8UW31.1|PA2A5_HYDHA; AAL55555.1	RecName: Full=Acidic phospholipase A2 57; Short=svPLA2; AltName: Full=Phosphatidylcholine 2-acylhydrolase; Flags: Precursor; phospholipase A2 [Hydrophis hardwickii]			0	94.45	TAAICFAGAPYNK	Carbamidomethyl(C)@5		-0.0127899	1382.65	692.333	1382.67	692.34	2	6	1.1.1.2935.2	48.1421	1411	48.1749
1	15.1	15.1	76.97	66.45	57.24	sp|Q8UW31.1|PA2A5_HYDHA; AAL55555.1	RecName: Full=Acidic phospholipase A2 57; Short=svPLA2; AltName: Full=Phosphatidylcholine 2-acylhydrolase; Flags: Precursor; phospholipase A2 [Hydrophis hardwickii]			0	94.45	TAAICFAGAPYNK	Carbamidomethyl(C)@5		-0.0146209	1382.65	692.333	1382.67	692.34	2	6	1.1.1.2998.5	50.658	1255	50.6833
1	15.1	15.1	76.97	66.45	57.24	sp|Q8UW31.1|PA2A5_HYDHA; AAL55555.1	RecName: Full=Acidic phospholipase A2 57; Short=svPLA2; AltName: Full=Phosphatidylcholine 2-acylhydrolase; Flags: Precursor; phospholipase A2 [Hydrophis hardwickii]			0	92.67	TAAICFAGAPYNK	Carbamidomethyl(C)@5		0.00198049	1382.67	692.341	1382.67	692.34	2	7	1.1.1.2769.4	41.5615	3229	41.5494
1	15.1	15.1	76.97	66.45	57.24	sp|Q8UW31.1|PA2A5_HYDHA; AAL55555.1	RecName: Full=Acidic phospholipase A2 57; Short=svPLA2; AltName: Full=Phosphatidylcholine 2-acylhydrolase; Flags: Precursor; phospholipase A2 [Hydrophis hardwickii]			0	90.36	TAAICFAGAPYNK	Carbamidomethyl(C)@5		0.00295704	1382.67	692.341	1382.67	692.34	2	7	1.1.1.2688.5	38.3455	3695	38.3707
1	15.1	15.1	76.97	66.45	57.24	sp|Q8UW31.1|PA2A5_HYDHA; AAL55555.1	RecName: Full=Acidic phospholipase A2 57; Short=svPLA2; AltName: Full=Phosphatidylcholine 2-acylhydrolase; Flags: Precursor; phospholipase A2 [Hydrophis hardwickii]			0	90.36	TAAICFAGAPYNK	Carbamidomethyl(C)@5		0.00173635	1382.67	692.341	1382.67	692.34	2	7	1.1.1.2695.5	38.6238	3675	38.6091
1	15.1	15.1	76.97	66.45	57.24	sp|Q8UW31.1|PA2A5_HYDHA; AAL55555.1	RecName: Full=Acidic phospholipase A2 57; Short=svPLA2; AltName: Full=Phosphatidylcholine 2-acylhydrolase; Flags: Precursor; phospholipase A2 [Hydrophis hardwickii]			0	90.36	TAAICFAGAPYNK	Carbamidomethyl(C)@5		-0.00436709	1382.66	692.338	1382.67	692.34	2	8	1.1.1.2767.3	41.4793	2689	41.4695
1	15.1	15.1	76.97	66.45	57.24	sp|Q8UW31.1|PA2A5_HYDHA; AAL55555.1	RecName: Full=Acidic phospholipase A2 57; Short=svPLA2; AltName: Full=Phosphatidylcholine 2-acylhydrolase; Flags: Precursor; phospholipase A2 [Hydrophis hardwickii]			0	90.36	TAAICFAGAPYNK	Carbamidomethyl(C)@5		-0.00705261	1382.66	692.336	1382.67	692.34	2	7	1.1.1.2808.3	43.1056	3430	43.1358
1	15.1	15.1	76.97	66.45	57.24	sp|Q8UW31.1|PA2A5_HYDHA; AAL55555.1	RecName: Full=Acidic phospholipase A2 57; Short=svPLA2; AltName: Full=Phosphatidylcholine 2-acylhydrolase; Flags: Precursor; phospholipase A2 [Hydrophis hardwickii]			0	90.36	TAAICFAGAPYNK	Carbamidomethyl(C)@5		-0.00839537	1382.66	692.336	1382.67	692.34	2	6	1.1.1.2940.2	48.341	1627	48.4137
1	15.1	15.1	76.97	66.45	57.24	sp|Q8UW31.1|PA2A5_HYDHA; AAL55555.1	RecName: Full=Acidic phospholipase A2 57; Short=svPLA2; AltName: Full=Phosphatidylcholine 2-acylhydrolase; Flags: Precursor; phospholipase A2 [Hydrophis hardwickii]			0	88.35	TAAICFAGAPYNK	Carbamidomethyl(C)@5		0.0101881	1382.68	692.345	1382.67	692.34	2	9	1.1.1.2475.8	29.9249	23439	29.7025
1	15.1	15.1	76.97	66.45	57.24	sp|Q8UW31.1|PA2A5_HYDHA; AAL55555.1	RecName: Full=Acidic phospholipase A2 57; Short=svPLA2; AltName: Full=Phosphatidylcholine 2-acylhydrolase; Flags: Precursor; phospholipase A2 [Hydrophis hardwickii]			0	70.37	TAAICFAGAPYNK	Carbamidomethyl(C)@5		-0.00630752	1382.66	692.337	1382.67	692.34	2	7	1.1.1.3612.4	75.0848	910	75.1376
1	15.1	15.1	76.97	66.45	57.24	sp|Q8UW31.1|PA2A5_HYDHA; AAL55555.1	RecName: Full=Acidic phospholipase A2 57; Short=svPLA2; AltName: Full=Phosphatidylcholine 2-acylhydrolase; Flags: Precursor; phospholipase A2 [Hydrophis hardwickii]			0	64.54	TAAICFAGAPYNK	Carbamidomethyl(C)@5		0.00200959	1382.67	692.341	1382.67	692.34	2	9	1.1.1.2495.8	30.728	163815	31.0638
1	15.1	15.1	76.97	66.45	57.24	sp|Q8UW31.1|PA2A5_HYDHA; AAL55555.1	RecName: Full=Acidic phospholipase A2 57; Short=svPLA2; AltName: Full=Phosphatidylcholine 2-acylhydrolase; Flags: Precursor; phospholipase A2 [Hydrophis hardwickii]			0	52.57	TAAICFAGAPYNK	Carbamidomethyl(C)@5		0.00674118	1382.67	692.343	1382.67	692.34	2	6	1.1.1.2930.3	47.9462	1374	47.9369
1	15.1	15.1	76.97	66.45	57.24	sp|Q8UW31.1|PA2A5_HYDHA; AAL55555.1	RecName: Full=Acidic phospholipase A2 57; Short=svPLA2; AltName: Full=Phosphatidylcholine 2-acylhydrolase; Flags: Precursor; phospholipase A2 [Hydrophis hardwickii]			0	48.88	TAAICFAGAPYNK	Carbamidomethyl(C)@5		-0.007162	1382.66	692.336	1382.67	692.34	2	5	1.1.1.3180.4	57.8926	1593	57.8804
1	15.1	15.1	76.97	66.45	57.24	sp|Q8UW31.1|PA2A5_HYDHA; AAL55555.1	RecName: Full=Acidic phospholipase A2 57; Short=svPLA2; AltName: Full=Phosphatidylcholine 2-acylhydrolase; Flags: Precursor; phospholipase A2 [Hydrophis hardwickii]			0	48.88	TAAICFAGAPYNK	Carbamidomethyl(C)@5		0.0142001	1382.68	692.347	1382.67	692.34	2	5	1.1.1.3251.3	60.7131	1043	60.6639
1	15.1	15.1	76.97	66.45	57.24	sp|Q8UW31.1|PA2A5_HYDHA; AAL55555.1	RecName: Full=Acidic phospholipase A2 57; Short=svPLA2; AltName: Full=Phosphatidylcholine 2-acylhydrolase; Flags: Precursor; phospholipase A2 [Hydrophis hardwickii]			0	48.88	TAAICFAGAPYNK	Carbamidomethyl(C)@5		-0.0052089	1382.66	692.337	1382.67	692.34	2	5	1.1.1.3264.3	61.2298	1150	61.2204
1	15.1	15.1	76.97	66.45	57.24	sp|Q8UW31.1|PA2A5_HYDHA; AAL55555.1	RecName: Full=Acidic phospholipase A2 57; Short=svPLA2; AltName: Full=Phosphatidylcholine 2-acylhydrolase; Flags: Precursor; phospholipase A2 [Hydrophis hardwickii]			0	48.88	TAAICFAGAPYNK	Carbamidomethyl(C)@5		0.000406295	1382.67	692.34	1382.67	692.34	2	5	1.1.1.3290.4	62.2674	1252	62.2551
1	15.1	15.1	76.97	66.45	57.24	sp|Q8UW31.1|PA2A5_HYDHA; AAL55555.1	RecName: Full=Acidic phospholipase A2 57; Short=svPLA2; AltName: Full=Phosphatidylcholine 2-acylhydrolase; Flags: Precursor; phospholipase A2 [Hydrophis hardwickii]			0	48.88	TAAICFAGAPYNK	Carbamidomethyl(C)@5		-0.0135096	1382.65	692.333	1382.67	692.34	2	5	1.1.1.3336.7	64.1042	900	64.1245
1	15.1	15.1	76.97	66.45	57.24	sp|Q8UW31.1|PA2A5_HYDHA; AAL55555.1	RecName: Full=Acidic phospholipase A2 57; Short=svPLA2; AltName: Full=Phosphatidylcholine 2-acylhydrolase; Flags: Precursor; phospholipase A2 [Hydrophis hardwickii]			0	48.88	TAAICFAGAPYNK	Carbamidomethyl(C)@5		-0.0105799	1382.65	692.335	1382.67	692.34	2	5	1.1.1.3346.3	64.4919	1316	64.4822
1	15.1	15.1	76.97	66.45	57.24	sp|Q8UW31.1|PA2A5_HYDHA; AAL55555.1	RecName: Full=Acidic phospholipase A2 57; Short=svPLA2; AltName: Full=Phosphatidylcholine 2-acylhydrolase; Flags: Precursor; phospholipase A2 [Hydrophis hardwickii]			0	48.88	TAAICFAGAPYNK	Carbamidomethyl(C)@5		-0.00899305	1382.66	692.335	1382.67	692.34	2	5	1.1.1.3425.5	67.639	875	67.7041
1	15.1	15.1	76.97	66.45	57.24	sp|Q8UW31.1|PA2A5_HYDHA; AAL55555.1	RecName: Full=Acidic phospholipase A2 57; Short=svPLA2; AltName: Full=Phosphatidylcholine 2-acylhydrolase; Flags: Precursor; phospholipase A2 [Hydrophis hardwickii]			0	48.88	TAAICFAGAPYNK	Carbamidomethyl(C)@5		-0.00313372	1382.66	692.338	1382.67	692.34	2	5	1.1.1.3577.6	73.6823	973	73.625
1	15.1	15.1	76.97	66.45	57.24	sp|Q8UW31.1|PA2A5_HYDHA; AAL55555.1	RecName: Full=Acidic phospholipase A2 57; Short=svPLA2; AltName: Full=Phosphatidylcholine 2-acylhydrolase; Flags: Precursor; phospholipase A2 [Hydrophis hardwickii]			0	44.58	TAAICFAGAPYNK	Carbamidomethyl(C)@5		0.00283497	1382.67	692.341	1382.67	692.34	2	6	1.1.1.2820.3	43.5821	2299	43.5329
1	15.1	15.1	76.97	66.45	57.24	sp|Q8UW31.1|PA2A5_HYDHA; AAL55555.1	RecName: Full=Acidic phospholipase A2 57; Short=svPLA2; AltName: Full=Phosphatidylcholine 2-acylhydrolase; Flags: Precursor; phospholipase A2 [Hydrophis hardwickii]			0	43.11	TAAICFAGAPYNK	Carbamidomethyl(C)@5		-0.00374406	1382.66	692.338	1382.67	692.34	2	5	1.1.1.3105.2	54.9038	1290	54.8968
1	15.1	15.1	76.97	66.45	57.24	sp|Q8UW31.1|PA2A5_HYDHA; AAL55555.1	RecName: Full=Acidic phospholipase A2 57; Short=svPLA2; AltName: Full=Phosphatidylcholine 2-acylhydrolase; Flags: Precursor; phospholipase A2 [Hydrophis hardwickii]			0	43.11	TAAICFAGAPYNK	Carbamidomethyl(C)@5		-0.0083827	1382.66	692.336	1382.67	692.34	2	5	1.1.1.3315.5	63.2644	1382	63.2498
1	15.1	15.1	76.97	66.45	57.24	sp|Q8UW31.1|PA2A5_HYDHA; AAL55555.1	RecName: Full=Acidic phospholipase A2 57; Short=svPLA2; AltName: Full=Phosphatidylcholine 2-acylhydrolase; Flags: Precursor; phospholipase A2 [Hydrophis hardwickii]			0	43.11	TAAICFAGAPYNK	Carbamidomethyl(C)@5		-0.00435441	1382.66	692.338	1382.67	692.34	2	5	1.1.1.3321.4	63.5009	1336	63.4887
1	15.1	15.1	76.97	66.45	57.24	sp|Q8UW31.1|PA2A5_HYDHA; AAL55555.1	RecName: Full=Acidic phospholipase A2 57; Short=svPLA2; AltName: Full=Phosphatidylcholine 2-acylhydrolase; Flags: Precursor; phospholipase A2 [Hydrophis hardwickii]			0	43.11	TAAICFAGAPYNK	Carbamidomethyl(C)@5		-0.0135096	1382.65	692.333	1382.67	692.34	2	5	1.1.1.3420.3	67.4356	841	67.426
1	15.1	15.1	76.97	66.45	57.24	sp|Q8UW31.1|PA2A5_HYDHA; AAL55555.1	RecName: Full=Acidic phospholipase A2 57; Short=svPLA2; AltName: Full=Phosphatidylcholine 2-acylhydrolase; Flags: Precursor; phospholipase A2 [Hydrophis hardwickii]			0	43.11	TAAICFAGAPYNK	Carbamidomethyl(C)@5		-0.00972546	1382.66	692.335	1382.67	692.34	2	5	1.1.1.3450.6	68.6367	630	68.6195
1	15.1	15.1	76.97	66.45	57.24	sp|Q8UW31.1|PA2A5_HYDHA; AAL55555.1	RecName: Full=Acidic phospholipase A2 57; Short=svPLA2; AltName: Full=Phosphatidylcholine 2-acylhydrolase; Flags: Precursor; phospholipase A2 [Hydrophis hardwickii]			0	43.11	TAAICFAGAPYNK	Carbamidomethyl(C)@5		-0.00960339	1382.66	692.335	1382.67	692.34	2	5	1.1.1.3505.4	70.82	971	70.8873
1	15.1	15.1	76.97	66.45	57.24	sp|Q8UW31.1|PA2A5_HYDHA; AAL55555.1	RecName: Full=Acidic phospholipase A2 57; Short=svPLA2; AltName: Full=Phosphatidylcholine 2-acylhydrolase; Flags: Precursor; phospholipase A2 [Hydrophis hardwickii]			0	39.42	TAAICFAGAPYNK	Carbamidomethyl(C)@5		0.021036	1382.69	692.35	1382.67	692.34	2	5	1.1.1.3095.3	54.5088	976	54.539
1	15.1	15.1	76.97	66.45	57.24	sp|Q8UW31.1|PA2A5_HYDHA; AAL55555.1	RecName: Full=Acidic phospholipase A2 57; Short=svPLA2; AltName: Full=Phosphatidylcholine 2-acylhydrolase; Flags: Precursor; phospholipase A2 [Hydrophis hardwickii]			0	39.42	TAAICFAGAPYNK	Carbamidomethyl(C)@5		-0.00655166	1382.66	692.337	1382.67	692.34	2	5	1.1.1.3213.6	59.2097	761	59.1925
1	15.1	15.1	76.97	66.45	57.24	sp|Q8UW31.1|PA2A5_HYDHA; AAL55555.1	RecName: Full=Acidic phospholipase A2 57; Short=svPLA2; AltName: Full=Phosphatidylcholine 2-acylhydrolase; Flags: Precursor; phospholipase A2 [Hydrophis hardwickii]			0	39.42	TAAICFAGAPYNK	Carbamidomethyl(C)@5		-0.0083827	1382.66	692.336	1382.67	692.34	2	5	1.1.1.3269.3	61.4286	1144	61.4189
1	15.1	15.1	76.97	66.45	57.24	sp|Q8UW31.1|PA2A5_HYDHA; AAL55555.1	RecName: Full=Acidic phospholipase A2 57; Short=svPLA2; AltName: Full=Phosphatidylcholine 2-acylhydrolase; Flags: Precursor; phospholipase A2 [Hydrophis hardwickii]			0	39.42	TAAICFAGAPYNK	Carbamidomethyl(C)@5		-0.0111903	1382.65	692.334	1382.67	692.34	2	5	1.1.1.3360.3	65.0478	1227	65.0383
1	15.1	15.1	76.97	66.45	57.24	sp|Q8UW31.1|PA2A5_HYDHA; AAL55555.1	RecName: Full=Acidic phospholipase A2 57; Short=svPLA2; AltName: Full=Phosphatidylcholine 2-acylhydrolase; Flags: Precursor; phospholipase A2 [Hydrophis hardwickii]			0	36.64	TAAICFAGAPYNK	Carbamidomethyl(C)@5		0.98903	1383.65	692.834	1382.67	692.34	2	6	1.1.1.2872.3	45.6478	1109	45.6383
1	15.1	15.1	76.97	66.45	57.24	sp|Q8UW31.1|PA2A5_HYDHA; AAL55555.1	RecName: Full=Acidic phospholipase A2 57; Short=svPLA2; AltName: Full=Phosphatidylcholine 2-acylhydrolase; Flags: Precursor; phospholipase A2 [Hydrophis hardwickii]			0	36.11	TAAICFAGAPYNK	Carbamidomethyl(C)@5		-0.0155848	1382.65	692.332	1382.67	692.34	2	5	1.1.1.3160.3	57.0952	1006	57.1654
1	15.1	15.1	76.97	66.45	57.24	sp|Q8UW31.1|PA2A5_HYDHA; AAL55555.1	RecName: Full=Acidic phospholipase A2 57; Short=svPLA2; AltName: Full=Phosphatidylcholine 2-acylhydrolase; Flags: Precursor; phospholipase A2 [Hydrophis hardwickii]			0	33.07	TAAICFAGAPYNK	Carbamidomethyl(C)@5		-0.0055751	1382.66	692.337	1382.67	692.34	2	5	1.1.1.3101.2	54.7446	802	54.7774
1	15.1	15.1	76.97	66.45	57.24	sp|Q8UW31.1|PA2A5_HYDHA; AAL55555.1	RecName: Full=Acidic phospholipase A2 57; Short=svPLA2; AltName: Full=Phosphatidylcholine 2-acylhydrolase; Flags: Precursor; phospholipase A2 [Hydrophis hardwickii]			0	33.07	TAAICFAGAPYNK	Carbamidomethyl(C)@5		-0.00301165	1382.66	692.338	1382.67	692.34	2	5	1.1.1.3119.5	55.4677	1549	55.4929
1	15.1	15.1	76.97	66.45	57.24	sp|Q8UW31.1|PA2A5_HYDHA; AAL55555.1	RecName: Full=Acidic phospholipase A2 57; Short=svPLA2; AltName: Full=Phosphatidylcholine 2-acylhydrolase; Flags: Precursor; phospholipase A2 [Hydrophis hardwickii]			0	33.07	TAAICFAGAPYNK	Carbamidomethyl(C)@5		-0.0197351	1382.65	692.33	1382.67	692.34	2	5	1.1.1.3153.3	56.8163	1093	56.8465
1	15.1	15.1	76.97	66.45	57.24	sp|Q8UW31.1|PA2A5_HYDHA; AAL55555.1	RecName: Full=Acidic phospholipase A2 57; Short=svPLA2; AltName: Full=Phosphatidylcholine 2-acylhydrolase; Flags: Precursor; phospholipase A2 [Hydrophis hardwickii]			0	33.07	TAAICFAGAPYNK	Carbamidomethyl(C)@5		-0.0157069	1382.65	692.332	1382.67	692.34	2	5	1.1.1.3197.6	58.5732	1133	58.5563
1	15.1	15.1	76.97	66.45	57.24	sp|Q8UW31.1|PA2A5_HYDHA; AAL55555.1	RecName: Full=Acidic phospholipase A2 57; Short=svPLA2; AltName: Full=Phosphatidylcholine 2-acylhydrolase; Flags: Precursor; phospholipase A2 [Hydrophis hardwickii]			0	33.07	TAAICFAGAPYNK	Carbamidomethyl(C)@5		-0.0139979	1382.65	692.333	1382.67	692.34	2	5	1.1.1.3225.5	59.6843	1031	59.7096
1	15.1	15.1	76.97	66.45	57.24	sp|Q8UW31.1|PA2A5_HYDHA; AAL55555.1	RecName: Full=Acidic phospholipase A2 57; Short=svPLA2; AltName: Full=Phosphatidylcholine 2-acylhydrolase; Flags: Precursor; phospholipase A2 [Hydrophis hardwickii]			0	33.07	TAAICFAGAPYNK	Carbamidomethyl(C)@5		-0.00691787	1382.66	692.336	1382.67	692.34	2	5	1.1.1.3230.4	59.8806	1066	59.8684
1	15.1	15.1	76.97	66.45	57.24	sp|Q8UW31.1|PA2A5_HYDHA; AAL55555.1	RecName: Full=Acidic phospholipase A2 57; Short=svPLA2; AltName: Full=Phosphatidylcholine 2-acylhydrolase; Flags: Precursor; phospholipase A2 [Hydrophis hardwickii]			0	33.07	TAAICFAGAPYNK	Carbamidomethyl(C)@5		-0.000326121	1382.66	692.34	1382.67	692.34	2	5	1.1.1.3244.5	60.4398	990	60.4651
1	15.1	15.1	76.97	66.45	57.24	sp|Q8UW31.1|PA2A5_HYDHA; AAL55555.1	RecName: Full=Acidic phospholipase A2 57; Short=svPLA2; AltName: Full=Phosphatidylcholine 2-acylhydrolase; Flags: Precursor; phospholipase A2 [Hydrophis hardwickii]			0	33.07	TAAICFAGAPYNK	Carbamidomethyl(C)@5		-0.01412	1382.65	692.333	1382.67	692.34	2	5	1.1.1.3375.4	65.647	1173	65.7146
1	15.1	15.1	76.97	66.45	57.24	sp|Q8UW31.1|PA2A5_HYDHA; AAL55555.1	RecName: Full=Acidic phospholipase A2 57; Short=svPLA2; AltName: Full=Phosphatidylcholine 2-acylhydrolase; Flags: Precursor; phospholipase A2 [Hydrophis hardwickii]			0	33.07	TAAICFAGAPYNK	Carbamidomethyl(C)@5		-0.00789442	1382.66	692.336	1382.67	692.34	2	5	1.1.1.3395.5	66.446	1095	66.4712
1	15.1	15.1	76.97	66.45	57.24	sp|Q8UW31.1|PA2A5_HYDHA; AAL55555.1	RecName: Full=Acidic phospholipase A2 57; Short=svPLA2; AltName: Full=Phosphatidylcholine 2-acylhydrolase; Flags: Precursor; phospholipase A2 [Hydrophis hardwickii]			0	33.07	TAAICFAGAPYNK	Carbamidomethyl(C)@5		-0.00899305	1382.66	692.335	1382.67	692.34	2	5	1.1.1.3427.3	67.7135	875	67.7041
1	15.1	15.1	76.97	66.45	57.24	sp|Q8UW31.1|PA2A5_HYDHA; AAL55555.1	RecName: Full=Acidic phospholipase A2 57; Short=svPLA2; AltName: Full=Phosphatidylcholine 2-acylhydrolase; Flags: Precursor; phospholipase A2 [Hydrophis hardwickii]			0	33.07	TAAICFAGAPYNK	Carbamidomethyl(C)@5		-0.00215716	1382.66	692.339	1382.67	692.34	2	5	1.1.1.3435.4	68.0344	771	67.9429
1	15.1	15.1	76.97	66.45	57.24	sp|Q8UW31.1|PA2A5_HYDHA; AAL55555.1	RecName: Full=Acidic phospholipase A2 57; Short=svPLA2; AltName: Full=Phosphatidylcholine 2-acylhydrolase; Flags: Precursor; phospholipase A2 [Hydrophis hardwickii]			0	33.07	TAAICFAGAPYNK	Carbamidomethyl(C)@5		-0.0055751	1382.66	692.337	1382.67	692.34	2	5	1.1.1.3490.2	70.2186	794	70.2514
1	15.1	15.1	76.97	66.45	57.24	sp|Q8UW31.1|PA2A5_HYDHA; AAL55555.1	RecName: Full=Acidic phospholipase A2 57; Short=svPLA2; AltName: Full=Phosphatidylcholine 2-acylhydrolase; Flags: Precursor; phospholipase A2 [Hydrophis hardwickii]			0	33.07	TAAICFAGAPYNK	Carbamidomethyl(C)@5		0.00162699	1382.67	692.341	1382.67	692.34	2	5	1.1.1.3500.3	70.6186	841	70.6488
1	15.1	15.1	76.97	66.45	57.24	sp|Q8UW31.1|PA2A5_HYDHA; AAL55555.1	RecName: Full=Acidic phospholipase A2 57; Short=svPLA2; AltName: Full=Phosphatidylcholine 2-acylhydrolase; Flags: Precursor; phospholipase A2 [Hydrophis hardwickii]			0	33.07	TAAICFAGAPYNK	Carbamidomethyl(C)@5		0.000284226	1382.67	692.34	1382.67	692.34	2	5	1.1.1.3525.6	71.6231	828	71.5638
1	15.1	15.1	76.97	66.45	57.24	sp|Q8UW31.1|PA2A5_HYDHA; AAL55555.1	RecName: Full=Acidic phospholipase A2 57; Short=svPLA2; AltName: Full=Phosphatidylcholine 2-acylhydrolase; Flags: Precursor; phospholipase A2 [Hydrophis hardwickii]			0	30.28	TAAICFAGAPYNK	Carbamidomethyl(C)@5		-0.0135096	1382.65	692.333	1382.67	692.34	2	5	1.1.1.3554.3	72.7584	1034	72.7489
1	15.1	15.1	76.97	66.45	57.24	sp|Q8UW31.1|PA2A5_HYDHA; AAL55555.1	RecName: Full=Acidic phospholipase A2 57; Short=svPLA2; AltName: Full=Phosphatidylcholine 2-acylhydrolase; Flags: Precursor; phospholipase A2 [Hydrophis hardwickii]			0	30.28	TAAICFAGAPYNK	Carbamidomethyl(C)@5		-0.0039882	1382.66	692.338	1382.67	692.34	2	5	1.1.1.3581.4	73.8442	1095	73.8247
1	15.1	15.1	76.97	66.45	57.24	sp|Q8UW31.1|PA2A5_HYDHA; AAL55555.1	RecName: Full=Acidic phospholipase A2 57; Short=svPLA2; AltName: Full=Phosphatidylcholine 2-acylhydrolase; Flags: Precursor; phospholipase A2 [Hydrophis hardwickii]			0	29.1	TAAICFAGAPYNK	Carbamidomethyl(C)@5		0.0139433	1382.68	692.347	1382.67	692.34	2	7	1.1.1.2746.6	40.6485	10191	40.3526
1	15.1	15.1	76.97	66.45	57.24	sp|Q8UW31.1|PA2A5_HYDHA; AAL55555.1	RecName: Full=Acidic phospholipase A2 57; Short=svPLA2; AltName: Full=Phosphatidylcholine 2-acylhydrolase; Flags: Precursor; phospholipase A2 [Hydrophis hardwickii]			0	23.15	TAAICFAGAPYNK	Carbamidomethyl(C)@5		-0.0163172	1382.65	692.332	1382.67	692.34	2	5	1.1.1.3352.3	64.7304	1269	64.7607
1	15.1	15.1	76.97	66.45	57.24	sp|Q8UW31.1|PA2A5_HYDHA; AAL55555.1	RecName: Full=Acidic phospholipase A2 57; Short=svPLA2; AltName: Full=Phosphatidylcholine 2-acylhydrolase; Flags: Precursor; phospholipase A2 [Hydrophis hardwickii]			0	23.15	TAAICFAGAPYNK	Carbamidomethyl(C)@5		-0.0118006	1382.65	692.334	1382.67	692.34	2	5	1.1.1.3443.6	68.3607	907	68.3809
1	15.1	15.1	76.97	66.45	57.24	sp|Q8UW31.1|PA2A5_HYDHA; AAL55555.1	RecName: Full=Acidic phospholipase A2 57; Short=svPLA2; AltName: Full=Phosphatidylcholine 2-acylhydrolase; Flags: Precursor; phospholipase A2 [Hydrophis hardwickii]			0	23.15	TAAICFAGAPYNK	Carbamidomethyl(C)@5		0.00638769	1382.67	692.343	1382.67	692.34	2	4	1.1.1.3585.5	73.9977	818	74.0625
1	15.1	15.1	76.97	66.45	57.24	sp|Q8UW31.1|PA2A5_HYDHA; AAL55555.1	RecName: Full=Acidic phospholipase A2 57; Short=svPLA2; AltName: Full=Phosphatidylcholine 2-acylhydrolase; Flags: Precursor; phospholipase A2 [Hydrophis hardwickii]			0	16.18	TAAICFAGAPYNK	Carbamidomethyl(C)@5		0.00503222	1382.67	692.342	1382.67	692.34	2	6	1.1.1.2895.4	46.5666	774	46.5545
1	15.1	15.1	76.97	66.45	57.24	sp|Q8UW31.1|PA2A5_HYDHA; AAL55555.1	RecName: Full=Acidic phospholipase A2 57; Short=svPLA2; AltName: Full=Phosphatidylcholine 2-acylhydrolase; Flags: Precursor; phospholipase A2 [Hydrophis hardwickii]			0	16.18	TAAICFAGAPYNK	Carbamidomethyl(C)@5		-0.00339054	1382.66	692.338	1382.67	692.34	2	5	1.1.1.3022.3	51.61	1356	51.6004
1	15.1	15.1	76.97	66.45	57.24	sp|Q8UW31.1|PA2A5_HYDHA; AAL55555.1	RecName: Full=Acidic phospholipase A2 57; Short=svPLA2; AltName: Full=Phosphatidylcholine 2-acylhydrolase; Flags: Precursor; phospholipase A2 [Hydrophis hardwickii]			0	12.52	TAAICFAGAPYNK	Carbamidomethyl(C)@5		0.00420682	1382.67	692.342	1382.67	692.34	2	7	1.1.1.2492.8	30.608	78252	30.9448
1	15.1	15.1	76.97	66.45	57.24	sp|Q8UW31.1|PA2A5_HYDHA; AAL55555.1	RecName: Full=Acidic phospholipase A2 57; Short=svPLA2; AltName: Full=Phosphatidylcholine 2-acylhydrolase; Flags: Precursor; phospholipase A2 [Hydrophis hardwickii]			0	10.75	TAAICFAGAPYNK	Carbamidomethyl(C)@5; Deamidated(N)@12		0.0201715	1383.67	692.842	1383.65	692.832	2	6	1.1.1.2557.9	33.1519	4336	33.1672
1	15.1	15.1	76.97	66.45	57.24	sp|Q8UW31.1|PA2A5_HYDHA; AAL55555.1	RecName: Full=Acidic phospholipase A2 57; Short=svPLA2; AltName: Full=Phosphatidylcholine 2-acylhydrolase; Flags: Precursor; phospholipase A2 [Hydrophis hardwickii]			0	9.878	TAAICFAGAPYNK	Carbamidomethyl(C)@5		0.00591577	1382.67	692.343	1382.67	692.34	2	6	1.1.1.2486.9	30.3699	6884	30.5056
1	15.1	15.1	76.97	66.45	57.24	sp|Q8UW31.1|PA2A5_HYDHA; AAL55555.1	RecName: Full=Acidic phospholipase A2 57; Short=svPLA2; AltName: Full=Phosphatidylcholine 2-acylhydrolase; Flags: Precursor; phospholipase A2 [Hydrophis hardwickii]			0	9.835	TAAICFAGAPYNK	Carbamidomethyl(C)@5		0.00432888	1382.67	692.342	1382.67	692.34	2	8	1.1.1.2499.9	30.89	189783	31.1428
1	15.1	15.1	76.97	66.45	57.24	sp|Q8UW31.1|PA2A5_HYDHA; AAL55555.1	RecName: Full=Acidic phospholipase A2 57; Short=svPLA2; AltName: Full=Phosphatidylcholine 2-acylhydrolase; Flags: Precursor; phospholipase A2 [Hydrophis hardwickii]			0	9.835	TAAICFAGAPYNK	Carbamidomethyl(C)@5; Deamidated(N)@12		0.0471485	1383.7	692.856	1383.65	692.832	2	9	1.1.1.2518.4	31.6319	7858	31.6134
1	15.1	15.1	76.97	66.45	57.24	sp|Q8UW31.1|PA2A5_HYDHA; AAL55555.1	RecName: Full=Acidic phospholipase A2 57; Short=svPLA2; AltName: Full=Phosphatidylcholine 2-acylhydrolase; Flags: Precursor; phospholipase A2 [Hydrophis hardwickii]			0	7.433	TAAICFAGAPYNK	Carbamidomethyl(C)@5		-0.00691787	1382.66	692.336	1382.67	692.34	2	4	1.1.1.3122.4	55.5846	1661	55.6122
1	15.1	15.1	76.97	66.45	57.24	sp|Q8UW31.1|PA2A5_HYDHA; AAL55555.1	RecName: Full=Acidic phospholipase A2 57; Short=svPLA2; AltName: Full=Phosphatidylcholine 2-acylhydrolase; Flags: Precursor; phospholipase A2 [Hydrophis hardwickii]			0	6.796	TAAICFAGAPYNK	Carbamidomethyl(C)@5		0.000759802	1382.67	692.34	1382.67	692.34	2	6	1.1.1.3075.4	53.7215	1418	53.7097
1	15.1	15.1	76.97	66.45	57.24	sp|Q8UW31.1|PA2A5_HYDHA; AAL55555.1	RecName: Full=Acidic phospholipase A2 57; Short=svPLA2; AltName: Full=Phosphatidylcholine 2-acylhydrolase; Flags: Precursor; phospholipase A2 [Hydrophis hardwickii]			0	4.846	TAAICFAGAPYNK	Carbamidomethyl(C)@5		0.00126078	1382.67	692.341	1382.67	692.34	2	4	1.1.1.3090.3	54.31	1157	54.2609
1	15.1	15.1	76.97	66.45	57.24	sp|Q8UW31.1|PA2A5_HYDHA; AAL55555.1	RecName: Full=Acidic phospholipase A2 57; Short=svPLA2; AltName: Full=Phosphatidylcholine 2-acylhydrolase; Flags: Precursor; phospholipase A2 [Hydrophis hardwickii]			0	4.846	TAAICFAGAPYNK	Carbamidomethyl(C)@5		-0.00691787	1382.66	692.336	1382.67	692.34	2	4	1.1.1.3229.6	59.8456	1066	59.8684
1	15.1	15.1	76.97	66.45	57.24	sp|Q8UW31.1|PA2A5_HYDHA; AAL55555.1	RecName: Full=Acidic phospholipase A2 57; Short=svPLA2; AltName: Full=Phosphatidylcholine 2-acylhydrolase; Flags: Precursor; phospholipase A2 [Hydrophis hardwickii]			0	4.846	TAAICFAGAPYNK	Carbamidomethyl(C)@5		-0.00569717	1382.66	692.337	1382.67	692.34	2	4	1.1.1.3279.3	61.8269	973	61.8571
1	15.1	15.1	76.97	66.45	57.24	sp|Q8UW31.1|PA2A5_HYDHA; AAL55555.1	RecName: Full=Acidic phospholipase A2 57; Short=svPLA2; AltName: Full=Phosphatidylcholine 2-acylhydrolase; Flags: Precursor; phospholipase A2 [Hydrophis hardwickii]			0	4.846	TAAICFAGAPYNK	Carbamidomethyl(C)@5		-0.00899305	1382.66	692.335	1382.67	692.34	2	4	1.1.1.3441.5	68.2761	645	68.3014
1	15.1	15.1	76.97	66.45	57.24	sp|Q8UW31.1|PA2A5_HYDHA; AAL55555.1	RecName: Full=Acidic phospholipase A2 57; Short=svPLA2; AltName: Full=Phosphatidylcholine 2-acylhydrolase; Flags: Precursor; phospholipase A2 [Hydrophis hardwickii]			0	4.846	TAAICFAGAPYNK	Carbamidomethyl(C)@5		-0.00252337	1382.66	692.339	1382.67	692.34	2	4	1.1.1.3495.5	70.4249	829	70.4502
1	15.1	15.1	76.97	66.45	57.24	sp|Q8UW31.1|PA2A5_HYDHA; AAL55555.1	RecName: Full=Acidic phospholipase A2 57; Short=svPLA2; AltName: Full=Phosphatidylcholine 2-acylhydrolase; Flags: Precursor; phospholipase A2 [Hydrophis hardwickii]			0	1.456	TAAICFAGAPYNK	Carbamidomethyl(C)@5		-0.000204051	1382.67	692.34	1382.67	692.34	2	4	1.1.1.3219.3	59.4407	900	59.471
1	15.1	15.1	76.97	66.45	57.24	sp|Q8UW31.1|PA2A5_HYDHA; AAL55555.1	RecName: Full=Acidic phospholipase A2 57; Short=svPLA2; AltName: Full=Phosphatidylcholine 2-acylhydrolase; Flags: Precursor; phospholipase A2 [Hydrophis hardwickii]			0	0.6527	TAAICFAGAPYNK	Carbamidomethyl(C)@5		1.04115	1383.71	692.861	1382.67	692.34	2	8	1.1.1.2782.6	42.0849	4277	42.0279
1	15.1	15.1	76.97	66.45	57.24	sp|Q8UW31.1|PA2A5_HYDHA; AAL55555.1	RecName: Full=Acidic phospholipase A2 57; Short=svPLA2; AltName: Full=Phosphatidylcholine 2-acylhydrolase; Flags: Precursor; phospholipase A2 [Hydrophis hardwickii]			0	0.6527	TAAICFAGAPYNK	Carbamidomethyl(C)@5		0.986833	1383.65	692.833	1382.67	692.34	2	6	1.1.1.2864.2	45.3259	1862	45.2787
1	15.1	15.1	76.97	66.45	57.24	sp|Q8UW31.1|PA2A5_HYDHA; AAL55555.1	RecName: Full=Acidic phospholipase A2 57; Short=svPLA2; AltName: Full=Phosphatidylcholine 2-acylhydrolase; Flags: Precursor; phospholipase A2 [Hydrophis hardwickii]			0	0.3502	TAAICFAGAPYNK	Carbamidomethyl(C)@5		-0.00911511	1382.66	692.335	1382.67	692.34	2	4	1.1.1.3274.3	61.6279	916	61.6979
1	15.1	15.1	76.97	66.45	57.24	sp|Q8UW31.1|PA2A5_HYDHA; AAL55555.1	RecName: Full=Acidic phospholipase A2 57; Short=svPLA2; AltName: Full=Phosphatidylcholine 2-acylhydrolase; Flags: Precursor; phospholipase A2 [Hydrophis hardwickii]			0	0.3502	TAAICFAGAPYNK	Carbamidomethyl(C)@5		-0.0024013	1382.66	692.339	1382.67	692.34	2	4	1.1.1.3400.4	66.6424	1221	66.7101
1	15.1	15.1	76.97	66.45	57.24	sp|Q8UW31.1|PA2A5_HYDHA; AAL55555.1	RecName: Full=Acidic phospholipase A2 57; Short=svPLA2; AltName: Full=Phosphatidylcholine 2-acylhydrolase; Flags: Precursor; phospholipase A2 [Hydrophis hardwickii]			0	0.3502	TAAICFAGAPYNK	Carbamidomethyl(C)@5		-0.00191302	1382.66	692.339	1382.67	692.34	2	4	1.1.1.3431.2	67.8704	762	67.7438
1	15.1	15.1	76.97	66.45	57.24	sp|Q8UW31.1|PA2A5_HYDHA; AAL55555.1	RecName: Full=Acidic phospholipase A2 57; Short=svPLA2; AltName: Full=Phosphatidylcholine 2-acylhydrolase; Flags: Precursor; phospholipase A2 [Hydrophis hardwickii]			0	0.3502	TAAICFAGAPYNK	Carbamidomethyl(C)@5		-0.000936468	1382.66	692.339	1382.67	692.34	2	4	1.1.1.3478.6	69.7512	851	69.774
1	15.1	15.1	76.97	66.45	57.24	sp|Q8UW31.1|PA2A5_HYDHA; AAL55555.1	RecName: Full=Acidic phospholipase A2 57; Short=svPLA2; AltName: Full=Phosphatidylcholine 2-acylhydrolase; Flags: Precursor; phospholipase A2 [Hydrophis hardwickii]			0	0.3502	TAAICFAGAPYNK	Carbamidomethyl(C)@5		-0.00655166	1382.66	692.337	1382.67	692.34	2	4	1.1.1.3530.4	71.8147	492	71.8026
1	15.1	15.1	76.97	66.45	57.24	sp|Q8UW31.1|PA2A5_HYDHA; AAL55555.1	RecName: Full=Acidic phospholipase A2 57; Short=svPLA2; AltName: Full=Phosphatidylcholine 2-acylhydrolase; Flags: Precursor; phospholipase A2 [Hydrophis hardwickii]			0	0	TAAICFAGAPYNK	Carbamidomethyl(C)@5; Deamidated(N)@12		0.0471485	1383.7	692.856	1383.65	692.832	2	8	1.1.1.2521.4	31.7235	6250	31.6969
1	15.1	15.1	76.97	66.45	57.24	sp|Q8UW31.1|PA2A5_HYDHA; AAL55555.1	RecName: Full=Acidic phospholipase A2 57; Short=svPLA2; AltName: Full=Phosphatidylcholine 2-acylhydrolase; Flags: Precursor; phospholipase A2 [Hydrophis hardwickii]			0	0	TAAICFAGAPYNK	Carbamidomethyl(C)@5; Deamidated(N)@12		0.0381154	1383.69	692.851	1383.65	692.832	2	6	1.1.1.2531.7	32.1091	7957	32.0502
1	15.1	15.1	76.97	66.45	57.24	sp|Q8UW31.1|PA2A5_HYDHA; AAL55555.1	RecName: Full=Acidic phospholipase A2 57; Short=svPLA2; AltName: Full=Phosphatidylcholine 2-acylhydrolase; Flags: Precursor; phospholipase A2 [Hydrophis hardwickii]			0	0	TAAICFAGAPYNK	Carbamidomethyl(C)@5		-0.00644227	1382.66	692.337	1382.67	692.34	2	6	1.1.1.2630.7	36.0638	4782	36.084
1	15.1	15.1	76.97	66.45	57.24	sp|Q8UW31.1|PA2A5_HYDHA; AAL55555.1	RecName: Full=Acidic phospholipase A2 57; Short=svPLA2; AltName: Full=Phosphatidylcholine 2-acylhydrolase; Flags: Precursor; phospholipase A2 [Hydrophis hardwickii]			0	0	TAAICFAGAPYNK	Carbamidomethyl(C)@5		0.00893842	1382.67	692.344	1382.67	692.34	2	5	1.1.1.2726.4	39.8482	7904	40.1937
1	15.1	15.1	76.97	66.45	57.24	sp|Q8UW31.1|PA2A5_HYDHA; AAL55555.1	RecName: Full=Acidic phospholipase A2 57; Short=svPLA2; AltName: Full=Phosphatidylcholine 2-acylhydrolase; Flags: Precursor; phospholipase A2 [Hydrophis hardwickii]			0	0	TAAICFAGAPYNK	Carbamidomethyl(C)@5		0.0133329	1382.68	692.347	1382.67	692.34	2	8	1.1.1.2738.4	40.3249	10191	40.3526
1	15.1	15.1	76.97	66.45	57.24	sp|Q8UW31.1|PA2A5_HYDHA; AAL55555.1	RecName: Full=Acidic phospholipase A2 57; Short=svPLA2; AltName: Full=Phosphatidylcholine 2-acylhydrolase; Flags: Precursor; phospholipase A2 [Hydrophis hardwickii]			0	0	TAAICFAGAPYNK	Carbamidomethyl(C)@5		-0.00400089	1382.66	692.338	1382.67	692.34	2	5	1.1.1.2765.5	41.4043	2753	41.3896
1	15.1	15.1	76.97	66.45	57.24	sp|Q8UW31.1|PA2A5_HYDHA; AAL55555.1	RecName: Full=Acidic phospholipase A2 57; Short=svPLA2; AltName: Full=Phosphatidylcholine 2-acylhydrolase; Flags: Precursor; phospholipase A2 [Hydrophis hardwickii]			0	0	TAAICFAGAPYNK	Carbamidomethyl(C)@5; Deamidated(N)@12		0.011118	1383.66	692.837	1383.65	692.832	2	4	1.1.1.2776.5	41.843	4590	41.9881
1	15.1	15.1	76.97	66.45	57.24	sp|Q8UW31.1|PA2A5_HYDHA; AAL55555.1	RecName: Full=Acidic phospholipase A2 57; Short=svPLA2; AltName: Full=Phosphatidylcholine 2-acylhydrolase; Flags: Precursor; phospholipase A2 [Hydrophis hardwickii]			0	0	TAAICFAGAPYNK	Carbamidomethyl(C)@5		-0.0278043	1382.64	692.326	1382.67	692.34	2	5	1.1.1.2832.4	44.0609	2303	44.1677
1	15.1	15.1	76.97	66.45	57.24	sp|Q8UW31.1|PA2A5_HYDHA; AAL55555.1	RecName: Full=Acidic phospholipase A2 57; Short=svPLA2; AltName: Full=Phosphatidylcholine 2-acylhydrolase; Flags: Precursor; phospholipase A2 [Hydrophis hardwickii]			0	0	TAAICFAGAPYNK	Carbamidomethyl(C)@5		0.0129667	1382.68	692.346	1382.67	692.34	2	4	1.1.1.2877.5	45.8525	2456	45.7978
1	15.1	15.1	76.97	66.45	57.24	sp|Q8UW31.1|PA2A5_HYDHA; AAL55555.1	RecName: Full=Acidic phospholipase A2 57; Short=svPLA2; AltName: Full=Phosphatidylcholine 2-acylhydrolase; Flags: Precursor; phospholipase A2 [Hydrophis hardwickii]			0	0	TAAICFAGAPYNK	Carbamidomethyl(C)@5		-0.00863951	1382.66	692.336	1382.67	692.34	2	4	1.1.1.2879.2	45.9251	2612	45.9578
1	15.1	15.1	76.97	66.45	57.24	sp|Q8UW31.1|PA2A5_HYDHA; AAL55555.1	RecName: Full=Acidic phospholipase A2 57; Short=svPLA2; AltName: Full=Phosphatidylcholine 2-acylhydrolase; Flags: Precursor; phospholipase A2 [Hydrophis hardwickii]			0	0	TAAICFAGAPYNK	Carbamidomethyl(C)@5		0.00722946	1382.67	692.343	1382.67	692.34	2	3	1.1.1.2901.2	46.8005	1831	46.7934
1	15.1	15.1	76.97	66.45	57.24	sp|Q8UW31.1|PA2A5_HYDHA; AAL55555.1	RecName: Full=Acidic phospholipase A2 57; Short=svPLA2; AltName: Full=Phosphatidylcholine 2-acylhydrolase; Flags: Precursor; phospholipase A2 [Hydrophis hardwickii]			0	0	TAAICFAGAPYNK	Carbamidomethyl(C)@5		0.00478808	1382.67	692.342	1382.67	692.34	2	5	1.1.1.2932.3	48.0253	1121	48.0158
1	15.1	15.1	76.97	66.45	57.24	sp|Q8UW31.1|PA2A5_HYDHA; AAL55555.1	RecName: Full=Acidic phospholipase A2 57; Short=svPLA2; AltName: Full=Phosphatidylcholine 2-acylhydrolase; Flags: Precursor; phospholipase A2 [Hydrophis hardwickii]			0	0	TAAICFAGAPYNK	Carbamidomethyl(C)@5		-0.00400089	1382.66	692.338	1382.67	692.34	2	4	1.1.1.2946.3	48.5828	1588	48.573
1	15.1	15.1	76.97	66.45	57.24	sp|Q8UW31.1|PA2A5_HYDHA; AAL55555.1	RecName: Full=Acidic phospholipase A2 57; Short=svPLA2; AltName: Full=Phosphatidylcholine 2-acylhydrolase; Flags: Precursor; phospholipase A2 [Hydrophis hardwickii]			0	0	TAAICFAGAPYNK	Carbamidomethyl(C)@5		-0.0127899	1382.65	692.333	1382.67	692.34	2	3	1.1.1.2951.3	48.7822	1380	48.8124
1	15.1	15.1	76.97	66.45	57.24	sp|Q8UW31.1|PA2A5_HYDHA; AAL55555.1	RecName: Full=Acidic phospholipase A2 57; Short=svPLA2; AltName: Full=Phosphatidylcholine 2-acylhydrolase; Flags: Precursor; phospholipase A2 [Hydrophis hardwickii]			0	0	TAAICFAGAPYNK	Carbamidomethyl(C)@5		-0.0186492	1382.65	692.331	1382.67	692.34	2	4	1.1.1.2956.4	48.9839	1623	48.8921
1	15.1	15.1	76.97	66.45	57.24	sp|Q8UW31.1|PA2A5_HYDHA; AAL55555.1	RecName: Full=Acidic phospholipase A2 57; Short=svPLA2; AltName: Full=Phosphatidylcholine 2-acylhydrolase; Flags: Precursor; phospholipase A2 [Hydrophis hardwickii]			0	0	TAAICFAGAPYNK	Carbamidomethyl(C)@5		-0.0168181	1382.65	692.332	1382.67	692.34	2	4	1.1.1.2980.3	49.9375	1850	49.9677
1	15.1	15.1	76.97	66.45	57.24	sp|Q8UW31.1|PA2A5_HYDHA; AAL55555.1	RecName: Full=Acidic phospholipase A2 57; Short=svPLA2; AltName: Full=Phosphatidylcholine 2-acylhydrolase; Flags: Precursor; phospholipase A2 [Hydrophis hardwickii]			0	0	TAAICFAGAPYNK	Carbamidomethyl(C)@5		0.00637497	1382.67	692.343	1382.67	692.34	2	3	1.1.1.2988.4	50.258	723	50.2458
1	15.1	15.1	76.97	66.45	57.24	sp|Q8UW31.1|PA2A5_HYDHA; AAL55555.1	RecName: Full=Acidic phospholipase A2 57; Short=svPLA2; AltName: Full=Phosphatidylcholine 2-acylhydrolase; Flags: Precursor; phospholipase A2 [Hydrophis hardwickii]			0	0	TAAICFAGAPYNK	Carbamidomethyl(C)@5		-0.000949163	1382.66	692.339	1382.67	692.34	2	3	1.1.1.2991.3	50.3745	1204	50.3253
1	15.1	15.1	76.97	66.45	57.24	sp|Q8UW31.1|PA2A5_HYDHA; AAL55555.1	RecName: Full=Acidic phospholipase A2 57; Short=svPLA2; AltName: Full=Phosphatidylcholine 2-acylhydrolase; Flags: Precursor; phospholipase A2 [Hydrophis hardwickii]			0	0	TAAICFAGAPYNK	Carbamidomethyl(C)@5		-0.0190154	1382.65	692.33	1382.67	692.34	2	3	1.1.1.3005.3	50.9322	991	50.9223
1	15.1	15.1	76.97	66.45	57.24	sp|Q8UW31.1|PA2A5_HYDHA; AAL55555.1	RecName: Full=Acidic phospholipase A2 57; Short=svPLA2; AltName: Full=Phosphatidylcholine 2-acylhydrolase; Flags: Precursor; phospholipase A2 [Hydrophis hardwickii]			0	0	TAAICFAGAPYNK	Carbamidomethyl(C)@5		-0.0102264	1382.66	692.335	1382.67	692.34	2	5	1.1.1.3015.3	51.3308	1169	51.321
1	15.1	15.1	76.97	66.45	57.24	sp|Q8UW31.1|PA2A5_HYDHA; AAL55555.1	RecName: Full=Acidic phospholipase A2 57; Short=svPLA2; AltName: Full=Phosphatidylcholine 2-acylhydrolase; Flags: Precursor; phospholipase A2 [Hydrophis hardwickii]			0	0	TAAICFAGAPYNK	Carbamidomethyl(C)@5		-0.0356167	1382.63	692.322	1382.67	692.34	2	7	1.1.1.3034.4	52.0905	2952	52.0785
1	15.1	15.1	76.97	66.45	57.24	sp|Q8UW31.1|PA2A5_HYDHA; AAL55555.1	RecName: Full=Acidic phospholipase A2 57; Short=svPLA2; AltName: Full=Phosphatidylcholine 2-acylhydrolase; Flags: Precursor; phospholipase A2 [Hydrophis hardwickii]			0	0	TAAICFAGAPYNK	Carbamidomethyl(C)@5		-0.0319547	1382.63	692.324	1382.67	692.34	2	6	1.1.1.3042.6	52.4138	2124	52.3969
1	15.1	15.1	76.97	66.45	57.24	sp|Q8UW31.1|PA2A5_HYDHA; AAL55555.1	RecName: Full=Acidic phospholipase A2 57; Short=svPLA2; AltName: Full=Phosphatidylcholine 2-acylhydrolase; Flags: Precursor; phospholipase A2 [Hydrophis hardwickii]			0	0	TAAICFAGAPYNK	Carbamidomethyl(C)@5		-0.0321988	1382.63	692.324	1382.67	692.34	2	5	1.1.1.3043.4	52.4488	2424	52.3969
1	15.1	15.1	76.97	66.45	57.24	sp|Q8UW31.1|PA2A5_HYDHA; AAL55555.1	RecName: Full=Acidic phospholipase A2 57; Short=svPLA2; AltName: Full=Phosphatidylcholine 2-acylhydrolase; Flags: Precursor; phospholipase A2 [Hydrophis hardwickii]			0	0	TAAICFAGAPYNK	Carbamidomethyl(C)@5		-0.0115692	1382.65	692.334	1382.67	692.34	2	3	1.1.1.3045.2	52.5234	1706	52.5561
1	15.1	15.1	76.97	66.45	57.24	sp|Q8UW31.1|PA2A5_HYDHA; AAL55555.1	RecName: Full=Acidic phospholipase A2 57; Short=svPLA2; AltName: Full=Phosphatidylcholine 2-acylhydrolase; Flags: Precursor; phospholipase A2 [Hydrophis hardwickii]			0	0	TAAICFAGAPYNK	Carbamidomethyl(C)@5		-0.00998227	1382.66	692.335	1382.67	692.34	2	3	1.1.1.3049.3	52.6851	1708	52.6356
1	15.1	15.1	76.97	66.45	57.24	sp|Q8UW31.1|PA2A5_HYDHA; AAL55555.1	RecName: Full=Acidic phospholipase A2 57; Short=svPLA2; AltName: Full=Phosphatidylcholine 2-acylhydrolase; Flags: Precursor; phospholipase A2 [Hydrophis hardwickii]			0	0	TAAICFAGAPYNK	Carbamidomethyl(C)@5		-0.00522158	1382.66	692.337	1382.67	692.34	2	5	1.1.1.3057.5	53.0084	1572	53.0337
1	15.1	15.1	76.97	66.45	57.24	sp|Q8UW31.1|PA2A5_HYDHA; AAL55555.1	RecName: Full=Acidic phospholipase A2 57; Short=svPLA2; AltName: Full=Phosphatidylcholine 2-acylhydrolase; Flags: Precursor; phospholipase A2 [Hydrophis hardwickii]			0	0	TAAICFAGAPYNK	Carbamidomethyl(C)@5		-0.00400089	1382.66	692.338	1382.67	692.34	2	4	1.1.1.3060.2	53.1201	1446	53.1131
1	15.1	15.1	76.97	66.45	57.24	sp|Q8UW31.1|PA2A5_HYDHA; AAL55555.1	RecName: Full=Acidic phospholipase A2 57; Short=svPLA2; AltName: Full=Phosphatidylcholine 2-acylhydrolase; Flags: Precursor; phospholipase A2 [Hydrophis hardwickii]			0	0	TAAICFAGAPYNK	Carbamidomethyl(C)@5		0.00478808	1382.67	692.342	1382.67	692.34	2	4	1.1.1.3062.4	53.2046	1487	53.2324
1	15.1	15.1	76.97	66.45	57.24	sp|Q8UW31.1|PA2A5_HYDHA; AAL55555.1	RecName: Full=Acidic phospholipase A2 57; Short=svPLA2; AltName: Full=Phosphatidylcholine 2-acylhydrolase; Flags: Precursor; phospholipase A2 [Hydrophis hardwickii]			0	0	TAAICFAGAPYNK	Carbamidomethyl(C)@5		-0.0055751	1382.66	692.337	1382.67	692.34	2	3	1.1.1.3136.3	56.1392	1836	56.05
1	15.1	15.1	76.97	66.45	57.24	sp|Q8UW31.1|PA2A5_HYDHA; AAL55555.1	RecName: Full=Acidic phospholipase A2 57; Short=svPLA2; AltName: Full=Phosphatidylcholine 2-acylhydrolase; Flags: Precursor; phospholipase A2 [Hydrophis hardwickii]			0	0	TAAICFAGAPYNK	Carbamidomethyl(C)@5		-0.0149744	1382.65	692.332	1382.67	692.34	2	3	1.1.1.3155.3	56.8961	1086	56.8864
1	15.1	15.1	76.97	66.45	57.24	sp|Q8UW31.1|PA2A5_HYDHA; AAL55555.1	RecName: Full=Acidic phospholipase A2 57; Short=svPLA2; AltName: Full=Phosphatidylcholine 2-acylhydrolase; Flags: Precursor; phospholipase A2 [Hydrophis hardwickii]			0	0	TAAICFAGAPYNK	Carbamidomethyl(C)@5		-0.0052089	1382.66	692.337	1382.67	692.34	2	3	1.1.1.3175.4	57.6937	1377	57.6818
1	15.1	15.1	76.97	66.45	57.24	sp|Q8UW31.1|PA2A5_HYDHA; AAL55555.1	RecName: Full=Acidic phospholipase A2 57; Short=svPLA2; AltName: Full=Phosphatidylcholine 2-acylhydrolase; Flags: Precursor; phospholipase A2 [Hydrophis hardwickii]			0	0	TAAICFAGAPYNK	Carbamidomethyl(C)@5		-0.00130268	1382.66	692.339	1382.67	692.34	2	4	1.1.1.3185.3	58.0885	850	58.1188
1	15.1	15.1	76.97	66.45	57.24	sp|Q8UW31.1|PA2A5_HYDHA; AAL55555.1	RecName: Full=Acidic phospholipase A2 57; Short=svPLA2; AltName: Full=Phosphatidylcholine 2-acylhydrolase; Flags: Precursor; phospholipase A2 [Hydrophis hardwickii]			0	0	TAAICFAGAPYNK	Carbamidomethyl(C)@5		-0.0171717	1382.65	692.331	1382.67	692.34	2	4	1.1.1.3202.6	58.7721	1067	58.7549
1	15.1	15.1	76.97	66.45	57.24	sp|Q8UW31.1|PA2A5_HYDHA; AAL55555.1	RecName: Full=Acidic phospholipase A2 57; Short=svPLA2; AltName: Full=Phosphatidylcholine 2-acylhydrolase; Flags: Precursor; phospholipase A2 [Hydrophis hardwickii]			0	0	TAAICFAGAPYNK	Carbamidomethyl(C)@5		-0.00435441	1382.66	692.338	1382.67	692.34	2	3	1.1.1.3235.4	60.0798	1179	60.0676
1	15.1	15.1	76.97	66.45	57.24	sp|Q8UW31.1|PA2A5_HYDHA; AAL55555.1	RecName: Full=Acidic phospholipase A2 57; Short=svPLA2; AltName: Full=Phosphatidylcholine 2-acylhydrolase; Flags: Precursor; phospholipase A2 [Hydrophis hardwickii]			0	0	TAAICFAGAPYNK	Carbamidomethyl(C)@5		-0.0135096	1382.65	692.333	1382.67	692.34	2	3	1.1.1.3240.4	60.2784	1042	60.2666
1	15.1	15.1	76.97	66.45	57.24	sp|Q8UW31.1|PA2A5_HYDHA; AAL55555.1	RecName: Full=Acidic phospholipase A2 57; Short=svPLA2; AltName: Full=Phosphatidylcholine 2-acylhydrolase; Flags: Precursor; phospholipase A2 [Hydrophis hardwickii]			0	0	TAAICFAGAPYNK	Carbamidomethyl(C)@5		0.000650434	1382.67	692.34	1382.67	692.34	2	3	1.1.1.3256.2	60.9095	1162	60.982
1	15.1	15.1	76.97	66.45	57.24	sp|Q8UW31.1|PA2A5_HYDHA; AAL55555.1	RecName: Full=Acidic phospholipase A2 57; Short=svPLA2; AltName: Full=Phosphatidylcholine 2-acylhydrolase; Flags: Precursor; phospholipase A2 [Hydrophis hardwickii]			0	0	TAAICFAGAPYNK	Carbamidomethyl(C)@5		0.00284768	1382.67	692.341	1382.67	692.34	2	3	1.1.1.3257.8	60.9643	1162	60.982
1	15.1	15.1	76.97	66.45	57.24	sp|Q8UW31.1|PA2A5_HYDHA; AAL55555.1	RecName: Full=Acidic phospholipase A2 57; Short=svPLA2; AltName: Full=Phosphatidylcholine 2-acylhydrolase; Flags: Precursor; phospholipase A2 [Hydrophis hardwickii]			0	0	TAAICFAGAPYNK	Carbamidomethyl(C)@5		0.00284768	1382.67	692.341	1382.67	692.34	2	3	1.1.1.3258.7	61.0017	1162	60.982
1	15.1	15.1	76.97	66.45	57.24	sp|Q8UW31.1|PA2A5_HYDHA; AAL55555.1	RecName: Full=Acidic phospholipase A2 57; Short=svPLA2; AltName: Full=Phosphatidylcholine 2-acylhydrolase; Flags: Precursor; phospholipase A2 [Hydrophis hardwickii]			0	0	TAAICFAGAPYNK	Carbamidomethyl(C)@5		-0.00813856	1382.66	692.336	1382.67	692.34	2	3	1.1.1.3271.3	61.5084	953	61.5386
1	15.1	15.1	76.97	66.45	57.24	sp|Q8UW31.1|PA2A5_HYDHA; AAL55555.1	RecName: Full=Acidic phospholipase A2 57; Short=svPLA2; AltName: Full=Phosphatidylcholine 2-acylhydrolase; Flags: Precursor; phospholipase A2 [Hydrophis hardwickii]			0	0	TAAICFAGAPYNK	Carbamidomethyl(C)@5		-0.00179095	1382.66	692.339	1382.67	692.34	2	3	1.1.1.3276.6	61.7149	542	61.6979
1	15.1	15.1	76.97	66.45	57.24	sp|Q8UW31.1|PA2A5_HYDHA; AAL55555.1	RecName: Full=Acidic phospholipase A2 57; Short=svPLA2; AltName: Full=Phosphatidylcholine 2-acylhydrolase; Flags: Precursor; phospholipase A2 [Hydrophis hardwickii]			0	0	TAAICFAGAPYNK	Carbamidomethyl(C)@5		0.00187113	1382.67	692.341	1382.67	692.34	2	3	1.1.1.3292.5	62.3495	1411	62.3351
1	15.1	15.1	76.97	66.45	57.24	sp|Q8UW31.1|PA2A5_HYDHA; AAL55555.1	RecName: Full=Acidic phospholipase A2 57; Short=svPLA2; AltName: Full=Phosphatidylcholine 2-acylhydrolase; Flags: Precursor; phospholipase A2 [Hydrophis hardwickii]			0	0	TAAICFAGAPYNK	Carbamidomethyl(C)@5		-0.00569717	1382.66	692.337	1382.67	692.34	2	3	1.1.1.3299.4	62.6258	1259	62.6536
1	15.1	15.1	76.97	66.45	57.24	sp|Q8UW31.1|PA2A5_HYDHA; AAL55555.1	RecName: Full=Acidic phospholipase A2 57; Short=svPLA2; AltName: Full=Phosphatidylcholine 2-acylhydrolase; Flags: Precursor; phospholipase A2 [Hydrophis hardwickii]			0	0	TAAICFAGAPYNK	Carbamidomethyl(C)@5		-0.00691787	1382.66	692.336	1382.67	692.34	2	3	1.1.1.3331.4	63.8982	497	63.8864
1	15.1	15.1	76.97	66.45	57.24	sp|Q8UW31.1|PA2A5_HYDHA; AAL55555.1	RecName: Full=Acidic phospholipase A2 57; Short=svPLA2; AltName: Full=Phosphatidylcholine 2-acylhydrolase; Flags: Precursor; phospholipase A2 [Hydrophis hardwickii]			0	0	TAAICFAGAPYNK	Carbamidomethyl(C)@5		-0.0105799	1382.65	692.335	1382.67	692.34	2	3	1.1.1.3333.3	63.9752	614	63.9657
1	15.1	15.1	76.97	66.45	57.24	sp|Q8UW31.1|PA2A5_HYDHA; AAL55555.1	RecName: Full=Acidic phospholipase A2 57; Short=svPLA2; AltName: Full=Phosphatidylcholine 2-acylhydrolase; Flags: Precursor; phospholipase A2 [Hydrophis hardwickii]			0	0	TAAICFAGAPYNK	Carbamidomethyl(C)@5		-0.00899305	1382.66	692.335	1382.67	692.34	2	4	1.1.1.3340.5	64.2581	618	64.3232
1	15.1	15.1	76.97	66.45	57.24	sp|Q8UW31.1|PA2A5_HYDHA; AAL55555.1	RecName: Full=Acidic phospholipase A2 57; Short=svPLA2; AltName: Full=Phosphatidylcholine 2-acylhydrolase; Flags: Precursor; phospholipase A2 [Hydrophis hardwickii]			0	0	TAAICFAGAPYNK	Carbamidomethyl(C)@5		-0.022909	1382.64	692.328	1382.67	692.34	2	4	1.1.1.3342.5	64.3377	1272	64.3232
1	15.1	15.1	76.97	66.45	57.24	sp|Q8UW31.1|PA2A5_HYDHA; AAL55555.1	RecName: Full=Acidic phospholipase A2 57; Short=svPLA2; AltName: Full=Phosphatidylcholine 2-acylhydrolase; Flags: Precursor; phospholipase A2 [Hydrophis hardwickii]			0	0	TAAICFAGAPYNK	Carbamidomethyl(C)@5		-0.0146082	1382.65	692.333	1382.67	692.34	2	4	1.1.1.3349.4	64.6137	1263	64.681
1	15.1	15.1	76.97	66.45	57.24	sp|Q8UW31.1|PA2A5_HYDHA; AAL55555.1	RecName: Full=Acidic phospholipase A2 57; Short=svPLA2; AltName: Full=Phosphatidylcholine 2-acylhydrolase; Flags: Precursor; phospholipase A2 [Hydrophis hardwickii]			0	0	TAAICFAGAPYNK	Carbamidomethyl(C)@5		0.00406838	1382.67	692.342	1382.67	692.34	2	3	1.1.1.3351.3	64.6905	623	64.681
1	15.1	15.1	76.97	66.45	57.24	sp|Q8UW31.1|PA2A5_HYDHA; AAL55555.1	RecName: Full=Acidic phospholipase A2 57; Short=svPLA2; AltName: Full=Phosphatidylcholine 2-acylhydrolase; Flags: Precursor; phospholipase A2 [Hydrophis hardwickii]			0	0	TAAICFAGAPYNK	Carbamidomethyl(C)@5		-0.0102137	1382.66	692.335	1382.67	692.34	2	4	1.1.1.3363.4	65.1698	1282	65.1177
1	15.1	15.1	76.97	66.45	57.24	sp|Q8UW31.1|PA2A5_HYDHA; AAL55555.1	RecName: Full=Acidic phospholipase A2 57; Short=svPLA2; AltName: Full=Phosphatidylcholine 2-acylhydrolase; Flags: Precursor; phospholipase A2 [Hydrophis hardwickii]			0	0	TAAICFAGAPYNK	Carbamidomethyl(C)@5		-0.00374406	1382.66	692.338	1382.67	692.34	2	3	1.1.1.3410.4	67.0408	1208	67.0288
1	15.1	15.1	76.97	66.45	57.24	sp|Q8UW31.1|PA2A5_HYDHA; AAL55555.1	RecName: Full=Acidic phospholipase A2 57; Short=svPLA2; AltName: Full=Phosphatidylcholine 2-acylhydrolase; Flags: Precursor; phospholipase A2 [Hydrophis hardwickii]			0	0	TAAICFAGAPYNK	Carbamidomethyl(C)@5		-0.000936468	1382.66	692.339	1382.67	692.34	2	3	1.1.1.3415.5	67.2419	1033	67.2273
1	15.1	15.1	76.97	66.45	57.24	sp|Q8UW31.1|PA2A5_HYDHA; AAL55555.1	RecName: Full=Acidic phospholipase A2 57; Short=svPLA2; AltName: Full=Phosphatidylcholine 2-acylhydrolase; Flags: Precursor; phospholipase A2 [Hydrophis hardwickii]			0	0	TAAICFAGAPYNK	Carbamidomethyl(C)@5		-0.00252337	1382.66	692.339	1382.67	692.34	2	3	1.1.1.3418.6	67.3637	1025	67.3068
1	15.1	15.1	76.97	66.45	57.24	sp|Q8UW31.1|PA2A5_HYDHA; AAL55555.1	RecName: Full=Acidic phospholipase A2 57; Short=svPLA2; AltName: Full=Phosphatidylcholine 2-acylhydrolase; Flags: Precursor; phospholipase A2 [Hydrophis hardwickii]			0	0	TAAICFAGAPYNK	Carbamidomethyl(C)@5		-0.0067958	1382.66	692.337	1382.67	692.34	2	4	1.1.1.3423.6	67.5621	910	67.5451
1	15.1	15.1	76.97	66.45	57.24	sp|Q8UW31.1|PA2A5_HYDHA; AAL55555.1	RecName: Full=Acidic phospholipase A2 57; Short=svPLA2; AltName: Full=Phosphatidylcholine 2-acylhydrolase; Flags: Precursor; phospholipase A2 [Hydrophis hardwickii]			0	0	TAAICFAGAPYNK	Carbamidomethyl(C)@5		0.00602149	1382.67	692.343	1382.67	692.34	2	3	1.1.1.3430.4	67.8356	854	67.8237
1	15.1	15.1	76.97	66.45	57.24	sp|Q8UW31.1|PA2A5_HYDHA; AAL55555.1	RecName: Full=Acidic phospholipase A2 57; Short=svPLA2; AltName: Full=Phosphatidylcholine 2-acylhydrolase; Flags: Precursor; phospholipase A2 [Hydrophis hardwickii]			0	0	TAAICFAGAPYNK	Carbamidomethyl(C)@5		-0.000936468	1382.66	692.339	1382.67	692.34	2	4	1.1.1.3452.3	68.7085	1080	68.6594
1	15.1	15.1	76.97	66.45	57.24	sp|Q8UW31.1|PA2A5_HYDHA; AAL55555.1	RecName: Full=Acidic phospholipase A2 57; Short=svPLA2; AltName: Full=Phosphatidylcholine 2-acylhydrolase; Flags: Precursor; phospholipase A2 [Hydrophis hardwickii]			0	0	TAAICFAGAPYNK	Carbamidomethyl(C)@5		0.00382424	1382.67	692.342	1382.67	692.34	2	3	1.1.1.3462.4	69.1094	1160	69.1372
1	15.1	15.1	76.97	66.45	57.24	sp|Q8UW31.1|PA2A5_HYDHA; AAL55555.1	RecName: Full=Acidic phospholipase A2 57; Short=svPLA2; AltName: Full=Phosphatidylcholine 2-acylhydrolase; Flags: Precursor; phospholipase A2 [Hydrophis hardwickii]			0	0	TAAICFAGAPYNK	Carbamidomethyl(C)@5		-0.00972546	1382.66	692.335	1382.67	692.34	2	4	1.1.1.3469.5	69.3905	1277	69.4158
1	15.1	15.1	76.97	66.45	57.24	sp|Q8UW31.1|PA2A5_HYDHA; AAL55555.1	RecName: Full=Acidic phospholipase A2 57; Short=svPLA2; AltName: Full=Phosphatidylcholine 2-acylhydrolase; Flags: Precursor; phospholipase A2 [Hydrophis hardwickii]			0	0	TAAICFAGAPYNK	Carbamidomethyl(C)@5		-0.0109462	1382.65	692.334	1382.67	692.34	2	4	1.1.1.3473.6	69.5546	1007	69.6147
1	15.1	15.1	76.97	66.45	57.24	sp|Q8UW31.1|PA2A5_HYDHA; AAL55555.1	RecName: Full=Acidic phospholipase A2 57; Short=svPLA2; AltName: Full=Phosphatidylcholine 2-acylhydrolase; Flags: Precursor; phospholipase A2 [Hydrophis hardwickii]			0	0	TAAICFAGAPYNK	Carbamidomethyl(C)@5		-0.00960339	1382.66	692.335	1382.67	692.34	2	3	1.1.1.3507.2	70.8969	971	70.8873
1	15.1	15.1	76.97	66.45	57.24	sp|Q8UW31.1|PA2A5_HYDHA; AAL55555.1	RecName: Full=Acidic phospholipase A2 57; Short=svPLA2; AltName: Full=Phosphatidylcholine 2-acylhydrolase; Flags: Precursor; phospholipase A2 [Hydrophis hardwickii]			0	0	TAAICFAGAPYNK	Carbamidomethyl(C)@5		-0.00215716	1382.66	692.339	1382.67	692.34	2	3	1.1.1.3524.6	71.5808	828	71.5638
1	15.1	15.1	76.97	66.45	57.24	sp|Q8UW31.1|PA2A5_HYDHA; AAL55555.1	RecName: Full=Acidic phospholipase A2 57; Short=svPLA2; AltName: Full=Phosphatidylcholine 2-acylhydrolase; Flags: Precursor; phospholipase A2 [Hydrophis hardwickii]			0	0	TAAICFAGAPYNK	Carbamidomethyl(C)@5		-0.00850477	1382.66	692.336	1382.67	692.34	2	3	1.1.1.3569.3	73.3602	950	73.4254
1	15.1	15.1	76.97	66.45	57.24	sp|Q8UW31.1|PA2A5_HYDHA; AAL55555.1	RecName: Full=Acidic phospholipase A2 57; Short=svPLA2; AltName: Full=Phosphatidylcholine 2-acylhydrolase; Flags: Precursor; phospholipase A2 [Hydrophis hardwickii]			0	0	TAAICFAGAPYNK	Carbamidomethyl(C)@5		4.00872e-05	1382.67	692.34	1382.67	692.34	2	3	1.1.1.3579.3	73.7546	838	73.7449
1	15.1	15.1	76.97	66.45	57.24	sp|Q8UW31.1|PA2A5_HYDHA; AAL55555.1	RecName: Full=Acidic phospholipase A2 57; Short=svPLA2; AltName: Full=Phosphatidylcholine 2-acylhydrolase; Flags: Precursor; phospholipase A2 [Hydrophis hardwickii]			0	0	TAAICFAGAPYNK	Carbamidomethyl(C)@5		-0.0103358	1382.65	692.335	1382.67	692.34	2	3	1.1.1.3584.3	73.9531	1046	73.9043
1	15.1	15.1	76.97	66.45	57.24	sp|Q8UW31.1|PA2A5_HYDHA; AAL55555.1	RecName: Full=Acidic phospholipase A2 57; Short=svPLA2; AltName: Full=Phosphatidylcholine 2-acylhydrolase; Flags: Precursor; phospholipase A2 [Hydrophis hardwickii]			0	0	TAAICFAGAPYNK	Carbamidomethyl(C)@5		0.00406838	1382.67	692.342	1382.67	692.34	2	3	1.1.1.3590.5	74.1957	1010	74.221
1	15.1	15.1	76.97	66.45	57.24	sp|Q8UW31.1|PA2A5_HYDHA; AAL55555.1	RecName: Full=Acidic phospholipase A2 57; Short=svPLA2; AltName: Full=Phosphatidylcholine 2-acylhydrolase; Flags: Precursor; phospholipase A2 [Hydrophis hardwickii]			0	0	TAAICFAGAPYNK	Carbamidomethyl(C)@5		-0.00118061	1382.66	692.339	1382.67	692.34	2	3	1.1.1.3602.4	74.6787	712	74.659
1	15.1	15.1	76.97	66.45	57.24	sp|Q8UW31.1|PA2A5_HYDHA; AAL55555.1	RecName: Full=Acidic phospholipase A2 57; Short=svPLA2; AltName: Full=Phosphatidylcholine 2-acylhydrolase; Flags: Precursor; phospholipase A2 [Hydrophis hardwickii]			0	0	TAAICFAGAPYNK	Carbamidomethyl(C)@5		0.00187113	1382.67	692.341	1382.67	692.34	2	4	1.1.1.3607.5	74.8732	965	74.8187
1	15.1	15.1	76.97	66.45	57.24	sp|Q8UW31.1|PA2A5_HYDHA; AAL55555.1	RecName: Full=Acidic phospholipase A2 57; Short=svPLA2; AltName: Full=Phosphatidylcholine 2-acylhydrolase; Flags: Precursor; phospholipase A2 [Hydrophis hardwickii]			0	97.65	TAAICFAGAPYNKENYNIDLNK	Carbamidomethyl(C)@5		0.00396323	2486.19	829.739	2486.19	829.737	3	12	1.1.1.2615.12	35.4766	75281	35.4445
1	15.1	15.1	76.97	66.45	57.24	sp|Q8UW31.1|PA2A5_HYDHA; AAL55555.1	RecName: Full=Acidic phospholipase A2 57; Short=svPLA2; AltName: Full=Phosphatidylcholine 2-acylhydrolase; Flags: Precursor; phospholipase A2 [Hydrophis hardwickii]			0	67.4	TAAICFAGAPYNKENYNIDLNK	Carbamidomethyl(C)@5		-0.00940332	2486.18	829.734	2486.19	829.737	3	10	1.1.1.2608.10	35.1918	24226	35.0442
1	15.1	15.1	76.97	66.45	57.24	sp|Q8UW31.1|PA2A5_HYDHA; AAL55555.1	RecName: Full=Acidic phospholipase A2 57; Short=svPLA2; AltName: Full=Phosphatidylcholine 2-acylhydrolase; Flags: Precursor; phospholipase A2 [Hydrophis hardwickii]			0	52.57	TAAICFAGAPYNKENYNIDLNK	Carbamidomethyl(C)@5		0.00396323	2486.19	829.739	2486.19	829.737	3	8	1.1.1.2619.12	35.6362	75281	35.4445
1	15.1	15.1	76.97	66.45	57.24	sp|Q8UW31.1|PA2A5_HYDHA; AAL55555.1	RecName: Full=Acidic phospholipase A2 57; Short=svPLA2; AltName: Full=Phosphatidylcholine 2-acylhydrolase; Flags: Precursor; phospholipase A2 [Hydrophis hardwickii]			0	6.796	TAAICFAGAPYNKENYNIDLNK	Carbamidomethyl(C)@5		-0.00940332	2486.18	829.734	2486.19	829.737	3	7	1.1.1.2603.10	34.9912	12691	35.0442
1	15.1	15.1	76.97	66.45	57.24	sp|Q8UW31.1|PA2A5_HYDHA; AAL55555.1	RecName: Full=Acidic phospholipase A2 57; Short=svPLA2; AltName: Full=Phosphatidylcholine 2-acylhydrolase; Flags: Precursor; phospholipase A2 [Hydrophis hardwickii]			0	0	TAAICFAGAPYNKENYNIDLNK	Carbamidomethyl(C)@5		-0.0126992	2486.18	829.733	2486.19	829.737	3	5	1.1.1.2595.11	34.6726	11628	34.8033
1	15.1	15.1	76.97	66.45	57.24	sp|Q8UW31.1|PA2A5_HYDHA; AAL55555.1	RecName: Full=Acidic phospholipase A2 57; Short=svPLA2; AltName: Full=Phosphatidylcholine 2-acylhydrolase; Flags: Precursor; phospholipase A2 [Hydrophis hardwickii]			0	0	TAAICFAGAPYNKENYNIDLNK	Carbamidomethyl(C)@5		0.000667369	2486.19	829.737	2486.19	829.737	3	3	1.1.1.2599.10	34.8308	11340	34.7631
1	15.1	15.1	76.97	66.45	57.24	sp|Q8UW31.1|PA2A5_HYDHA; AAL55555.1	RecName: Full=Acidic phospholipase A2 57; Short=svPLA2; AltName: Full=Phosphatidylcholine 2-acylhydrolase; Flags: Precursor; phospholipase A2 [Hydrophis hardwickii]			0	0	TAAICFAGAPYNKENYNIDLNK	Carbamidomethyl(C)@5		0.00359702	2486.19	829.739	2486.19	829.737	3	4	1.1.1.2609.12	35.2367	74861	35.4445
1	15.1	15.1	76.97	66.45	57.24	sp|Q8UW31.1|PA2A5_HYDHA; AAL55555.1	RecName: Full=Acidic phospholipase A2 57; Short=svPLA2; AltName: Full=Phosphatidylcholine 2-acylhydrolase; Flags: Precursor; phospholipase A2 [Hydrophis hardwickii]			0	0	TAAICFAGAPYNKENYNIDLNK	Carbamidomethyl(C)@5		0.00396323	2486.19	829.739	2486.19	829.737	3	5	1.1.1.2610.13	35.2793	74861	35.4445
1	15.1	15.1	76.97	66.45	57.24	sp|Q8UW31.1|PA2A5_HYDHA; AAL55555.1	RecName: Full=Acidic phospholipase A2 57; Short=svPLA2; AltName: Full=Phosphatidylcholine 2-acylhydrolase; Flags: Precursor; phospholipase A2 [Hydrophis hardwickii]			0	0	TLDYMDYGCYCGTGGSGTPVDELDR	Carbamidomethyl(C)@9; Carbamidomethyl(C)@11	cleaved M-T@N-term	0.0367341	2801.16	934.728	2801.13	934.716	3	3	1.1.1.2629.11	36.0338	1820	36.0441
1	15.1	15.1	76.97	66.45	57.24	sp|Q8UW31.1|PA2A5_HYDHA; AAL55555.1	RecName: Full=Acidic phospholipase A2 57; Short=svPLA2; AltName: Full=Phosphatidylcholine 2-acylhydrolase; Flags: Precursor; phospholipase A2 [Hydrophis hardwickii]			0	0	TLDYMDYGCYCGTGGSGTPVDELDR	Carbamidomethyl(C)@9; Carbamidomethyl(C)@11	cleaved M-T@N-term	0.0138462	2801.14	934.72	2801.13	934.716	3	7	1.1.1.2656.4	37.1063	7992	36.9549
1	15.1	15.1	76.97	66.45	57.24	sp|Q8UW31.1|PA2A5_HYDHA; AAL55555.1	RecName: Full=Acidic phospholipase A2 57; Short=svPLA2; AltName: Full=Phosphatidylcholine 2-acylhydrolase; Flags: Precursor; phospholipase A2 [Hydrophis hardwickii]			0	0	TLDYMDYGCYCGTGGSGTPVDELDR	Carbamidomethyl(C)@9; Carbamidomethyl(C)@11	cleaved M-T@N-term	0.0120152	2801.14	934.72	2801.13	934.716	3	5	1.1.1.2728.11	39.9452	8693	40.0745
2	12.27	12.27	64.13	64.13	58.7	sp|Q8UW28.1|3L23_HYDHA; AAL54893.1	RecName: Full=Alpha-elapitoxin-Lh2a; Short=Alpha-EPTX-Lh2a; AltName: Full=Long neurotoxin 3; Flags: Precursor; long neurotoxin [Hydrophis hardwickii]			2	99	DGIDITCCATDNCNTY	Carbamidomethyl(C)@7; Carbamidomethyl(C)@8; Carbamidomethyl(C)@13	cleaved Y-A@C-term	0.00408657	1891.71	946.861	1891.7	946.858	2	16	1.1.1.2577.13	33.9582	54245	34.0434
2	12.27	12.27	64.13	64.13	58.7	sp|Q8UW28.1|3L23_HYDHA; AAL54893.1	RecName: Full=Alpha-elapitoxin-Lh2a; Short=Alpha-EPTX-Lh2a; AltName: Full=Long neurotoxin 3; Flags: Precursor; long neurotoxin [Hydrophis hardwickii]			2	99	DGIDITCCATDNCNTYANWGSG	Carbamidomethyl(C)@7; Carbamidomethyl(C)@8; Carbamidomethyl(C)@13		-0.00590988	2463.93	822.317	2463.94	822.319	3	12	1.1.1.3625.5	75.6114	4250	75.6566
2	12.27	12.27	64.13	64.13	58.7	sp|Q8UW28.1|3L23_HYDHA; AAL54893.1	RecName: Full=Alpha-elapitoxin-Lh2a; Short=Alpha-EPTX-Lh2a; AltName: Full=Long neurotoxin 3; Flags: Precursor; long neurotoxin [Hydrophis hardwickii]			2	99	IEMGCAATCPTVK	Carbamidomethyl(C)@5; Carbamidomethyl(C)@9		-0.0126756	1436.63	719.324	1436.65	719.33	2	7	1.1.1.3164.4	57.2569	1803	57.2052
2	12.27	12.27	64.13	64.13	58.7	sp|Q8UW28.1|3L23_HYDHA; AAL54893.1	RecName: Full=Alpha-elapitoxin-Lh2a; Short=Alpha-EPTX-Lh2a; AltName: Full=Long neurotoxin 3; Flags: Precursor; long neurotoxin [Hydrophis hardwickii]			2	99	SWCDAFCGSR	Carbamidomethyl(C)@3; Carbamidomethyl(C)@7		-0.0210374	1244.45	623.232	1244.47	623.242	2	8	1.1.1.3378.3	65.764	2388	65.7545
2	12.27	12.27	64.13	64.13	58.7	sp|Q8UW28.1|3L23_HYDHA; AAL54893.1	RecName: Full=Alpha-elapitoxin-Lh2a; Short=Alpha-EPTX-Lh2a; AltName: Full=Long neurotoxin 3; Flags: Precursor; long neurotoxin [Hydrophis hardwickii]			1.85387	99	RIEMGCAATCPTVK	Carbamidomethyl(C)@6; Carbamidomethyl(C)@10	missed R-I@1	0.0119809	1592.76	531.927	1592.75	531.923	3	13	1.1.1.2252.3	21.1094	12285	21.1396
2	12.27	12.27	64.13	64.13	58.7	sp|Q8UW28.1|3L23_HYDHA; AAL54893.1	RecName: Full=Alpha-elapitoxin-Lh2a; Short=Alpha-EPTX-Lh2a; AltName: Full=Long neurotoxin 3; Flags: Precursor; long neurotoxin [Hydrophis hardwickii]			1.79588	98.9	LSCYLGYK	Carbamidomethyl(C)@3	cleaved S-L@N-term	0.00378	1002.49	502.251	1002.48	502.25	2	10	1.1.1.2431.4	28.1467	71498	27.7356
2	12.27	12.27	64.13	64.13	58.7	sp|Q8UW28.1|3L23_HYDHA; AAL54893.1	RecName: Full=Alpha-elapitoxin-Lh2a; Short=Alpha-EPTX-Lh2a; AltName: Full=Long neurotoxin 3; Flags: Precursor; long neurotoxin [Hydrophis hardwickii]			0.327902	62.2	VCFVK	Carbamidomethyl(C)@2		-0.0054728	651.336	326.675	651.341	326.678	2	7	1.1.1.2245.2	20.8311	12370	20.6654
2	12.27	12.27	64.13	64.13	58.7	sp|Q8UW28.1|3L23_HYDHA; AAL54893.1	RecName: Full=Alpha-elapitoxin-Lh2a; Short=Alpha-EPTX-Lh2a; AltName: Full=Long neurotoxin 3; Flags: Precursor; long neurotoxin [Hydrophis hardwickii]			0.255707	99	DGIDITCCATDNCNTYANWGS	Carbamidomethyl(C)@7; Carbamidomethyl(C)@8; Carbamidomethyl(C)@13	cleaved S-G@C-term	-0.982106	2405.93	802.985	2406.92	803.312	3	8	1.1.1.3630.6	75.7965	3963	75.8167
2	12.27	12.27	64.13	64.13	58.7	sp|Q8UW28.1|3L23_HYDHA; AAL54893.1	RecName: Full=Alpha-elapitoxin-Lh2a; Short=Alpha-EPTX-Lh2a; AltName: Full=Long neurotoxin 3; Flags: Precursor; long neurotoxin [Hydrophis hardwickii]			0.0352691	91.09	DGIDITCC	Carbamidomethyl(C)@7; Carbamidomethyl(C)@8	cleaved C-A@C-term	-0.00470019	952.358	477.186	952.363	477.189	2	8	1.1.1.2465.3	29.5115	1747	29.4614
2	12.27	12.27	64.13	64.13	58.7	sp|Q8UW28.1|3L23_HYDHA; AAL54893.1	RecName: Full=Alpha-elapitoxin-Lh2a; Short=Alpha-EPTX-Lh2a; AltName: Full=Long neurotoxin 3; Flags: Precursor; long neurotoxin [Hydrophis hardwickii]			0	13.92	DGIDITCC	Carbamidomethyl(C)@7; Carbamidomethyl(C)@8	cleaved C-A@C-term	-0.00689741	952.356	477.185	952.363	477.189	2	7	1.1.1.2459.3	29.27	7073	29.1392
2	12.27	12.27	64.13	64.13	58.7	sp|Q8UW28.1|3L23_HYDHA; AAL54893.1	RecName: Full=Alpha-elapitoxin-Lh2a; Short=Alpha-EPTX-Lh2a; AltName: Full=Long neurotoxin 3; Flags: Precursor; long neurotoxin [Hydrophis hardwickii]			0	99	DGIDITCCATDNCNTY	Carbamidomethyl(C)@7; Carbamidomethyl(C)@8; Carbamidomethyl(C)@13	cleaved Y-A@C-term	0.00408657	1891.71	946.861	1891.7	946.858	2	13	1.1.1.2581.13	34.1182	54245	34.0434
2	12.27	12.27	64.13	64.13	58.7	sp|Q8UW28.1|3L23_HYDHA; AAL54893.1	RecName: Full=Alpha-elapitoxin-Lh2a; Short=Alpha-EPTX-Lh2a; AltName: Full=Long neurotoxin 3; Flags: Precursor; long neurotoxin [Hydrophis hardwickii]			0	98.25	DGIDITCCATDNCNTY	Carbamidomethyl(C)@7; Carbamidomethyl(C)@8; Carbamidomethyl(C)@13	cleaved Y-A@C-term	0.00408657	1891.71	946.861	1891.7	946.858	2	10	1.1.1.2572.13	33.7581	54245	34.0434
2	12.27	12.27	64.13	64.13	58.7	sp|Q8UW28.1|3L23_HYDHA; AAL54893.1	RecName: Full=Alpha-elapitoxin-Lh2a; Short=Alpha-EPTX-Lh2a; AltName: Full=Long neurotoxin 3; Flags: Precursor; long neurotoxin [Hydrophis hardwickii]			0	83.72	DGIDITCCATDNCNTY	Carbamidomethyl(C)@7; Carbamidomethyl(C)@8; Carbamidomethyl(C)@13	cleaved Y-A@C-term	0.00408657	1891.71	946.861	1891.7	946.858	2	10	1.1.1.2576.12	33.9159	54245	34.0434
2	12.27	12.27	64.13	64.13	58.7	sp|Q8UW28.1|3L23_HYDHA; AAL54893.1	RecName: Full=Alpha-elapitoxin-Lh2a; Short=Alpha-EPTX-Lh2a; AltName: Full=Long neurotoxin 3; Flags: Precursor; long neurotoxin [Hydrophis hardwickii]			0	6.796	DGIDITCCATDNCNTY	Carbamidomethyl(C)@7; Carbamidomethyl(C)@8; Carbamidomethyl(C)@13	cleaved Y-A@C-term	0.00408657	1891.71	946.861	1891.7	946.858	2	6	1.1.1.2571.12	33.7154	54245	34.0434
2	12.27	12.27	64.13	64.13	58.7	sp|Q8UW28.1|3L23_HYDHA; AAL54893.1	RecName: Full=Alpha-elapitoxin-Lh2a; Short=Alpha-EPTX-Lh2a; AltName: Full=Long neurotoxin 3; Flags: Precursor; long neurotoxin [Hydrophis hardwickii]			0	0	DGIDITCCATDNCNTY	Carbamidomethyl(C)@7; Carbamidomethyl(C)@8; Carbamidomethyl(C)@13	cleaved Y-A@C-term	-0.00409205	1891.7	946.856	1891.7	946.858	2	6	1.1.1.2587.13	34.3576	27207	34.0434
2	12.27	12.27	64.13	64.13	58.7	sp|Q8UW28.1|3L23_HYDHA; AAL54893.1	RecName: Full=Alpha-elapitoxin-Lh2a; Short=Alpha-EPTX-Lh2a; AltName: Full=Long neurotoxin 3; Flags: Precursor; long neurotoxin [Hydrophis hardwickii]			0	70.37	DGIDITCCATDNCNTYANWGS	Carbamidomethyl(C)@7; Carbamidomethyl(C)@8; Carbamidomethyl(C)@13; Amidated@C-term	cleaved S-G@C-term	0.000810903	2405.93	802.985	2405.93	802.984	3	9	1.1.1.3629.4	75.7639	4116	75.7366
2	12.27	12.27	64.13	64.13	58.7	sp|Q8UW28.1|3L23_HYDHA; AAL54893.1	RecName: Full=Alpha-elapitoxin-Lh2a; Short=Alpha-EPTX-Lh2a; AltName: Full=Long neurotoxin 3; Flags: Precursor; long neurotoxin [Hydrophis hardwickii]			0	0.888	DGIDITCCATDNCNTYANWGS	Carbamidomethyl(C)@7; Carbamidomethyl(C)@8; Carbamidomethyl(C)@13; Amidated@C-term	cleaved S-G@C-term	-0.0171333	2405.91	802.979	2405.93	802.984	3	7	1.1.1.3502.3	70.7082	4074	70.6888
2	12.27	12.27	64.13	64.13	58.7	sp|Q8UW28.1|3L23_HYDHA; AAL54893.1	RecName: Full=Alpha-elapitoxin-Lh2a; Short=Alpha-EPTX-Lh2a; AltName: Full=Long neurotoxin 3; Flags: Precursor; long neurotoxin [Hydrophis hardwickii]			0	0.3502	DGIDITCCATDNCNTYANWGS	Carbamidomethyl(C)@7; Carbamidomethyl(C)@8; Carbamidomethyl(C)@13	cleaved S-G@C-term	0.0187407	2406.93	803.318	2406.92	803.312	3	4	1.1.1.3269.8	61.4411	2116	61.4189
2	12.27	12.27	64.13	64.13	58.7	sp|Q8UW28.1|3L23_HYDHA; AAL54893.1	RecName: Full=Alpha-elapitoxin-Lh2a; Short=Alpha-EPTX-Lh2a; AltName: Full=Long neurotoxin 3; Flags: Precursor; long neurotoxin [Hydrophis hardwickii]			0	0	DGIDITCCATDNCNTYANWGS	Carbamidomethyl(C)@7; Carbamidomethyl(C)@8; Carbamidomethyl(C)@13	cleaved S-G@C-term	0.022732	2406.94	803.32	2406.92	803.312	3	4	1.1.1.2713.8	39.3443	15000	39.4015
2	12.27	12.27	64.13	64.13	58.7	sp|Q8UW28.1|3L23_HYDHA; AAL54893.1	RecName: Full=Alpha-elapitoxin-Lh2a; Short=Alpha-EPTX-Lh2a; AltName: Full=Long neurotoxin 3; Flags: Precursor; long neurotoxin [Hydrophis hardwickii]			0	0	DGIDITCCATDNCNTYANWGS	Carbamidomethyl(C)@7; Carbamidomethyl(C)@8; Carbamidomethyl(C)@13	cleaved S-G@C-term	0.00680203	2406.92	803.315	2406.92	803.312	3	4	1.1.1.2723.7	39.7371	9690	39.7574
2	12.27	12.27	64.13	64.13	58.7	sp|Q8UW28.1|3L23_HYDHA; AAL54893.1	RecName: Full=Alpha-elapitoxin-Lh2a; Short=Alpha-EPTX-Lh2a; AltName: Full=Long neurotoxin 3; Flags: Precursor; long neurotoxin [Hydrophis hardwickii]			0	0	DGIDITCCATDNCNTYANWGS	Carbamidomethyl(C)@7; Carbamidomethyl(C)@8; Carbamidomethyl(C)@13; Amidated@C-term	cleaved S-G@C-term	-0.00361707	2405.93	802.983	2405.93	802.984	3	6	1.1.1.2746.9	40.656	11487	40.6712
2	12.27	12.27	64.13	64.13	58.7	sp|Q8UW28.1|3L23_HYDHA; AAL54893.1	RecName: Full=Alpha-elapitoxin-Lh2a; Short=Alpha-EPTX-Lh2a; AltName: Full=Long neurotoxin 3; Flags: Precursor; long neurotoxin [Hydrophis hardwickii]			0	0	DGIDITCCATDNCNTYANWGS	Carbamidomethyl(C)@7; Carbamidomethyl(C)@8; Carbamidomethyl(C)@13	cleaved S-G@C-term	0.0219996	2406.94	803.32	2406.92	803.312	3	3	1.1.1.3021.5	51.5752	3135	51.5606
2	12.27	12.27	64.13	64.13	58.7	sp|Q8UW28.1|3L23_HYDHA; AAL54893.1	RecName: Full=Alpha-elapitoxin-Lh2a; Short=Alpha-EPTX-Lh2a; AltName: Full=Long neurotoxin 3; Flags: Precursor; long neurotoxin [Hydrophis hardwickii]			0	0	DGIDITCCATDNCNTYANWGS	Carbamidomethyl(C)@7; Carbamidomethyl(C)@8; Carbamidomethyl(C)@13	cleaved S-G@C-term	0.0202055	2406.94	803.319	2406.92	803.312	3	3	1.1.1.3330.6	63.8637	2543	63.8466
2	12.27	12.27	64.13	64.13	58.7	sp|Q8UW28.1|3L23_HYDHA; AAL54893.1	RecName: Full=Alpha-elapitoxin-Lh2a; Short=Alpha-EPTX-Lh2a; AltName: Full=Long neurotoxin 3; Flags: Precursor; long neurotoxin [Hydrophis hardwickii]			0	0	DGIDITCCATDNCNTYANWGS	Carbamidomethyl(C)@7; Carbamidomethyl(C)@8; Carbamidomethyl(C)@13	cleaved S-G@C-term	0.0568263	2406.97	803.331	2406.92	803.312	3	5	1.1.1.3486.4	70.0793	4613	70.1319
2	12.27	12.27	64.13	64.13	58.7	sp|Q8UW28.1|3L23_HYDHA; AAL54893.1	RecName: Full=Alpha-elapitoxin-Lh2a; Short=Alpha-EPTX-Lh2a; AltName: Full=Long neurotoxin 3; Flags: Precursor; long neurotoxin [Hydrophis hardwickii]			0	0	DGIDITCCATDNCNTYANWGS	Carbamidomethyl(C)@7; Carbamidomethyl(C)@8; Carbamidomethyl(C)@13	cleaved S-G@C-term	-0.00140074	2406.91	803.312	2406.92	803.312	3	3	1.1.1.3506.5	70.8671	3985	70.8082
2	12.27	12.27	64.13	64.13	58.7	sp|Q8UW28.1|3L23_HYDHA; AAL54893.1	RecName: Full=Alpha-elapitoxin-Lh2a; Short=Alpha-EPTX-Lh2a; AltName: Full=Long neurotoxin 3; Flags: Precursor; long neurotoxin [Hydrophis hardwickii]			0	0	DGIDITCCATDNCNTYANWGS	Carbamidomethyl(C)@7; Carbamidomethyl(C)@8; Carbamidomethyl(C)@13	cleaved S-G@C-term	0.0106841	2406.93	803.316	2406.92	803.312	3	4	1.1.1.3531.7	71.8668	5398	71.8821
2	12.27	12.27	64.13	64.13	58.7	sp|Q8UW28.1|3L23_HYDHA; AAL54893.1	RecName: Full=Alpha-elapitoxin-Lh2a; Short=Alpha-EPTX-Lh2a; AltName: Full=Long neurotoxin 3; Flags: Precursor; long neurotoxin [Hydrophis hardwickii]			0	0	DGIDITCCATDNCNTYANWGS	Carbamidomethyl(C)@7; Carbamidomethyl(C)@8; Carbamidomethyl(C)@13; Amidated@C-term	cleaved S-G@C-term	-0.00523153	2405.93	802.982	2405.93	802.984	3	7	1.1.1.3575.7	73.6098	6593	73.625
2	12.27	12.27	64.13	64.13	58.7	sp|Q8UW28.1|3L23_HYDHA; AAL54893.1	RecName: Full=Alpha-elapitoxin-Lh2a; Short=Alpha-EPTX-Lh2a; AltName: Full=Long neurotoxin 3; Flags: Precursor; long neurotoxin [Hydrophis hardwickii]			0	0	DGIDITCCATDNCNTYANWGS	Carbamidomethyl(C)@7; Carbamidomethyl(C)@8; Carbamidomethyl(C)@13; Amidated@C-term	cleaved S-G@C-term	0.000810903	2405.93	802.985	2405.93	802.984	3	7	1.1.1.3626.4	75.6439	4136	75.7366
2	12.27	12.27	64.13	64.13	58.7	sp|Q8UW28.1|3L23_HYDHA; AAL54893.1	RecName: Full=Alpha-elapitoxin-Lh2a; Short=Alpha-EPTX-Lh2a; AltName: Full=Long neurotoxin 3; Flags: Precursor; long neurotoxin [Hydrophis hardwickii]			0	0	DGIDITCCATDNCNTYANWGS	Carbamidomethyl(C)@7; Carbamidomethyl(C)@8; Carbamidomethyl(C)@13	cleaved S-G@C-term	-0.0231901	2406.89	803.305	2406.92	803.312	3	4	1.1.1.3639.3	76.161	1090	76.1762
2	12.27	12.27	64.13	64.13	58.7	sp|Q8UW28.1|3L23_HYDHA; AAL54893.1	RecName: Full=Alpha-elapitoxin-Lh2a; Short=Alpha-EPTX-Lh2a; AltName: Full=Long neurotoxin 3; Flags: Precursor; long neurotoxin [Hydrophis hardwickii]			0	0	DGIDITCCATDNCNTYANWGS	Carbamidomethyl(C)@7; Carbamidomethyl(C)@8; Carbamidomethyl(C)@13	cleaved S-G@C-term	-0.0255528	2406.89	1204.45	2406.92	1204.46	2	6	1.1.1.3641.2	76.2499	937	76.1762
2	12.27	12.27	64.13	64.13	58.7	sp|Q8UW28.1|3L23_HYDHA; AAL54893.1	RecName: Full=Alpha-elapitoxin-Lh2a; Short=Alpha-EPTX-Lh2a; AltName: Full=Long neurotoxin 3; Flags: Precursor; long neurotoxin [Hydrophis hardwickii]			0	99	DGIDITCCATDNCNTYANWGSG	Carbamidomethyl(C)@7; Carbamidomethyl(C)@8; Carbamidomethyl(C)@13		-0.0163468	2463.92	822.314	2463.94	822.319	3	8	1.1.1.3255.7	60.8822	7596	60.9024
2	12.27	12.27	64.13	64.13	58.7	sp|Q8UW28.1|3L23_HYDHA; AAL54893.1	RecName: Full=Alpha-elapitoxin-Lh2a; Short=Alpha-EPTX-Lh2a; AltName: Full=Long neurotoxin 3; Flags: Precursor; long neurotoxin [Hydrophis hardwickii]			0	99	DGIDITCCATDNCNTYANWGSG	Carbamidomethyl(C)@7; Carbamidomethyl(C)@8; Carbamidomethyl(C)@13		0.00159739	2463.94	822.32	2463.94	822.319	3	11	1.1.1.3291.5	62.3198	9781	62.2551
2	12.27	12.27	64.13	64.13	58.7	sp|Q8UW28.1|3L23_HYDHA; AAL54893.1	RecName: Full=Alpha-elapitoxin-Lh2a; Short=Alpha-EPTX-Lh2a; AltName: Full=Long neurotoxin 3; Flags: Precursor; long neurotoxin [Hydrophis hardwickii]			0	99	DGIDITCCATDNCNTYANWGSG	Carbamidomethyl(C)@7; Carbamidomethyl(C)@8; Carbamidomethyl(C)@13		-0.0520521	2463.88	822.302	2463.94	822.319	3	10	1.1.1.3365.4	65.2569	7411	65.2372
2	12.27	12.27	64.13	64.13	58.7	sp|Q8UW28.1|3L23_HYDHA; AAL54893.1	RecName: Full=Alpha-elapitoxin-Lh2a; Short=Alpha-EPTX-Lh2a; AltName: Full=Long neurotoxin 3; Flags: Precursor; long neurotoxin [Hydrophis hardwickii]			0	99	DGIDITCCATDNCNTYANWGSG	Carbamidomethyl(C)@7; Carbamidomethyl(C)@8; Carbamidomethyl(C)@13		-0.00407884	2463.93	822.318	2463.94	822.319	3	9	1.1.1.3464.7	69.1967	10976	69.2568
2	12.27	12.27	64.13	64.13	58.7	sp|Q8UW28.1|3L23_HYDHA; AAL54893.1	RecName: Full=Alpha-elapitoxin-Lh2a; Short=Alpha-EPTX-Lh2a; AltName: Full=Long neurotoxin 3; Flags: Precursor; long neurotoxin [Hydrophis hardwickii]			0	99	DGIDITCCATDNCNTYANWGSG	Carbamidomethyl(C)@7; Carbamidomethyl(C)@8; Carbamidomethyl(C)@13		0.0100202	2463.95	822.323	2463.94	822.319	3	9	1.1.1.3515.8	71.2278	12288	71.2456
2	12.27	12.27	64.13	64.13	58.7	sp|Q8UW28.1|3L23_HYDHA; AAL54893.1	RecName: Full=Alpha-elapitoxin-Lh2a; Short=Alpha-EPTX-Lh2a; AltName: Full=Long neurotoxin 3; Flags: Precursor; long neurotoxin [Hydrophis hardwickii]			0	99	DGIDITCCATDNCNTYANWGSG	Carbamidomethyl(C)@7; Carbamidomethyl(C)@8; Carbamidomethyl(C)@13		0.0166119	2463.95	822.325	2463.94	822.319	3	11	1.1.1.3546.4	72.4473	10322	72.4725
2	12.27	12.27	64.13	64.13	58.7	sp|Q8UW28.1|3L23_HYDHA; AAL54893.1	RecName: Full=Alpha-elapitoxin-Lh2a; Short=Alpha-EPTX-Lh2a; AltName: Full=Long neurotoxin 3; Flags: Precursor; long neurotoxin [Hydrophis hardwickii]			0	99	DGIDITCCATDNCNTYANWGSG	Carbamidomethyl(C)@7; Carbamidomethyl(C)@8; Carbamidomethyl(C)@13		0.0215557	2463.96	822.327	2463.94	822.319	3	11	1.1.1.3550.7	72.6246	13372	72.5905
2	12.27	12.27	64.13	64.13	58.7	sp|Q8UW28.1|3L23_HYDHA; AAL54893.1	RecName: Full=Alpha-elapitoxin-Lh2a; Short=Alpha-EPTX-Lh2a; AltName: Full=Long neurotoxin 3; Flags: Precursor; long neurotoxin [Hydrophis hardwickii]			0	99	DGIDITCCATDNCNTYANWGSG	Carbamidomethyl(C)@7; Carbamidomethyl(C)@8; Carbamidomethyl(C)@13		0.0065412	2463.94	822.322	2463.94	822.319	3	12	1.1.1.3555.6	72.8181	13852	72.7886
2	12.27	12.27	64.13	64.13	58.7	sp|Q8UW28.1|3L23_HYDHA; AAL54893.1	RecName: Full=Alpha-elapitoxin-Lh2a; Short=Alpha-EPTX-Lh2a; AltName: Full=Long neurotoxin 3; Flags: Precursor; long neurotoxin [Hydrophis hardwickii]			0	99	DGIDITCCATDNCNTYANWGSG	Carbamidomethyl(C)@7; Carbamidomethyl(C)@8; Carbamidomethyl(C)@13		-0.00847334	2463.93	822.317	2463.94	822.319	3	11	1.1.1.3575.8	73.6148	13375	73.5851
2	12.27	12.27	64.13	64.13	58.7	sp|Q8UW28.1|3L23_HYDHA; AAL54893.1	RecName: Full=Alpha-elapitoxin-Lh2a; Short=Alpha-EPTX-Lh2a; AltName: Full=Long neurotoxin 3; Flags: Precursor; long neurotoxin [Hydrophis hardwickii]			0	99	DGIDITCCATDNCNTYANWGSG	Carbamidomethyl(C)@7; Carbamidomethyl(C)@8; Carbamidomethyl(C)@13		0.00855534	2463.95	822.322	2463.94	822.319	3	11	1.1.1.3600.5	74.6138	9728	74.579
2	12.27	12.27	64.13	64.13	58.7	sp|Q8UW28.1|3L23_HYDHA; AAL54893.1	RecName: Full=Alpha-elapitoxin-Lh2a; Short=Alpha-EPTX-Lh2a; AltName: Full=Long neurotoxin 3; Flags: Precursor; long neurotoxin [Hydrophis hardwickii]			0	99	DGIDITCCATDNCNTYANWGSG	Carbamidomethyl(C)@7; Carbamidomethyl(C)@8; Carbamidomethyl(C)@13		0.00617499	2463.94	822.322	2463.94	822.319	3	12	1.1.1.3616.5	75.2523	4998	75.2176
2	12.27	12.27	64.13	64.13	58.7	sp|Q8UW28.1|3L23_HYDHA; AAL54893.1	RecName: Full=Alpha-elapitoxin-Lh2a; Short=Alpha-EPTX-Lh2a; AltName: Full=Long neurotoxin 3; Flags: Precursor; long neurotoxin [Hydrophis hardwickii]			0	99	DGIDITCCATDNCNTYANWGSG	Carbamidomethyl(C)@7; Carbamidomethyl(C)@8; Carbamidomethyl(C)@13		-0.00829023	2463.93	822.317	2463.94	822.319	3	15	1.1.1.3620.3	75.4118	8652	75.4171
2	12.27	12.27	64.13	64.13	58.7	sp|Q8UW28.1|3L23_HYDHA; AAL54893.1	RecName: Full=Alpha-elapitoxin-Lh2a; Short=Alpha-EPTX-Lh2a; AltName: Full=Long neurotoxin 3; Flags: Precursor; long neurotoxin [Hydrophis hardwickii]			0	99	DGIDITCCATDNCNTYANWGSG	Carbamidomethyl(C)@7; Carbamidomethyl(C)@8; Carbamidomethyl(C)@13		0.0182599	2463.96	822.326	2463.94	822.319	3	10	1.1.1.3310.5	63.0753	6795	62.9715
2	12.27	12.27	64.13	64.13	58.7	sp|Q8UW28.1|3L23_HYDHA; AAL54893.1	RecName: Full=Alpha-elapitoxin-Lh2a; Short=Alpha-EPTX-Lh2a; AltName: Full=Long neurotoxin 3; Flags: Precursor; long neurotoxin [Hydrophis hardwickii]			0	99	DGIDITCCATDNCNTYANWGSG	Carbamidomethyl(C)@7; Carbamidomethyl(C)@8; Deamidated(N)@12; Carbamidomethyl(C)@13		-0.000797347	2464.92	822.647	2464.92	822.647	3	9	1.1.1.3417.4	67.3265	1342	67.3864
2	12.27	12.27	64.13	64.13	58.7	sp|Q8UW28.1|3L23_HYDHA; AAL54893.1	RecName: Full=Alpha-elapitoxin-Lh2a; Short=Alpha-EPTX-Lh2a; AltName: Full=Long neurotoxin 3; Flags: Precursor; long neurotoxin [Hydrophis hardwickii]			0	99	DGIDITCCATDNCNTYANWGSG	Carbamidomethyl(C)@7; Carbamidomethyl(C)@8; Carbamidomethyl(C)@13		0.0100202	2463.95	822.323	2463.94	822.319	3	7	1.1.1.3481.7	69.8731	11880	69.8535
2	12.27	12.27	64.13	64.13	58.7	sp|Q8UW28.1|3L23_HYDHA; AAL54893.1	RecName: Full=Alpha-elapitoxin-Lh2a; Short=Alpha-EPTX-Lh2a; AltName: Full=Long neurotoxin 3; Flags: Precursor; long neurotoxin [Hydrophis hardwickii]			0	99	DGIDITCCATDNCNTYANWGSG	Carbamidomethyl(C)@7; Carbamidomethyl(C)@8; Carbamidomethyl(C)@13		-0.000416758	2463.94	822.319	2463.94	822.319	3	10	1.1.1.3501.6	70.6686	12265	70.6888
2	12.27	12.27	64.13	64.13	58.7	sp|Q8UW28.1|3L23_HYDHA; AAL54893.1	RecName: Full=Alpha-elapitoxin-Lh2a; Short=Alpha-EPTX-Lh2a; AltName: Full=Long neurotoxin 3; Flags: Precursor; long neurotoxin [Hydrophis hardwickii]			0	99	DGIDITCCATDNCNTYANWGSG	Carbamidomethyl(C)@7; Carbamidomethyl(C)@8; Carbamidomethyl(C)@13		-0.00426194	2463.93	822.318	2463.94	822.319	3	10	1.1.1.3514.7	71.1906	7849	71.2456
2	12.27	12.27	64.13	64.13	58.7	sp|Q8UW28.1|3L23_HYDHA; AAL54893.1	RecName: Full=Alpha-elapitoxin-Lh2a; Short=Alpha-EPTX-Lh2a; AltName: Full=Long neurotoxin 3; Flags: Precursor; long neurotoxin [Hydrophis hardwickii]			0	99	DGIDITCCATDNCNTYANWGSG	Carbamidomethyl(C)@7; Carbamidomethyl(C)@8; Carbamidomethyl(C)@13		-0.0022478	2463.93	822.319	2463.94	822.319	3	10	1.1.1.3519.8	71.3894	8236	71.3249
2	12.27	12.27	64.13	64.13	58.7	sp|Q8UW28.1|3L23_HYDHA; AAL54893.1	RecName: Full=Alpha-elapitoxin-Lh2a; Short=Alpha-EPTX-Lh2a; AltName: Full=Long neurotoxin 3; Flags: Precursor; long neurotoxin [Hydrophis hardwickii]			0	99	DGIDITCCATDNCNTYANWGSG	Carbamidomethyl(C)@7; Carbamidomethyl(C)@8; Carbamidomethyl(C)@13		-0.00920575	2463.93	822.316	2463.94	822.319	3	10	1.1.1.3535.4	72.0145	11610	72.0003
2	12.27	12.27	64.13	64.13	58.7	sp|Q8UW28.1|3L23_HYDHA; AAL54893.1	RecName: Full=Alpha-elapitoxin-Lh2a; Short=Alpha-EPTX-Lh2a; AltName: Full=Long neurotoxin 3; Flags: Precursor; long neurotoxin [Hydrophis hardwickii]			0	99	DGIDITCCATDNCNTYANWGSG	Carbamidomethyl(C)@7; Carbamidomethyl(C)@8; Carbamidomethyl(C)@13		-5.05499e-05	2463.94	822.319	2463.94	822.319	3	10	1.1.1.3539.3	72.1718	6093	72.1578
2	12.27	12.27	64.13	64.13	58.7	sp|Q8UW28.1|3L23_HYDHA; AAL54893.1	RecName: Full=Alpha-elapitoxin-Lh2a; Short=Alpha-EPTX-Lh2a; AltName: Full=Long neurotoxin 3; Flags: Precursor; long neurotoxin [Hydrophis hardwickii]			0	99	DGIDITCCATDNCNTYANWGSG	Carbamidomethyl(C)@7; Carbamidomethyl(C)@8; Carbamidomethyl(C)@13		-0.0234879	2463.91	822.312	2463.94	822.319	3	11	1.1.1.3540.5	72.2159	11922	72.1578
2	12.27	12.27	64.13	64.13	58.7	sp|Q8UW28.1|3L23_HYDHA; AAL54893.1	RecName: Full=Alpha-elapitoxin-Lh2a; Short=Alpha-EPTX-Lh2a; AltName: Full=Long neurotoxin 3; Flags: Precursor; long neurotoxin [Hydrophis hardwickii]			0	99	DGIDITCCATDNCNTYANWGSG	Carbamidomethyl(C)@7; Carbamidomethyl(C)@8; Carbamidomethyl(C)@13		-0.00169849	2463.93	822.319	2463.94	822.319	3	8	1.1.1.3565.8	73.2082	5418	73.266
2	12.27	12.27	64.13	64.13	58.7	sp|Q8UW28.1|3L23_HYDHA; AAL54893.1	RecName: Full=Alpha-elapitoxin-Lh2a; Short=Alpha-EPTX-Lh2a; AltName: Full=Long neurotoxin 3; Flags: Precursor; long neurotoxin [Hydrophis hardwickii]			0	99	DGIDITCCATDNCNTYANWGSG	Carbamidomethyl(C)@7; Carbamidomethyl(C)@8; Carbamidomethyl(C)@13		-0.000782966	2463.94	822.319	2463.94	822.319	3	10	1.1.1.3596.9	74.4493	10254	74.4194
2	12.27	12.27	64.13	64.13	58.7	sp|Q8UW28.1|3L23_HYDHA; AAL54893.1	RecName: Full=Alpha-elapitoxin-Lh2a; Short=Alpha-EPTX-Lh2a; AltName: Full=Long neurotoxin 3; Flags: Precursor; long neurotoxin [Hydrophis hardwickii]			0	99	DGIDITCCATDNCNTYANWGSG	Carbamidomethyl(C)@7; Carbamidomethyl(C)@8; Carbamidomethyl(C)@13		0.00211905	2463.94	1232.98	2463.94	1232.98	2	6	1.1.1.3612.5	75.0923	2448	75.0577
2	12.27	12.27	64.13	64.13	58.7	sp|Q8UW28.1|3L23_HYDHA; AAL54893.1	RecName: Full=Alpha-elapitoxin-Lh2a; Short=Alpha-EPTX-Lh2a; AltName: Full=Long neurotoxin 3; Flags: Precursor; long neurotoxin [Hydrophis hardwickii]			0	99	DGIDITCCATDNCNTYANWGSG	Carbamidomethyl(C)@7; Carbamidomethyl(C)@8; Carbamidomethyl(C)@13		-0.0157975	2463.92	822.314	2463.94	822.319	3	10	1.1.1.3587.6	74.0819	14749	74.023
2	12.27	12.27	64.13	64.13	58.7	sp|Q8UW28.1|3L23_HYDHA; AAL54893.1	RecName: Full=Alpha-elapitoxin-Lh2a; Short=Alpha-EPTX-Lh2a; AltName: Full=Long neurotoxin 3; Flags: Precursor; long neurotoxin [Hydrophis hardwickii]			0	99	DGIDITCCATDNCNTYANWGSG	Carbamidomethyl(C)@7; Carbamidomethyl(C)@8; Carbamidomethyl(C)@13; Deamidated(N)@18		-0.0176429	2464.9	822.642	2464.92	822.647	3	10	1.1.1.3590.8	74.2107	6132	74.1812
2	12.27	12.27	64.13	64.13	58.7	sp|Q8UW28.1|3L23_HYDHA; AAL54893.1	RecName: Full=Alpha-elapitoxin-Lh2a; Short=Alpha-EPTX-Lh2a; AltName: Full=Long neurotoxin 3; Flags: Precursor; long neurotoxin [Hydrophis hardwickii]			0	99	DGIDITCCATDNCNTYANWGSG	Carbamidomethyl(C)@7; Carbamidomethyl(C)@8; Carbamidomethyl(C)@13		-0.0345018	2463.9	1232.96	2463.94	1232.98	2	9	1.1.1.3684.2	77.8144	1571	77.7808
2	12.27	12.27	64.13	64.13	58.7	sp|Q8UW28.1|3L23_HYDHA; AAL54893.1	RecName: Full=Alpha-elapitoxin-Lh2a; Short=Alpha-EPTX-Lh2a; AltName: Full=Long neurotoxin 3; Flags: Precursor; long neurotoxin [Hydrophis hardwickii]			0	99	DGIDITCCATDNCNTYANWGSG	Carbamidomethyl(C)@7; Carbamidomethyl(C)@8; Carbamidomethyl(C)@13		-0.00431389	2463.93	822.318	2463.94	822.319	3	12	1.1.1.2754.9	40.9748	16343	41.0701
2	12.27	12.27	64.13	64.13	58.7	sp|Q8UW28.1|3L23_HYDHA; AAL54893.1	RecName: Full=Alpha-elapitoxin-Lh2a; Short=Alpha-EPTX-Lh2a; AltName: Full=Long neurotoxin 3; Flags: Precursor; long neurotoxin [Hydrophis hardwickii]			0	99	DGIDITCCATDNCNTYANWGSG	Carbamidomethyl(C)@7; Carbamidomethyl(C)@8; Carbamidomethyl(C)@13		0.00141428	2463.94	822.32	2463.94	822.319	3	9	1.1.1.3490.5	70.2311	6402	70.2114
2	12.27	12.27	64.13	64.13	58.7	sp|Q8UW28.1|3L23_HYDHA; AAL54893.1	RecName: Full=Alpha-elapitoxin-Lh2a; Short=Alpha-EPTX-Lh2a; AltName: Full=Long neurotoxin 3; Flags: Precursor; long neurotoxin [Hydrophis hardwickii]			0	99	DGIDITCCATDNCNTYANWGSG	Carbamidomethyl(C)@7; Carbamidomethyl(C)@8; Carbamidomethyl(C)@13; Deamidated(N)@14		0.0264852	2464.95	822.656	2464.92	822.647	3	10	1.1.1.3544.4	72.3734	6975	72.4725
2	12.27	12.27	64.13	64.13	58.7	sp|Q8UW28.1|3L23_HYDHA; AAL54893.1	RecName: Full=Alpha-elapitoxin-Lh2a; Short=Alpha-EPTX-Lh2a; AltName: Full=Long neurotoxin 3; Flags: Precursor; long neurotoxin [Hydrophis hardwickii]			0	99	DGIDITCCATDNCNTYANWGSG	Carbamidomethyl(C)@7; Carbamidomethyl(C)@8; Carbamidomethyl(C)@13; Deamidated(N)@14		-0.00885393	2464.91	822.644	2464.92	822.647	3	9	1.1.1.3659.3	76.8578	3174	76.7054
2	12.27	12.27	64.13	64.13	58.7	sp|Q8UW28.1|3L23_HYDHA; AAL54893.1	RecName: Full=Alpha-elapitoxin-Lh2a; Short=Alpha-EPTX-Lh2a; AltName: Full=Long neurotoxin 3; Flags: Precursor; long neurotoxin [Hydrophis hardwickii]			0	99	DGIDITCCATDNCNTYANWGSG	Carbamidomethyl(C)@7; Carbamidomethyl(C)@8; Carbamidomethyl(C)@13; Deamidated(N)@14		-0.00671205	2464.91	822.645	2464.92	822.647	3	11	1.1.1.2749.7	40.7706	16311	40.6712
2	12.27	12.27	64.13	64.13	58.7	sp|Q8UW28.1|3L23_HYDHA; AAL54893.1	RecName: Full=Alpha-elapitoxin-Lh2a; Short=Alpha-EPTX-Lh2a; AltName: Full=Long neurotoxin 3; Flags: Precursor; long neurotoxin [Hydrophis hardwickii]			0	95.36	DGIDITCCATDNCNTYANWGSG	Carbamidomethyl(C)@7; Carbamidomethyl(C)@8; Carbamidomethyl(C)@13		-0.0117692	2463.93	822.316	2463.94	822.319	3	9	1.1.1.3374.6	65.6149	4819	65.6352
2	12.27	12.27	64.13	64.13	58.7	sp|Q8UW28.1|3L23_HYDHA; AAL54893.1	RecName: Full=Alpha-elapitoxin-Lh2a; Short=Alpha-EPTX-Lh2a; AltName: Full=Long neurotoxin 3; Flags: Precursor; long neurotoxin [Hydrophis hardwickii]			0	95.36	DGIDITCCATDNCNTYANWGSG	Carbamidomethyl(C)@7; Carbamidomethyl(C)@8; Carbamidomethyl(C)@13		0.0179881	2463.95	1232.98	2463.94	1232.98	2	6	1.1.1.3651.3	76.6429	1625	76.6542
2	12.27	12.27	64.13	64.13	58.7	sp|Q8UW28.1|3L23_HYDHA; AAL54893.1	RecName: Full=Alpha-elapitoxin-Lh2a; Short=Alpha-EPTX-Lh2a; AltName: Full=Long neurotoxin 3; Flags: Precursor; long neurotoxin [Hydrophis hardwickii]			0	90.36	DGIDITCCATDNCNTYANWGSG	Carbamidomethyl(C)@7; Carbamidomethyl(C)@8; Carbamidomethyl(C)@13; Deamidated(N)@14		-0.00597964	2464.91	822.645	2464.92	822.647	3	9	1.1.1.2918.6	47.4867	2977	47.5019
2	12.27	12.27	64.13	64.13	58.7	sp|Q8UW28.1|3L23_HYDHA; AAL54893.1	RecName: Full=Alpha-elapitoxin-Lh2a; Short=Alpha-EPTX-Lh2a; AltName: Full=Long neurotoxin 3; Flags: Precursor; long neurotoxin [Hydrophis hardwickii]			0	90.36	DGIDITCCATDNCNTYANWGSG	Carbamidomethyl(C)@7; Carbamidomethyl(C)@8; Carbamidomethyl(C)@13; Deamidated(N)@14		0.0224014	2464.94	822.655	2464.92	822.647	3	7	1.1.1.2958.11	49.0815	5022	49.0517
2	12.27	12.27	64.13	64.13	58.7	sp|Q8UW28.1|3L23_HYDHA; AAL54893.1	RecName: Full=Alpha-elapitoxin-Lh2a; Short=Alpha-EPTX-Lh2a; AltName: Full=Long neurotoxin 3; Flags: Precursor; long neurotoxin [Hydrophis hardwickii]			0	70.37	DGIDITCCATDNCNTYANWGSG	Carbamidomethyl(C)@7; Carbamidomethyl(C)@8; Carbamidomethyl(C)@13		-0.00133228	2463.94	822.319	2463.94	822.319	3	6	1.1.1.3233.6	60.0053	8064	60.028
2	12.27	12.27	64.13	64.13	58.7	sp|Q8UW28.1|3L23_HYDHA; AAL54893.1	RecName: Full=Alpha-elapitoxin-Lh2a; Short=Alpha-EPTX-Lh2a; AltName: Full=Long neurotoxin 3; Flags: Precursor; long neurotoxin [Hydrophis hardwickii]			0	70.37	DGIDITCCATDNCNTYANWGSG	Carbamidomethyl(C)@7; Carbamidomethyl(C)@8; Carbamidomethyl(C)@13		0.00471016	2463.94	822.321	2463.94	822.319	3	8	1.1.1.3443.7	68.3657	10108	68.3809
2	12.27	12.27	64.13	64.13	58.7	sp|Q8UW28.1|3L23_HYDHA; AAL54893.1	RecName: Full=Alpha-elapitoxin-Lh2a; Short=Alpha-EPTX-Lh2a; AltName: Full=Long neurotoxin 3; Flags: Precursor; long neurotoxin [Hydrophis hardwickii]			0	70.37	DGIDITCCATDNCNTYANWGSG	Carbamidomethyl(C)@7; Carbamidomethyl(C)@8; Carbamidomethyl(C)@13; Deamidated(N)@18		0.0396687	2464.96	822.661	2464.92	822.647	3	7	1.1.1.3489.4	70.1837	9665	70.2114
2	12.27	12.27	64.13	64.13	58.7	sp|Q8UW28.1|3L23_HYDHA; AAL54893.1	RecName: Full=Alpha-elapitoxin-Lh2a; Short=Alpha-EPTX-Lh2a; AltName: Full=Long neurotoxin 3; Flags: Precursor; long neurotoxin [Hydrophis hardwickii]			0	70.37	DGIDITCCATDNCNTYANWGSG	Carbamidomethyl(C)@7; Carbamidomethyl(C)@8; Carbamidomethyl(C)@13		-0.00938886	2463.93	822.316	2463.94	822.319	3	9	1.1.1.3530.8	71.8322	11832	71.8821
2	12.27	12.27	64.13	64.13	58.7	sp|Q8UW28.1|3L23_HYDHA; AAL54893.1	RecName: Full=Alpha-elapitoxin-Lh2a; Short=Alpha-EPTX-Lh2a; AltName: Full=Long neurotoxin 3; Flags: Precursor; long neurotoxin [Hydrophis hardwickii]			0	70.37	DGIDITCCATDNCNTYANWGSG	Carbamidomethyl(C)@7; Carbamidomethyl(C)@8; Carbamidomethyl(C)@13		0.00745672	2463.94	822.322	2463.94	822.319	3	8	1.1.1.3560.6	73.0067	13776	72.9871
2	12.27	12.27	64.13	64.13	58.7	sp|Q8UW28.1|3L23_HYDHA; AAL54893.1	RecName: Full=Alpha-elapitoxin-Lh2a; Short=Alpha-EPTX-Lh2a; AltName: Full=Long neurotoxin 3; Flags: Precursor; long neurotoxin [Hydrophis hardwickii]			0	70.37	DGIDITCCATDNCNTYANWGSG	Carbamidomethyl(C)@7; Carbamidomethyl(C)@8; Carbamidomethyl(C)@13		0.0023298	2463.94	822.32	2463.94	822.319	3	8	1.1.1.3566.6	73.2457	13921	73.2259
2	12.27	12.27	64.13	64.13	58.7	sp|Q8UW28.1|3L23_HYDHA; AAL54893.1	RecName: Full=Alpha-elapitoxin-Lh2a; Short=Alpha-EPTX-Lh2a; AltName: Full=Long neurotoxin 3; Flags: Precursor; long neurotoxin [Hydrophis hardwickii]			0	70.37	DGIDITCCATDNCNTYANWGSG	Carbamidomethyl(C)@7; Carbamidomethyl(C)@8; Carbamidomethyl(C)@13		-0.00609298	2463.93	822.317	2463.94	822.319	3	8	1.1.1.3576.6	73.6547	5231	73.7051
2	12.27	12.27	64.13	64.13	58.7	sp|Q8UW28.1|3L23_HYDHA; AAL54893.1	RecName: Full=Alpha-elapitoxin-Lh2a; Short=Alpha-EPTX-Lh2a; AltName: Full=Long neurotoxin 3; Flags: Precursor; long neurotoxin [Hydrophis hardwickii]			0	70.37	DGIDITCCATDNCNTYANWGSG	Carbamidomethyl(C)@7; Carbamidomethyl(C)@8; Carbamidomethyl(C)@13		2.00091	2465.94	822.986	2463.94	822.319	3	10	1.1.1.3610.5	75.005	4264	75.0178
2	12.27	12.27	64.13	64.13	58.7	sp|Q8UW28.1|3L23_HYDHA; AAL54893.1	RecName: Full=Alpha-elapitoxin-Lh2a; Short=Alpha-EPTX-Lh2a; AltName: Full=Long neurotoxin 3; Flags: Precursor; long neurotoxin [Hydrophis hardwickii]			0	70.37	DGIDITCCATDNCNTYANWGSG	Carbamidomethyl(C)@7; Carbamidomethyl(C)@8; Carbamidomethyl(C)@13		0.0262888	2463.96	1232.99	2463.94	1232.98	2	8	1.1.1.3670.2	77.2958	2460	77.301
2	12.27	12.27	64.13	64.13	58.7	sp|Q8UW28.1|3L23_HYDHA; AAL54893.1	RecName: Full=Alpha-elapitoxin-Lh2a; Short=Alpha-EPTX-Lh2a; AltName: Full=Long neurotoxin 3; Flags: Precursor; long neurotoxin [Hydrophis hardwickii]			0	70.37	DGIDITCCATDNCNTYANWGSG	Carbamidomethyl(C)@7; Carbamidomethyl(C)@8; Carbamidomethyl(C)@13		-0.0323045	2463.9	1232.96	2463.94	1232.98	2	8	1.1.1.3703.2	78.1519	0	78.1184
2	12.27	12.27	64.13	64.13	58.7	sp|Q8UW28.1|3L23_HYDHA; AAL54893.1	RecName: Full=Alpha-elapitoxin-Lh2a; Short=Alpha-EPTX-Lh2a; AltName: Full=Long neurotoxin 3; Flags: Precursor; long neurotoxin [Hydrophis hardwickii]			0	60.27	DGIDITCCATDNCNTYANWGSG	Carbamidomethyl(C)@7; Carbamidomethyl(C)@8; Carbamidomethyl(C)@13		0.00905266	2463.95	822.322	2463.94	822.319	3	6	1.1.1.2888.5	46.2912	5826	46.1973
2	12.27	12.27	64.13	64.13	58.7	sp|Q8UW28.1|3L23_HYDHA; AAL54893.1	RecName: Full=Alpha-elapitoxin-Lh2a; Short=Alpha-EPTX-Lh2a; AltName: Full=Long neurotoxin 3; Flags: Precursor; long neurotoxin [Hydrophis hardwickii]			0	48.88	DGIDITCCATDNCNTYANWGSG	Carbamidomethyl(C)@7; Carbamidomethyl(C)@8; Carbamidomethyl(C)@13		-0.0066423	2463.93	822.317	2463.94	822.319	3	6	1.1.1.3176.9	57.7459	7405	57.6818
2	12.27	12.27	64.13	64.13	58.7	sp|Q8UW28.1|3L23_HYDHA; AAL54893.1	RecName: Full=Alpha-elapitoxin-Lh2a; Short=Alpha-EPTX-Lh2a; AltName: Full=Long neurotoxin 3; Flags: Precursor; long neurotoxin [Hydrophis hardwickii]			0	48.88	DGIDITCCATDNCNTYANWGSG	Carbamidomethyl(C)@7; Carbamidomethyl(C)@8; Carbamidomethyl(C)@13		-0.0125016	2463.92	822.315	2463.94	822.319	3	6	1.1.1.3205.5	58.8887	6068	58.8347
2	12.27	12.27	64.13	64.13	58.7	sp|Q8UW28.1|3L23_HYDHA; AAL54893.1	RecName: Full=Alpha-elapitoxin-Lh2a; Short=Alpha-EPTX-Lh2a; AltName: Full=Long neurotoxin 3; Flags: Precursor; long neurotoxin [Hydrophis hardwickii]			0	48.88	DGIDITCCATDNCNTYANWGSG	Carbamidomethyl(C)@7; Carbamidomethyl(C)@8; Carbamidomethyl(C)@13		-0.0388686	2463.9	822.307	2463.94	822.319	3	8	1.1.1.3371.6	65.4954	5089	65.4361
2	12.27	12.27	64.13	64.13	58.7	sp|Q8UW28.1|3L23_HYDHA; AAL54893.1	RecName: Full=Alpha-elapitoxin-Lh2a; Short=Alpha-EPTX-Lh2a; AltName: Full=Long neurotoxin 3; Flags: Precursor; long neurotoxin [Hydrophis hardwickii]			0	48.88	DGIDITCCATDNCNTYANWGSG	Carbamidomethyl(C)@7; Carbamidomethyl(C)@8; Carbamidomethyl(C)@13		-0.0214737	2463.92	822.312	2463.94	822.319	3	6	1.1.1.3380.10	65.8611	2845	65.7943
2	12.27	12.27	64.13	64.13	58.7	sp|Q8UW28.1|3L23_HYDHA; AAL54893.1	RecName: Full=Alpha-elapitoxin-Lh2a; Short=Alpha-EPTX-Lh2a; AltName: Full=Long neurotoxin 3; Flags: Precursor; long neurotoxin [Hydrophis hardwickii]			0	48.88	DGIDITCCATDNCNTYANWGSG	Carbamidomethyl(C)@7; Carbamidomethyl(C)@8; Carbamidomethyl(C)@13		-0.0300796	2463.91	822.309	2463.94	822.319	3	7	1.1.1.3401.5	66.6898	2582	66.7101
2	12.27	12.27	64.13	64.13	58.7	sp|Q8UW28.1|3L23_HYDHA; AAL54893.1	RecName: Full=Alpha-elapitoxin-Lh2a; Short=Alpha-EPTX-Lh2a; AltName: Full=Long neurotoxin 3; Flags: Precursor; long neurotoxin [Hydrophis hardwickii]			0	48.88	DGIDITCCATDNCNTYANWGSG	Carbamidomethyl(C)@7; Carbamidomethyl(C)@8; Carbamidomethyl(C)@13		0.000681866	2463.94	822.32	2463.94	822.319	3	6	1.1.1.3522.5	71.4987	11253	71.5239
2	12.27	12.27	64.13	64.13	58.7	sp|Q8UW28.1|3L23_HYDHA; AAL54893.1	RecName: Full=Alpha-elapitoxin-Lh2a; Short=Alpha-EPTX-Lh2a; AltName: Full=Long neurotoxin 3; Flags: Precursor; long neurotoxin [Hydrophis hardwickii]			0	48.88	DGIDITCCATDNCNTYANWGSG	Carbamidomethyl(C)@7; Carbamidomethyl(C)@8; Carbamidomethyl(C)@13		-0.0066423	2463.93	822.317	2463.94	822.319	3	8	1.1.1.3570.7	73.4151	14116	73.4254
2	12.27	12.27	64.13	64.13	58.7	sp|Q8UW28.1|3L23_HYDHA; AAL54893.1	RecName: Full=Alpha-elapitoxin-Lh2a; Short=Alpha-EPTX-Lh2a; AltName: Full=Long neurotoxin 3; Flags: Precursor; long neurotoxin [Hydrophis hardwickii]			0	48.88	DGIDITCCATDNCNTYANWGSG	Carbamidomethyl(C)@7; Carbamidomethyl(C)@8; Carbamidomethyl(C)@13		0.00910465	2463.95	822.322	2463.94	822.319	3	8	1.1.1.3606.6	74.8532	9451	74.8187
2	12.27	12.27	64.13	64.13	58.7	sp|Q8UW28.1|3L23_HYDHA; AAL54893.1	RecName: Full=Alpha-elapitoxin-Lh2a; Short=Alpha-EPTX-Lh2a; AltName: Full=Long neurotoxin 3; Flags: Precursor; long neurotoxin [Hydrophis hardwickii]			0	48.88	DGIDITCCATDNCNTYANWGSG	Carbamidomethyl(C)@7; Carbamidomethyl(C)@8; Deamidated(N)@12; Carbamidomethyl(C)@13		-0.05994	2464.86	822.628	2464.92	822.647	3	10	1.1.1.3623.5	75.5316	1553	75.4571
2	12.27	12.27	64.13	64.13	58.7	sp|Q8UW28.1|3L23_HYDHA; AAL54893.1	RecName: Full=Alpha-elapitoxin-Lh2a; Short=Alpha-EPTX-Lh2a; AltName: Full=Long neurotoxin 3; Flags: Precursor; long neurotoxin [Hydrophis hardwickii]			0	48.88	DGIDITCCATDNCNTYANWGSG	Carbamidomethyl(C)@7; Carbamidomethyl(C)@8; Carbamidomethyl(C)@13		0.00763982	2463.94	822.322	2463.94	822.319	3	7	1.1.1.3635.5	76.0008	7545	75.9366
2	12.27	12.27	64.13	64.13	58.7	sp|Q8UW28.1|3L23_HYDHA; AAL54893.1	RecName: Full=Alpha-elapitoxin-Lh2a; Short=Alpha-EPTX-Lh2a; AltName: Full=Long neurotoxin 3; Flags: Precursor; long neurotoxin [Hydrophis hardwickii]			0	48.88	DGIDITCCATDNCNTYANWGSG	Carbamidomethyl(C)@7; Carbamidomethyl(C)@8; Carbamidomethyl(C)@13		0.00251291	2463.94	822.32	2463.94	822.319	3	6	1.1.1.3642.7	76.2844	5606	76.0561
2	12.27	12.27	64.13	64.13	58.7	sp|Q8UW28.1|3L23_HYDHA; AAL54893.1	RecName: Full=Alpha-elapitoxin-Lh2a; Short=Alpha-EPTX-Lh2a; AltName: Full=Long neurotoxin 3; Flags: Precursor; long neurotoxin [Hydrophis hardwickii]			0	48.88	DGIDITCCATDNCNTYANWGSG	Carbamidomethyl(C)@7; Carbamidomethyl(C)@8; Carbamidomethyl(C)@13		0.0121287	2463.95	1232.98	2463.94	1232.98	2	6	1.1.1.3657.5	76.7789	2823	76.7842
2	12.27	12.27	64.13	64.13	58.7	sp|Q8UW28.1|3L23_HYDHA; AAL54893.1	RecName: Full=Alpha-elapitoxin-Lh2a; Short=Alpha-EPTX-Lh2a; AltName: Full=Long neurotoxin 3; Flags: Precursor; long neurotoxin [Hydrophis hardwickii]			0	43.11	DGIDITCCATDNCNTYANWGSG	Carbamidomethyl(C)@7; Carbamidomethyl(C)@8; Carbamidomethyl(C)@13		-0.00755782	2463.93	822.317	2463.94	822.319	3	5	1.1.1.3499.7	70.5887	6810	70.6488
2	12.27	12.27	64.13	64.13	58.7	sp|Q8UW28.1|3L23_HYDHA; AAL54893.1	RecName: Full=Alpha-elapitoxin-Lh2a; Short=Alpha-EPTX-Lh2a; AltName: Full=Long neurotoxin 3; Flags: Precursor; long neurotoxin [Hydrophis hardwickii]			0	33.07	DGIDITCCATDNCNTYANWGSG	Carbamidomethyl(C)@7; Carbamidomethyl(C)@8; Carbamidomethyl(C)@13		-0.00169849	2463.93	822.319	2463.94	822.319	3	7	1.1.1.3270.6	61.4834	7522	61.6181
2	12.27	12.27	64.13	64.13	58.7	sp|Q8UW28.1|3L23_HYDHA; AAL54893.1	RecName: Full=Alpha-elapitoxin-Lh2a; Short=Alpha-EPTX-Lh2a; AltName: Full=Long neurotoxin 3; Flags: Precursor; long neurotoxin [Hydrophis hardwickii]			0	33.07	DGIDITCCATDNCNTYANWGSG	Carbamidomethyl(C)@7; Carbamidomethyl(C)@8; Carbamidomethyl(C)@13		0.00159739	2463.94	822.32	2463.94	822.319	3	7	1.1.1.3290.6	62.2749	9708	62.2551
2	12.27	12.27	64.13	64.13	58.7	sp|Q8UW28.1|3L23_HYDHA; AAL54893.1	RecName: Full=Alpha-elapitoxin-Lh2a; Short=Alpha-EPTX-Lh2a; AltName: Full=Long neurotoxin 3; Flags: Precursor; long neurotoxin [Hydrophis hardwickii]			0	33.07	DGIDITCCATDNCNTYANWGSG	Carbamidomethyl(C)@7; Carbamidomethyl(C)@8; Carbamidomethyl(C)@13		-0.0154313	2463.92	822.314	2463.94	822.319	3	7	1.1.1.3384.6	66.0129	5622	65.9933
2	12.27	12.27	64.13	64.13	58.7	sp|Q8UW28.1|3L23_HYDHA; AAL54893.1	RecName: Full=Alpha-elapitoxin-Lh2a; Short=Alpha-EPTX-Lh2a; AltName: Full=Long neurotoxin 3; Flags: Precursor; long neurotoxin [Hydrophis hardwickii]			0	33.07	DGIDITCCATDNCNTYANWGSG	Carbamidomethyl(C)@7; Carbamidomethyl(C)@8; Carbamidomethyl(C)@13		-0.0154313	2463.92	822.314	2463.94	822.319	3	7	1.1.1.3385.8	66.0578	5622	65.9933
2	12.27	12.27	64.13	64.13	58.7	sp|Q8UW28.1|3L23_HYDHA; AAL54893.1	RecName: Full=Alpha-elapitoxin-Lh2a; Short=Alpha-EPTX-Lh2a; AltName: Full=Long neurotoxin 3; Flags: Precursor; long neurotoxin [Hydrophis hardwickii]			0	33.07	DGIDITCCATDNCNTYANWGSG	Carbamidomethyl(C)@7; Carbamidomethyl(C)@8; Carbamidomethyl(C)@13; Deamidated(N)@18		0.0197103	2464.94	822.654	2464.92	822.647	3	8	1.1.1.3479.5	69.7936	4436	69.8535
[truncated: 2,307 more rows]

## Sheet: Peak 2
N	Unused	Total	%Cov	%Cov(50)	%Cov(95)	Accession	Found in NCBI June PP search of peak 2 (Y/N)	Found in NCBI January MASCOT search (Y/N)	Found in UniProt January PP search (Y/N)	Name	Species	Peptides(95%)			Biological Processes	Molecular Function	PANTHER ID
[truncated: 43 more rows]

[truncated: 25 more sheets: P2 Peptides, Peak 3, P3 Peptides, Peak 4a, P4a Peptides, Peak 4b, P4b Peptides, Peak 5a-5b, P5a5b Peptides, Peak asterisk, PAst Peptides, Peak 6a-6b, P6a6b Peptides, Peak 7, P7 Peptides, Peak 8a-8b, P8a8b Peptides, Peak 9a, P9a Peptides, Peak 9b …]
