# Supplementary material for: The Venom of the Spine-Bellied Sea Snake (Hydrophis curtus): Proteome, Toxin Diversity and Intraspecific Variation
Source: Int J Mol Sci. 2017 Dec 12;18(12):2695. doi: 10.3390/ijms18122695 (PMC5751296; doi:10.3390/ijms18122695)
Supplement: Supplementary file 1 [file ijms-18-02695-s001.zip › Table_S4_NCBI_June_protein_summaries_ProteinPilot.xlsx]

## Sheet: Info
Bold =	Winner protein detected by ProteinPilot. Where there is more than one winner the most logical or consistent result is bolded.
	In some cases MASCOT and ProteinPilot have matched different equal winner proteins from the same number group in ProteinPilot. In that case the accession number of the second protein has also been bolded.
Red =	Proteins excluded because they are (1) contaminants (eg trypsin) and/or (2) have only one significant unique sequence.
PP =	ProteinPilot

## Sheet: Peak 1
N	Unused	Total	%Cov	%Cov(50)	%Cov(95)	Accession	Found in NCBI January PP search of peak 1 (Y/N)	Found in NCBI June MASCOT search (Y/N)	Found in UniProt June PP search (Y/N)	Name	Species	Peptides(95%)			Biological Processes	Molecular Function	PANTHER ID
1	18.19	18.19	92.59	58.02	58.02	sp|P68416.2|3S11_HYDHA	Y	N	Y	RecName: Full=Short neurotoxin 1; AltName: Full=SN12; AltName: Full=Toxin 4; Flags: Precursor	HYDHA	43
1	0	18.19	92.59	58.02	58.02	ABN54804.1				short chain neurotoxin 1 precursor [Hydrophis hardwickii]	Hydrophis hardwickii	43
1	0	18.19	90	78.33	78.33	sp|P68415.1|3S11_HYDSC				RecName: Full=Short neurotoxin 1; AltName: Full=Toxin 4	HYDSC	43
1	0	18.19	95	78.33	78.33	sp|P01437.1|3S11_HYDLA				RecName: Full=Short neurotoxin 1; AltName: Full=Neurotoxin A	HYDLA	43
2	4	4	16.53	7.661	7.661	XP_015670852.1	N	N	N	PREDICTED: cationic trypsin-3-like [Protobothrops mucrosquamatus]	Protobothrops mucrosquamatus	7
2	0	4	14.92	7.661	7.661	XP_013925940.1				PREDICTED: cationic trypsin-3-like [Thamnophis sirtalis]	Thamnophis sirtalis	7
2	0	4	8.911	6.271	6.271	ETE57354.1				Cationic trypsin-3, partial [Ophiophagus hannah]	Ophiophagus hannah	7
2	0	4	7.661	7.661	7.661	XP_015670841.1				PREDICTED: cationic trypsin-3-like [Protobothrops mucrosquamatus]	Protobothrops mucrosquamatus	7
2	0	4	7.661	7.661	7.661	XP_015670838.1				PREDICTED: cationic trypsin-3-like [Protobothrops mucrosquamatus]	Protobothrops mucrosquamatus	7
2	0	3.54	7.661	7.661	7.661	XP_007434943.1				PREDICTED: trypsin I-P38-like [Python bivittatus]	Python bivittatus	4
2	0	2	12.6	3.659	3.659	XP_007434942.1				PREDICTED: anionic trypsin-like [Python bivittatus]	Python bivittatus	1
2	0	2	7.258	4.032	4.032	XP_013925942.1				PREDICTED: cationic trypsin-3-like [Thamnophis sirtalis]	Thamnophis sirtalis	6
2	0	2	4.435	3.629	3.629	XP_013914138.1				PREDICTED: anionic trypsin-like [Thamnophis sirtalis]	Thamnophis sirtalis	1
2	0	1.28	7.067	3.534	3.534	XP_013924216.1				PREDICTED: trypsin-like [Thamnophis sirtalis]	Thamnophis sirtalis	3
2	0	1.28	24.1	12.05	12.05	ETE56602.1				hypothetical protein L345_17687, partial [Ophiophagus hannah]	Ophiophagus hannah	3
3	2.01	2.01	5.903	1.789	1.789	XP_013915209.1	N	N	N	PREDICTED: keratin, type II cytoskeletal 6A-like [Thamnophis sirtalis]	Thamnophis sirtalis	1
4	2	14.05	92.59	58.02	58.02	sp|Q8UW26.1|3S12_HYDHA	N	N	N	RecName: Full=Short neurotoxin 2; AltName: Full=SN36; Flags: Precursor	HYDHA	26	Only one significant unique sequence
4	0	14.05	92.59	58.02	58.02	AAL54895.1				short neurotoxin 2 precursor [Hydrophis hardwickii]	Hydrophis hardwickii	26
5	2	12.05	79.01	58.02	58.02	ABN54805.1/P68416	not applicable	not applicable	not applicable	short chain neurotoxin isoform precursor [Hydrophis hardwickii]	Hydrophis hardwickii	24	This is the same protein as the group 1 winner
6	2	2	1.616	0.2822	0.2822	ETE70217.1/V8P8L1	N	N	N	Keratin, type I cytoskeletal 19, partial [Ophiophagus hannah]	Ophiophagus hannah	1
6	0	2	2.402	2.402	2.402	XP_015687766.1				PREDICTED: keratin, type I cytoskeletal 24 [Protobothrops mucrosquamatus]	Protobothrops mucrosquamatus	1
6	0	2	2.607	2.607	2.607	XP_013929369.1				PREDICTED: keratin, type I cytoskeletal 24-like [Thamnophis sirtalis]	Thamnophis sirtalis	1
7	2	2	8.894	2.163	2.163	XP_007433507.1	N	N	N	PREDICTED: keratin, type I cytoskeletal 19 [Python bivittatus]	Python bivittatus	1
7	0	2	9.375	2.344	2.344	XP_007433997.1				PREDICTED: keratin, type I cytoskeletal 18-B-like isoform X2 [Python bivittatus]	Python bivittatus	1
7	0	2	8.592	2.148	2.148	XP_007433996.1				PREDICTED: keratin, type I cytoskeletal 18-like isoform X1 [Python bivittatus]	Python bivittatus	1
7	0	2	2.148	2.148	2.148	XP_015687772.1				PREDICTED: keratin, type I cytoskeletal 19-like isoform X2 [Protobothrops mucrosquamatus]	Protobothrops mucrosquamatus	1
7	0	2	2.128	2.128	2.128	XP_015687771.1				PREDICTED: keratin, type I cytoskeletal 19-like isoform X1 [Protobothrops mucrosquamatus]	Protobothrops mucrosquamatus	1
7	0	2	2.5	2.5	2.5	XP_015687690.1				PREDICTED: keratin, type I cytoskeletal 19-like [Protobothrops mucrosquamatus]	Protobothrops mucrosquamatus	1
7	0	2	2.174	2.174	2.174	XP_015675971.1				PREDICTED: keratin, type I cytoskeletal 18-like [Protobothrops mucrosquamatus]	Protobothrops mucrosquamatus	1
7	0	2	3.346	3.346	3.346	XP_013931092.1				PREDICTED: keratin, type I cytoskeletal 18-B-like [Thamnophis sirtalis]	Thamnophis sirtalis	1
7	0	2	2.479	2.479	2.479	XP_013926009.1				PREDICTED: keratin, type I cytoskeletal 18 [Thamnophis sirtalis]	Thamnophis sirtalis	1
7	0	2	3.571	3.571	3.571	XP_013922259.1				PREDICTED: keratin, type I cytoskeletal 18-like isoform X2 [Thamnophis sirtalis]	Thamnophis sirtalis	1
7	0	2	3.136	3.136	3.136	XP_013922258.1				PREDICTED: keratin, type I cytoskeletal 18-like isoform X1 [Thamnophis sirtalis]	Thamnophis sirtalis	1
7	0	2	2.138	2.138	2.138	XP_013907266.1				PREDICTED: keratin, type I cytoskeletal 17-like [Thamnophis sirtalis]	Thamnophis sirtalis	1
7	0	2	1.856	1.856	1.856	XP_007440300.1				PREDICTED: keratin, type I cytoskeletal 12-like [Python bivittatus]	Python bivittatus	1
7	0	2	2.419	2.419	2.419	XP_007428118.1				PREDICTED: LOW QUALITY PROTEIN: keratin, type I cytoskeletal 17 [Python bivittatus]	Python bivittatus	1
7	0	2	2.413	2.413	2.413	ETE67116.1				Keratin, type I cytoskeletal 18 [Ophiophagus hannah]	Ophiophagus hannah	1
7	0	2	1.952	1.952	1.952	ETE65375.1				Keratin, type I cytoskeletal 19, partial [Ophiophagus hannah]	Ophiophagus hannah	1
8	2	2	5.593	1.637	1.637	XP_015745481.1	Y	N	N	PREDICTED: keratin, type II cytoskeletal-like isoform X2 [Python bivittatus]	Python bivittatus	1
8	0	2	5.416	1.585	1.585	XP_007439106.1				PREDICTED: keratin, type II cytoskeletal-like isoform X1 [Python bivittatus]	Python bivittatus	1
8	0	2	1.671	1.671	1.671	XP_015668597.1				PREDICTED: keratin, type II cytoskeletal-like [Protobothrops mucrosquamatus]	Protobothrops mucrosquamatus	1
9	2	2	1.278	1.278	1.278	XP_015673995.1	Y	N	N	PREDICTED: histone-lysine N-methyltransferase PRDM9-like [Protobothrops mucrosquamatus]	Protobothrops mucrosquamatus	1
9	0	2	2.597	2.597	2.597	XP_007430513.1				PREDICTED: histone-lysine N-methyltransferase PRDM9-like [Python bivittatus]	Python bivittatus	1

## Sheet: P1 Peptides
N	Unused	Total	%Cov	%Cov(50)	%Cov(95)	Accessions	Names	Used	Annotation	Contrib	Conf	Sequence	Modifications	Cleavages	dMass	Prec MW	Prec m/z	Theor MW	Theor m/z	Theor z	Sc	Spectrum	Time	PrecursorSignal	PrecursorElution
1	18.19	18.19	92.59	58.02	58.02	sp|P68416.2|3S11_HYDHA; ABN54804.1	RecName: Full=Short neurotoxin 1; AltName: Full=SN12; AltName: Full=Toxin 4; Flags: Precursor; short chain neurotoxin 1 precursor [Hydrophis hardwickii]			2	99	CGCPQVKPGIK	Carbamidomethyl(C)@1; Carbamidomethyl(C)@3	cleaved G-C@N-term	0.00379293	1242.62	415.216	1242.62	415.214	3	13	1.1.1.2197.3	13.3894	80751	13.3362
1	18.19	18.19	92.59	58.02	58.02	sp|P68416.2|3S11_HYDHA; ABN54804.1	RecName: Full=Short neurotoxin 1; AltName: Full=SN12; AltName: Full=Toxin 4; Flags: Precursor; short chain neurotoxin 1 precursor [Hydrophis hardwickii]			2	99	GCGCPQVK	Carbamidomethyl(C)@2; Carbamidomethyl(C)@4	cleaved K-P@C-term	0.00139456	904.391	453.203	904.39	453.202	2	11	1.1.1.2178.2	12.6359	128242	12.6687
1	18.19	18.19	92.59	58.02	58.02	sp|P68416.2|3S11_HYDHA; ABN54804.1	RecName: Full=Short neurotoxin 1; AltName: Full=SN12; AltName: Full=Toxin 4; Flags: Precursor; short chain neurotoxin 1 precursor [Hydrophis hardwickii]			2	99	GCGCPQVKPGIK	Carbamidomethyl(C)@2; Carbamidomethyl(C)@4		0.00351869	1299.65	434.223	1299.64	434.222	3	9	1.1.1.2863.2	39.6919	6988	39.6845
1	18.19	18.19	92.59	58.02	58.02	sp|P68416.2|3S11_HYDHA; ABN54804.1	RecName: Full=Short neurotoxin 1; AltName: Full=SN12; AltName: Full=Toxin 4; Flags: Precursor; short chain neurotoxin 1 precursor [Hydrophis hardwickii]			2	99	GCPQVKPGIK	Carbamidomethyl(C)@2	cleaved C-G@N-term	0.00364333	1082.59	542.304	1082.59	542.303	2	13	1.1.1.2201.7	13.5613	447063	13.5323
1	18.19	18.19	92.59	58.02	58.02	sp|P68416.2|3S11_HYDHA; ABN54804.1	RecName: Full=Short neurotoxin 1; AltName: Full=SN12; AltName: Full=Toxin 4; Flags: Precursor; short chain neurotoxin 1 precursor [Hydrophis hardwickii]			2	99	LECCHTNECNN	(Incorrect mod mass from prior version. Error: -18.0106) Carbamidomethyl(C)@3; Carbamidomethyl(C)@4; Carbamidomethyl(C)@9; Deamidated(N)@10; Protein Terminal Dehydrated@C-term		0.000677984	1432.48	717.248	1450.49	726.253	2	18	1.1.1.2184.10	12.8918	450715	12.9437
1	18.19	18.19	92.59	58.02	58.02	sp|P68416.2|3S11_HYDHA; ABN54804.1	RecName: Full=Short neurotoxin 1; AltName: Full=SN12; AltName: Full=Toxin 4; Flags: Precursor; short chain neurotoxin 1 precursor [Hydrophis hardwickii]			2	99	MTCCNQQSSQPK	Carbamidomethyl(C)@3; Carbamidomethyl(C)@4	cleaved T-M@N-term	-0.00249599	1467.59	734.801	1467.59	734.802	2	19	1.1.1.2168.8	12.2621	440914	12.3169
1	18.19	18.19	92.59	58.02	58.02	sp|P68416.2|3S11_HYDHA; ABN54804.1	RecName: Full=Short neurotoxin 1; AltName: Full=SN12; AltName: Full=Toxin 4; Flags: Precursor; short chain neurotoxin 1 precursor [Hydrophis hardwickii]			2	99	MTCCNQQSSQPKTTTNCAESSCYK	Carbamidomethyl(C)@3; Carbamidomethyl(C)@4; Carbamidomethyl(K)@12; Carbamidomethyl(C)@17; Carbamidomethyl(C)@22	cleaved T-M@N-term; missed K-T@12	0.000850144	2927.16	976.728	2927.16	976.728	3	15	1.1.1.2230.8	14.7	34202	14.7053
1	18.19	18.19	92.59	58.02	58.02	sp|P68416.2|3S11_HYDHA; ABN54804.1	RecName: Full=Short neurotoxin 1; AltName: Full=SN12; AltName: Full=Toxin 4; Flags: Precursor; short chain neurotoxin 1 precursor [Hydrophis hardwickii]			2	99	TTTNCAESSCY	Carbamidomethyl(C)@5; Carbamidomethyl(C)@10	cleaved Y-K@C-term	0.00282502	1292.47	647.241	1292.46	647.24	2	13	1.1.1.2308.5	17.7449	105953	18.0482
1	18.19	18.19	92.59	58.02	58.02	sp|P68416.2|3S11_HYDHA; ABN54804.1	RecName: Full=Short neurotoxin 1; AltName: Full=SN12; AltName: Full=Toxin 4; Flags: Precursor; short chain neurotoxin 1 precursor [Hydrophis hardwickii]			2	99	TTTNCAESSCYK	Carbamidomethyl(C)@5; Carbamidomethyl(C)@10		-0.0163282	1420.54	711.279	1420.56	711.287	2	10	1.1.1.2546.5	27.1414	5940	27.1223
1	18.19	18.19	92.59	58.02	58.02	sp|P68416.2|3S11_HYDHA; ABN54804.1	RecName: Full=Short neurotoxin 1; AltName: Full=SN12; AltName: Full=Toxin 4; Flags: Precursor; short chain neurotoxin 1 precursor [Hydrophis hardwickii]			0.187755	35.13	GIKLECCHTNECNN	Carbamidomethyl(C)@6; Carbamidomethyl(C)@7; Carbamidomethyl(C)@12	cleaved P-G@N-term; missed K-L@3	0.0264991	1747.73	583.585	1747.71	583.576	3	7	1.1.1.2293.5	17.1525	4746	17.1777
1	18.19	18.19	92.59	58.02	58.02	sp|P68416.2|3S11_HYDHA; ABN54804.1	RecName: Full=Short neurotoxin 1; AltName: Full=SN12; AltName: Full=Toxin 4; Flags: Precursor; short chain neurotoxin 1 precursor [Hydrophis hardwickii]			0.00261362	24.26	CPQVKPGIK	Carbamidomethyl(C)@1	cleaved G-C@N-term	0.0218407	1025.59	513.803	1025.57	513.792	2	8	1.1.1.2215.4	14.0943	5262	14.1976
1	18.19	18.19	92.59	58.02	58.02	sp|P68416.2|3S11_HYDHA; ABN54804.1	RecName: Full=Short neurotoxin 1; AltName: Full=SN12; AltName: Full=Toxin 4; Flags: Precursor; short chain neurotoxin 1 precursor [Hydrophis hardwickii]			0.000434512	18.31	KTWSDHR	Delta:H(2)C(2)(K)@1	missed K-T@1	-0.00339261	954.464	478.239	954.467	478.241	2	5	1.1.1.2739.3	34.779	5438	34.8885
1	18.19	18.19	92.59	58.02	58.02	sp|P68416.2|3S11_HYDHA; ABN54804.1	RecName: Full=Short neurotoxin 1; AltName: Full=SN12; AltName: Full=Toxin 4; Flags: Precursor; short chain neurotoxin 1 precursor [Hydrophis hardwickii]			0.000434512	36.09	PGIKLECCHTNECNN	Carbamidomethyl(K)@4; Carbamidomethyl(C)@7; Carbamidomethyl(C)@8; Carbamidomethyl(C)@13	cleaved K-P@N-term; missed K-L@4	0.00369158	1901.79	951.9	1901.78	951.898	2	7	1.1.1.2344.13	19.1885	24794	19.2329
1	18.19	18.19	92.59	58.02	58.02	sp|P68416.2|3S11_HYDHA; ABN54804.1	RecName: Full=Short neurotoxin 1; AltName: Full=SN12; AltName: Full=Toxin 4; Flags: Precursor; short chain neurotoxin 1 precursor [Hydrophis hardwickii]			0	19.05	CCNQQSSQPKTTTNCAESSCYK	Carbamidomethyl(C)@1; Carbamidomethyl(C)@2; HexNAc(S)@7; Carbamidomethyl(C)@15; Carbamidomethyl(C)@20	cleaved T-C@N-term; missed K-T@10	0.00420424	2841.14	948.052	2841.13	948.051	3	11	1.1.1.2188.9	13.0565	161303	13.0617
1	18.19	18.19	92.59	58.02	58.02	sp|P68416.2|3S11_HYDHA; ABN54804.1	RecName: Full=Short neurotoxin 1; AltName: Full=SN12; AltName: Full=Toxin 4; Flags: Precursor; short chain neurotoxin 1 precursor [Hydrophis hardwickii]			0	18.91	CCNQQSSQPKTTTNCAESSCYK	Carbamidomethyl(C)@1; Carbamidomethyl(C)@2; HexNAc(S)@7; Carbamidomethyl(C)@15; Carbamidomethyl(C)@20	cleaved T-C@N-term; missed K-T@10	-0.00385237	2841.13	948.05	2841.13	948.051	3	11	1.1.1.2189.8	13.0958	343845	13.0617
1	18.19	18.19	92.59	58.02	58.02	sp|P68416.2|3S11_HYDHA; ABN54804.1	RecName: Full=Short neurotoxin 1; AltName: Full=SN12; AltName: Full=Toxin 4; Flags: Precursor; short chain neurotoxin 1 precursor [Hydrophis hardwickii]			0	15.31	CCNQQSSQPKTTTNCAESSCYK	Carbamidomethyl(C)@1; Carbamidomethyl(C)@2; HexNAc(S)@7; Carbamidomethyl(C)@15; Carbamidomethyl(C)@20	cleaved T-C@N-term; missed K-T@10	-0.00385237	2841.13	948.05	2841.13	948.051	3	10	1.1.1.2193.5	13.2525	343845	13.0617
1	18.19	18.19	92.59	58.02	58.02	sp|P68416.2|3S11_HYDHA; ABN54804.1	RecName: Full=Short neurotoxin 1; AltName: Full=SN12; AltName: Full=Toxin 4; Flags: Precursor; short chain neurotoxin 1 precursor [Hydrophis hardwickii]			0	17.76	CGCPQVKPGIK	Carbamidomethyl(C)@1; Carbamidomethyl(C)@3	cleaved G-C@N-term	0.00379293	1242.62	415.216	1242.62	415.214	3	12	1.1.1.2196.3	13.3451	80751	13.3362
1	18.19	18.19	92.59	58.02	58.02	sp|P68416.2|3S11_HYDHA; ABN54804.1	RecName: Full=Short neurotoxin 1; AltName: Full=SN12; AltName: Full=Toxin 4; Flags: Precursor; short chain neurotoxin 1 precursor [Hydrophis hardwickii]			0	32.99	GCGCPQVK	Delta:H(2)C(2)@N-term; Carbamidomethyl(C)@2; Carbamidomethyl(C)@4	cleaved K-P@C-term	-0.0184724	930.387	466.201	930.405	466.21	2	9	1.1.1.2279.5	16.5998	10543	16.5858
1	18.19	18.19	92.59	58.02	58.02	sp|P68416.2|3S11_HYDHA; ABN54804.1	RecName: Full=Short neurotoxin 1; AltName: Full=SN12; AltName: Full=Toxin 4; Flags: Precursor; short chain neurotoxin 1 precursor [Hydrophis hardwickii]			0	30.82	GCGCPQVK	Carbamidomethyl(C)@2; Carbamidomethyl(C)@4	cleaved K-P@C-term	0.00139456	904.391	453.203	904.39	453.202	2	7	1.1.1.2177.2	12.5968	128242	12.6687
1	18.19	18.19	92.59	58.02	58.02	sp|P68416.2|3S11_HYDHA; ABN54804.1	RecName: Full=Short neurotoxin 1; AltName: Full=SN12; AltName: Full=Toxin 4; Flags: Precursor; short chain neurotoxin 1 precursor [Hydrophis hardwickii]			0	27.97	GCGCPQVK	Delta:H(2)C(2)@N-term; Carbamidomethyl(C)@2; Carbamidomethyl(C)@4	cleaved K-P@C-term	-0.0184724	930.387	466.201	930.405	466.21	2	9	1.1.1.2278.4	16.5581	10543	16.5858
1	18.19	18.19	92.59	58.02	58.02	sp|P68416.2|3S11_HYDHA; ABN54804.1	RecName: Full=Short neurotoxin 1; AltName: Full=SN12; AltName: Full=Toxin 4; Flags: Precursor; short chain neurotoxin 1 precursor [Hydrophis hardwickii]			0	18.42	GCGCPQVK	Carbamidomethyl(C)@2; Carbamidomethyl(C)@4	cleaved K-P@C-term	0.00139456	904.391	453.203	904.39	453.202	2	5	1.1.1.2182.3	12.7954	136473	12.6687
1	18.19	18.19	92.59	58.02	58.02	sp|P68416.2|3S11_HYDHA; ABN54804.1	RecName: Full=Short neurotoxin 1; AltName: Full=SN12; AltName: Full=Toxin 4; Flags: Precursor; short chain neurotoxin 1 precursor [Hydrophis hardwickii]			0	18.34	GCGCPQVK	Delta:H(2)C(2)@N-term; Carbamidomethyl(C)@2; Carbamidomethyl(C)@4	cleaved K-P@C-term	-0.0256745	930.379	466.197	930.405	466.21	2	8	1.1.1.2273.4	16.3615	8824	16.3892
1	18.19	18.19	92.59	58.02	58.02	sp|P68416.2|3S11_HYDHA; ABN54804.1	RecName: Full=Short neurotoxin 1; AltName: Full=SN12; AltName: Full=Toxin 4; Flags: Precursor; short chain neurotoxin 1 precursor [Hydrophis hardwickii]			0	17.65	GCGCPQVK	Formyl@N-term; Carbamidomethyl(C)@2; Carbamidomethyl(C)@4	cleaved K-P@C-term	0.00366175	932.388	467.201	932.384	467.199	2	6	1.1.1.2286.3	16.8711	2407	16.8617
1	18.19	18.19	92.59	58.02	58.02	sp|P68416.2|3S11_HYDHA; ABN54804.1	RecName: Full=Short neurotoxin 1; AltName: Full=SN12; AltName: Full=Toxin 4; Flags: Precursor; short chain neurotoxin 1 precursor [Hydrophis hardwickii]			0	99	GCGCPQVKPGIK	Carbamidomethyl(C)@2; Carbamidomethyl(C)@4		-0.00279844	1299.64	434.221	1299.64	434.222	3	14	1.1.1.2195.2	13.3034	11209080	13.5323
1	18.19	18.19	92.59	58.02	58.02	sp|P68416.2|3S11_HYDHA; ABN54804.1	RecName: Full=Short neurotoxin 1; AltName: Full=SN12; AltName: Full=Toxin 4; Flags: Precursor; short chain neurotoxin 1 precursor [Hydrophis hardwickii]			0	99	GCGCPQVKPGIK	Carbamidomethyl(C)@2; Carbamidomethyl(C)@4		-0.00316465	1299.64	434.221	1299.64	434.222	3	17	1.1.1.2196.5	13.3501	11209080	13.5323
1	18.19	18.19	92.59	58.02	58.02	sp|P68416.2|3S11_HYDHA; ABN54804.1	RecName: Full=Short neurotoxin 1; AltName: Full=SN12; AltName: Full=Toxin 4; Flags: Precursor; short chain neurotoxin 1 precursor [Hydrophis hardwickii]			0	99	GCGCPQVKPGIK	Carbamidomethyl(C)@2; Carbamidomethyl(C)@4		-0.00524047	1299.64	650.826	1299.64	650.829	2	20	1.1.1.2197.7	13.4094	5579560	13.454
1	18.19	18.19	92.59	58.02	58.02	sp|P68416.2|3S11_HYDHA; ABN54804.1	RecName: Full=Short neurotoxin 1; AltName: Full=SN12; AltName: Full=Toxin 4; Flags: Precursor; short chain neurotoxin 1 precursor [Hydrophis hardwickii]			0	99	GCGCPQVKPGIK	Carbamidomethyl(C)@2; Carbamidomethyl(C)@4		-0.00524047	1299.64	650.826	1299.64	650.829	2	20	1.1.1.2198.4	13.4338	6225012	13.454
1	18.19	18.19	92.59	58.02	58.02	sp|P68416.2|3S11_HYDHA; ABN54804.1	RecName: Full=Short neurotoxin 1; AltName: Full=SN12; AltName: Full=Toxin 4; Flags: Precursor; short chain neurotoxin 1 precursor [Hydrophis hardwickii]			0	99	GCGCPQVKPGIK	Carbamidomethyl(C)@2; Carbamidomethyl(C)@4		-0.00316465	1299.64	434.221	1299.64	434.222	3	19	1.1.1.2200.3	13.5071	11209080	13.5323
1	18.19	18.19	92.59	58.02	58.02	sp|P68416.2|3S11_HYDHA; ABN54804.1	RecName: Full=Short neurotoxin 1; AltName: Full=SN12; AltName: Full=Toxin 4; Flags: Precursor; short chain neurotoxin 1 precursor [Hydrophis hardwickii]			0	99	GCGCPQVKPGIK	Carbamidomethyl(C)@2; Carbamidomethyl(C)@4		-0.00609496	1299.64	650.826	1299.64	650.829	2	20	1.1.1.2202.6	13.6005	5976940	13.6107
1	18.19	18.19	92.59	58.02	58.02	sp|P68416.2|3S11_HYDHA; ABN54804.1	RecName: Full=Short neurotoxin 1; AltName: Full=SN12; AltName: Full=Toxin 4; Flags: Precursor; short chain neurotoxin 1 precursor [Hydrophis hardwickii]			0	99	GCGCPQVKPGIK	Carbamidomethyl(C)@2; Carbamidomethyl(C)@4		-0.00279844	1299.64	434.221	1299.64	434.222	3	18	1.1.1.2203.2	13.6299	10957320	13.6107
1	18.19	18.19	92.59	58.02	58.02	sp|P68416.2|3S11_HYDHA; ABN54804.1	RecName: Full=Short neurotoxin 1; AltName: Full=SN12; AltName: Full=Toxin 4; Flags: Precursor; short chain neurotoxin 1 precursor [Hydrophis hardwickii]			0	99	GCGCPQVKPGIK	Carbamidomethyl(C)@2; Carbamidomethyl(C)@4		-0.00316465	1299.64	434.221	1299.64	434.222	3	20	1.1.1.2205.2	13.6959	10915220	13.6898
1	18.19	18.19	92.59	58.02	58.02	sp|P68416.2|3S11_HYDHA; ABN54804.1	RecName: Full=Short neurotoxin 1; AltName: Full=SN12; AltName: Full=Toxin 4; Flags: Precursor; short chain neurotoxin 1 precursor [Hydrophis hardwickii]			0	99	GCGCPQVKPGIK	Carbamidomethyl(C)@2; Carbamidomethyl(C)@4		-0.0063391	1299.64	650.826	1299.64	650.829	2	20	1.1.1.2207.4	13.7941	5674454	13.8068
1	18.19	18.19	92.59	58.02	58.02	sp|P68416.2|3S11_HYDHA; ABN54804.1	RecName: Full=Short neurotoxin 1; AltName: Full=SN12; AltName: Full=Toxin 4; Flags: Precursor; short chain neurotoxin 1 precursor [Hydrophis hardwickii]			0	99	GCGCPQVKPGIK	Carbamidomethyl(C)@2; Carbamidomethyl(C)@4		-0.00224912	1299.64	434.221	1299.64	434.222	3	17	1.1.1.2208.3	13.8204	9987743	13.8068
1	18.19	18.19	92.59	58.02	58.02	sp|P68416.2|3S11_HYDHA; ABN54804.1	RecName: Full=Short neurotoxin 1; AltName: Full=SN12; AltName: Full=Toxin 4; Flags: Precursor; short chain neurotoxin 1 precursor [Hydrophis hardwickii]			0	99	GCGCPQVKPGIK	Carbamidomethyl(C)@2; Carbamidomethyl(C)@4		-0.00224912	1299.64	434.221	1299.64	434.222	3	21	1.1.1.2210.2	13.891	9059167	13.8848
1	18.19	18.19	92.59	58.02	58.02	sp|P68416.2|3S11_HYDHA; ABN54804.1	RecName: Full=Short neurotoxin 1; AltName: Full=SN12; AltName: Full=Toxin 4; Flags: Precursor; short chain neurotoxin 1 precursor [Hydrophis hardwickii]			0	99	GCGCPQVKPGIK	Carbamidomethyl(C)@2; Carbamidomethyl(C)@4; Deamidated(Q)@6		0.00866596	1300.64	651.325	1300.63	651.321	2	17	1.1.1.2210.8	13.906	247451	13.8848
1	18.19	18.19	92.59	58.02	58.02	sp|P68416.2|3S11_HYDHA; ABN54804.1	RecName: Full=Short neurotoxin 1; AltName: Full=SN12; AltName: Full=Toxin 4; Flags: Precursor; short chain neurotoxin 1 precursor [Hydrophis hardwickii]			0	99	GCGCPQVKPGIK	Carbamidomethyl(C)@2; Carbamidomethyl(C)@4		-0.00646117	1299.64	650.825	1299.64	650.829	2	20	1.1.1.2211.9	13.9524	5097319	13.8848
1	18.19	18.19	92.59	58.02	58.02	sp|P68416.2|3S11_HYDHA; ABN54804.1	RecName: Full=Short neurotoxin 1; AltName: Full=SN12; AltName: Full=Toxin 4; Flags: Precursor; short chain neurotoxin 1 precursor [Hydrophis hardwickii]			0	99	GCGCPQVKPGIK	Carbamidomethyl(C)@2; Carbamidomethyl(C)@4; Deamidated(Q)@6		0.0136708	1300.64	651.327	1300.63	651.321	2	17	1.1.1.2212.3	13.9764	241333	14.0017
1	18.19	18.19	92.59	58.02	58.02	sp|P68416.2|3S11_HYDHA; ABN54804.1	RecName: Full=Short neurotoxin 1; AltName: Full=SN12; AltName: Full=Toxin 4; Flags: Precursor; short chain neurotoxin 1 precursor [Hydrophis hardwickii]			0	99	GCGCPQVKPGIK	Carbamidomethyl(C)@2; Carbamidomethyl(C)@4		-0.00188291	1299.64	434.221	1299.64	434.222	3	15	1.1.1.2214.2	14.0547	8745323	14.0804
1	18.19	18.19	92.59	58.02	58.02	sp|P68416.2|3S11_HYDHA; ABN54804.1	RecName: Full=Short neurotoxin 1; AltName: Full=SN12; AltName: Full=Toxin 4; Flags: Precursor; short chain neurotoxin 1 precursor [Hydrophis hardwickii]			0	99	GCGCPQVKPGIK	Carbamidomethyl(C)@2; Carbamidomethyl(C)@4		-0.0063391	1299.64	650.826	1299.64	650.829	2	20	1.1.1.2214.4	14.0747	4505173	14.0804
1	18.19	18.19	92.59	58.02	58.02	sp|P68416.2|3S11_HYDHA; ABN54804.1	RecName: Full=Short neurotoxin 1; AltName: Full=SN12; AltName: Full=Toxin 4; Flags: Precursor; short chain neurotoxin 1 precursor [Hydrophis hardwickii]			0	99	GCGCPQVKPGIK	Carbamidomethyl(C)@2; Carbamidomethyl(C)@4		-0.00188291	1299.64	434.221	1299.64	434.222	3	16	1.1.1.2215.2	14.0867	8745323	14.0804
1	18.19	18.19	92.59	58.02	58.02	sp|P68416.2|3S11_HYDHA; ABN54804.1	RecName: Full=Short neurotoxin 1; AltName: Full=SN12; AltName: Full=Toxin 4; Flags: Precursor; short chain neurotoxin 1 precursor [Hydrophis hardwickii]			0	99	GCGCPQVKPGIK	Carbamidomethyl(C)@2; Carbamidomethyl(C)@4		-0.00188291	1299.64	434.221	1299.64	434.222	3	17	1.1.1.2216.3	14.1284	8745323	14.0804
1	18.19	18.19	92.59	58.02	58.02	sp|P68416.2|3S11_HYDHA; ABN54804.1	RecName: Full=Short neurotoxin 1; AltName: Full=SN12; AltName: Full=Toxin 4; Flags: Precursor; short chain neurotoxin 1 precursor [Hydrophis hardwickii]			0	99	GCGCPQVKPGIK	Carbamidomethyl(C)@2; Carbamidomethyl(C)@4		-0.0063391	1299.64	650.826	1299.64	650.829	2	18	1.1.1.2216.7	14.1384	4505173	14.0804
1	18.19	18.19	92.59	58.02	58.02	sp|P68416.2|3S11_HYDHA; ABN54804.1	RecName: Full=Short neurotoxin 1; AltName: Full=SN12; AltName: Full=Toxin 4; Flags: Precursor; short chain neurotoxin 1 precursor [Hydrophis hardwickii]			0	99	GCGCPQVKPGIK	Carbamidomethyl(C)@2; Carbamidomethyl(C)@4		-0.0063391	1299.64	650.826	1299.64	650.829	2	20	1.1.1.2217.7	14.1823	4505173	14.0804
1	18.19	18.19	92.59	58.02	58.02	sp|P68416.2|3S11_HYDHA; ABN54804.1	RecName: Full=Short neurotoxin 1; AltName: Full=SN12; AltName: Full=Toxin 4; Flags: Precursor; short chain neurotoxin 1 precursor [Hydrophis hardwickii]			0	99	GCGCPQVKPGIK	Carbamidomethyl(C)@2; Carbamidomethyl(C)@4		-0.00160825	1299.64	434.221	1299.64	434.222	3	18	1.1.1.2220.2	14.2845	8087340	14.3148
1	18.19	18.19	92.59	58.02	58.02	sp|P68416.2|3S11_HYDHA; ABN54804.1	RecName: Full=Short neurotoxin 1; AltName: Full=SN12; AltName: Full=Toxin 4; Flags: Precursor; short chain neurotoxin 1 precursor [Hydrophis hardwickii]			0	99	GCGCPQVKPGIK	Carbamidomethyl(C)@2; Carbamidomethyl(C)@4		-0.00160825	1299.64	434.221	1299.64	434.222	3	18	1.1.1.2221.3	14.3236	8087340	14.3148
1	18.19	18.19	92.59	58.02	58.02	sp|P68416.2|3S11_HYDHA; ABN54804.1	RecName: Full=Short neurotoxin 1; AltName: Full=SN12; AltName: Full=Toxin 4; Flags: Precursor; short chain neurotoxin 1 precursor [Hydrophis hardwickii]			0	99	GCGCPQVKPGIK	Carbamidomethyl(C)@2; Carbamidomethyl(C)@4		-0.00524047	1299.64	650.826	1299.64	650.829	2	19	1.1.1.2222.2	14.3728	3945085	14.3148
1	18.19	18.19	92.59	58.02	58.02	sp|P68416.2|3S11_HYDHA; ABN54804.1	RecName: Full=Short neurotoxin 1; AltName: Full=SN12; AltName: Full=Toxin 4; Flags: Precursor; short chain neurotoxin 1 precursor [Hydrophis hardwickii]			0	99	GCGCPQVKPGIK	Carbamidomethyl(C)@2; Carbamidomethyl(C)@4		-0.00188291	1299.64	434.221	1299.64	434.222	3	12	1.1.1.2223.2	14.3994	7482405	14.4321
1	18.19	18.19	92.59	58.02	58.02	sp|P68416.2|3S11_HYDHA; ABN54804.1	RecName: Full=Short neurotoxin 1; AltName: Full=SN12; AltName: Full=Toxin 4; Flags: Precursor; short chain neurotoxin 1 precursor [Hydrophis hardwickii]			0	99	GCGCPQVKPGIK	Carbamidomethyl(C)@2; Carbamidomethyl(C)@4		-0.00188291	1299.64	434.221	1299.64	434.222	3	12	1.1.1.2224.3	14.4409	7482405	14.4321
1	18.19	18.19	92.59	58.02	58.02	sp|P68416.2|3S11_HYDHA; ABN54804.1	RecName: Full=Short neurotoxin 1; AltName: Full=SN12; AltName: Full=Toxin 4; Flags: Precursor; short chain neurotoxin 1 precursor [Hydrophis hardwickii]			0	99	GCGCPQVKPGIK	Carbamidomethyl(C)@2; Carbamidomethyl(C)@4		-0.00524047	1299.64	650.826	1299.64	650.829	2	20	1.1.1.2224.7	14.4509	3945085	14.3148
1	18.19	18.19	92.59	58.02	58.02	sp|P68416.2|3S11_HYDHA; ABN54804.1	RecName: Full=Short neurotoxin 1; AltName: Full=SN12; AltName: Full=Toxin 4; Flags: Precursor; short chain neurotoxin 1 precursor [Hydrophis hardwickii]			0	99	GCGCPQVKPGIK	Carbamidomethyl(C)@2; Carbamidomethyl(C)@4		-0.0013336	1299.64	434.221	1299.64	434.222	3	13	1.1.1.2228.3	14.6019	6894993	14.5494
1	18.19	18.19	92.59	58.02	58.02	sp|P68416.2|3S11_HYDHA; ABN54804.1	RecName: Full=Short neurotoxin 1; AltName: Full=SN12; AltName: Full=Toxin 4; Flags: Precursor; short chain neurotoxin 1 precursor [Hydrophis hardwickii]			0	99	GCGCPQVKPGIK	Carbamidomethyl(C)@2; Carbamidomethyl(C)@4		-0.00646117	1299.64	650.825	1299.64	650.829	2	20	1.1.1.2229.5	14.641	3955982	14.3148
1	18.19	18.19	92.59	58.02	58.02	sp|P68416.2|3S11_HYDHA; ABN54804.1	RecName: Full=Short neurotoxin 1; AltName: Full=SN12; AltName: Full=Toxin 4; Flags: Precursor; short chain neurotoxin 1 precursor [Hydrophis hardwickii]			0	99	GCGCPQVKPGIK	Carbamidomethyl(C)@2; Carbamidomethyl(C)@4		-0.0013336	1299.64	434.221	1299.64	434.222	3	17	1.1.1.2230.2	14.6725	6894993	14.5494
1	18.19	18.19	92.59	58.02	58.02	sp|P68416.2|3S11_HYDHA; ABN54804.1	RecName: Full=Short neurotoxin 1; AltName: Full=SN12; AltName: Full=Toxin 4; Flags: Precursor; short chain neurotoxin 1 precursor [Hydrophis hardwickii]			0	99	GCGCPQVKPGIK	Carbamidomethyl(C)@2; Carbamidomethyl(C)@4		-0.00475219	1299.64	650.826	1299.64	650.829	2	19	1.1.1.2232.3	14.7528	3675692	14.3539
1	18.19	18.19	92.59	58.02	58.02	sp|P68416.2|3S11_HYDHA; ABN54804.1	RecName: Full=Short neurotoxin 1; AltName: Full=SN12; AltName: Full=Toxin 4; Flags: Precursor; short chain neurotoxin 1 precursor [Hydrophis hardwickii]			0	99	GCGCPQVKPGIK	Carbamidomethyl(C)@2; Carbamidomethyl(C)@4		-0.000143413	1299.64	434.221	1299.64	434.222	3	19	1.1.1.2235.3	14.8701	6145382	14.783
1	18.19	18.19	92.59	58.02	58.02	sp|P68416.2|3S11_HYDHA; ABN54804.1	RecName: Full=Short neurotoxin 1; AltName: Full=SN12; AltName: Full=Toxin 4; Flags: Precursor; short chain neurotoxin 1 precursor [Hydrophis hardwickii]			0	99	GCGCPQVKPGIK	Carbamidomethyl(C)@2; Carbamidomethyl(C)@4		-0.00328736	1299.64	650.827	1299.64	650.829	2	20	1.1.1.2237.3	14.9585	3140474	14.5494
1	18.19	18.19	92.59	58.02	58.02	sp|P68416.2|3S11_HYDHA; ABN54804.1	RecName: Full=Short neurotoxin 1; AltName: Full=SN12; AltName: Full=Toxin 4; Flags: Precursor; short chain neurotoxin 1 precursor [Hydrophis hardwickii]			0	99	GCGCPQVKPGIK	Carbamidomethyl(C)@2; Carbamidomethyl(C)@4		-0.00206666	1299.64	650.828	1299.64	650.829	2	20	1.1.1.2238.2	14.9901	3205772	14.5881
1	18.19	18.19	92.59	58.02	58.02	sp|P68416.2|3S11_HYDHA; ABN54804.1	RecName: Full=Short neurotoxin 1; AltName: Full=SN12; AltName: Full=Toxin 4; Flags: Precursor; short chain neurotoxin 1 precursor [Hydrophis hardwickii]			0	99	GCGCPQVKPGIK	Carbamidomethyl(C)@2; Carbamidomethyl(C)@4		0.00168764	1299.64	434.222	1299.64	434.222	3	14	1.1.1.2240.2	15.0632	5398034	15.0178
1	18.19	18.19	92.59	58.02	58.02	sp|P68416.2|3S11_HYDHA; ABN54804.1	RecName: Full=Short neurotoxin 1; AltName: Full=SN12; AltName: Full=Toxin 4; Flags: Precursor; short chain neurotoxin 1 precursor [Hydrophis hardwickii]			0	99	GCGCPQVKPGIK	Carbamidomethyl(C)@2; Carbamidomethyl(C)@4		-0.000479746	1299.64	650.828	1299.64	650.829	2	20	1.1.1.2242.4	15.1465	2595065	14.7443
1	18.19	18.19	92.59	58.02	58.02	sp|P68416.2|3S11_HYDHA; ABN54804.1	RecName: Full=Short neurotoxin 1; AltName: Full=SN12; AltName: Full=Toxin 4; Flags: Precursor; short chain neurotoxin 1 precursor [Hydrophis hardwickii]			0	99	GCGCPQVKPGIK	Carbamidomethyl(C)@2; Carbamidomethyl(C)@4		0.000252674	1299.64	650.829	1299.64	650.829	2	20	1.1.1.2243.2	15.1805	2587460	14.783
1	18.19	18.19	92.59	58.02	58.02	sp|P68416.2|3S11_HYDHA; ABN54804.1	RecName: Full=Short neurotoxin 1; AltName: Full=SN12; AltName: Full=Toxin 4; Flags: Precursor; short chain neurotoxin 1 precursor [Hydrophis hardwickii]			0	99	GCGCPQVKPGIK	Carbamidomethyl(C)@2; Carbamidomethyl(C)@4		0.00141298	1299.64	434.222	1299.64	434.222	3	14	1.1.1.2245.2	15.261	4512969	15.135
1	18.19	18.19	92.59	58.02	58.02	sp|P68416.2|3S11_HYDHA; ABN54804.1	RecName: Full=Short neurotoxin 1; AltName: Full=SN12; AltName: Full=Toxin 4; Flags: Precursor; short chain neurotoxin 1 precursor [Hydrophis hardwickii]			0	99	GCGCPQVKPGIK	Carbamidomethyl(C)@2; Carbamidomethyl(C)@4		0.00141298	1299.64	434.222	1299.64	434.222	3	14	1.1.1.2246.4	15.3025	4512969	15.135
1	18.19	18.19	92.59	58.02	58.02	sp|P68416.2|3S11_HYDHA; ABN54804.1	RecName: Full=Short neurotoxin 1; AltName: Full=SN12; AltName: Full=Toxin 4; Flags: Precursor; short chain neurotoxin 1 precursor [Hydrophis hardwickii]			0	99	GCGCPQVKPGIK	Carbamidomethyl(C)@2; Carbamidomethyl(C)@4		0.000772112	1299.64	434.222	1299.64	434.222	3	13	1.1.1.2250.2	15.4559	4830328	15.135
1	18.19	18.19	92.59	58.02	58.02	sp|P68416.2|3S11_HYDHA; ABN54804.1	RecName: Full=Short neurotoxin 1; AltName: Full=SN12; AltName: Full=Toxin 4; Flags: Precursor; short chain neurotoxin 1 precursor [Hydrophis hardwickii]			0	99	GCGCPQVKPGIK	Carbamidomethyl(C)@2; Carbamidomethyl(C)@4		0.000496814	1299.64	650.829	1299.64	650.829	2	18	1.1.1.2253.4	15.576	1287818	15.1742
1	18.19	18.19	92.59	58.02	58.02	sp|P68416.2|3S11_HYDHA; ABN54804.1	RecName: Full=Short neurotoxin 1; AltName: Full=SN12; AltName: Full=Toxin 4; Flags: Precursor; short chain neurotoxin 1 precursor [Hydrophis hardwickii]			0	99	GCGCPQVKPGIK	Carbamidomethyl(C)@2; Carbamidomethyl(C)@4		0.000131245	1299.64	434.222	1299.64	434.222	3	14	1.1.1.2255.2	15.6492	3657848	15.2522
1	18.19	18.19	92.59	58.02	58.02	sp|P68416.2|3S11_HYDHA; ABN54804.1	RecName: Full=Short neurotoxin 1; AltName: Full=SN12; AltName: Full=Toxin 4; Flags: Precursor; short chain neurotoxin 1 precursor [Hydrophis hardwickii]			0	99	GCGCPQVKPGIK	Carbamidomethyl(C)@2; Carbamidomethyl(C)@4		-0.00105894	1299.64	434.221	1299.64	434.222	3	12	1.1.1.2260.2	15.8452	2427463	15.4472
1	18.19	18.19	92.59	58.02	58.02	sp|P68416.2|3S11_HYDHA; ABN54804.1	RecName: Full=Short neurotoxin 1; AltName: Full=SN12; AltName: Full=Toxin 4; Flags: Precursor; short chain neurotoxin 1 precursor [Hydrophis hardwickii]			0	99	GCGCPQVKPGIK	Carbamidomethyl(C)@2; Carbamidomethyl(C)@4		-0.00041807	1299.64	434.221	1299.64	434.222	3	14	1.1.1.2265.2	16.0413	1547858	15.6427
1	18.19	18.19	92.59	58.02	58.02	sp|P68416.2|3S11_HYDHA; ABN54804.1	RecName: Full=Short neurotoxin 1; AltName: Full=SN12; AltName: Full=Toxin 4; Flags: Precursor; short chain neurotoxin 1 precursor [Hydrophis hardwickii]			0	99	GCGCPQVKPGIK	Carbamidomethyl(C)@2; Carbamidomethyl(C)@4		0.00196229	1299.64	434.222	1299.64	434.222	3	15	1.1.1.2270.2	16.2383	1036490	15.9167
1	18.19	18.19	92.59	58.02	58.02	sp|P68416.2|3S11_HYDHA; ABN54804.1	RecName: Full=Short neurotoxin 1; AltName: Full=SN12; AltName: Full=Toxin 4; Flags: Precursor; short chain neurotoxin 1 precursor [Hydrophis hardwickii]			0	99	GCGCPQVKPGIK	Carbamidomethyl(C)@2; Carbamidomethyl(C)@4		-0.00371396	1299.64	434.22	1299.64	434.222	3	15	1.1.1.2275.2	16.4349	688816	16.5068
1	18.19	18.19	92.59	58.02	58.02	sp|P68416.2|3S11_HYDHA; ABN54804.1	RecName: Full=Short neurotoxin 1; AltName: Full=SN12; AltName: Full=Toxin 4; Flags: Precursor; short chain neurotoxin 1 precursor [Hydrophis hardwickii]			0	99	GCGCPQVKPGIK	Carbamidomethyl(C)@2; Carbamidomethyl(C)@4		0.00208372	1299.64	650.83	1299.64	650.829	2	16	1.1.1.2276.10	16.4941	178801	16.5858
1	18.19	18.19	92.59	58.02	58.02	sp|P68416.2|3S11_HYDHA; ABN54804.1	RecName: Full=Short neurotoxin 1; AltName: Full=SN12; AltName: Full=Toxin 4; Flags: Precursor; short chain neurotoxin 1 precursor [Hydrophis hardwickii]			0	99	GCGCPQVKPGIK	Carbamidomethyl(C)@2; Carbamidomethyl(C)@4		-0.00581967	1299.64	434.22	1299.64	434.222	3	14	1.1.1.2284.2	16.7894	682014	16.9405
1	18.19	18.19	92.59	58.02	58.02	sp|P68416.2|3S11_HYDHA; ABN54804.1	RecName: Full=Short neurotoxin 1; AltName: Full=SN12; AltName: Full=Toxin 4; Flags: Precursor; short chain neurotoxin 1 precursor [Hydrophis hardwickii]			0	99	GCGCPQVKPGIK	Carbamidomethyl(C)@2; Carbamidomethyl(C)@4		-0.00581967	1299.64	434.22	1299.64	434.222	3	13	1.1.1.2290.2	17.0265	682014	16.9405
1	18.19	18.19	92.59	58.02	58.02	sp|P68416.2|3S11_HYDHA; ABN54804.1	RecName: Full=Short neurotoxin 1; AltName: Full=SN12; AltName: Full=Toxin 4; Flags: Precursor; short chain neurotoxin 1 precursor [Hydrophis hardwickii]			0	99	GCGCPQVKPGIK	Carbamidomethyl(C)@2; Carbamidomethyl(C)@4		-0.00581967	1299.64	434.22	1299.64	434.222	3	15	1.1.1.2291.2	17.066	682014	16.9405
1	18.19	18.19	92.59	58.02	58.02	sp|P68416.2|3S11_HYDHA; ABN54804.1	RecName: Full=Short neurotoxin 1; AltName: Full=SN12; AltName: Full=Toxin 4; Flags: Precursor; short chain neurotoxin 1 precursor [Hydrophis hardwickii]			0	99	GCGCPQVKPGIK	Carbamidomethyl(C)@2; Carbamidomethyl(C)@4		0.00696652	1299.65	650.832	1299.64	650.829	2	13	1.1.1.2298.9	17.3602	75332	17.3754
1	18.19	18.19	92.59	58.02	58.02	sp|P68416.2|3S11_HYDHA; ABN54804.1	RecName: Full=Short neurotoxin 1; AltName: Full=SN12; AltName: Full=Toxin 4; Flags: Precursor; short chain neurotoxin 1 precursor [Hydrophis hardwickii]			0	99	GCGCPQVKPGIK	Carbamidomethyl(C)@2; Carbamidomethyl(C)@4		-0.000143413	1299.64	434.221	1299.64	434.222	3	12	1.1.1.2300.3	17.4239	377869	17.4148
1	18.19	18.19	92.59	58.02	58.02	sp|P68416.2|3S11_HYDHA; ABN54804.1	RecName: Full=Short neurotoxin 1; AltName: Full=SN12; AltName: Full=Toxin 4; Flags: Precursor; short chain neurotoxin 1 precursor [Hydrophis hardwickii]			0	99	GCGCPQVKPGIK	Carbamidomethyl(C)@2; Carbamidomethyl(C)@4		-0.000692728	1299.64	434.221	1299.64	434.222	3	12	1.1.1.2306.3	17.661	278706	17.7307
1	18.19	18.19	92.59	58.02	58.02	sp|P68416.2|3S11_HYDHA; ABN54804.1	RecName: Full=Short neurotoxin 1; AltName: Full=SN12; AltName: Full=Toxin 4; Flags: Precursor; short chain neurotoxin 1 precursor [Hydrophis hardwickii]			0	99	GCGCPQVKPGIK	Carbamidomethyl(C)@2; Carbamidomethyl(C)@4		0.00550168	1299.65	650.831	1299.64	650.829	2	12	1.1.1.2314.5	17.9833	66861	17.9688
1	18.19	18.19	92.59	58.02	58.02	sp|P68416.2|3S11_HYDHA; ABN54804.1	RecName: Full=Short neurotoxin 1; AltName: Full=SN12; AltName: Full=Toxin 4; Flags: Precursor; short chain neurotoxin 1 precursor [Hydrophis hardwickii]			0	99	GCGCPQVKPGIK	Carbamidomethyl(C)@2; Carbamidomethyl(C)@4		0.000131245	1299.64	434.222	1299.64	434.222	3	13	1.1.1.2320.3	18.2154	248039	18.1272
1	18.19	18.19	92.59	58.02	58.02	sp|P68416.2|3S11_HYDHA; ABN54804.1	RecName: Full=Short neurotoxin 1; AltName: Full=SN12; AltName: Full=Toxin 4; Flags: Precursor; short chain neurotoxin 1 precursor [Hydrophis hardwickii]			0	99	GCGCPQVKPGIK	Carbamidomethyl(C)@2; Carbamidomethyl(C)@4		0.000131245	1299.64	434.222	1299.64	434.222	3	14	1.1.1.2325.2	18.4111	255441	18.3643
1	18.19	18.19	92.59	58.02	58.02	sp|P68416.2|3S11_HYDHA; ABN54804.1	RecName: Full=Short neurotoxin 1; AltName: Full=SN12; AltName: Full=Toxin 4; Flags: Precursor; short chain neurotoxin 1 precursor [Hydrophis hardwickii]			0	99	GCGCPQVKPGIK	Carbamidomethyl(C)@2; Carbamidomethyl(C)@4		-0.000143413	1299.64	434.221	1299.64	434.222	3	12	1.1.1.2330.2	18.6096	250297	18.4836
1	18.19	18.19	92.59	58.02	58.02	sp|P68416.2|3S11_HYDHA; ABN54804.1	RecName: Full=Short neurotoxin 1; AltName: Full=SN12; AltName: Full=Toxin 4; Flags: Precursor; short chain neurotoxin 1 precursor [Hydrophis hardwickii]			0	99	GCGCPQVKPGIK	Carbamyl@N-term; Carbamidomethyl(C)@2; Carbamidomethyl(C)@4		-0.00165354	1342.65	672.331	1342.65	672.332	2	10	1.1.1.2335.8	18.8214	15267	18.7996
1	18.19	18.19	92.59	58.02	58.02	sp|P68416.2|3S11_HYDHA; ABN54804.1	RecName: Full=Short neurotoxin 1; AltName: Full=SN12; AltName: Full=Toxin 4; Flags: Precursor; short chain neurotoxin 1 precursor [Hydrophis hardwickii]			0	99	GCGCPQVKPGIK	Formyl@N-term; Carbamidomethyl(C)@2; Carbamidomethyl(C)@4		-0.000721971	1327.64	664.826	1327.64	664.826	2	15	1.1.1.2336.9	18.8634	395470	19.115
1	18.19	18.19	92.59	58.02	58.02	sp|P68416.2|3S11_HYDHA; ABN54804.1	RecName: Full=Short neurotoxin 1; AltName: Full=SN12; AltName: Full=Toxin 4; Flags: Precursor; short chain neurotoxin 1 precursor [Hydrophis hardwickii]			0	99	GCGCPQVKPGIK	Formyl@N-term; Carbamidomethyl(C)@2; Carbamidomethyl(C)@4		-0.000477831	1327.64	664.826	1327.64	664.826	2	17	1.1.1.2340.6	19.0133	395470	19.115
1	18.19	18.19	92.59	58.02	58.02	sp|P68416.2|3S11_HYDHA; ABN54804.1	RecName: Full=Short neurotoxin 1; AltName: Full=SN12; AltName: Full=Toxin 4; Flags: Precursor; short chain neurotoxin 1 precursor [Hydrophis hardwickii]			0	99	GCGCPQVKPGIK	Formyl@N-term; Carbamidomethyl(C)@2; Carbamidomethyl(C)@4		-0.000477831	1327.64	664.826	1327.64	664.826	2	18	1.1.1.2341.10	19.0627	395470	19.115
1	18.19	18.19	92.59	58.02	58.02	sp|P68416.2|3S11_HYDHA; ABN54804.1	RecName: Full=Short neurotoxin 1; AltName: Full=SN12; AltName: Full=Toxin 4; Flags: Precursor; short chain neurotoxin 1 precursor [Hydrophis hardwickii]			0	99	GCGCPQVKPGIK	Formyl@N-term; Carbamidomethyl(C)@2; Carbamidomethyl(C)@4		-0.000477831	1327.64	664.826	1327.64	664.826	2	18	1.1.1.2345.9	19.2177	395470	19.115
1	18.19	18.19	92.59	58.02	58.02	sp|P68416.2|3S11_HYDHA; ABN54804.1	RecName: Full=Short neurotoxin 1; AltName: Full=SN12; AltName: Full=Toxin 4; Flags: Precursor; short chain neurotoxin 1 precursor [Hydrophis hardwickii]			0	99	GCGCPQVKPGIK	Carbamidomethyl(C)@2; Carbamidomethyl(C)@4		0.00168764	1299.64	434.222	1299.64	434.222	3	12	1.1.1.2346.2	19.2397	185239	19.2329
1	18.19	18.19	92.59	58.02	58.02	sp|P68416.2|3S11_HYDHA; ABN54804.1	RecName: Full=Short neurotoxin 1; AltName: Full=SN12; AltName: Full=Toxin 4; Flags: Precursor; short chain neurotoxin 1 precursor [Hydrophis hardwickii]			0	99	GCGCPQVKPGIK	Formyl@N-term; Carbamidomethyl(C)@2; Carbamidomethyl(C)@4		-0.00169853	1327.64	664.825	1327.64	664.826	2	14	1.1.1.2350.7	19.4099	395470	19.115
1	18.19	18.19	92.59	58.02	58.02	sp|P68416.2|3S11_HYDHA; ABN54804.1	RecName: Full=Short neurotoxin 1; AltName: Full=SN12; AltName: Full=Toxin 4; Flags: Precursor; short chain neurotoxin 1 precursor [Hydrophis hardwickii]			0	99	GCGCPQVKPGIK	Formyl@N-term; Carbamidomethyl(C)@2; Carbamidomethyl(C)@4		0.00196357	1327.64	664.827	1327.64	664.826	2	13	1.1.1.2355.7	19.6069	259533	19.1937
1	18.19	18.19	92.59	58.02	58.02	sp|P68416.2|3S11_HYDHA; ABN54804.1	RecName: Full=Short neurotoxin 1; AltName: Full=SN12; AltName: Full=Toxin 4; Flags: Precursor; short chain neurotoxin 1 precursor [Hydrophis hardwickii]			0	99	GCGCPQVKPGIK	Carbamidomethyl(C)@2; Carbamidomethyl(C)@4		-0.00475219	1299.64	650.826	1299.64	650.829	2	9	1.1.1.2366.5	20.0365	55709	20.0618
1	18.19	18.19	92.59	58.02	58.02	sp|P68416.2|3S11_HYDHA; ABN54804.1	RecName: Full=Short neurotoxin 1; AltName: Full=SN12; AltName: Full=Toxin 4; Flags: Precursor; short chain neurotoxin 1 precursor [Hydrophis hardwickii]			0	99	GCGCPQVKPGIK	Carbamidomethyl(C)@2; Carbamidomethyl(C)@4		0.00708923	1299.65	434.224	1299.64	434.222	3	13	1.1.1.2370.2	20.1863	139131	20.1796
1	18.19	18.19	92.59	58.02	58.02	sp|P68416.2|3S11_HYDHA; ABN54804.1	RecName: Full=Short neurotoxin 1; AltName: Full=SN12; AltName: Full=Toxin 4; Flags: Precursor; short chain neurotoxin 1 precursor [Hydrophis hardwickii]			0	99	GCGCPQVKPGIK	Delta:H(2)C(2)@N-term; Carbamidomethyl(C)@2; Carbamidomethyl(C)@4		-0.0390299	1325.62	663.817	1325.66	663.836	2	15	1.1.1.2375.7	20.3954	835977	20.4157
1	18.19	18.19	92.59	58.02	58.02	sp|P68416.2|3S11_HYDHA; ABN54804.1	RecName: Full=Short neurotoxin 1; AltName: Full=SN12; AltName: Full=Toxin 4; Flags: Precursor; short chain neurotoxin 1 precursor [Hydrophis hardwickii]			0	99	GCGCPQVKPGIK	Carbamidomethyl(C)@2; Carbamidomethyl(C)@4; Formyl(K)@8		-0.00108818	1327.64	664.826	1327.64	664.826	2	15	1.1.1.2388.7	20.9084	402348	21.0475
1	18.19	18.19	92.59	58.02	58.02	sp|P68416.2|3S11_HYDHA; ABN54804.1	RecName: Full=Short neurotoxin 1; AltName: Full=SN12; AltName: Full=Toxin 4; Flags: Precursor; short chain neurotoxin 1 precursor [Hydrophis hardwickii]			0	99	GCGCPQVKPGIK	Carbamidomethyl(C)@2; Carbamidomethyl(C)@4; Formyl(K)@12		-0.00108818	1327.64	664.826	1327.64	664.826	2	17	1.1.1.2392.8	21.0694	402348	21.0475
1	18.19	18.19	92.59	58.02	58.02	sp|P68416.2|3S11_HYDHA; ABN54804.1	RecName: Full=Short neurotoxin 1; AltName: Full=SN12; AltName: Full=Toxin 4; Flags: Precursor; short chain neurotoxin 1 precursor [Hydrophis hardwickii]			0	99	GCGCPQVKPGIK	Carbamidomethyl(C)@2; Carbamidomethyl(C)@4; Formyl(K)@8		-0.00108818	1327.64	664.826	1327.64	664.826	2	18	1.1.1.2397.5	21.2599	402348	21.0475
1	18.19	18.19	92.59	58.02	58.02	sp|P68416.2|3S11_HYDHA; ABN54804.1	RecName: Full=Short neurotoxin 1; AltName: Full=SN12; AltName: Full=Toxin 4; Flags: Precursor; short chain neurotoxin 1 precursor [Hydrophis hardwickii]			0	99	GCGCPQVKPGIK	Carbamidomethyl(C)@2; Carbamidomethyl(C)@4; Formyl(K)@8		-0.00108818	1327.64	664.826	1327.64	664.826	2	13	1.1.1.2402.4	21.4556	402348	21.0475
1	18.19	18.19	92.59	58.02	58.02	sp|P68416.2|3S11_HYDHA; ABN54804.1	RecName: Full=Short neurotoxin 1; AltName: Full=SN12; AltName: Full=Toxin 4; Flags: Precursor; short chain neurotoxin 1 precursor [Hydrophis hardwickii]			0	99	GCGCPQVKPGIK	Carbamidomethyl(C)@2; Carbamidomethyl(C)@4		0.00223695	1299.65	434.222	1299.64	434.222	3	11	1.1.1.2450.3	23.3455	91385	23.2559
1	18.19	18.19	92.59	58.02	58.02	sp|P68416.2|3S11_HYDHA; ABN54804.1	RecName: Full=Short neurotoxin 1; AltName: Full=SN12; AltName: Full=Toxin 4; Flags: Precursor; short chain neurotoxin 1 precursor [Hydrophis hardwickii]			0	99	GCGCPQVKPGIK	Carbamidomethyl(C)@2; Carbamidomethyl(C)@4		0.004068	1299.65	434.223	1299.64	434.222	3	12	1.1.1.2492.2	25.0012	42703	25.0705
1	18.19	18.19	92.59	58.02	58.02	sp|P68416.2|3S11_HYDHA; ABN54804.1	RecName: Full=Short neurotoxin 1; AltName: Full=SN12; AltName: Full=Toxin 4; Flags: Precursor; short chain neurotoxin 1 precursor [Hydrophis hardwickii]			0	99	GCGCPQVKPGIK	Carbamidomethyl(C)@2; Carbamidomethyl(C)@4		0.00434266	1299.65	434.223	1299.64	434.222	3	12	1.1.1.2500.2	25.3164	47964	25.3051
1	18.19	18.19	92.59	58.02	58.02	sp|P68416.2|3S11_HYDHA; ABN54804.1	RecName: Full=Short neurotoxin 1; AltName: Full=SN12; AltName: Full=Toxin 4; Flags: Precursor; short chain neurotoxin 1 precursor [Hydrophis hardwickii]			0	99	GCGCPQVKPGIK	Carbamidomethyl(C)@2; Carbamidomethyl(C)@4		0.0101403	1299.65	650.834	1299.64	650.829	2	11	1.1.1.2510.5	25.7114	19251	25.7366
1	18.19	18.19	92.59	58.02	58.02	sp|P68416.2|3S11_HYDHA; ABN54804.1	RecName: Full=Short neurotoxin 1; AltName: Full=SN12; AltName: Full=Toxin 4; Flags: Precursor; short chain neurotoxin 1 precursor [Hydrophis hardwickii]			0	99	GCGCPQVKPGIK	Carbamidomethyl(C)@2; Carbamidomethyl(C)@4; Carboxy(K)@12		-0.0167998	1343.62	672.815	1343.63	672.824	2	15	1.1.1.2523.6	26.2287	229368	26.2911
1	18.19	18.19	92.59	58.02	58.02	sp|P68416.2|3S11_HYDHA; ABN54804.1	RecName: Full=Short neurotoxin 1; AltName: Full=SN12; AltName: Full=Toxin 4; Flags: Precursor; short chain neurotoxin 1 precursor [Hydrophis hardwickii]			0	99	GCGCPQVKPGIK	Carbamidomethyl(C)@2; Carbamidomethyl(C)@4; Carboxy(K)@8		-0.0167998	1343.62	672.815	1343.63	672.824	2	16	1.1.1.2524.4	26.2633	229368	26.2911
1	18.19	18.19	92.59	58.02	58.02	sp|P68416.2|3S11_HYDHA; ABN54804.1	RecName: Full=Short neurotoxin 1; AltName: Full=SN12; AltName: Full=Toxin 4; Flags: Precursor; short chain neurotoxin 1 precursor [Hydrophis hardwickii]			0	99	GCGCPQVKPGIK	Carbamidomethyl(C)@2; Carbamidomethyl(C)@4; Carboxy(K)@8		-0.0167998	1343.62	672.815	1343.63	672.824	2	16	1.1.1.2528.6	26.4277	229368	26.2911
1	18.19	18.19	92.59	58.02	58.02	sp|P68416.2|3S11_HYDHA; ABN54804.1	RecName: Full=Short neurotoxin 1; AltName: Full=SN12; AltName: Full=Toxin 4; Flags: Precursor; short chain neurotoxin 1 precursor [Hydrophis hardwickii]			0	99	GCGCPQVKPGIK	Carbamidomethyl(C)@2; Carbamidomethyl(C)@4		0.00330442	1299.65	650.83	1299.64	650.829	2	9	1.1.1.2533.3	26.6187	17569	26.6092
1	18.19	18.19	92.59	58.02	58.02	sp|P68416.2|3S11_HYDHA; ABN54804.1	RecName: Full=Short neurotoxin 1; AltName: Full=SN12; AltName: Full=Toxin 4; Flags: Precursor; short chain neurotoxin 1 precursor [Hydrophis hardwickii]			0	99	GCGCPQVKPGIK	Carbamidomethyl(C)@2; Carbamidomethyl(C)@4		0.004068	1299.65	434.223	1299.64	434.222	3	11	1.1.1.2586.3	28.7171	57393	28.7075
1	18.19	18.19	92.59	58.02	58.02	sp|P68416.2|3S11_HYDHA; ABN54804.1	RecName: Full=Short neurotoxin 1; AltName: Full=SN12; AltName: Full=Toxin 4; Flags: Precursor; short chain neurotoxin 1 precursor [Hydrophis hardwickii]			0	99	GCGCPQVKPGIK	Carbamidomethyl(C)@2; Carbamidomethyl(C)@4		0.00196229	1299.64	434.222	1299.64	434.222	3	12	1.1.1.2599.2	29.2353	44881	29.2217
1	18.19	18.19	92.59	58.02	58.02	sp|P68416.2|3S11_HYDHA; ABN54804.1	RecName: Full=Short neurotoxin 1; AltName: Full=SN12; AltName: Full=Toxin 4; Flags: Precursor; short chain neurotoxin 1 precursor [Hydrophis hardwickii]			0	99	GCGCPQVKPGIK	Carbamidomethyl(C)@2; Carbamidomethyl(C)@4		0.00827942	1299.65	434.224	1299.64	434.222	3	11	1.1.1.2652.2	31.3321	35624	31.3229
1	18.19	18.19	92.59	58.02	58.02	sp|P68416.2|3S11_HYDHA; ABN54804.1	RecName: Full=Short neurotoxin 1; AltName: Full=SN12; AltName: Full=Toxin 4; Flags: Precursor; short chain neurotoxin 1 precursor [Hydrophis hardwickii]			0	99	GCGCPQVKPGIK	Carbamidomethyl(C)@2; Carbamidomethyl(C)@4; Delta:H(2)C(2)(K)@8		-0.0315836	1325.63	663.821	1325.66	663.836	2	14	1.1.1.2662.4	31.7277	157639	31.8736
1	18.19	18.19	92.59	58.02	58.02	sp|P68416.2|3S11_HYDHA; ABN54804.1	RecName: Full=Short neurotoxin 1; AltName: Full=SN12; AltName: Full=Toxin 4; Flags: Precursor; short chain neurotoxin 1 precursor [Hydrophis hardwickii]			0	99	GCGCPQVKPGIK	Carbamidomethyl(C)@2; Carbamidomethyl(C)@4		-0.0013336	1299.64	434.221	1299.64	434.222	3	10	1.1.1.2775.3	36.2129	30820	36.1237
1	18.19	18.19	92.59	58.02	58.02	sp|P68416.2|3S11_HYDHA; ABN54804.1	RecName: Full=Short neurotoxin 1; AltName: Full=SN12; AltName: Full=Toxin 4; Flags: Precursor; short chain neurotoxin 1 precursor [Hydrophis hardwickii]			0	99	GCGCPQVKPGIK	Carbamidomethyl(C)@2; Carbamidomethyl(C)@4		0.00315248	1299.65	434.223	1299.64	434.222	3	8	1.1.1.2822.2	38.0649	25139	38.0577
1	18.19	18.19	92.59	58.02	58.02	sp|P68416.2|3S11_HYDHA; ABN54804.1	RecName: Full=Short neurotoxin 1; AltName: Full=SN12; AltName: Full=Toxin 4; Flags: Precursor; short chain neurotoxin 1 precursor [Hydrophis hardwickii]			0	99	GCGCPQVKPGIK	Carbamidomethyl(C)@2; Carbamidomethyl(C)@4; Deamidated(Q)@6		0.0226439	1300.65	434.557	1300.63	434.55	3	12	1.1.1.2241.3	15.1047	299858	15.0178
1	18.19	18.19	92.59	58.02	58.02	sp|P68416.2|3S11_HYDHA; ABN54804.1	RecName: Full=Short neurotoxin 1; AltName: Full=SN12; AltName: Full=Toxin 4; Flags: Precursor; short chain neurotoxin 1 precursor [Hydrophis hardwickii]			0	99	GCGCPQVKPGIK	Carbamidomethyl(C)@2; Carbamidomethyl(C)@4; Trimethyl(K)@12		-0.0365617	1341.65	671.834	1341.69	671.852	2	14	1.1.1.2403.8	21.5051	62217	21.4833
1	18.19	18.19	92.59	58.02	58.02	sp|P68416.2|3S11_HYDHA; ABN54804.1	RecName: Full=Short neurotoxin 1; AltName: Full=SN12; AltName: Full=Toxin 4; Flags: Precursor; short chain neurotoxin 1 precursor [Hydrophis hardwickii]			0	99	GCGCPQVKPGIK	Delta:H(2)C(2)@N-term; Carbamidomethyl(C)@2; Carbamidomethyl(C)@4		0.00828032	1325.67	442.896	1325.66	442.893	3	12	1.1.1.2279.4	16.5973	114826	16.4676
1	18.19	18.19	92.59	58.02	58.02	sp|P68416.2|3S11_HYDHA; ABN54804.1	RecName: Full=Short neurotoxin 1; AltName: Full=SN12; AltName: Full=Toxin 4; Flags: Precursor; short chain neurotoxin 1 precursor [Hydrophis hardwickii]			0	99	GCGCPQVKPGIK	Carbamidomethyl(C)@2; Carbamidomethyl(C)@4; Acetyl(K)@12		0.00385214	1341.66	671.836	1341.65	671.834	2	13	1.1.1.2406.6	21.6187	12300	21.6414
1	18.19	18.19	92.59	58.02	58.02	sp|P68416.2|3S11_HYDHA; ABN54804.1	RecName: Full=Short neurotoxin 1; AltName: Full=SN12; AltName: Full=Toxin 4; Flags: Precursor; short chain neurotoxin 1 precursor [Hydrophis hardwickii]			0	99	GCGCPQVKPGIK	Carbamidomethyl(C)@2; Carbamidomethyl(C)@4		-0.0035315	1299.64	650.827	1299.64	650.829	2	8	1.1.1.2415.4	21.9675	20845	22.0346
1	18.19	18.19	92.59	58.02	58.02	sp|P68416.2|3S11_HYDHA; ABN54804.1	RecName: Full=Short neurotoxin 1; AltName: Full=SN12; AltName: Full=Toxin 4; Flags: Precursor; short chain neurotoxin 1 precursor [Hydrophis hardwickii]			0	99	GCGCPQVKPGIK	Carbamidomethyl(C)@2; Carbamidomethyl(C)@4; Carboxy(K)@8		-0.0260771	1343.61	672.811	1343.63	672.824	2	12	1.1.1.2475.6	24.3427	116240	24.522
1	18.19	18.19	92.59	58.02	58.02	sp|P68416.2|3S11_HYDHA; ABN54804.1	RecName: Full=Short neurotoxin 1; AltName: Full=SN12; AltName: Full=Toxin 4; Flags: Precursor; short chain neurotoxin 1 precursor [Hydrophis hardwickii]			0	99	GCGCPQVKPGIK	Carbamidomethyl(C)@2; Carbamidomethyl(C)@4		-0.0170813	1299.63	650.82	1299.64	650.829	2	9	1.1.1.2550.2	27.2874	16302	27.3569
1	18.19	18.19	92.59	58.02	58.02	sp|P68416.2|3S11_HYDHA; ABN54804.1	RecName: Full=Short neurotoxin 1; AltName: Full=SN12; AltName: Full=Toxin 4; Flags: Precursor; short chain neurotoxin 1 precursor [Hydrophis hardwickii]			0	99	GCGCPQVKPGIK	Lys-add@N-term; Carbamidomethyl(C)@2; Carbamidomethyl(C)@4		-0.00171358	1427.74	476.919	1427.74	476.92	3	13	1.1.1.2187.3	12.9921	64314	12.9829
1	18.19	18.19	92.59	58.02	58.02	sp|P68416.2|3S11_HYDHA; ABN54804.1	RecName: Full=Short neurotoxin 1; AltName: Full=SN12; AltName: Full=Toxin 4; Flags: Precursor; short chain neurotoxin 1 precursor [Hydrophis hardwickii]			0	99	GCGCPQVKPGIK	Carbamidomethyl(C)@2; Carbamidomethyl(C)@4; Carbamidomethyl(K)@8		0.00223541	1356.67	453.229	1356.66	453.229	3	12	1.1.1.2201.6	13.5563	20037	13.5715
1	18.19	18.19	92.59	58.02	58.02	sp|P68416.2|3S11_HYDHA; ABN54804.1	RecName: Full=Short neurotoxin 1; AltName: Full=SN12; AltName: Full=Toxin 4; Flags: Precursor; short chain neurotoxin 1 precursor [Hydrophis hardwickii]			0	99	GCGCPQVKPGIK	Carbamidomethyl(C)@2; Carbamidomethyl(C)@4		1.99573	1301.64	651.827	1299.64	650.829	2	12	1.1.1.2204.6	13.6671	134452	13.6898
1	18.19	18.19	92.59	58.02	58.02	sp|P68416.2|3S11_HYDHA; ABN54804.1	RecName: Full=Short neurotoxin 1; AltName: Full=SN12; AltName: Full=Toxin 4; Flags: Precursor; short chain neurotoxin 1 precursor [Hydrophis hardwickii]			0	99	GCGCPQVKPGIK	Carbamidomethyl(C)@2; Carbamidomethyl(C)@4		1.9989	1301.64	651.828	1299.64	650.829	2	12	1.1.1.2209.4	13.8721	120105	13.7678
1	18.19	18.19	92.59	58.02	58.02	sp|P68416.2|3S11_HYDHA; ABN54804.1	RecName: Full=Short neurotoxin 1; AltName: Full=SN12; AltName: Full=Toxin 4; Flags: Precursor; short chain neurotoxin 1 precursor [Hydrophis hardwickii]			0	99	GCGCPQVKPGIK	Delta:H(2)C(2)@N-term; Carbamidomethyl(C)@2; Carbamidomethyl(C)@4		0.00379425	1325.66	442.895	1325.66	442.893	3	11	1.1.1.2270.3	16.2408	27528	16.4676
1	18.19	18.19	92.59	58.02	58.02	sp|P68416.2|3S11_HYDHA; ABN54804.1	RecName: Full=Short neurotoxin 1; AltName: Full=SN12; AltName: Full=Toxin 4; Flags: Precursor; short chain neurotoxin 1 precursor [Hydrophis hardwickii]			0	99	GCGCPQVKPGIK	Carbamidomethyl(C)@2; Carbamidomethyl(C)@4		-0.00581967	1299.64	434.22	1299.64	434.222	3	13	1.1.1.2289.2	16.987	682014	16.9405
1	18.19	18.19	92.59	58.02	58.02	sp|P68416.2|3S11_HYDHA; ABN54804.1	RecName: Full=Short neurotoxin 1; AltName: Full=SN12; AltName: Full=Toxin 4; Flags: Precursor; short chain neurotoxin 1 precursor [Hydrophis hardwickii]			0	99	GCGCPQVKPGIK	Carbamidomethyl(C)@2; Carbamidomethyl(C)@4		-0.00581967	1299.64	434.22	1299.64	434.222	3	11	1.1.1.2295.3	17.2263	682014	16.9405
1	18.19	18.19	92.59	58.02	58.02	sp|P68416.2|3S11_HYDHA; ABN54804.1	RecName: Full=Short neurotoxin 1; AltName: Full=SN12; AltName: Full=Toxin 4; Flags: Precursor; short chain neurotoxin 1 precursor [Hydrophis hardwickii]			0	99	GCGCPQVKPGIK	Carbamidomethyl(C)@2; Carbamidomethyl(C)@4		0.00574582	1299.65	650.832	1299.64	650.829	2	10	1.1.1.2308.6	17.7474	73251	17.7307
1	18.19	18.19	92.59	58.02	58.02	sp|P68416.2|3S11_HYDHA; ABN54804.1	RecName: Full=Short neurotoxin 1; AltName: Full=SN12; AltName: Full=Toxin 4; Flags: Precursor; short chain neurotoxin 1 precursor [Hydrophis hardwickii]			0	99	GCGCPQVKPGIK	Carbamidomethyl(C)@2; Carbamidomethyl(C)@4		-0.000692728	1299.64	434.221	1299.64	434.222	3	11	1.1.1.2311.3	17.8591	274666	17.8893
1	18.19	18.19	92.59	58.02	58.02	sp|P68416.2|3S11_HYDHA; ABN54804.1	RecName: Full=Short neurotoxin 1; AltName: Full=SN12; AltName: Full=Toxin 4; Flags: Precursor; short chain neurotoxin 1 precursor [Hydrophis hardwickii]			0	99	GCGCPQVKPGIK	Carbamidomethyl(C)@2; Carbamidomethyl(C)@4		-0.000692728	1299.64	434.221	1299.64	434.222	3	11	1.1.1.2315.3	18.018	275219	17.8893
1	18.19	18.19	92.59	58.02	58.02	sp|P68416.2|3S11_HYDHA; ABN54804.1	RecName: Full=Short neurotoxin 1; AltName: Full=SN12; AltName: Full=Toxin 4; Flags: Precursor; short chain neurotoxin 1 precursor [Hydrophis hardwickii]			0	99	GCGCPQVKPGIK	Carbamidomethyl(C)@2; Carbamidomethyl(C)@4		0.000131245	1299.64	434.222	1299.64	434.222	3	11	1.1.1.2321.3	18.2549	240599	18.2852
1	18.19	18.19	92.59	58.02	58.02	sp|P68416.2|3S11_HYDHA; ABN54804.1	RecName: Full=Short neurotoxin 1; AltName: Full=SN12; AltName: Full=Toxin 4; Flags: Precursor; short chain neurotoxin 1 precursor [Hydrophis hardwickii]			0	99	GCGCPQVKPGIK	Carbamidomethyl(C)@2; Carbamidomethyl(C)@4		0.00287782	1299.65	434.223	1299.64	434.222	3	11	1.1.1.2356.2	19.634	181622	19.6272
1	18.19	18.19	92.59	58.02	58.02	sp|P68416.2|3S11_HYDHA; ABN54804.1	RecName: Full=Short neurotoxin 1; AltName: Full=SN12; AltName: Full=Toxin 4; Flags: Precursor; short chain neurotoxin 1 precursor [Hydrophis hardwickii]			0	99	GCGCPQVKPGIK	Carbamyl@N-term; Carbamidomethyl(C)@2; Carbamidomethyl(C)@4; Deamidated(Q)@6		-0.0016631	1343.63	672.823	1343.63	672.824	2	13	1.1.1.2356.6	19.644	795425	19.7061
1	18.19	18.19	92.59	58.02	58.02	sp|P68416.2|3S11_HYDHA; ABN54804.1	RecName: Full=Short neurotoxin 1; AltName: Full=SN12; AltName: Full=Toxin 4; Flags: Precursor; short chain neurotoxin 1 precursor [Hydrophis hardwickii]			0	99	GCGCPQVKPGIK	Carbamyl@N-term; Carbamidomethyl(C)@2; Carbamidomethyl(C)@4; Deamidated(Q)@6		-0.0016631	1343.63	672.823	1343.63	672.824	2	13	1.1.1.2361.8	19.8461	795425	19.7061
1	18.19	18.19	92.59	58.02	58.02	sp|P68416.2|3S11_HYDHA; ABN54804.1	RecName: Full=Short neurotoxin 1; AltName: Full=SN12; AltName: Full=Toxin 4; Flags: Precursor; short chain neurotoxin 1 precursor [Hydrophis hardwickii]			0	99	GCGCPQVKPGIK	Carbamidomethyl(C)@2; Carbamidomethyl(C)@4		0.00708923	1299.65	434.224	1299.64	434.222	3	11	1.1.1.2371.2	20.2253	139131	20.1796
1	18.19	18.19	92.59	58.02	58.02	sp|P68416.2|3S11_HYDHA; ABN54804.1	RecName: Full=Short neurotoxin 1; AltName: Full=SN12; AltName: Full=Toxin 4; Flags: Precursor; short chain neurotoxin 1 precursor [Hydrophis hardwickii]			0	99	GCGCPQVKPGIK	Carbamidomethyl(C)@2; Carbamidomethyl(C)@4		0.00287782	1299.65	434.223	1299.64	434.222	3	11	1.1.1.2386.3	20.819	133650	20.8492
1	18.19	18.19	92.59	58.02	58.02	sp|P68416.2|3S11_HYDHA; ABN54804.1	RecName: Full=Short neurotoxin 1; AltName: Full=SN12; AltName: Full=Toxin 4; Flags: Precursor; short chain neurotoxin 1 precursor [Hydrophis hardwickii]			0	99	GCGCPQVKPGIK	Carbamidomethyl(C)@2; Carbamidomethyl(C)@4		0.004068	1299.65	434.223	1299.64	434.222	3	11	1.1.1.2465.2	23.9372	80994	23.9307
1	18.19	18.19	92.59	58.02	58.02	sp|P68416.2|3S11_HYDHA; ABN54804.1	RecName: Full=Short neurotoxin 1; AltName: Full=SN12; AltName: Full=Toxin 4; Flags: Precursor; short chain neurotoxin 1 precursor [Hydrophis hardwickii]			0	99	GCGCPQVKPGIK	Carbamidomethyl(C)@2; Carbamidomethyl(C)@4; PyruvicAcidIminyl(K)@8		0.00348729	1369.65	685.833	1369.65	685.831	2	13	1.1.1.2482.2	24.6344	11130	24.6005
1	18.19	18.19	92.59	58.02	58.02	sp|P68416.2|3S11_HYDHA; ABN54804.1	RecName: Full=Short neurotoxin 1; AltName: Full=SN12; AltName: Full=Toxin 4; Flags: Precursor; short chain neurotoxin 1 precursor [Hydrophis hardwickii]			0	99	GCGCPQVKPGIK	Carbamidomethyl(C)@2; Carbamidomethyl(C)@4		0.00855407	1299.65	434.224	1299.64	434.222	3	10	1.1.1.2510.2	25.7039	59960	25.6974
1	18.19	18.19	92.59	58.02	58.02	sp|P68416.2|3S11_HYDHA; ABN54804.1	RecName: Full=Short neurotoxin 1; AltName: Full=SN12; AltName: Full=Toxin 4; Flags: Precursor; short chain neurotoxin 1 precursor [Hydrophis hardwickii]			0	99	GCGCPQVKPGIK	Carbamidomethyl(C)@2; Carbamidomethyl(C)@4; Carboxy(K)@8		-0.0167998	1343.62	672.815	1343.63	672.824	2	12	1.1.1.2533.5	26.6238	229368	26.2911
1	18.19	18.19	92.59	58.02	58.02	sp|P68416.2|3S11_HYDHA; ABN54804.1	RecName: Full=Short neurotoxin 1; AltName: Full=SN12; AltName: Full=Toxin 4; Flags: Precursor; short chain neurotoxin 1 precursor [Hydrophis hardwickii]			0	99	GCGCPQVKPGIK	Carbamidomethyl(C)@2; Carbamidomethyl(C)@4; Delta:H(2)C(2)(K)@8		-0.025358	1325.63	663.824	1325.66	663.836	2	13	1.1.1.2549.2	27.2533	101544	27.4747
1	18.19	18.19	92.59	58.02	58.02	sp|P68416.2|3S11_HYDHA; ABN54804.1	RecName: Full=Short neurotoxin 1; AltName: Full=SN12; AltName: Full=Toxin 4; Flags: Precursor; short chain neurotoxin 1 precursor [Hydrophis hardwickii]			0	99	GCGCPQVKPGIK	Carbamidomethyl(C)@2; Carbamidomethyl(C)@4		0.000772112	1299.64	434.222	1299.64	434.222	3	9	1.1.1.2701.2	33.2672	39274	33.2604
1	18.19	18.19	92.59	58.02	58.02	sp|P68416.2|3S11_HYDHA; ABN54804.1	RecName: Full=Short neurotoxin 1; AltName: Full=SN12; AltName: Full=Toxin 4; Flags: Precursor; short chain neurotoxin 1 precursor [Hydrophis hardwickii]			0	99	GCGCPQVKPGIK	Carbamidomethyl(C)@2; Carbamidomethyl(C)@4		0.00434266	1299.65	434.223	1299.64	434.222	3	9	1.1.1.2710.3	33.6283	37711	33.6585
1	18.19	18.19	92.59	58.02	58.02	sp|P68416.2|3S11_HYDHA; ABN54804.1	RecName: Full=Short neurotoxin 1; AltName: Full=SN12; AltName: Full=Toxin 4; Flags: Precursor; short chain neurotoxin 1 precursor [Hydrophis hardwickii]			0	99	GCGCPQVKPGIK	Carbamidomethyl(C)@2; Carbamidomethyl(C)@4; Oxidation(P)@9; PyruvicAcidIminyl(K)@12		-0.0114922	1385.63	693.823	1385.64	693.829	2	13	1.1.1.2720.7	34.0381	44817	33.9784
1	18.19	18.19	92.59	58.02	58.02	sp|P68416.2|3S11_HYDHA; ABN54804.1	RecName: Full=Short neurotoxin 1; AltName: Full=SN12; AltName: Full=Toxin 4; Flags: Precursor; short chain neurotoxin 1 precursor [Hydrophis hardwickii]			0	99	GCGCPQVKPGIK	Carbamidomethyl(C)@2; Carbamidomethyl(C)@4		0.00104677	1299.64	434.222	1299.64	434.222	3	9	1.1.1.2725.2	34.2246	37666	34.2574
1	18.19	18.19	92.59	58.02	58.02	sp|P68416.2|3S11_HYDHA; ABN54804.1	RecName: Full=Short neurotoxin 1; AltName: Full=SN12; AltName: Full=Toxin 4; Flags: Precursor; short chain neurotoxin 1 precursor [Hydrophis hardwickii]			0	99	GCGCPQVKPGIK	Carbamidomethyl(C)@2; Carbamidomethyl(C)@4		0.00260316	1299.65	434.222	1299.64	434.222	3	9	1.1.1.2741.3	34.8582	37221	34.9285
1	18.19	18.19	92.59	58.02	58.02	sp|P68416.2|3S11_HYDHA; ABN54804.1	RecName: Full=Short neurotoxin 1; AltName: Full=SN12; AltName: Full=Toxin 4; Flags: Precursor; short chain neurotoxin 1 precursor [Hydrophis hardwickii]			0	98.02	GCGCPQVKPGIK	Carbamidomethyl(C)@2; Carbamidomethyl(C)@4		0.0032061	1299.65	650.83	1299.64	650.829	2	12	1.1.1.4135.2	74.914	2065	74.9192
1	18.19	18.19	92.59	58.02	58.02	sp|P68416.2|3S11_HYDHA; ABN54804.1	RecName: Full=Short neurotoxin 1; AltName: Full=SN12; AltName: Full=Toxin 4; Flags: Precursor; short chain neurotoxin 1 precursor [Hydrophis hardwickii]			0	89.81	GCGCPQVKPGIK	Carbamidomethyl(C)@2; Carbamidomethyl(C)@4; Deamidated(Q)@6		0.0178832	1300.64	434.555	1300.63	434.55	3	11	1.1.1.2217.3	14.1673	658504	14.1195
1	18.19	18.19	92.59	58.02	58.02	sp|P68416.2|3S11_HYDHA; ABN54804.1	RecName: Full=Short neurotoxin 1; AltName: Full=SN12; AltName: Full=Toxin 4; Flags: Precursor; short chain neurotoxin 1 precursor [Hydrophis hardwickii]			0	89.81	GCGCPQVKPGIK	Carbamidomethyl(C)@2; Carbamidomethyl(C)@4		-0.00188291	1299.64	434.221	1299.64	434.222	3	16	1.1.1.2225.2	14.48	7482405	14.4321
1	18.19	18.19	92.59	58.02	58.02	sp|P68416.2|3S11_HYDHA; ABN54804.1	RecName: Full=Short neurotoxin 1; AltName: Full=SN12; AltName: Full=Toxin 4; Flags: Precursor; short chain neurotoxin 1 precursor [Hydrophis hardwickii]			0	89.81	GCGCPQVKPGIK	Delta:H(2)C(2)@N-term; Carbamidomethyl(C)@2; Carbamidomethyl(C)@4		-0.00252287	1325.66	442.893	1325.66	442.893	3	13	1.1.1.2274.3	16.3979	27528	16.4676
1	18.19	18.19	92.59	58.02	58.02	sp|P68416.2|3S11_HYDHA; ABN54804.1	RecName: Full=Short neurotoxin 1; AltName: Full=SN12; AltName: Full=Toxin 4; Flags: Precursor; short chain neurotoxin 1 precursor [Hydrophis hardwickii]			0	89.81	GCGCPQVKPGIK	Delta:H(2)C(2)@N-term; Carbamidomethyl(C)@2; Carbamidomethyl(C)@4		0.00672393	1325.67	442.896	1325.66	442.893	3	8	1.1.1.2301.3	17.4634	8169	17.4936
1	18.19	18.19	92.59	58.02	58.02	sp|P68416.2|3S11_HYDHA; ABN54804.1	RecName: Full=Short neurotoxin 1; AltName: Full=SN12; AltName: Full=Toxin 4; Flags: Precursor; short chain neurotoxin 1 precursor [Hydrophis hardwickii]			0	89.81	GCGCPQVKPGIK	Carbamidomethyl(C)@2; Carbamidomethyl(C)@4		0.004068	1299.65	434.223	1299.64	434.222	3	11	1.1.1.2365.2	19.9895	168887	19.8242
1	18.19	18.19	92.59	58.02	58.02	sp|P68416.2|3S11_HYDHA; ABN54804.1	RecName: Full=Short neurotoxin 1; AltName: Full=SN12; AltName: Full=Toxin 4; Flags: Precursor; short chain neurotoxin 1 precursor [Hydrophis hardwickii]			0	89.81	GCGCPQVKPGIK	Carbamidomethyl(C)@2; Carbamidomethyl(C)@4; Carbamyl(K)@8		-0.0014094	1342.65	672.331	1342.65	672.332	2	12	1.1.1.2383.8	20.7131	59746	20.7308
1	18.19	18.19	92.59	58.02	58.02	sp|P68416.2|3S11_HYDHA; ABN54804.1	RecName: Full=Short neurotoxin 1; AltName: Full=SN12; AltName: Full=Toxin 4; Flags: Precursor; short chain neurotoxin 1 precursor [Hydrophis hardwickii]			0	89.81	GCGCPQVKPGIK	Carbamidomethyl(C)@2; Carbamidomethyl(C)@4		-1.0205	1298.62	650.318	1299.64	650.829	2	12	1.1.1.2387.7	20.8688	154445	21.0076
1	18.19	18.19	92.59	58.02	58.02	sp|P68416.2|3S11_HYDHA; ABN54804.1	RecName: Full=Short neurotoxin 1; AltName: Full=SN12; AltName: Full=Toxin 4; Flags: Precursor; short chain neurotoxin 1 precursor [Hydrophis hardwickii]			0	89.81	GCGCPQVKPGIK	Carbamidomethyl(C)@2; Carbamidomethyl(C)@4; Acetyl(K)@8		-0.00139687	1341.65	671.833	1341.65	671.834	2	12	1.1.1.2401.8	21.426	62217	21.4833
1	18.19	18.19	92.59	58.02	58.02	sp|P68416.2|3S11_HYDHA; ABN54804.1	RecName: Full=Short neurotoxin 1; AltName: Full=SN12; AltName: Full=Toxin 4; Flags: Precursor; short chain neurotoxin 1 precursor [Hydrophis hardwickii]			0	89.81	GCGCPQVKPGIK	Carbamidomethyl(C)@2; Carbamidomethyl(C)@4; PyruvicAcidIminyl(K)@8		0.00458592	1369.65	685.834	1369.65	685.831	2	10	1.1.1.2454.8	23.518	10488	23.4557
1	18.19	18.19	92.59	58.02	58.02	sp|P68416.2|3S11_HYDHA; ABN54804.1	RecName: Full=Short neurotoxin 1; AltName: Full=SN12; AltName: Full=Toxin 4; Flags: Precursor; short chain neurotoxin 1 precursor [Hydrophis hardwickii]			0	89.81	GCGCPQVKPGIK	Carbamidomethyl(C)@2; Carbamidomethyl(C)@4		0.00315248	1299.65	434.223	1299.64	434.222	3	9	1.1.1.2519.3	26.0615	77938	26.052
1	18.19	18.19	92.59	58.02	58.02	sp|P68416.2|3S11_HYDHA; ABN54804.1	RecName: Full=Short neurotoxin 1; AltName: Full=SN12; AltName: Full=Toxin 4; Flags: Precursor; short chain neurotoxin 1 precursor [Hydrophis hardwickii]			0	89.81	GCGCPQVKPGIK	Carbamidomethyl(C)@2; Carbamidomethyl(C)@4		-0.000692728	1299.64	434.221	1299.64	434.222	3	9	1.1.1.2566.3	27.9187	61696	27.9092
1	18.19	18.19	92.59	58.02	58.02	sp|P68416.2|3S11_HYDHA; ABN54804.1	RecName: Full=Short neurotoxin 1; AltName: Full=SN12; AltName: Full=Toxin 4; Flags: Precursor; short chain neurotoxin 1 precursor [Hydrophis hardwickii]			0	89.81	GCGCPQVKPGIK	Carbamidomethyl(C)@2; Carbamidomethyl(C)@4		0.00223695	1299.65	434.222	1299.64	434.222	3	10	1.1.1.2575.3	28.2777	62193	28.3478
1	18.19	18.19	92.59	58.02	58.02	sp|P68416.2|3S11_HYDHA; ABN54804.1	RecName: Full=Short neurotoxin 1; AltName: Full=SN12; AltName: Full=Toxin 4; Flags: Precursor; short chain neurotoxin 1 precursor [Hydrophis hardwickii]			0	89.81	GCGCPQVKPGIK	Carbamidomethyl(C)@2; Carbamidomethyl(C)@4		0.00287782	1299.65	434.223	1299.64	434.222	3	9	1.1.1.2580.2	28.4748	56934	28.4677
1	18.19	18.19	92.59	58.02	58.02	sp|P68416.2|3S11_HYDHA; ABN54804.1	RecName: Full=Short neurotoxin 1; AltName: Full=SN12; AltName: Full=Toxin 4; Flags: Precursor; short chain neurotoxin 1 precursor [Hydrophis hardwickii]			0	89.81	GCGCPQVKPGIK	Carbamidomethyl(C)@2; Carbamidomethyl(C)@4; Delta:H(2)C(2)(K)@12		-0.0302408	1325.63	663.821	1325.66	663.836	2	10	1.1.1.2677.9	32.3345	161354	31.9132
1	18.19	18.19	92.59	58.02	58.02	sp|P68416.2|3S11_HYDHA; ABN54804.1	RecName: Full=Short neurotoxin 1; AltName: Full=SN12; AltName: Full=Toxin 4; Flags: Precursor; short chain neurotoxin 1 precursor [Hydrophis hardwickii]			0	89.81	GCGCPQVKPGIK	Carbamidomethyl(C)@2; Carbamidomethyl(C)@4; PyruvicAcidIminyl(K)@8; Oxidation(P)@9		-0.0155205	1385.63	693.821	1385.64	693.829	2	14	1.1.1.2706.4	33.4709	115900	33.5386
1	18.19	18.19	92.59	58.02	58.02	sp|P68416.2|3S11_HYDHA; ABN54804.1	RecName: Full=Short neurotoxin 1; AltName: Full=SN12; AltName: Full=Toxin 4; Flags: Precursor; short chain neurotoxin 1 precursor [Hydrophis hardwickii]			0	89.81	GCGCPQVKPGIK	Carbamidomethyl(C)@2; Carbamidomethyl(C)@4		-0.0103057	1299.63	434.218	1299.64	434.222	3	8	1.1.1.2770.2	36.0116	5668	35.9651
1	18.19	18.19	92.59	58.02	58.02	sp|P68416.2|3S11_HYDHA; ABN54804.1	RecName: Full=Short neurotoxin 1; AltName: Full=SN12; AltName: Full=Toxin 4; Flags: Precursor; short chain neurotoxin 1 precursor [Hydrophis hardwickii]			0	89.81	GCGCPQVKPGIK	Carbamidomethyl(C)@2; Carbamidomethyl(C)@4		0.000772112	1299.64	434.222	1299.64	434.222	3	10	1.1.1.2783.2	36.5304	22390	36.4791
1	18.19	18.19	92.59	58.02	58.02	sp|P68416.2|3S11_HYDHA; ABN54804.1	RecName: Full=Short neurotoxin 1; AltName: Full=SN12; AltName: Full=Toxin 4; Flags: Precursor; short chain neurotoxin 1 precursor [Hydrophis hardwickii]			0	89.81	GCGCPQVKPGIK	Carbamidomethyl(C)@2; Carbamidomethyl(C)@4		1.00483	1300.65	434.557	1299.64	434.222	3	9	1.1.1.2791.3	36.8443	11084	36.8345
1	18.19	18.19	92.59	58.02	58.02	sp|P68416.2|3S11_HYDHA; ABN54804.1	RecName: Full=Short neurotoxin 1; AltName: Full=SN12; AltName: Full=Toxin 4; Flags: Precursor; short chain neurotoxin 1 precursor [Hydrophis hardwickii]			0	89.81	GCGCPQVKPGIK	Carbamidomethyl(C)@2; Carbamidomethyl(C)@4		0.00379334	1299.65	434.223	1299.64	434.222	3	8	1.1.1.2827.2	38.2643	24019	38.2174
1	18.19	18.19	92.59	58.02	58.02	sp|P68416.2|3S11_HYDHA; ABN54804.1	RecName: Full=Short neurotoxin 1; AltName: Full=SN12; AltName: Full=Toxin 4; Flags: Precursor; short chain neurotoxin 1 precursor [Hydrophis hardwickii]			0	59.87	GCGCPQVKPGIK	Carbamidomethyl(C)@2; Carbamidomethyl(C)@4		-0.00462949	1299.64	434.22	1299.64	434.222	3	10	1.1.1.2280.2	16.6319	747485	16.5858
1	18.19	18.19	92.59	58.02	58.02	sp|P68416.2|3S11_HYDHA; ABN54804.1	RecName: Full=Short neurotoxin 1; AltName: Full=SN12; AltName: Full=Toxin 4; Flags: Precursor; short chain neurotoxin 1 precursor [Hydrophis hardwickii]			0	59.87	GCGCPQVKPGIK	Carbamidomethyl(C)@2; Carbamidomethyl(C)@4		0.00168764	1299.64	434.222	1299.64	434.222	3	7	1.1.1.2873.2	40.0903	17190	40.0835
1	18.19	18.19	92.59	58.02	58.02	sp|P68416.2|3S11_HYDHA; ABN54804.1	RecName: Full=Short neurotoxin 1; AltName: Full=SN12; AltName: Full=Toxin 4; Flags: Precursor; short chain neurotoxin 1 precursor [Hydrophis hardwickii]			0	46.82	GCGCPQVKPGIK	Carbamidomethyl(C)@2; Carbamidomethyl(C)@4		0.000972693	1299.64	434.222	1299.64	434.222	3	9	1.1.1.3309.2	57.3674	17126	57.4002
1	18.19	18.19	92.59	58.02	58.02	sp|P68416.2|3S11_HYDHA; ABN54804.1	RecName: Full=Short neurotoxin 1; AltName: Full=SN12; AltName: Full=Toxin 4; Flags: Precursor; short chain neurotoxin 1 precursor [Hydrophis hardwickii]			0	46.82	GCGCPQVKPGIK	Carbamidomethyl(C)@2; Carbamidomethyl(C)@4		-0.000492148	1299.64	434.221	1299.64	434.222	3	9	1.1.1.3340.2	58.6026	18357	58.6751
1	18.19	18.19	92.59	58.02	58.02	sp|P68416.2|3S11_HYDHA; ABN54804.1	RecName: Full=Short neurotoxin 1; AltName: Full=SN12; AltName: Full=Toxin 4; Flags: Precursor; short chain neurotoxin 1 precursor [Hydrophis hardwickii]			0	46.82	GCGCPQVKPGIK	Carbamidomethyl(C)@2; Carbamidomethyl(C)@4		-0.00192084	1299.64	650.828	1299.64	650.829	2	9	1.1.1.3523.2	65.7081	2777	65.7333
1	18.19	18.19	92.59	58.02	58.02	sp|P68416.2|3S11_HYDHA; ABN54804.1	RecName: Full=Short neurotoxin 1; AltName: Full=SN12; AltName: Full=Toxin 4; Flags: Precursor; short chain neurotoxin 1 precursor [Hydrophis hardwickii]			0	46.82	GCGCPQVKPGIK	Carbamidomethyl(C)@2; Carbamidomethyl(C)@4		-0.00021749	1299.64	434.221	1299.64	434.222	3	10	1.1.1.3540.2	66.2444	16271	66.148
1	18.19	18.19	92.59	58.02	58.02	sp|P68416.2|3S11_HYDHA; ABN54804.1	RecName: Full=Short neurotoxin 1; AltName: Full=SN12; AltName: Full=Toxin 4; Flags: Precursor; short chain neurotoxin 1 precursor [Hydrophis hardwickii]			0	46.82	GCGCPQVKPGIK	Carbamidomethyl(C)@2; Carbamidomethyl(C)@4		-0.000858358	1299.64	434.221	1299.64	434.222	3	11	1.1.1.3572.2	66.8456	7065	66.7866
1	18.19	18.19	92.59	58.02	58.02	sp|P68416.2|3S11_HYDHA; ABN54804.1	RecName: Full=Short neurotoxin 1; AltName: Full=SN12; AltName: Full=Toxin 4; Flags: Precursor; short chain neurotoxin 1 precursor [Hydrophis hardwickii]			0	46.82	GCGCPQVKPGIK	Carbamidomethyl(C)@2; Carbamidomethyl(C)@4		-0.00140767	1299.64	434.221	1299.64	434.222	3	13	1.1.1.4042.2	73.4073	7646	73.4125
1	18.19	18.19	92.59	58.02	58.02	sp|P68416.2|3S11_HYDHA; ABN54804.1	RecName: Full=Short neurotoxin 1; AltName: Full=SN12; AltName: Full=Toxin 4; Flags: Precursor; short chain neurotoxin 1 precursor [Hydrophis hardwickii]			0	43.49	GCGCPQVKPGIK	Carbamidomethyl(C)@2; Carbamidomethyl(C)@4; Formyl(K)@12		-0.00365165	1327.63	664.824	1327.64	664.826	2	9	1.1.1.2408.5	21.6949	15030	21.6807
1	18.19	18.19	92.59	58.02	58.02	sp|P68416.2|3S11_HYDHA; ABN54804.1	RecName: Full=Short neurotoxin 1; AltName: Full=SN12; AltName: Full=Toxin 4; Flags: Precursor; short chain neurotoxin 1 precursor [Hydrophis hardwickii]			0	43.49	GCGCPQVKPGIK	Carbamidomethyl(C)@2; Carbamidomethyl(C)@4		-0.0013336	1299.64	434.221	1299.64	434.222	3	9	1.1.1.2560.2	27.6786	64638	27.6718
1	18.19	18.19	92.59	58.02	58.02	sp|P68416.2|3S11_HYDHA; ABN54804.1	RecName: Full=Short neurotoxin 1; AltName: Full=SN12; AltName: Full=Toxin 4; Flags: Precursor; short chain neurotoxin 1 precursor [Hydrophis hardwickii]			0	38.81	GCGCPQVKPGIK	Carbamidomethyl(C)@2; Carbamidomethyl(C)@4; Carbamidomethyl(K)@8		0.0221023	1356.69	453.236	1356.66	453.229	3	12	1.1.1.2212.2	13.9714	19832	14.0409
1	18.19	18.19	92.59	58.02	58.02	sp|P68416.2|3S11_HYDHA; ABN54804.1	RecName: Full=Short neurotoxin 1; AltName: Full=SN12; AltName: Full=Toxin 4; Flags: Precursor; short chain neurotoxin 1 precursor [Hydrophis hardwickii]			0	38.81	GCGCPQVKPGIK	Carbamidomethyl(C)@2; Carbamidomethyl(C)@4		-0.000143413	1299.64	434.221	1299.64	434.222	3	10	1.1.1.2305.3	17.6216	254829	17.6123
1	18.19	18.19	92.59	58.02	58.02	sp|P68416.2|3S11_HYDHA; ABN54804.1	RecName: Full=Short neurotoxin 1; AltName: Full=SN12; AltName: Full=Toxin 4; Flags: Precursor; short chain neurotoxin 1 precursor [Hydrophis hardwickii]			0	38.81	GCGCPQVKPGIK	Carbamidomethyl(C)@2; Carbamidomethyl(C)@4		-0.000692728	1299.64	434.221	1299.64	434.222	3	10	1.1.1.2310.3	17.8194	278320	17.8099
1	18.19	18.19	92.59	58.02	58.02	sp|P68416.2|3S11_HYDHA; ABN54804.1	RecName: Full=Short neurotoxin 1; AltName: Full=SN12; AltName: Full=Toxin 4; Flags: Precursor; short chain neurotoxin 1 precursor [Hydrophis hardwickii]			0	38.81	GCGCPQVKPGIK	Formyl@N-term; Carbamidomethyl(C)@2; Carbamidomethyl(C)@4		-0.00133232	1327.64	664.825	1327.64	664.826	2	9	1.1.1.2335.7	18.8189	395470	19.115
1	18.19	18.19	92.59	58.02	58.02	sp|P68416.2|3S11_HYDHA; ABN54804.1	RecName: Full=Short neurotoxin 1; AltName: Full=SN12; AltName: Full=Toxin 4; Flags: Precursor; short chain neurotoxin 1 precursor [Hydrophis hardwickii]			0	38.81	GCGCPQVKPGIK	Carbamidomethyl(C)@2; Carbamidomethyl(C)@4		0.00168764	1299.64	434.222	1299.64	434.222	3	10	1.1.1.2345.2	19.2002	185239	19.2329
1	18.19	18.19	92.59	58.02	58.02	sp|P68416.2|3S11_HYDHA; ABN54804.1	RecName: Full=Short neurotoxin 1; AltName: Full=SN12; AltName: Full=Toxin 4; Flags: Precursor; short chain neurotoxin 1 precursor [Hydrophis hardwickii]			0	38.81	GCGCPQVKPGIK	Carbamidomethyl(C)@2; Carbamidomethyl(C)@4		-0.00646117	1299.64	650.825	1299.64	650.829	2	10	1.1.1.2392.7	21.0669	108495	21.0076
1	18.19	18.19	92.59	58.02	58.02	sp|P68416.2|3S11_HYDHA; ABN54804.1	RecName: Full=Short neurotoxin 1; AltName: Full=SN12; AltName: Full=Toxin 4; Flags: Precursor; short chain neurotoxin 1 precursor [Hydrophis hardwickii]			0	38.81	GCGCPQVKPGIK	Carbamidomethyl(C)@2; Carbamidomethyl(C)@4		0.00379334	1299.65	434.223	1299.64	434.222	3	9	1.1.1.2521.2	26.1387	79444	26.1317
1	18.19	18.19	92.59	58.02	58.02	sp|P68416.2|3S11_HYDHA; ABN54804.1	RecName: Full=Short neurotoxin 1; AltName: Full=SN12; AltName: Full=Toxin 4; Flags: Precursor; short chain neurotoxin 1 precursor [Hydrophis hardwickii]			0	38.81	GCGCPQVKPGIK	Carbamidomethyl(C)@2; Carbamidomethyl(C)@4		0.00498353	1299.65	434.223	1299.64	434.222	3	9	1.1.1.2590.2	28.8732	52924	28.8663
1	18.19	18.19	92.59	58.02	58.02	sp|P68416.2|3S11_HYDHA; ABN54804.1	RecName: Full=Short neurotoxin 1; AltName: Full=SN12; AltName: Full=Toxin 4; Flags: Precursor; short chain neurotoxin 1 precursor [Hydrophis hardwickii]			0	38.81	GCGCPQVKPGIK	Carbamidomethyl(C)@2; Carbamidomethyl(C)@4		-0.000692728	1299.64	434.221	1299.64	434.222	3	10	1.1.1.2695.2	33.0363	33452	33.1816
1	18.19	18.19	92.59	58.02	58.02	sp|P68416.2|3S11_HYDHA; ABN54804.1	RecName: Full=Short neurotoxin 1; AltName: Full=SN12; AltName: Full=Toxin 4; Flags: Precursor; short chain neurotoxin 1 precursor [Hydrophis hardwickii]			0	38.81	GCGCPQVKPGIK	Carbamidomethyl(C)@2; Carbamidomethyl(C)@4		-0.00224912	1299.64	434.221	1299.64	434.222	3	8	1.1.1.2745.2	35.0155	15625	35.0483
1	18.19	18.19	92.59	58.02	58.02	sp|P68416.2|3S11_HYDHA; ABN54804.1	RecName: Full=Short neurotoxin 1; AltName: Full=SN12; AltName: Full=Toxin 4; Flags: Precursor; short chain neurotoxin 1 precursor [Hydrophis hardwickii]			0	38.81	GCGCPQVKPGIK	Carbamidomethyl(C)@2; Carbamidomethyl(C)@4		0.00470887	1299.65	434.223	1299.64	434.222	3	8	1.1.1.2760.4	35.6204	34974	35.6081
1	18.19	18.19	92.59	58.02	58.02	sp|P68416.2|3S11_HYDHA; ABN54804.1	RecName: Full=Short neurotoxin 1; AltName: Full=SN12; AltName: Full=Toxin 4; Flags: Precursor; short chain neurotoxin 1 precursor [Hydrophis hardwickii]			0	38.47	GCGCPQVKPGIK	Carbamidomethyl(C)@2; Carbamidomethyl(C)@4		0.00280374	1299.65	434.223	1299.64	434.222	3	8	1.1.1.3239.2	54.5882	15254	54.7
1	18.19	18.19	92.59	58.02	58.02	sp|P68416.2|3S11_HYDHA; ABN54804.1	RecName: Full=Short neurotoxin 1; AltName: Full=SN12; AltName: Full=Toxin 4; Flags: Precursor; short chain neurotoxin 1 precursor [Hydrophis hardwickii]			0	37.65	GCGCPQVKPGIK	Carbamidomethyl(C)@2; Carbamidomethyl(C)@4		-0.00581967	1299.64	434.22	1299.64	434.222	3	10	1.1.1.2285.2	16.829	682014	16.9405
1	18.19	18.19	92.59	58.02	58.02	sp|P68416.2|3S11_HYDHA; ABN54804.1	RecName: Full=Short neurotoxin 1; AltName: Full=SN12; AltName: Full=Toxin 4; Flags: Precursor; short chain neurotoxin 1 precursor [Hydrophis hardwickii]			0	37.65	GCGCPQVKPGIK	Carbamidomethyl(C)@2; Carbamidomethyl(C)@4		0.00196229	1299.64	434.222	1299.64	434.222	3	10	1.1.1.2340.2	19.0033	202075	18.9967
1	18.19	18.19	92.59	58.02	58.02	sp|P68416.2|3S11_HYDHA; ABN54804.1	RecName: Full=Short neurotoxin 1; AltName: Full=SN12; AltName: Full=Toxin 4; Flags: Precursor; short chain neurotoxin 1 precursor [Hydrophis hardwickii]			0	37.65	GCGCPQVKPGIK	Carbamidomethyl(C)@2; Carbamidomethyl(C)@4		0.00260316	1299.65	434.222	1299.64	434.222	3	10	1.1.1.2350.2	19.3974	189027	19.3117
1	18.19	18.19	92.59	58.02	58.02	sp|P68416.2|3S11_HYDHA; ABN54804.1	RecName: Full=Short neurotoxin 1; AltName: Full=SN12; AltName: Full=Toxin 4; Flags: Precursor; short chain neurotoxin 1 precursor [Hydrophis hardwickii]			0	37.65	GCGCPQVKPGIK	Carbamidomethyl(C)@2; Carbamidomethyl(C)@4		0.00287782	1299.65	434.223	1299.64	434.222	3	10	1.1.1.2355.2	19.5944	181622	19.6272
1	18.19	18.19	92.59	58.02	58.02	sp|P68416.2|3S11_HYDHA; ABN54804.1	RecName: Full=Short neurotoxin 1; AltName: Full=SN12; AltName: Full=Toxin 4; Flags: Precursor; short chain neurotoxin 1 precursor [Hydrophis hardwickii]			0	37.65	GCGCPQVKPGIK	Carbamidomethyl(C)@2; Carbamidomethyl(C)@4		0.00223695	1299.65	434.222	1299.64	434.222	3	10	1.1.1.2380.2	20.5798	147561	20.5335
1	18.19	18.19	92.59	58.02	58.02	sp|P68416.2|3S11_HYDHA; ABN54804.1	RecName: Full=Short neurotoxin 1; AltName: Full=SN12; AltName: Full=Toxin 4; Flags: Precursor; short chain neurotoxin 1 precursor [Hydrophis hardwickii]			0	37.65	GCGCPQVKPGIK	Carbamidomethyl(C)@2; Carbamidomethyl(C)@4		0.00196229	1299.64	434.222	1299.64	434.222	3	10	1.1.1.2385.2	20.7772	141161	20.7705
1	18.19	18.19	92.59	58.02	58.02	sp|P68416.2|3S11_HYDHA; ABN54804.1	RecName: Full=Short neurotoxin 1; AltName: Full=SN12; AltName: Full=Toxin 4; Flags: Precursor; short chain neurotoxin 1 precursor [Hydrophis hardwickii]			0	37.65	GCGCPQVKPGIK	Carbamidomethyl(C)@2; Carbamidomethyl(C)@4		0.00379334	1299.65	434.223	1299.64	434.222	3	10	1.1.1.2390.3	20.9774	133519	20.968
1	18.19	18.19	92.59	58.02	58.02	sp|P68416.2|3S11_HYDHA; ABN54804.1	RecName: Full=Short neurotoxin 1; AltName: Full=SN12; AltName: Full=Toxin 4; Flags: Precursor; short chain neurotoxin 1 precursor [Hydrophis hardwickii]			0	37.65	GCGCPQVKPGIK	Carbamidomethyl(C)@2; Carbamidomethyl(C)@4		0.00553284	1299.65	434.223	1299.64	434.222	3	10	1.1.1.2476.2	24.3742	84566	24.326
1	18.19	18.19	92.59	58.02	58.02	sp|P68416.2|3S11_HYDHA; ABN54804.1	RecName: Full=Short neurotoxin 1; AltName: Full=SN12; AltName: Full=Toxin 4; Flags: Precursor; short chain neurotoxin 1 precursor [Hydrophis hardwickii]			0	37.65	GCGCPQVKPGIK	Carbamidomethyl(C)@2; Carbamidomethyl(C)@4		0.00351869	1299.65	434.223	1299.64	434.222	3	10	1.1.1.2496.2	25.1573	45132	25.1484
1	18.19	18.19	92.59	58.02	58.02	sp|P68416.2|3S11_HYDHA; ABN54804.1	RecName: Full=Short neurotoxin 1; AltName: Full=SN12; AltName: Full=Toxin 4; Flags: Precursor; short chain neurotoxin 1 precursor [Hydrophis hardwickii]			0	37.65	GCGCPQVKPGIK	Carbamidomethyl(C)@2; Carbamidomethyl(C)@4		0.00827942	1299.65	434.224	1299.64	434.222	3	10	1.1.1.2650.2	31.2558	35624	31.3229
1	18.19	18.19	92.59	58.02	58.02	sp|P68416.2|3S11_HYDHA; ABN54804.1	RecName: Full=Short neurotoxin 1; AltName: Full=SN12; AltName: Full=Toxin 4; Flags: Precursor; short chain neurotoxin 1 precursor [Hydrophis hardwickii]			0	37.65	GCGCPQVKPGIK	Carbamidomethyl(C)@2; Carbamidomethyl(C)@4; Delta:H(2)C(2)(K)@8		-0.0274332	1325.63	663.823	1325.66	663.836	2	7	1.1.1.2688.10	32.776	4536	32.7888
1	18.19	18.19	92.59	58.02	58.02	sp|P68416.2|3S11_HYDHA; ABN54804.1	RecName: Full=Short neurotoxin 1; AltName: Full=SN12; AltName: Full=Toxin 4; Flags: Precursor; short chain neurotoxin 1 precursor [Hydrophis hardwickii]			0	36.59	GCGCPQVKPGIK	Carbamidomethyl(C)@2; Carbamidomethyl(C)@4; Pro->pyro-Glu(P)@5		0.00276044	1313.62	657.82	1313.62	657.818	2	10	1.1.1.2359.4	19.7572	39796	19.7061
1	18.19	18.19	92.59	58.02	58.02	sp|P68416.2|3S11_HYDHA; ABN54804.1	RecName: Full=Short neurotoxin 1; AltName: Full=SN12; AltName: Full=Toxin 4; Flags: Precursor; short chain neurotoxin 1 precursor [Hydrophis hardwickii]			0	36.59	GCGCPQVKPGIK	Formyl@N-term; Carbamidomethyl(C)@2; Carbamidomethyl(C)@4		-0.0030413	1327.63	664.825	1327.64	664.826	2	8	1.1.1.2360.7	19.804	7954	19.8242
1	18.19	18.19	92.59	58.02	58.02	sp|P68416.2|3S11_HYDHA; ABN54804.1	RecName: Full=Short neurotoxin 1; AltName: Full=SN12; AltName: Full=Toxin 4; Flags: Precursor; short chain neurotoxin 1 precursor [Hydrophis hardwickii]			0	36.59	GCGCPQVKPGIK	Carbamidomethyl(C)@2; Carbamidomethyl(C)@4; Deamidated(Q)@6		0.0151357	1300.64	651.328	1300.63	651.321	2	7	1.1.1.2445.6	23.1535	9324	23.1763
1	18.19	18.19	92.59	58.02	58.02	sp|P68416.2|3S11_HYDHA; ABN54804.1	RecName: Full=Short neurotoxin 1; AltName: Full=SN12; AltName: Full=Toxin 4; Flags: Precursor; short chain neurotoxin 1 precursor [Hydrophis hardwickii]			0	36.59	GCGCPQVKPGIK	Carbamidomethyl(C)@2; Carbamidomethyl(C)@4		0.00315248	1299.65	434.223	1299.64	434.222	3	8	1.1.1.2582.2	28.5548	57672	28.5875
1	18.19	18.19	92.59	58.02	58.02	sp|P68416.2|3S11_HYDHA; ABN54804.1	RecName: Full=Short neurotoxin 1; AltName: Full=SN12; AltName: Full=Toxin 4; Flags: Precursor; short chain neurotoxin 1 precursor [Hydrophis hardwickii]			0	36.59	GCGCPQVKPGIK	Carbamidomethyl(C)@2; Carbamidomethyl(C)@4		0.00260316	1299.65	434.222	1299.64	434.222	3	10	1.1.1.2645.2	31.0593	34356	31.0477
1	18.19	18.19	92.59	58.02	58.02	sp|P68416.2|3S11_HYDHA; ABN54804.1	RecName: Full=Short neurotoxin 1; AltName: Full=SN12; AltName: Full=Toxin 4; Flags: Precursor; short chain neurotoxin 1 precursor [Hydrophis hardwickii]			0	36.59	GCGCPQVKPGIK	Carbamidomethyl(C)@2; Carbamidomethyl(C)@4		0.004068	1299.65	434.223	1299.64	434.222	3	8	1.1.1.2735.2	34.6187	33971	34.612
1	18.19	18.19	92.59	58.02	58.02	sp|P68416.2|3S11_HYDHA; ABN54804.1	RecName: Full=Short neurotoxin 1; AltName: Full=SN12; AltName: Full=Toxin 4; Flags: Precursor; short chain neurotoxin 1 precursor [Hydrophis hardwickii]			0	36.59	GCGCPQVKPGIK	Carbamidomethyl(C)@2; Carbamidomethyl(C)@4		0.000772112	1299.64	434.222	1299.64	434.222	3	8	1.1.1.2740.2	34.8161	35239	34.8092
1	18.19	18.19	92.59	58.02	58.02	sp|P68416.2|3S11_HYDHA; ABN54804.1	RecName: Full=Short neurotoxin 1; AltName: Full=SN12; AltName: Full=Toxin 4; Flags: Precursor; short chain neurotoxin 1 precursor [Hydrophis hardwickii]			0	36.59	GCGCPQVKPGIK	Carbamidomethyl(C)@2; Carbamidomethyl(C)@4		0.00260316	1299.65	434.222	1299.64	434.222	3	7	1.1.1.2817.2	37.8663	23947	37.8595
1	18.19	18.19	92.59	58.02	58.02	sp|P68416.2|3S11_HYDHA; ABN54804.1	RecName: Full=Short neurotoxin 1; AltName: Full=SN12; AltName: Full=Toxin 4; Flags: Precursor; short chain neurotoxin 1 precursor [Hydrophis hardwickii]			0	35.6	GCGCPQVKPGIK	Carbamidomethyl(C)@2; Carbamidomethyl(C)@4		-0.0180877	1299.62	434.216	1299.64	434.222	3	9	1.1.1.2411.2	21.8058	60514	21.7991
1	18.19	18.19	92.59	58.02	58.02	sp|P68416.2|3S11_HYDHA; ABN54804.1	RecName: Full=Short neurotoxin 1; AltName: Full=SN12; AltName: Full=Toxin 4; Flags: Precursor; short chain neurotoxin 1 precursor [Hydrophis hardwickii]			0	34.67	GCGCPQVKPGIK	Carbamidomethyl(C)@2; Carbamidomethyl(C)@4; PyruvicAcidIminyl(K)@8		-0.000418948	1369.65	685.831	1369.65	685.831	2	10	1.1.1.2467.5	24.0237	47235	24.2072
1	18.19	18.19	92.59	58.02	58.02	sp|P68416.2|3S11_HYDHA; ABN54804.1	RecName: Full=Short neurotoxin 1; AltName: Full=SN12; AltName: Full=Toxin 4; Flags: Precursor; short chain neurotoxin 1 precursor [Hydrophis hardwickii]			0	34.67	GCGCPQVKPGIK	Carbamidomethyl(C)@2; Carbamidomethyl(C)@4		0.000772112	1299.64	434.222	1299.64	434.222	3	8	1.1.1.2595.2	29.0713	51579	29.0647
1	18.19	18.19	92.59	58.02	58.02	sp|P68416.2|3S11_HYDHA; ABN54804.1	RecName: Full=Short neurotoxin 1; AltName: Full=SN12; AltName: Full=Toxin 4; Flags: Precursor; short chain neurotoxin 1 precursor [Hydrophis hardwickii]			0	34.67	GCGCPQVKPGIK	Carbamidomethyl(C)@2; Carbamidomethyl(C)@4; Delta:H(2)C(2)(K)@12		-0.0320719	1325.63	663.82	1325.66	663.836	2	11	1.1.1.2672.9	32.1351	163557	31.8736
1	18.19	18.19	92.59	58.02	58.02	sp|P68416.2|3S11_HYDHA; ABN54804.1	RecName: Full=Short neurotoxin 1; AltName: Full=SN12; AltName: Full=Toxin 4; Flags: Precursor; short chain neurotoxin 1 precursor [Hydrophis hardwickii]			0	33.8	GCGCPQVKPGIK	Carbamidomethyl(C)@2; Carbamidomethyl(C)@4		0.000772112	1299.64	434.222	1299.64	434.222	3	8	1.1.1.2720.3	34.0281	40134	34.0583
1	18.19	18.19	92.59	58.02	58.02	sp|P68416.2|3S11_HYDHA; ABN54804.1	RecName: Full=Short neurotoxin 1; AltName: Full=SN12; AltName: Full=Toxin 4; Flags: Precursor; short chain neurotoxin 1 precursor [Hydrophis hardwickii]			0	32.99	GCGCPQVKPGIK	Carbamidomethyl(C)@2; Carbamidomethyl(C)@4; Carbamidomethyl(K)@8		0.000770571	1356.66	453.229	1356.66	453.229	3	11	1.1.1.2233.3	14.8069	26109	14.783
1	18.19	18.19	92.59	58.02	58.02	sp|P68416.2|3S11_HYDHA; ABN54804.1	RecName: Full=Short neurotoxin 1; AltName: Full=SN12; AltName: Full=Toxin 4; Flags: Precursor; short chain neurotoxin 1 precursor [Hydrophis hardwickii]			0	32.99	GCGCPQVKPGIK	Carbamidomethyl(C)@2; Carbamidomethyl(C)@4		-0.00145631	1299.64	650.828	1299.64	650.829	2	6	1.1.1.2541.4	26.9377	15831	26.8864
1	18.19	18.19	92.59	58.02	58.02	sp|P68416.2|3S11_HYDHA; ABN54804.1	RecName: Full=Short neurotoxin 1; AltName: Full=SN12; AltName: Full=Toxin 4; Flags: Precursor; short chain neurotoxin 1 precursor [Hydrophis hardwickii]			0	32.99	GCGCPQVKPGIK	Carbamidomethyl(C)@2; Carbamidomethyl(C)@4		0.00589905	1299.65	434.224	1299.64	434.222	3	9	1.1.1.2551.2	27.3241	46539	27.3177
1	18.19	18.19	92.59	58.02	58.02	sp|P68416.2|3S11_HYDHA; ABN54804.1	RecName: Full=Short neurotoxin 1; AltName: Full=SN12; AltName: Full=Toxin 4; Flags: Precursor; short chain neurotoxin 1 precursor [Hydrophis hardwickii]			0	32.2	GCGCPQVKPGIK	Carbamidomethyl(C)@2; Carbamidomethyl(C)@4		0.00664895	1299.65	434.224	1299.64	434.222	3	8	1.1.1.2944.2	42.9229	16931	42.9953
1	18.19	18.19	92.59	58.02	58.02	sp|P68416.2|3S11_HYDHA; ABN54804.1	RecName: Full=Short neurotoxin 1; AltName: Full=SN12; AltName: Full=Toxin 4; Flags: Precursor; short chain neurotoxin 1 precursor [Hydrophis hardwickii]			0	32.2	GCGCPQVKPGIK	Carbamidomethyl(C)@2; Carbamidomethyl(C)@4		0.991296	1300.63	434.552	1299.64	434.222	3	9	1.1.1.2956.2	43.4006	4350	43.3538
1	18.19	18.19	92.59	58.02	58.02	sp|P68416.2|3S11_HYDHA; ABN54804.1	RecName: Full=Short neurotoxin 1; AltName: Full=SN12; AltName: Full=Toxin 4; Flags: Precursor; short chain neurotoxin 1 precursor [Hydrophis hardwickii]			0	32.2	GCGCPQVKPGIK	Carbamidomethyl(C)@2; Carbamidomethyl(C)@4		-0.00653462	1299.64	434.219	1299.64	434.222	3	8	1.1.1.3105.2	49.2794	16440	49.3122
1	18.19	18.19	92.59	58.02	58.02	sp|P68416.2|3S11_HYDHA; ABN54804.1	RecName: Full=Short neurotoxin 1; AltName: Full=SN12; AltName: Full=Toxin 4; Flags: Precursor; short chain neurotoxin 1 precursor [Hydrophis hardwickii]			0	32.2	GCGCPQVKPGIK	Carbamidomethyl(C)@2; Carbamidomethyl(C)@4		0.00161356	1299.64	434.222	1299.64	434.222	3	8	1.1.1.3178.2	52.1705	17944	52.2032
1	18.19	18.19	92.59	58.02	58.02	sp|P68416.2|3S11_HYDHA; ABN54804.1	RecName: Full=Short neurotoxin 1; AltName: Full=SN12; AltName: Full=Toxin 4; Flags: Precursor; short chain neurotoxin 1 precursor [Hydrophis hardwickii]			0	32.2	GCGCPQVKPGIK	Carbamidomethyl(C)@2; Carbamidomethyl(C)@4		-0.00140767	1299.64	434.221	1299.64	434.222	3	8	1.1.1.3345.2	58.8013	18115	58.7944
1	18.19	18.19	92.59	58.02	58.02	sp|P68416.2|3S11_HYDHA; ABN54804.1	RecName: Full=Short neurotoxin 1; AltName: Full=SN12; AltName: Full=Toxin 4; Flags: Precursor; short chain neurotoxin 1 precursor [Hydrophis hardwickii]			0	32.2	GCGCPQVKPGIK	Carbamidomethyl(C)@2; Carbamidomethyl(C)@4		0.00637429	1299.65	434.224	1299.64	434.222	3	12	1.1.1.3394.2	60.7595	15418	60.7797
1	18.19	18.19	92.59	58.02	58.02	sp|P68416.2|3S11_HYDHA; ABN54804.1	RecName: Full=Short neurotoxin 1; AltName: Full=SN12; AltName: Full=Toxin 4; Flags: Precursor; short chain neurotoxin 1 precursor [Hydrophis hardwickii]			0	32.2	GCGCPQVKPGIK	Carbamidomethyl(C)@2; Carbamidomethyl(C)@4		0.00545877	1299.65	434.223	1299.64	434.222	3	12	1.1.1.3740.2	69.7659	6878	69.7325
1	18.19	18.19	92.59	58.02	58.02	sp|P68416.2|3S11_HYDHA; ABN54804.1	RecName: Full=Short neurotoxin 1; AltName: Full=SN12; AltName: Full=Toxin 4; Flags: Precursor; short chain neurotoxin 1 precursor [Hydrophis hardwickii]			0	32.2	GCGCPQVKPGIK	Carbamidomethyl(C)@2; Carbamidomethyl(C)@4		-0.0023232	1299.64	434.221	1299.64	434.222	3	12	1.1.1.3994.2	72.8501	5981	72.8608
1	18.19	18.19	92.59	58.02	58.02	sp|P68416.2|3S11_HYDHA; ABN54804.1	RecName: Full=Short neurotoxin 1; AltName: Full=SN12; AltName: Full=Toxin 4; Flags: Precursor; short chain neurotoxin 1 precursor [Hydrophis hardwickii]			0	32.2	GCGCPQVKPGIK	Carbamidomethyl(C)@2; Carbamidomethyl(C)@4		0.0030784	1299.65	434.223	1299.64	434.222	3	12	1.1.1.4130.2	74.7864	4477	74.7527
1	18.19	18.19	92.59	58.02	58.02	sp|P68416.2|3S11_HYDHA; ABN54804.1	RecName: Full=Short neurotoxin 1; AltName: Full=SN12; AltName: Full=Toxin 4; Flags: Precursor; short chain neurotoxin 1 precursor [Hydrophis hardwickii]			0	32.2	GCGCPQVKPGIK	Carbamidomethyl(C)@2; Carbamidomethyl(C)@4		0.00188822	1299.64	434.222	1299.64	434.222	3	12	1.1.1.4222.2	75.9536	5691	75.9589
1	18.19	18.19	92.59	58.02	58.02	sp|P68416.2|3S11_HYDHA; ABN54804.1	RecName: Full=Short neurotoxin 1; AltName: Full=SN12; AltName: Full=Toxin 4; Flags: Precursor; short chain neurotoxin 1 precursor [Hydrophis hardwickii]			0	31.5	GCGCPQVKPGIK	Carbamidomethyl(C)@2; Carbamidomethyl(C)@4		1.95588	1301.6	434.873	1299.64	434.222	3	11	1.1.1.2436.2	22.7877	4830	22.7812
1	18.19	18.19	92.59	58.02	58.02	sp|P68416.2|3S11_HYDHA; ABN54804.1	RecName: Full=Short neurotoxin 1; AltName: Full=SN12; AltName: Full=Toxin 4; Flags: Precursor; short chain neurotoxin 1 precursor [Hydrophis hardwickii]			0	31.5	GCGCPQVKPGIK	Carbamidomethyl(C)@2; Carbamidomethyl(C)@4		0.00260316	1299.65	434.222	1299.64	434.222	3	9	1.1.1.2644.2	31.0175	34356	31.0477
1	18.19	18.19	92.59	58.02	58.02	sp|P68416.2|3S11_HYDHA; ABN54804.1	RecName: Full=Short neurotoxin 1; AltName: Full=SN12; AltName: Full=Toxin 4; Flags: Precursor; short chain neurotoxin 1 precursor [Hydrophis hardwickii]			0	31.5	GCGCPQVKPGIK	Carbamidomethyl(C)@2; Carbamidomethyl(C)@4; Delta:H(2)C(2)(K)@12		-0.0315836	1325.63	663.821	1325.66	663.836	2	12	1.1.1.2663.2	31.7621	163557	31.8736
1	18.19	18.19	92.59	58.02	58.02	sp|P68416.2|3S11_HYDHA; ABN54804.1	RecName: Full=Short neurotoxin 1; AltName: Full=SN12; AltName: Full=Toxin 4; Flags: Precursor; short chain neurotoxin 1 precursor [Hydrophis hardwickii]			0	31.5	GCGCPQVKPGIK	Carbamidomethyl(C)@2; Carbamidomethyl(C)@4		0.00315248	1299.65	434.223	1299.64	434.222	3	8	1.1.1.2707.3	33.5084	38749	33.4986
1	18.19	18.19	92.59	58.02	58.02	sp|P68416.2|3S11_HYDHA; ABN54804.1	RecName: Full=Short neurotoxin 1; AltName: Full=SN12; AltName: Full=Toxin 4; Flags: Precursor; short chain neurotoxin 1 precursor [Hydrophis hardwickii]			0	30.82	GCGCPQVKPGIK	Carbamidomethyl(C)@2; Carbamidomethyl(C)@4		0.000497455	1299.64	434.222	1299.64	434.222	3	9	1.1.1.2540.2	26.8933	28272	26.926
1	18.19	18.19	92.59	58.02	58.02	sp|P68416.2|3S11_HYDHA; ABN54804.1	RecName: Full=Short neurotoxin 1; AltName: Full=SN12; AltName: Full=Toxin 4; Flags: Precursor; short chain neurotoxin 1 precursor [Hydrophis hardwickii]			0	30.82	GCGCPQVKPGIK	Carbamidomethyl(C)@2; Carbamidomethyl(C)@4		0.00260316	1299.65	434.222	1299.64	434.222	3	8	1.1.1.2610.2	29.6593	47432	29.6134
1	18.19	18.19	92.59	58.02	58.02	sp|P68416.2|3S11_HYDHA; ABN54804.1	RecName: Full=Short neurotoxin 1; AltName: Full=SN12; AltName: Full=Toxin 4; Flags: Precursor; short chain neurotoxin 1 precursor [Hydrophis hardwickii]			0	29.58	GCGCPQVKPGIK	Carbamidomethyl(C)@2; Carbamidomethyl(C)@4		-0.00224912	1299.64	434.221	1299.64	434.222	3	8	1.1.1.2416.2	22.0018	55656	22.0346
1	18.19	18.19	92.59	58.02	58.02	sp|P68416.2|3S11_HYDHA; ABN54804.1	RecName: Full=Short neurotoxin 1; AltName: Full=SN12; AltName: Full=Toxin 4; Flags: Precursor; short chain neurotoxin 1 precursor [Hydrophis hardwickii]			0	29.01	GCGCPQVKPGIK	Carbamidomethyl(C)@2; Carbamidomethyl(C)@4		0.00681458	1299.65	434.224	1299.64	434.222	3	9	1.1.1.2501.2	25.3505	47088	25.3832
1	18.19	18.19	92.59	58.02	58.02	sp|P68416.2|3S11_HYDHA; ABN54804.1	RecName: Full=Short neurotoxin 1; AltName: Full=SN12; AltName: Full=Toxin 4; Flags: Precursor; short chain neurotoxin 1 precursor [Hydrophis hardwickii]			0	29.01	GCGCPQVKPGIK	Carbamidomethyl(C)@2; Carbamidomethyl(C)@4		0.00470887	1299.65	434.223	1299.64	434.222	3	8	1.1.1.2635.3	30.6584	55760	30.6483
1	18.19	18.19	92.59	58.02	58.02	sp|P68416.2|3S11_HYDHA; ABN54804.1	RecName: Full=Short neurotoxin 1; AltName: Full=SN12; AltName: Full=Toxin 4; Flags: Precursor; short chain neurotoxin 1 precursor [Hydrophis hardwickii]			0	28.47	GCGCPQVKPGIK	Carbamidomethyl(C)@2; Carbamidomethyl(C)@4		0.00223695	1299.65	434.222	1299.64	434.222	3	8	1.1.1.2592.3	28.955	52136	28.9456
1	18.19	18.19	92.59	58.02	58.02	sp|P68416.2|3S11_HYDHA; ABN54804.1	RecName: Full=Short neurotoxin 1; AltName: Full=SN12; AltName: Full=Toxin 4; Flags: Precursor; short chain neurotoxin 1 precursor [Hydrophis hardwickii]			0	27.97	GCGCPQVKPGIK	Carbamidomethyl(C)@2; Carbamidomethyl(C)@4		0.00644837	1299.65	434.224	1299.64	434.222	3	8	1.1.1.2640.2	30.8567	47880	30.8894
1	18.19	18.19	92.59	58.02	58.02	sp|P68416.2|3S11_HYDHA; ABN54804.1	RecName: Full=Short neurotoxin 1; AltName: Full=SN12; AltName: Full=Toxin 4; Flags: Precursor; short chain neurotoxin 1 precursor [Hydrophis hardwickii]			0	27.97	GCGCPQVKPGIK	Carbamidomethyl(C)@2; Carbamidomethyl(C)@4		0.00141298	1299.64	434.222	1299.64	434.222	3	8	1.1.1.2705.3	33.4284	40047	33.4185
1	18.19	18.19	92.59	58.02	58.02	sp|P68416.2|3S11_HYDHA; ABN54804.1	RecName: Full=Short neurotoxin 1; AltName: Full=SN12; AltName: Full=Toxin 4; Flags: Precursor; short chain neurotoxin 1 precursor [Hydrophis hardwickii]			0	27.42	GCGCPQVKPGIK	Carbamidomethyl(C)@2; Carbamidomethyl(C)@4		-0.00021749	1299.64	434.221	1299.64	434.222	3	8	1.1.1.3369.2	59.7571	17339	59.7898
1	18.19	18.19	92.59	58.02	58.02	sp|P68416.2|3S11_HYDHA; ABN54804.1	RecName: Full=Short neurotoxin 1; AltName: Full=SN12; AltName: Full=Toxin 4; Flags: Precursor; short chain neurotoxin 1 precursor [Hydrophis hardwickii]			0	27.42	GCGCPQVKPGIK	Carbamidomethyl(C)@2; Carbamidomethyl(C)@4		-0.00323872	1299.64	434.221	1299.64	434.222	3	10	1.1.1.3457.3	63.153	19718	63.1385
1	18.19	18.19	92.59	58.02	58.02	sp|P68416.2|3S11_HYDHA; ABN54804.1	RecName: Full=Short neurotoxin 1; AltName: Full=SN12; AltName: Full=Toxin 4; Flags: Precursor; short chain neurotoxin 1 precursor [Hydrophis hardwickii]			0	27.42	GCGCPQVKPGIK	Carbamidomethyl(C)@2; Carbamidomethyl(C)@4		-0.0265846	1299.62	434.213	1299.64	434.222	3	12	1.1.1.3720.2	69.3591	2224	69.3643
1	18.19	18.19	92.59	58.02	58.02	sp|P68416.2|3S11_HYDHA; ABN54804.1	RecName: Full=Short neurotoxin 1; AltName: Full=SN12; AltName: Full=Toxin 4; Flags: Precursor; short chain neurotoxin 1 precursor [Hydrophis hardwickii]			0	27.42	GCGCPQVKPGIK	Carbamidomethyl(C)@2; Carbamidomethyl(C)@4		-0.0125409	1299.63	650.822	1299.64	650.829	2	9	1.1.1.4110.2	74.2087	1771	74.2139
1	18.19	18.19	92.59	58.02	58.02	sp|P68416.2|3S11_HYDHA; ABN54804.1	RecName: Full=Short neurotoxin 1; AltName: Full=SN12; AltName: Full=Toxin 4; Flags: Precursor; short chain neurotoxin 1 precursor [Hydrophis hardwickii]			0	27.03	GCGCPQVKPGIK	Carbamidomethyl(C)@2; Carbamidomethyl(C)@4		0.00553284	1299.65	434.223	1299.64	434.222	3	8	1.1.1.2460.3	23.7431	80166	23.6945
1	18.19	18.19	92.59	58.02	58.02	sp|P68416.2|3S11_HYDHA; ABN54804.1	RecName: Full=Short neurotoxin 1; AltName: Full=SN12; AltName: Full=Toxin 4; Flags: Precursor; short chain neurotoxin 1 precursor [Hydrophis hardwickii]			0	27.03	GCGCPQVKPGIK	Carbamidomethyl(C)@2; Carbamidomethyl(C)@4		0.00351869	1299.65	434.223	1299.64	434.222	3	7	1.1.1.2685.2	32.6373	40978	32.6302
1	18.19	18.19	92.59	58.02	58.02	sp|P68416.2|3S11_HYDHA; ABN54804.1	RecName: Full=Short neurotoxin 1; AltName: Full=SN12; AltName: Full=Toxin 4; Flags: Precursor; short chain neurotoxin 1 precursor [Hydrophis hardwickii]			0	24.74	GCGCPQVKPGIK	Carbamidomethyl(C)@2; Carbamidomethyl(C)@4		0.00141298	1299.64	434.222	1299.64	434.222	3	8	1.1.1.2535.2	26.6954	74057	26.7281
1	18.19	18.19	92.59	58.02	58.02	sp|P68416.2|3S11_HYDHA; ABN54804.1	RecName: Full=Short neurotoxin 1; AltName: Full=SN12; AltName: Full=Toxin 4; Flags: Precursor; short chain neurotoxin 1 precursor [Hydrophis hardwickii]			0	24.74	GCGCPQVKPGIK	Carbamidomethyl(C)@2; Carbamidomethyl(C)@4; Delta:H(2)C(2)(K)@8		-0.0271891	1325.63	663.823	1325.66	663.836	2	10	1.1.1.2548.2	27.2094	101544	27.4747
1	18.19	18.19	92.59	58.02	58.02	sp|P68416.2|3S11_HYDHA; ABN54804.1	RecName: Full=Short neurotoxin 1; AltName: Full=SN12; AltName: Full=Toxin 4; Flags: Precursor; short chain neurotoxin 1 precursor [Hydrophis hardwickii]			0	24.74	GCGCPQVKPGIK	Carbamidomethyl(C)@2; Carbamidomethyl(C)@4		0.00141298	1299.64	434.222	1299.64	434.222	3	7	1.1.1.2824.3	38.147	25869	38.1376
1	18.19	18.19	92.59	58.02	58.02	sp|P68416.2|3S11_HYDHA; ABN54804.1	RecName: Full=Short neurotoxin 1; AltName: Full=SN12; AltName: Full=Toxin 4; Flags: Precursor; short chain neurotoxin 1 precursor [Hydrophis hardwickii]			0	24.42	GCGCPQVKPGIK	Carbamidomethyl(C)@2; Carbamidomethyl(C)@4		0.00589905	1299.65	434.224	1299.64	434.222	3	7	1.1.1.2828.3	38.3065	24837	38.3766
1	18.19	18.19	92.59	58.02	58.02	sp|P68416.2|3S11_HYDHA; ABN54804.1	RecName: Full=Short neurotoxin 1; AltName: Full=SN12; AltName: Full=Toxin 4; Flags: Precursor; short chain neurotoxin 1 precursor [Hydrophis hardwickii]			0	24.11	GCGCPQVKPGIK	Carbamidomethyl(C)@2; Carbamidomethyl(C)@4		-0.000143413	1299.64	434.221	1299.64	434.222	3	9	1.1.1.2236.3	14.9093	6867010	14.783
1	18.19	18.19	92.59	58.02	58.02	sp|P68416.2|3S11_HYDHA; ABN54804.1	RecName: Full=Short neurotoxin 1; AltName: Full=SN12; AltName: Full=Toxin 4; Flags: Precursor; short chain neurotoxin 1 precursor [Hydrophis hardwickii]			0	24.11	GCGCPQVKPGIK	Delta:H(2)C(2)@N-term; Carbamidomethyl(C)@2; Carbamidomethyl(C)@4		0.00828032	1325.67	442.896	1325.66	442.893	3	11	1.1.1.2275.3	16.4374	114826	16.4676
1	18.19	18.19	92.59	58.02	58.02	sp|P68416.2|3S11_HYDHA; ABN54804.1	RecName: Full=Short neurotoxin 1; AltName: Full=SN12; AltName: Full=Toxin 4; Flags: Precursor; short chain neurotoxin 1 precursor [Hydrophis hardwickii]			0	24.11	GCGCPQVKPGIK	Carbamidomethyl(C)@2; Carbamidomethyl(C)@4		0.000772112	1299.64	434.222	1299.64	434.222	3	9	1.1.1.2335.2	18.8064	217555	18.8391
1	18.19	18.19	92.59	58.02	58.02	sp|P68416.2|3S11_HYDHA; ABN54804.1	RecName: Full=Short neurotoxin 1; AltName: Full=SN12; AltName: Full=Toxin 4; Flags: Precursor; short chain neurotoxin 1 precursor [Hydrophis hardwickii]			0	24.11	GCGCPQVKPGIK	Carbamidomethyl(C)@2; Carbamidomethyl(C)@4		0.00736389	1299.65	434.224	1299.64	434.222	3	9	1.1.1.2376.2	20.4219	147756	20.3367
1	18.19	18.19	92.59	58.02	58.02	sp|P68416.2|3S11_HYDHA; ABN54804.1	RecName: Full=Short neurotoxin 1; AltName: Full=SN12; AltName: Full=Toxin 4; Flags: Precursor; short chain neurotoxin 1 precursor [Hydrophis hardwickii]			0	24.11	GCGCPQVKPGIK	Carbamidomethyl(C)@2; Carbamidomethyl(C)@4		0.0113007	1299.65	434.225	1299.64	434.222	3	8	1.1.1.2425.2	22.3544	68069	22.3478
1	18.19	18.19	92.59	58.02	58.02	sp|P68416.2|3S11_HYDHA; ABN54804.1	RecName: Full=Short neurotoxin 1; AltName: Full=SN12; AltName: Full=Toxin 4; Flags: Precursor; short chain neurotoxin 1 precursor [Hydrophis hardwickii]			0	24.11	GCGCPQVKPGIK	Carbamidomethyl(C)@2; Carbamidomethyl(C)@4; Carboxy(K)@8		-0.0174101	1343.62	672.815	1343.63	672.824	2	9	1.1.1.2518.3	26.0218	229368	26.2911
1	18.19	18.19	92.59	58.02	58.02	sp|P68416.2|3S11_HYDHA; ABN54804.1	RecName: Full=Short neurotoxin 1; AltName: Full=SN12; AltName: Full=Toxin 4; Flags: Precursor; short chain neurotoxin 1 precursor [Hydrophis hardwickii]			0	24.11	GCGCPQVKPGIK	Carbamidomethyl(C)@2; Carbamidomethyl(C)@4		0.000131245	1299.64	434.222	1299.64	434.222	3	6	1.1.1.2868.2	39.8916	15676	39.8846
1	18.19	18.19	92.59	58.02	58.02	sp|P68416.2|3S11_HYDHA; ABN54804.1	RecName: Full=Short neurotoxin 1; AltName: Full=SN12; AltName: Full=Toxin 4; Flags: Precursor; short chain neurotoxin 1 precursor [Hydrophis hardwickii]			0	23.82	GCGCPQVKPGIK	Carbamidomethyl(C)@2; Carbamidomethyl(C)@4		-0.00188291	1299.64	434.221	1299.64	434.222	3	9	1.1.1.2217.2	14.1648	8745323	14.0804
1	18.19	18.19	92.59	58.02	58.02	sp|P68416.2|3S11_HYDHA; ABN54804.1	RecName: Full=Short neurotoxin 1; AltName: Full=SN12; AltName: Full=Toxin 4; Flags: Precursor; short chain neurotoxin 1 precursor [Hydrophis hardwickii]			0	23.82	GCGCPQVKPGIK	Carbamidomethyl(C)@2; Carbamidomethyl(C)@4		0.00736389	1299.65	434.224	1299.64	434.222	3	9	1.1.1.2375.2	20.3829	143353	20.3367
1	18.19	18.19	92.59	58.02	58.02	sp|P68416.2|3S11_HYDHA; ABN54804.1	RecName: Full=Short neurotoxin 1; AltName: Full=SN12; AltName: Full=Toxin 4; Flags: Precursor; short chain neurotoxin 1 precursor [Hydrophis hardwickii]			0	23.82	GCGCPQVKPGIK	Carbamidomethyl(C)@2; Carbamidomethyl(C)@4		-0.00646117	1299.64	650.825	1299.64	650.829	2	8	1.1.1.2386.9	20.834	100820	21.0076
1	18.19	18.19	92.59	58.02	58.02	sp|P68416.2|3S11_HYDHA; ABN54804.1	RecName: Full=Short neurotoxin 1; AltName: Full=SN12; AltName: Full=Toxin 4; Flags: Precursor; short chain neurotoxin 1 precursor [Hydrophis hardwickii]			0	23.82	GCGCPQVKPGIK	Carbamidomethyl(C)@2; Carbamidomethyl(C)@4		0.0143219	1299.66	434.226	1299.64	434.222	3	9	1.1.1.2486.3	24.771	33395	24.8355
1	18.19	18.19	92.59	58.02	58.02	sp|P68416.2|3S11_HYDHA; ABN54804.1	RecName: Full=Short neurotoxin 1; AltName: Full=SN12; AltName: Full=Toxin 4; Flags: Precursor; short chain neurotoxin 1 precursor [Hydrophis hardwickii]			0	23.82	GCGCPQVKPGIK	Carbamidomethyl(C)@2; Carbamidomethyl(C)@4		0.00287782	1299.65	434.223	1299.64	434.222	3	9	1.1.1.2606.2	29.5071	10462	29.5349
1	18.19	18.19	92.59	58.02	58.02	sp|P68416.2|3S11_HYDHA; ABN54804.1	RecName: Full=Short neurotoxin 1; AltName: Full=SN12; AltName: Full=Toxin 4; Flags: Precursor; short chain neurotoxin 1 precursor [Hydrophis hardwickii]			0	23.71	GCGCPQVKPGIK	Carbamidomethyl(C)@2; Carbamidomethyl(C)@4		0.00454324	1299.65	434.223	1299.64	434.222	3	7	1.1.1.2992.2	44.8288	16521	44.7816
1	18.19	18.19	92.59	58.02	58.02	sp|P68416.2|3S11_HYDHA; ABN54804.1	RecName: Full=Short neurotoxin 1; AltName: Full=SN12; AltName: Full=Toxin 4; Flags: Precursor; short chain neurotoxin 1 precursor [Hydrophis hardwickii]			0	23.71	GCGCPQVKPGIK	Carbamidomethyl(C)@2; Carbamidomethyl(C)@4		-0.000858358	1299.64	434.221	1299.64	434.222	3	7	1.1.1.3081.2	48.3238	15858	48.3167
1	18.19	18.19	92.59	58.02	58.02	sp|P68416.2|3S11_HYDHA; ABN54804.1	RecName: Full=Short neurotoxin 1; AltName: Full=SN12; AltName: Full=Toxin 4; Flags: Precursor; short chain neurotoxin 1 precursor [Hydrophis hardwickii]			0	23.71	GCGCPQVKPGIK	Carbamidomethyl(C)@2; Carbamidomethyl(C)@4		0.00371927	1299.65	434.223	1299.64	434.222	3	7	1.1.1.3095.2	48.8809	16090	48.874
1	18.19	18.19	92.59	58.02	58.02	sp|P68416.2|3S11_HYDHA; ABN54804.1	RecName: Full=Short neurotoxin 1; AltName: Full=SN12; AltName: Full=Toxin 4; Flags: Precursor; short chain neurotoxin 1 precursor [Hydrophis hardwickii]			0	23.71	GCGCPQVKPGIK	Carbamidomethyl(C)@2; Carbamidomethyl(C)@4		0.00252909	1299.65	434.222	1299.64	434.222	3	7	1.1.1.3209.2	53.4031	6276	53.3963
1	18.19	18.19	92.59	58.02	58.02	sp|P68416.2|3S11_HYDHA; ABN54804.1	RecName: Full=Short neurotoxin 1; AltName: Full=SN12; AltName: Full=Toxin 4; Flags: Precursor; short chain neurotoxin 1 precursor [Hydrophis hardwickii]			0	23.71	GCGCPQVKPGIK	Carbamidomethyl(C)@2; Carbamidomethyl(C)@4		0.00252909	1299.65	434.222	1299.64	434.222	3	8	1.1.1.3359.2	59.3588	18036	59.3517
1	18.19	18.19	92.59	58.02	58.02	sp|P68416.2|3S11_HYDHA; ABN54804.1	RecName: Full=Short neurotoxin 1; AltName: Full=SN12; AltName: Full=Toxin 4; Flags: Precursor; short chain neurotoxin 1 precursor [Hydrophis hardwickii]			0	23.71	GCGCPQVKPGIK	Carbamidomethyl(C)@2; Carbamidomethyl(C)@4		-0.00021749	1299.64	434.221	1299.64	434.222	3	11	1.1.1.3488.2	64.3916	19693	64.4516
1	18.19	18.19	92.59	58.02	58.02	sp|P68416.2|3S11_HYDHA; ABN54804.1	RecName: Full=Short neurotoxin 1; AltName: Full=SN12; AltName: Full=Toxin 4; Flags: Precursor; short chain neurotoxin 1 precursor [Hydrophis hardwickii]			0	23.71	GCGCPQVKPGIK	Carbamidomethyl(C)@2; Carbamidomethyl(C)@4		-0.00021749	1299.64	434.221	1299.64	434.222	3	11	1.1.1.3491.2	64.5107	19693	64.4516
1	18.19	18.19	92.59	58.02	58.02	sp|P68416.2|3S11_HYDHA; ABN54804.1	RecName: Full=Short neurotoxin 1; AltName: Full=SN12; AltName: Full=Toxin 4; Flags: Precursor; short chain neurotoxin 1 precursor [Hydrophis hardwickii]			0	23.71	GCGCPQVKPGIK	Carbamidomethyl(C)@2; Carbamidomethyl(C)@4		-0.00140767	1299.64	434.221	1299.64	434.222	3	11	1.1.1.3497.2	64.7108	19289	64.736
1	18.19	18.19	92.59	58.02	58.02	sp|P68416.2|3S11_HYDHA; ABN54804.1	RecName: Full=Short neurotoxin 1; AltName: Full=SN12; AltName: Full=Toxin 4; Flags: Precursor; short chain neurotoxin 1 precursor [Hydrophis hardwickii]			0	23.71	GCGCPQVKPGIK	Carbamidomethyl(C)@2; Carbamidomethyl(C)@4		-0.00204854	1299.64	434.221	1299.64	434.222	3	11	1.1.1.3733.2	69.5943	2223	69.5996
1	18.19	18.19	92.59	58.02	58.02	sp|P68416.2|3S11_HYDHA; ABN54804.1	RecName: Full=Short neurotoxin 1; AltName: Full=SN12; AltName: Full=Toxin 4; Flags: Precursor; short chain neurotoxin 1 precursor [Hydrophis hardwickii]			0	23.71	GCGCPQVKPGIK	Carbamidomethyl(C)@2; Carbamidomethyl(C)@4		-0.010746	1299.63	434.218	1299.64	434.222	3	11	1.1.1.3846.2	71.1283	5665	71.0896
1	18.19	18.19	92.59	58.02	58.02	sp|P68416.2|3S11_HYDHA; ABN54804.1	RecName: Full=Short neurotoxin 1; AltName: Full=SN12; AltName: Full=Toxin 4; Flags: Precursor; short chain neurotoxin 1 precursor [Hydrophis hardwickii]			0	23.71	GCGCPQVKPGIK	Carbamidomethyl(C)@2; Carbamidomethyl(C)@4		-0.00140767	1299.64	434.221	1299.64	434.222	3	11	1.1.1.4043.2	73.446	7753	73.4125
1	18.19	18.19	92.59	58.02	58.02	sp|P68416.2|3S11_HYDHA; ABN54804.1	RecName: Full=Short neurotoxin 1; AltName: Full=SN12; AltName: Full=Toxin 4; Flags: Precursor; short chain neurotoxin 1 precursor [Hydrophis hardwickii]			0	23.71	GCGCPQVKPGIK	Carbamidomethyl(C)@2; Carbamidomethyl(C)@4		0.00545877	1299.65	434.223	1299.64	434.222	3	11	1.1.1.4056.2	73.5818	10545	73.5485
1	18.19	18.19	92.59	58.02	58.02	sp|P68416.2|3S11_HYDHA; ABN54804.1	RecName: Full=Short neurotoxin 1; AltName: Full=SN12; AltName: Full=Toxin 4; Flags: Precursor; short chain neurotoxin 1 precursor [Hydrophis hardwickii]			0	23.71	GCGCPQVKPGIK	Carbamidomethyl(C)@2; Carbamidomethyl(C)@4		-0.00561909	1299.64	434.22	1299.64	434.222	3	11	1.1.1.4075.2	73.751	7273	73.7563
1	18.19	18.19	92.59	58.02	58.02	sp|P68416.2|3S11_HYDHA; ABN54804.1	RecName: Full=Short neurotoxin 1; AltName: Full=SN12; AltName: Full=Toxin 4; Flags: Precursor; short chain neurotoxin 1 precursor [Hydrophis hardwickii]			0	23.54	GCGCPQVKPGIK	Carbamidomethyl(C)@2; Carbamidomethyl(C)@4; Oxidation(P)@5		0.00694635	1315.64	439.555	1315.64	439.553	3	10	1.1.1.2194.2	13.2642	357678	13.3362
1	18.19	18.19	92.59	58.02	58.02	sp|P68416.2|3S11_HYDHA; ABN54804.1	RecName: Full=Short neurotoxin 1; AltName: Full=SN12; AltName: Full=Toxin 4; Flags: Precursor; short chain neurotoxin 1 precursor [Hydrophis hardwickii]			0	23.54	GCGCPQVKPGIK	Carbamidomethyl(C)@2; Carbamidomethyl(C)@4		0.00553284	1299.65	434.223	1299.64	434.222	3	8	1.1.1.2467.3	24.0187	95963	24.0094
1	18.19	18.19	92.59	58.02	58.02	sp|P68416.2|3S11_HYDHA; ABN54804.1	RecName: Full=Short neurotoxin 1; AltName: Full=SN12; AltName: Full=Toxin 4; Flags: Precursor; short chain neurotoxin 1 precursor [Hydrophis hardwickii]			0	23.54	GCGCPQVKPGIK	Carbamidomethyl(C)@2; Carbamidomethyl(C)@4		0.00104677	1299.64	434.222	1299.64	434.222	3	7	1.1.1.2726.2	34.2641	37666	34.2574
1	18.19	18.19	92.59	58.02	58.02	sp|P68416.2|3S11_HYDHA; ABN54804.1	RecName: Full=Short neurotoxin 1; AltName: Full=SN12; AltName: Full=Toxin 4; Flags: Precursor; short chain neurotoxin 1 precursor [Hydrophis hardwickii]			0	23.54	GCGCPQVKPGIK	Carbamidomethyl(C)@2; Carbamidomethyl(C)@4		0.00800476	1299.65	434.224	1299.64	434.222	3	7	1.1.1.2787.2	36.6833	22250	36.6766
1	18.19	18.19	92.59	58.02	58.02	sp|P68416.2|3S11_HYDHA; ABN54804.1	RecName: Full=Short neurotoxin 1; AltName: Full=SN12; AltName: Full=Toxin 4; Flags: Precursor; short chain neurotoxin 1 precursor [Hydrophis hardwickii]			0	23.02	GCGCPQVKPGIK	Carbamidomethyl(C)@2; Carbamidomethyl(C)@4; Carbamyl(K)@12		-0.00324044	1342.65	672.33	1342.65	672.332	2	9	1.1.1.2378.5	20.5082	61056	20.6519
1	18.19	18.19	92.59	58.02	58.02	sp|P68416.2|3S11_HYDHA; ABN54804.1	RecName: Full=Short neurotoxin 1; AltName: Full=SN12; AltName: Full=Toxin 4; Flags: Precursor; short chain neurotoxin 1 precursor [Hydrophis hardwickii]			0	23.02	GCGCPQVKPGIK	Carbamidomethyl(C)@2; Carbamidomethyl(C)@4		0.00763855	1299.65	434.224	1299.64	434.222	3	8	1.1.1.2431.2	22.5906	85755	22.5837
1	18.19	18.19	92.59	58.02	58.02	sp|P68416.2|3S11_HYDHA; ABN54804.1	RecName: Full=Short neurotoxin 1; AltName: Full=SN12; AltName: Full=Toxin 4; Flags: Precursor; short chain neurotoxin 1 precursor [Hydrophis hardwickii]			0	22.78	GCGCPQVKPGIK	Carbamidomethyl(C)@2; Carbamidomethyl(C)@4		-0.000692728	1299.64	434.221	1299.64	434.222	3	7	1.1.1.2767.2	35.8931	36444	35.9651
1	18.19	18.19	92.59	58.02	58.02	sp|P68416.2|3S11_HYDHA; ABN54804.1	RecName: Full=Short neurotoxin 1; AltName: Full=SN12; AltName: Full=Toxin 4; Flags: Precursor; short chain neurotoxin 1 precursor [Hydrophis hardwickii]			0	22.55	GCGCPQVKPGIK	Carbamidomethyl(C)@2; Carbamidomethyl(C)@4		0.000772112	1299.64	434.222	1299.64	434.222	3	7	1.1.1.2480.4	24.5334	52012	24.522
1	18.19	18.19	92.59	58.02	58.02	sp|P68416.2|3S11_HYDHA; ABN54804.1	RecName: Full=Short neurotoxin 1; AltName: Full=SN12; AltName: Full=Toxin 4; Flags: Precursor; short chain neurotoxin 1 precursor [Hydrophis hardwickii]			0	22.55	GCGCPQVKPGIK	Carbamidomethyl(C)@2; Carbamidomethyl(C)@4		0.00223695	1299.65	434.222	1299.64	434.222	3	8	1.1.1.2691.2	32.8768	35198	32.8676
1	18.19	18.19	92.59	58.02	58.02	sp|P68416.2|3S11_HYDHA; ABN54804.1	RecName: Full=Short neurotoxin 1; AltName: Full=SN12; AltName: Full=Toxin 4; Flags: Precursor; short chain neurotoxin 1 precursor [Hydrophis hardwickii]			0	21.91	GCGCPQVKPGIK	Carbamidomethyl(C)@2; Carbamidomethyl(C)@4		0.00223695	1299.65	434.222	1299.64	434.222	3	8	1.1.1.2576.3	28.3176	61880	28.3478
1	18.19	18.19	92.59	58.02	58.02	sp|P68416.2|3S11_HYDHA; ABN54804.1	RecName: Full=Short neurotoxin 1; AltName: Full=SN12; AltName: Full=Toxin 4; Flags: Precursor; short chain neurotoxin 1 precursor [Hydrophis hardwickii]			0	21.91	GCGCPQVKPGIK	Carbamidomethyl(C)@2; Carbamidomethyl(C)@4		0.00470887	1299.65	434.223	1299.64	434.222	3	7	1.1.1.2605.2	29.4629	40354	29.4957
1	18.19	18.19	92.59	58.02	58.02	sp|P68416.2|3S11_HYDHA; ABN54804.1	RecName: Full=Short neurotoxin 1; AltName: Full=SN12; AltName: Full=Toxin 4; Flags: Precursor; short chain neurotoxin 1 precursor [Hydrophis hardwickii]			0	21.91	GCGCPQVKPGIK	Carbamidomethyl(C)@2; Carbamidomethyl(C)@4		0.00260316	1299.65	434.222	1299.64	434.222	3	7	1.1.1.2832.2	38.4634	18995	38.4961
1	18.19	18.19	92.59	58.02	58.02	sp|P68416.2|3S11_HYDHA; ABN54804.1	RecName: Full=Short neurotoxin 1; AltName: Full=SN12; AltName: Full=Toxin 4; Flags: Precursor; short chain neurotoxin 1 precursor [Hydrophis hardwickii]			0	21.71	GCGCPQVKPGIK	Carbamidomethyl(C)@2; Carbamidomethyl(C)@4		0.00351869	1299.65	434.223	1299.64	434.222	3	8	1.1.1.2455.3	23.5453	90043	23.4557
1	18.19	18.19	92.59	58.02	58.02	sp|P68416.2|3S11_HYDHA; ABN54804.1	RecName: Full=Short neurotoxin 1; AltName: Full=SN12; AltName: Full=Toxin 4; Flags: Precursor; short chain neurotoxin 1 precursor [Hydrophis hardwickii]			0	21.71	GCGCPQVKPGIK	Carbamidomethyl(C)@2; Carbamidomethyl(C)@4		0.004068	1299.65	434.223	1299.64	434.222	3	7	1.1.1.2617.3	29.938	48904	29.9285
1	18.19	18.19	92.59	58.02	58.02	sp|P68416.2|3S11_HYDHA; ABN54804.1	RecName: Full=Short neurotoxin 1; AltName: Full=SN12; AltName: Full=Toxin 4; Flags: Precursor; short chain neurotoxin 1 precursor [Hydrophis hardwickii]			0	21.52	GCGCPQVKPGIK	Carbamidomethyl(C)@2; Carbamidomethyl(C)@4		-0.0117102	1299.63	650.823	1299.64	650.829	2	6	1.1.1.2401.4	21.416	107632	21.0076
1	18.19	18.19	92.59	58.02	58.02	sp|P68416.2|3S11_HYDHA; ABN54804.1	RecName: Full=Short neurotoxin 1; AltName: Full=SN12; AltName: Full=Toxin 4; Flags: Precursor; short chain neurotoxin 1 precursor [Hydrophis hardwickii]			0	20.84	GCGCPQVKPGIK	Carbamidomethyl(C)@2; Carbamidomethyl(C)@4		-0.00252378	1299.64	434.221	1299.64	434.222	3	6	1.1.1.2864.2	39.732	16183	39.7247
1	18.19	18.19	92.59	58.02	58.02	sp|P68416.2|3S11_HYDHA; ABN54804.1	RecName: Full=Short neurotoxin 1; AltName: Full=SN12; AltName: Full=Toxin 4; Flags: Precursor; short chain neurotoxin 1 precursor [Hydrophis hardwickii]			0	20.79	GCGCPQVKPGIK	Carbamidomethyl(C)@2; Carbamidomethyl(C)@4		5.71672e-05	1299.64	434.222	1299.64	434.222	3	8	1.1.1.2904.2	41.3275	16436	41.3602
1	18.19	18.19	92.59	58.02	58.02	sp|P68416.2|3S11_HYDHA; ABN54804.1	RecName: Full=Short neurotoxin 1; AltName: Full=SN12; AltName: Full=Toxin 4; Flags: Precursor; short chain neurotoxin 1 precursor [Hydrophis hardwickii]			0	20.79	GCGCPQVKPGIK	Carbamidomethyl(C)@2; Carbamidomethyl(C)@4		5.71672e-05	1299.64	434.222	1299.64	434.222	3	7	1.1.1.3130.2	50.2708	15988	50.2243
1	18.19	18.19	92.59	58.02	58.02	sp|P68416.2|3S11_HYDHA; ABN54804.1	RecName: Full=Short neurotoxin 1; AltName: Full=SN12; AltName: Full=Toxin 4; Flags: Precursor; short chain neurotoxin 1 precursor [Hydrophis hardwickii]			0	20.79	GCGCPQVKPGIK	Carbamidomethyl(C)@2; Carbamidomethyl(C)@4		-0.00378804	1299.64	434.22	1299.64	434.222	3	12	1.1.1.3431.2	62.135	18624	62.1402
1	18.19	18.19	92.59	58.02	58.02	sp|P68416.2|3S11_HYDHA; ABN54804.1	RecName: Full=Short neurotoxin 1; AltName: Full=SN12; AltName: Full=Toxin 4; Flags: Precursor; short chain neurotoxin 1 precursor [Hydrophis hardwickii]			0	20.79	GCGCPQVKPGIK	Carbamidomethyl(C)@2; Carbamidomethyl(C)@4		-0.00415425	1299.64	434.22	1299.64	434.222	3	9	1.1.1.3468.2	63.5855	19428	63.6158
1	18.19	18.19	92.59	58.02	58.02	sp|P68416.2|3S11_HYDHA; ABN54804.1	RecName: Full=Short neurotoxin 1; AltName: Full=SN12; AltName: Full=Toxin 4; Flags: Precursor; short chain neurotoxin 1 precursor [Hydrophis hardwickii]			0	20.79	GCGCPQVKPGIK	Carbamidomethyl(C)@2; Carbamidomethyl(C)@4		0.0030784	1299.65	434.223	1299.64	434.222	3	11	1.1.1.3549.2	66.4887	6889	66.4152
1	18.19	18.19	92.59	58.02	58.02	sp|P68416.2|3S11_HYDHA; ABN54804.1	RecName: Full=Short neurotoxin 1; AltName: Full=SN12; AltName: Full=Toxin 4; Flags: Precursor; short chain neurotoxin 1 precursor [Hydrophis hardwickii]			0	20.79	GCGCPQVKPGIK	Carbamidomethyl(C)@2; Carbamidomethyl(C)@4		0.0117759	1299.65	434.226	1299.64	434.222	3	11	1.1.1.4144.2	75.1304	8587	75.097
1	18.19	18.19	92.59	58.02	58.02	sp|P68416.2|3S11_HYDHA; ABN54804.1	RecName: Full=Short neurotoxin 1; AltName: Full=SN12; AltName: Full=Toxin 4; Flags: Precursor; short chain neurotoxin 1 precursor [Hydrophis hardwickii]			0	20.68	GCGCPQVKPGIK	Carbamidomethyl(C)@2; Carbamidomethyl(C)@4		0.00306028	1299.65	650.83	1299.64	650.829	2	6	1.1.1.2435.4	22.7535	18630	22.7812
1	18.19	18.19	92.59	58.02	58.02	sp|P68416.2|3S11_HYDHA; ABN54804.1	RecName: Full=Short neurotoxin 1; AltName: Full=SN12; AltName: Full=Toxin 4; Flags: Precursor; short chain neurotoxin 1 precursor [Hydrophis hardwickii]			0	20.53	GCGCPQVKPGIK	Carbamidomethyl(C)@2; Carbamidomethyl(C)@4; Deamidated(Q)@6		0.0205382	1300.65	434.556	1300.63	434.55	3	9	1.1.1.2234.2	14.8285	396809	14.783
1	18.19	18.19	92.59	58.02	58.02	sp|P68416.2|3S11_HYDHA; ABN54804.1	RecName: Full=Short neurotoxin 1; AltName: Full=SN12; AltName: Full=Toxin 4; Flags: Precursor; short chain neurotoxin 1 precursor [Hydrophis hardwickii]			0	20.53	GCGCPQVKPGIK	Carbamidomethyl(C)@2; Carbamidomethyl(C)@4		-0.00572875	1299.64	650.826	1299.64	650.829	2	7	1.1.1.2361.6	19.8411	62352	19.8242
1	18.19	18.19	92.59	58.02	58.02	sp|P68416.2|3S11_HYDHA; ABN54804.1	RecName: Full=Short neurotoxin 1; AltName: Full=SN12; AltName: Full=Toxin 4; Flags: Precursor; short chain neurotoxin 1 precursor [Hydrophis hardwickii]			0	20.53	GCGCPQVKPGIK	Carbamidomethyl(C)@2; Carbamidomethyl(C)@4; PyruvicAcidIminyl(K)@8		0.00458592	1369.65	685.834	1369.65	685.831	2	8	1.1.1.2461.6	23.7901	8673	23.7733
1	18.19	18.19	92.59	58.02	58.02	sp|P68416.2|3S11_HYDHA; ABN54804.1	RecName: Full=Short neurotoxin 1; AltName: Full=SN12; AltName: Full=Toxin 4; Flags: Precursor; short chain neurotoxin 1 precursor [Hydrophis hardwickii]			0	20.39	GCGCPQVKPGIK	Carbamidomethyl(C)@2; Carbamidomethyl(C)@4		-0.00041807	1299.64	434.221	1299.64	434.222	3	8	1.1.1.2542.2	26.9721	69989	26.8467
1	18.19	18.19	92.59	58.02	58.02	sp|P68416.2|3S11_HYDHA; ABN54804.1	RecName: Full=Short neurotoxin 1; AltName: Full=SN12; AltName: Full=Toxin 4; Flags: Precursor; short chain neurotoxin 1 precursor [Hydrophis hardwickii]			0	20.39	GCGCPQVKPGIK	Carbamidomethyl(C)@2; Carbamidomethyl(C)@4		0.00260316	1299.65	434.222	1299.64	434.222	3	7	1.1.1.2611.2	29.6987	47432	29.6134
1	18.19	18.19	92.59	58.02	58.02	sp|P68416.2|3S11_HYDHA; ABN54804.1	RecName: Full=Short neurotoxin 1; AltName: Full=SN12; AltName: Full=Toxin 4; Flags: Precursor; short chain neurotoxin 1 precursor [Hydrophis hardwickii]			0	20.39	GCGCPQVKPGIK	Carbamidomethyl(C)@2; Carbamidomethyl(C)@4; Delta:H(2)C(2)(K)@12		-0.0315836	1325.63	663.821	1325.66	663.836	2	11	1.1.1.2667.8	31.9345	163557	31.8736
1	18.19	18.19	92.59	58.02	58.02	sp|P68416.2|3S11_HYDHA; ABN54804.1	RecName: Full=Short neurotoxin 1; AltName: Full=SN12; AltName: Full=Toxin 4; Flags: Precursor; short chain neurotoxin 1 precursor [Hydrophis hardwickii]			0	20.39	GCGCPQVKPGIK	Carbamidomethyl(C)@2; Carbamidomethyl(C)@4		0.000772112	1299.64	434.222	1299.64	434.222	3	7	1.1.1.2700.3	33.2301	39274	33.2604
1	18.19	18.19	92.59	58.02	58.02	sp|P68416.2|3S11_HYDHA; ABN54804.1	RecName: Full=Short neurotoxin 1; AltName: Full=SN12; AltName: Full=Toxin 4; Flags: Precursor; short chain neurotoxin 1 precursor [Hydrophis hardwickii]			0	20.25	GCGCPQVKPGIK	Carbamidomethyl(C)@2; Carbamidomethyl(C)@4; Carbamidomethyl(K)@8		0.00644683	1356.67	453.231	1356.66	453.229	3	10	1.1.1.2228.5	14.6144	20644	14.5494
1	18.19	18.19	92.59	58.02	58.02	sp|P68416.2|3S11_HYDHA; ABN54804.1	RecName: Full=Short neurotoxin 1; AltName: Full=SN12; AltName: Full=Toxin 4; Flags: Precursor; short chain neurotoxin 1 precursor [Hydrophis hardwickii]			0	20.25	GCGCPQVKPGIK	Carbamidomethyl(C)@2; Carbamidomethyl(C)@4		0.000497455	1299.64	434.222	1299.64	434.222	3	7	1.1.1.2666.2	31.8804	43638	31.8736
1	18.19	18.19	92.59	58.02	58.02	sp|P68416.2|3S11_HYDHA; ABN54804.1	RecName: Full=Short neurotoxin 1; AltName: Full=SN12; AltName: Full=Toxin 4; Flags: Precursor; short chain neurotoxin 1 precursor [Hydrophis hardwickii]			0	19.86	GCGCPQVKPGIK	Carbamidomethyl(C)@2; Carbamidomethyl(C)@4; PyruvicAcidIminyl(K)@8		-0.000418948	1369.65	685.831	1369.65	685.831	2	11	1.1.1.2471.6	24.1844	47235	24.2072
1	18.19	18.19	92.59	58.02	58.02	sp|P68416.2|3S11_HYDHA; ABN54804.1	RecName: Full=Short neurotoxin 1; AltName: Full=SN12; AltName: Full=Toxin 4; Flags: Precursor; short chain neurotoxin 1 precursor [Hydrophis hardwickii]			0	19.86	GCGCPQVKPGIK	Carbamidomethyl(C)@2; Carbamidomethyl(C)@4		-0.00105894	1299.64	434.221	1299.64	434.222	3	6	1.1.1.2812.2	37.6691	23039	37.7019
1	18.19	18.19	92.59	58.02	58.02	sp|P68416.2|3S11_HYDHA; ABN54804.1	RecName: Full=Short neurotoxin 1; AltName: Full=SN12; AltName: Full=Toxin 4; Flags: Precursor; short chain neurotoxin 1 precursor [Hydrophis hardwickii]			0	19.4	GCGCPQVKPGIK	Carbamidomethyl(C)@2; Carbamidomethyl(C)@4		0.00919494	1299.65	434.225	1299.64	434.222	3	7	1.1.1.2485.3	24.7269	49180	24.7962
1	18.19	18.19	92.59	58.02	58.02	sp|P68416.2|3S11_HYDHA; ABN54804.1	RecName: Full=Short neurotoxin 1; AltName: Full=SN12; AltName: Full=Toxin 4; Flags: Precursor; short chain neurotoxin 1 precursor [Hydrophis hardwickii]			0	19.4	GCGCPQVKPGIK	Carbamidomethyl(C)@2; Carbamidomethyl(C)@4		0.00315248	1299.65	434.223	1299.64	434.222	3	7	1.1.1.2680.2	32.4371	43167	32.4298
1	18.19	18.19	92.59	58.02	58.02	sp|P68416.2|3S11_HYDHA; ABN54804.1	RecName: Full=Short neurotoxin 1; AltName: Full=SN12; AltName: Full=Toxin 4; Flags: Precursor; short chain neurotoxin 1 precursor [Hydrophis hardwickii]			0	19.3	GCGCPQVKPGIK	Carbamidomethyl(C)@2; Carbamidomethyl(C)@4; Delta:H(2)C(2)(K)@8		-0.0256022	1325.63	663.824	1325.66	663.836	2	10	1.1.1.2559.4	27.644	87781	27.4747
1	18.19	18.19	92.59	58.02	58.02	sp|P68416.2|3S11_HYDHA; ABN54804.1	RecName: Full=Short neurotoxin 1; AltName: Full=SN12; AltName: Full=Toxin 4; Flags: Precursor; short chain neurotoxin 1 precursor [Hydrophis hardwickii]			0	19	GCGCPQVKPGIK	Carbamidomethyl(C)@2; Carbamidomethyl(C)@4		0.00434266	1299.65	434.223	1299.64	434.222	3	8	1.1.1.2400.4	21.3763	118312	21.2852
1	18.19	18.19	92.59	58.02	58.02	sp|P68416.2|3S11_HYDHA; ABN54804.1	RecName: Full=Short neurotoxin 1; AltName: Full=SN12; AltName: Full=Toxin 4; Flags: Precursor; short chain neurotoxin 1 precursor [Hydrophis hardwickii]			0	19	GCGCPQVKPGIK	Carbamidomethyl(C)@2; Carbamidomethyl(C)@4		0.004068	1299.65	434.223	1299.64	434.222	3	7	1.1.1.2615.2	29.8563	48904	29.9285
1	18.19	18.19	92.59	58.02	58.02	sp|P68416.2|3S11_HYDHA; ABN54804.1	RecName: Full=Short neurotoxin 1; AltName: Full=SN12; AltName: Full=Toxin 4; Flags: Precursor; short chain neurotoxin 1 precursor [Hydrophis hardwickii]			0	18.74	GCGCPQVKPGIK	Carbamidomethyl(C)@2; Carbamidomethyl(C)@4		-0.0013336	1299.64	434.221	1299.64	434.222	3	8	1.1.1.2546.2	27.1289	47334	27.1223
1	18.19	18.19	92.59	58.02	58.02	sp|P68416.2|3S11_HYDHA; ABN54804.1	RecName: Full=Short neurotoxin 1; AltName: Full=SN12; AltName: Full=Toxin 4; Flags: Precursor; short chain neurotoxin 1 precursor [Hydrophis hardwickii]			0	18.45	GCGCPQVKPGIK	Carbamidomethyl(C)@2; Carbamidomethyl(C)@4		-0.00259786	1299.64	434.221	1299.64	434.222	3	7	1.1.1.3018.2	45.8667	15840	45.8596
1	18.19	18.19	92.59	58.02	58.02	sp|P68416.2|3S11_HYDHA; ABN54804.1	RecName: Full=Short neurotoxin 1; AltName: Full=SN12; AltName: Full=Toxin 4; Flags: Precursor; short chain neurotoxin 1 precursor [Hydrophis hardwickii]			0	18.27	GCGCPQVKPGIK	Carbamidomethyl(C)@2; Carbamidomethyl(C)@4		0.000772112	1299.64	434.222	1299.64	434.222	3	6	1.1.1.2842.2	38.86	16975	38.8533
1	18.19	18.19	92.59	58.02	58.02	sp|P68416.2|3S11_HYDHA; ABN54804.1	RecName: Full=Short neurotoxin 1; AltName: Full=SN12; AltName: Full=Toxin 4; Flags: Precursor; short chain neurotoxin 1 precursor [Hydrophis hardwickii]			0	18.27	GCGCPQVKPGIK	Carbamidomethyl(C)@2; Carbamidomethyl(C)@4		-0.00160825	1299.64	434.221	1299.64	434.222	3	6	1.1.1.2860.3	39.5743	17428	39.5644
1	18.19	18.19	92.59	58.02	58.02	sp|P68416.2|3S11_HYDHA; ABN54804.1	RecName: Full=Short neurotoxin 1; AltName: Full=SN12; AltName: Full=Toxin 4; Flags: Precursor; short chain neurotoxin 1 precursor [Hydrophis hardwickii]			0	18.13	GCGCPQVKPGIK	Carbamidomethyl(C)@2; Carbamidomethyl(C)@4		-0.00224912	1299.64	434.221	1299.64	434.222	3	7	1.1.1.2417.2	22.041	55656	22.0346
1	18.19	18.19	92.59	58.02	58.02	sp|P68416.2|3S11_HYDHA; ABN54804.1	RecName: Full=Short neurotoxin 1; AltName: Full=SN12; AltName: Full=Toxin 4; Flags: Precursor; short chain neurotoxin 1 precursor [Hydrophis hardwickii]			0	18.07	GCGCPQVKPGIK	Carbamidomethyl(C)@2; Carbamidomethyl(C)@4		0.00827942	1299.65	434.224	1299.64	434.222	3	7	1.1.1.2505.2	25.507	57528	25.5398
1	18.19	18.19	92.59	58.02	58.02	sp|P68416.2|3S11_HYDHA; ABN54804.1	RecName: Full=Short neurotoxin 1; AltName: Full=SN12; AltName: Full=Toxin 4; Flags: Precursor; short chain neurotoxin 1 precursor [Hydrophis hardwickii]			0	17.94	GCGCPQVKPGIK	Carbamidomethyl(C)@2; Carbamidomethyl(C)@4		0.00104677	1299.64	434.222	1299.64	434.222	3	7	1.1.1.2625.3	30.2565	58978	30.2467
1	18.19	18.19	92.59	58.02	58.02	sp|P68416.2|3S11_HYDHA; ABN54804.1	RecName: Full=Short neurotoxin 1; AltName: Full=SN12; AltName: Full=Toxin 4; Flags: Precursor; short chain neurotoxin 1 precursor [Hydrophis hardwickii]			0	17.88	GCGCPQVKPGIK	Carbamidomethyl(C)@2; Carbamidomethyl(C)@4		0.000772112	1299.64	434.222	1299.64	434.222	3	8	1.1.1.2336.2	18.8459	217555	18.8391
1	18.19	18.19	92.59	58.02	58.02	sp|P68416.2|3S11_HYDHA; ABN54804.1	RecName: Full=Short neurotoxin 1; AltName: Full=SN12; AltName: Full=Toxin 4; Flags: Precursor; short chain neurotoxin 1 precursor [Hydrophis hardwickii]			0	17.88	GCGCPQVKPGIK	Carbamyl@N-term; Carbamidomethyl(C)@2; Carbamidomethyl(C)@4		-0.0104426	1342.64	672.326	1342.65	672.332	2	7	1.1.1.2336.10	18.8659	5835	18.7996
1	18.19	18.19	92.59	58.02	58.02	sp|P68416.2|3S11_HYDHA; ABN54804.1	RecName: Full=Short neurotoxin 1; AltName: Full=SN12; AltName: Full=Toxin 4; Flags: Precursor; short chain neurotoxin 1 precursor [Hydrophis hardwickii]			0	17.88	GCGCPQVKPGIK	Carbamidomethyl(C)@2; Carbamidomethyl(C)@4		0.00470887	1299.65	434.223	1299.64	434.222	3	8	1.1.1.2634.2	30.6156	55760	30.6483
1	18.19	18.19	92.59	58.02	58.02	sp|P68416.2|3S11_HYDHA; ABN54804.1	RecName: Full=Short neurotoxin 1; AltName: Full=SN12; AltName: Full=Toxin 4; Flags: Precursor; short chain neurotoxin 1 precursor [Hydrophis hardwickii]			0	17.88	GCGCPQVKPGIK	Carbamidomethyl(C)@2; Carbamidomethyl(C)@4		0.00974426	1299.65	434.225	1299.64	434.222	3	8	1.1.1.2655.2	31.4499	23032	31.441
1	18.19	18.19	92.59	58.02	58.02	sp|P68416.2|3S11_HYDHA; ABN54804.1	RecName: Full=Short neurotoxin 1; AltName: Full=SN12; AltName: Full=Toxin 4; Flags: Precursor; short chain neurotoxin 1 precursor [Hydrophis hardwickii]			0	17.88	GCGCPQVKPGIK	Carbamidomethyl(C)@2; Carbamidomethyl(C)@4		0.00379334	1299.65	434.223	1299.64	434.222	3	7	1.1.1.2675.3	32.2398	45350	32.2701
1	18.19	18.19	92.59	58.02	58.02	sp|P68416.2|3S11_HYDHA; ABN54804.1	RecName: Full=Short neurotoxin 1; AltName: Full=SN12; AltName: Full=Toxin 4; Flags: Precursor; short chain neurotoxin 1 precursor [Hydrophis hardwickii]			0	17.82	GCGCPQVKPGIK	Carbamidomethyl(C)@2; Carbamidomethyl(C)@4		0.00644837	1299.65	434.224	1299.64	434.222	3	8	1.1.1.2442.2	23.0245	84240	23.0177
1	18.19	18.19	92.59	58.02	58.02	sp|P68416.2|3S11_HYDHA; ABN54804.1	RecName: Full=Short neurotoxin 1; AltName: Full=SN12; AltName: Full=Toxin 4; Flags: Precursor; short chain neurotoxin 1 precursor [Hydrophis hardwickii]			0	17.82	GCGCPQVKPGIK	Carbamidomethyl(C)@2; Carbamidomethyl(C)@4		0.00315248	1299.65	434.223	1299.64	434.222	3	6	1.1.1.2838.2	38.702	18056	38.6951
1	18.19	18.19	92.59	58.02	58.02	sp|P68416.2|3S11_HYDHA; ABN54804.1	RecName: Full=Short neurotoxin 1; AltName: Full=SN12; AltName: Full=Toxin 4; Flags: Precursor; short chain neurotoxin 1 precursor [Hydrophis hardwickii]			0	17.76	GCGCPQVKPGIK	Carbamidomethyl(C)@2; Carbamidomethyl(C)@4		0.00223695	1299.65	434.222	1299.64	434.222	3	8	1.1.1.2382.3	20.6611	147839	20.5335
1	18.19	18.19	92.59	58.02	58.02	sp|P68416.2|3S11_HYDHA; ABN54804.1	RecName: Full=Short neurotoxin 1; AltName: Full=SN12; AltName: Full=Toxin 4; Flags: Precursor; short chain neurotoxin 1 precursor [Hydrophis hardwickii]			0	17.65	GCGCPQVKPGIK	Carbamidomethyl(C)@2; Carbamidomethyl(C)@4		-0.0013336	1299.64	434.221	1299.64	434.222	3	8	1.1.1.2229.2	14.6335	6894993	14.5494
1	18.19	18.19	92.59	58.02	58.02	sp|P68416.2|3S11_HYDHA; ABN54804.1	RecName: Full=Short neurotoxin 1; AltName: Full=SN12; AltName: Full=Toxin 4; Flags: Precursor; short chain neurotoxin 1 precursor [Hydrophis hardwickii]			0	17.65	GCGCPQVKPGIK	Carbamidomethyl(C)@2; Carbamidomethyl(C)@4		0.004068	1299.65	434.223	1299.64	434.222	3	8	1.1.1.2617.4	29.9405	48904	29.9285
1	18.19	18.19	92.59	58.02	58.02	sp|P68416.2|3S11_HYDHA; ABN54804.1	RecName: Full=Short neurotoxin 1; AltName: Full=SN12; AltName: Full=Toxin 4; Flags: Precursor; short chain neurotoxin 1 precursor [Hydrophis hardwickii]			0	17.65	GCGCPQVKPGIK	Carbamidomethyl(C)@2; Carbamidomethyl(C)@4		0.0108728	1299.65	650.834	1299.64	650.829	2	5	1.1.1.2667.7	31.932	11712	31.9523
1	18.19	18.19	92.59	58.02	58.02	sp|P68416.2|3S11_HYDHA; ABN54804.1	RecName: Full=Short neurotoxin 1; AltName: Full=SN12; AltName: Full=Toxin 4; Flags: Precursor; short chain neurotoxin 1 precursor [Hydrophis hardwickii]			0	17.6	GCGCPQVKPGIK	Carbamidomethyl(C)@2; Carbamidomethyl(C)@4		0.00379334	1299.65	434.223	1299.64	434.222	3	8	1.1.1.2445.3	23.146	88505	23.1763
1	18.19	18.19	92.59	58.02	58.02	sp|P68416.2|3S11_HYDHA; ABN54804.1	RecName: Full=Short neurotoxin 1; AltName: Full=SN12; AltName: Full=Toxin 4; Flags: Precursor; short chain neurotoxin 1 precursor [Hydrophis hardwickii]			0	17.55	GCGCPQVKPGIK	Carbamidomethyl(C)@2; Carbamidomethyl(C)@4		-0.0180877	1299.62	434.216	1299.64	434.222	3	7	1.1.1.2410.2	21.7664	60514	21.7991
1	18.19	18.19	92.59	58.02	58.02	sp|P68416.2|3S11_HYDHA; ABN54804.1	RecName: Full=Short neurotoxin 1; AltName: Full=SN12; AltName: Full=Toxin 4; Flags: Precursor; short chain neurotoxin 1 precursor [Hydrophis hardwickii]			0	17.55	GCGCPQVKPGIK	Carbamidomethyl(C)@2; Carbamidomethyl(C)@4		0.00589905	1299.65	434.224	1299.64	434.222	3	8	1.1.1.2440.2	22.9456	84396	22.8996
1	18.19	18.19	92.59	58.02	58.02	sp|P68416.2|3S11_HYDHA; ABN54804.1	RecName: Full=Short neurotoxin 1; AltName: Full=SN12; AltName: Full=Toxin 4; Flags: Precursor; short chain neurotoxin 1 precursor [Hydrophis hardwickii]			0	17.55	GCGCPQVKPGIK	Carbamidomethyl(C)@2; Carbamidomethyl(C)@4		0.004068	1299.65	434.223	1299.64	434.222	3	7	1.1.1.2490.3	24.9229	42703	25.0705
1	18.19	18.19	92.59	58.02	58.02	sp|P68416.2|3S11_HYDHA; ABN54804.1	RecName: Full=Short neurotoxin 1; AltName: Full=SN12; AltName: Full=Toxin 4; Flags: Precursor; short chain neurotoxin 1 precursor [Hydrophis hardwickii]			0	17.5	GCGCPQVKPGIK	Carbamidomethyl(C)@2; Carbamidomethyl(C)@4		-0.0034393	1299.64	434.22	1299.64	434.222	3	6	1.1.1.2786.2	36.6439	10953	36.6373
1	18.19	18.19	92.59	58.02	58.02	sp|P68416.2|3S11_HYDHA; ABN54804.1	RecName: Full=Short neurotoxin 1; AltName: Full=SN12; AltName: Full=Toxin 4; Flags: Precursor; short chain neurotoxin 1 precursor [Hydrophis hardwickii]			0	17.45	GCGCPQVKPGIK	Carbamidomethyl(C)@2; Carbamidomethyl(C)@4; Deamidated(Q)@6		0.0162343	1300.64	651.329	1300.63	651.321	2	6	1.1.1.2493.5	25.0453	15380	25.1095
1	18.19	18.19	92.59	58.02	58.02	sp|P68416.2|3S11_HYDHA; ABN54804.1	RecName: Full=Short neurotoxin 1; AltName: Full=SN12; AltName: Full=Toxin 4; Flags: Precursor; short chain neurotoxin 1 precursor [Hydrophis hardwickii]			0	17.45	GCGCPQVKPGIK	Carbamidomethyl(C)@2; Carbamidomethyl(C)@4		0.00470887	1299.65	434.223	1299.64	434.222	3	7	1.1.1.2515.2	25.9004	68179	25.8937
1	18.19	18.19	92.59	58.02	58.02	sp|P68416.2|3S11_HYDHA; ABN54804.1	RecName: Full=Short neurotoxin 1; AltName: Full=SN12; AltName: Full=Toxin 4; Flags: Precursor; short chain neurotoxin 1 precursor [Hydrophis hardwickii]			0	17.45	GCGCPQVKPGIK	Carbamidomethyl(C)@2; Carbamidomethyl(C)@4		0.00525818	1299.65	434.223	1299.64	434.222	3	7	1.1.1.2570.2	28.0756	63158	28.1083
1	18.19	18.19	92.59	58.02	58.02	sp|P68416.2|3S11_HYDHA; ABN54804.1	RecName: Full=Short neurotoxin 1; AltName: Full=SN12; AltName: Full=Toxin 4; Flags: Precursor; short chain neurotoxin 1 precursor [Hydrophis hardwickii]			0	17.36	GCGCPQVKPGIK	Carbamidomethyl(C)@2; Carbamidomethyl(C)@4		0.00892028	1299.65	434.224	1299.64	434.222	3	6	1.1.1.2732.2	34.5003	37897	34.4938
1	18.19	18.19	92.59	58.02	58.02	sp|P68416.2|3S11_HYDHA; ABN54804.1	RecName: Full=Short neurotoxin 1; AltName: Full=SN12; AltName: Full=Toxin 4; Flags: Precursor; short chain neurotoxin 1 precursor [Hydrophis hardwickii]			0	17.31	GCGCPQVKPGIK	Carbamyl@N-term; Carbamidomethyl(C)@2; Carbamidomethyl(C)@4; Deamidated(Q)@6		-0.0016631	1343.63	672.823	1343.63	672.824	2	10	1.1.1.2353.7	19.5281	795425	19.7061
1	18.19	18.19	92.59	58.02	58.02	sp|P68416.2|3S11_HYDHA; ABN54804.1	RecName: Full=Short neurotoxin 1; AltName: Full=SN12; AltName: Full=Toxin 4; Flags: Precursor; short chain neurotoxin 1 precursor [Hydrophis hardwickii]			0	17.31	GCGCPQVKPGIK	Carbamidomethyl(C)@2; Carbamidomethyl(C)@4		0.00379334	1299.65	434.223	1299.64	434.222	3	6	1.1.1.2837.2	38.6623	19175	38.6552
1	18.19	18.19	92.59	58.02	58.02	sp|P68416.2|3S11_HYDHA; ABN54804.1	RecName: Full=Short neurotoxin 1; AltName: Full=SN12; AltName: Full=Toxin 4; Flags: Precursor; short chain neurotoxin 1 precursor [Hydrophis hardwickii]			0	17.27	GCGCPQVKPGIK	Carbamidomethyl(C)@2; Carbamidomethyl(C)@4; Oxidation(P)@5		0.00694635	1315.64	439.555	1315.64	439.553	3	9	1.1.1.2195.3	13.3059	357678	13.3362
1	18.19	18.19	92.59	58.02	58.02	sp|P68416.2|3S11_HYDHA; ABN54804.1	RecName: Full=Short neurotoxin 1; AltName: Full=SN12; AltName: Full=Toxin 4; Flags: Precursor; short chain neurotoxin 1 precursor [Hydrophis hardwickii]			0	17.23	GCGCPQVKPGIK	Carbamidomethyl(C)@2; Carbamidomethyl(C)@4; PyruvicAcidIminyl(K)@8		-0.000418948	1369.65	685.831	1369.65	685.831	2	10	1.1.1.2476.4	24.3842	47235	24.2072
1	18.19	18.19	92.59	58.02	58.02	sp|P68416.2|3S11_HYDHA; ABN54804.1	RecName: Full=Short neurotoxin 1; AltName: Full=SN12; AltName: Full=Toxin 4; Flags: Precursor; short chain neurotoxin 1 precursor [Hydrophis hardwickii]			0	17.23	GCGCPQVKPGIK	Carbamidomethyl(C)@2; Carbamidomethyl(C)@4		0.00260316	1299.65	434.222	1299.64	434.222	3	7	1.1.1.2525.3	26.3007	80331	26.2114
1	18.19	18.19	92.59	58.02	58.02	sp|P68416.2|3S11_HYDHA; ABN54804.1	RecName: Full=Short neurotoxin 1; AltName: Full=SN12; AltName: Full=Toxin 4; Flags: Precursor; short chain neurotoxin 1 precursor [Hydrophis hardwickii]			0	17.18	GCGCPQVKPGIK	Carbamidomethyl(C)@2; Carbamidomethyl(C)@4; Deamidated(Q)@6; Carbamidomethyl(K)@8		-0.0235783	1357.62	679.82	1357.65	679.831	2	8	1.1.1.2522.8	26.1937	11989	26.2911
1	18.19	18.19	92.59	58.02	58.02	sp|P68416.2|3S11_HYDHA; ABN54804.1	RecName: Full=Short neurotoxin 1; AltName: Full=SN12; AltName: Full=Toxin 4; Flags: Precursor; short chain neurotoxin 1 precursor [Hydrophis hardwickii]			0	17.18	GCGCPQVKPGIK	Carbamidomethyl(C)@2; Carbamidomethyl(C)@4		0.004068	1299.65	434.223	1299.64	434.222	3	7	1.1.1.2585.3	28.6773	57393	28.7075
1	18.19	18.19	92.59	58.02	58.02	sp|P68416.2|3S11_HYDHA; ABN54804.1	RecName: Full=Short neurotoxin 1; AltName: Full=SN12; AltName: Full=Toxin 4; Flags: Precursor; short chain neurotoxin 1 precursor [Hydrophis hardwickii]			0	17.1	GCGCPQVKPGIK	Carbamidomethyl(C)@2; Carbamidomethyl(C)@4; Oxidation(P)@9		-0.00175114	1315.64	439.553	1315.64	439.553	3	9	1.1.1.2185.2	12.911	73686	12.9437
1	18.19	18.19	92.59	58.02	58.02	sp|P68416.2|3S11_HYDHA; ABN54804.1	RecName: Full=Short neurotoxin 1; AltName: Full=SN12; AltName: Full=Toxin 4; Flags: Precursor; short chain neurotoxin 1 precursor [Hydrophis hardwickii]			0	17.03	GCGCPQVKPGIK	Carbamyl@N-term; Carbamidomethyl(C)@2; Carbamidomethyl(C)@4; Deamidated(Q)@6		-0.0016631	1343.63	672.823	1343.63	672.824	2	10	1.1.1.2357.8	19.6885	795425	19.7061
1	18.19	18.19	92.59	58.02	58.02	sp|P68416.2|3S11_HYDHA; ABN54804.1	RecName: Full=Short neurotoxin 1; AltName: Full=SN12; AltName: Full=Toxin 4; Flags: Precursor; short chain neurotoxin 1 precursor [Hydrophis hardwickii]			0	16.88	GCGCPQVKPGIK	Carbamidomethyl(C)@2; Carbamidomethyl(C)@4		0.00168764	1299.64	434.222	1299.64	434.222	3	6	1.1.1.2670.2	32.0379	47629	32.0312
1	18.19	18.19	92.59	58.02	58.02	sp|P68416.2|3S11_HYDHA; ABN54804.1	RecName: Full=Short neurotoxin 1; AltName: Full=SN12; AltName: Full=Toxin 4; Flags: Precursor; short chain neurotoxin 1 precursor [Hydrophis hardwickii]			0	16.85	GCGCPQVKPGIK	Carbamidomethyl(C)@2; Carbamidomethyl(C)@4; Carbamidomethyl(K)@8		0.0124419	1356.68	679.346	1356.66	679.339	2	9	1.1.1.2226.9	14.5391	12548	14.5881
1	18.19	18.19	92.59	58.02	58.02	sp|P68416.2|3S11_HYDHA; ABN54804.1	RecName: Full=Short neurotoxin 1; AltName: Full=SN12; AltName: Full=Toxin 4; Flags: Precursor; short chain neurotoxin 1 precursor [Hydrophis hardwickii]			0	16.85	GCGCPQVKPGIK	Carbamidomethyl(C)@2; Carbamidomethyl(C)@4; Delta:H(2)C(2)(K)@8		-0.0256022	1325.63	663.824	1325.66	663.836	2	10	1.1.1.2553.3	27.4102	101544	27.4747
1	18.19	18.19	92.59	58.02	58.02	sp|P68416.2|3S11_HYDHA; ABN54804.1	RecName: Full=Short neurotoxin 1; AltName: Full=SN12; AltName: Full=Toxin 4; Flags: Precursor; short chain neurotoxin 1 precursor [Hydrophis hardwickii]			0	16.72	GCGCPQVKPGIK	Carbamidomethyl(C)@2; Carbamidomethyl(C)@4		0.00379334	1299.65	434.223	1299.64	434.222	3	7	1.1.1.2405.2	21.5691	113715	21.2852
1	18.19	18.19	92.59	58.02	58.02	sp|P68416.2|3S11_HYDHA; ABN54804.1	RecName: Full=Short neurotoxin 1; AltName: Full=SN12; AltName: Full=Toxin 4; Flags: Precursor; short chain neurotoxin 1 precursor [Hydrophis hardwickii]			0	16.72	GCGCPQVKPGIK	Carbamidomethyl(C)@2; Carbamidomethyl(C)@4		0.00196229	1299.64	434.222	1299.64	434.222	3	6	1.1.1.2600.2	29.267	44881	29.2217
1	18.19	18.19	92.59	58.02	58.02	sp|P68416.2|3S11_HYDHA; ABN54804.1	RecName: Full=Short neurotoxin 1; AltName: Full=SN12; AltName: Full=Toxin 4; Flags: Precursor; short chain neurotoxin 1 precursor [Hydrophis hardwickii]			0	16.72	GCGCPQVKPGIK	Carbamidomethyl(C)@2; Carbamidomethyl(C)@4		0.00434266	1299.65	434.223	1299.64	434.222	3	6	1.1.1.2750.2	35.2153	35191	35.2083
1	18.19	18.19	92.59	58.02	58.02	sp|P68416.2|3S11_HYDHA; ABN54804.1	RecName: Full=Short neurotoxin 1; AltName: Full=SN12; AltName: Full=Toxin 4; Flags: Precursor; short chain neurotoxin 1 precursor [Hydrophis hardwickii]			0	16.72	GCGCPQVKPGIK	Carbamidomethyl(C)@2; Carbamidomethyl(C)@4		-0.000143413	1299.64	434.221	1299.64	434.222	3	5	1.1.1.2869.2	39.9317	15467	39.9244
1	18.19	18.19	92.59	58.02	58.02	sp|P68416.2|3S11_HYDHA; ABN54804.1	RecName: Full=Short neurotoxin 1; AltName: Full=SN12; AltName: Full=Toxin 4; Flags: Precursor; short chain neurotoxin 1 precursor [Hydrophis hardwickii]			0	16.55	GCGCPQVKPGIK	Carbamidomethyl(C)@2; Carbamidomethyl(C)@4		0.00800476	1299.65	434.224	1299.64	434.222	3	7	1.1.1.2427.2	22.433	81660	22.505
1	18.19	18.19	92.59	58.02	58.02	sp|P68416.2|3S11_HYDHA; ABN54804.1	RecName: Full=Short neurotoxin 1; AltName: Full=SN12; AltName: Full=Toxin 4; Flags: Precursor; short chain neurotoxin 1 precursor [Hydrophis hardwickii]			0	16.55	GCGCPQVKPGIK	Carbamidomethyl(C)@2; Carbamidomethyl(C)@4		-0.000692728	1299.64	434.221	1299.64	434.222	3	6	1.1.1.2771.3	36.0538	36444	35.9651
1	18.19	18.19	92.59	58.02	58.02	sp|P68416.2|3S11_HYDHA; ABN54804.1	RecName: Full=Short neurotoxin 1; AltName: Full=SN12; AltName: Full=Toxin 4; Flags: Precursor; short chain neurotoxin 1 precursor [Hydrophis hardwickii]			0	16.55	GCGCPQVKPGIK	Carbamidomethyl(C)@2; Carbamidomethyl(C)@4		0.00124735	1299.64	434.222	1299.64	434.222	3	8	1.1.1.2893.2	40.8872	15904	40.8799
1	18.19	18.19	92.59	58.02	58.02	sp|P68416.2|3S11_HYDHA; ABN54804.1	RecName: Full=Short neurotoxin 1; AltName: Full=SN12; AltName: Full=Toxin 4; Flags: Precursor; short chain neurotoxin 1 precursor [Hydrophis hardwickii]			0	16.55	GCGCPQVKPGIK	Carbamidomethyl(C)@2; Carbamidomethyl(C)@4		-0.00168233	1299.64	434.221	1299.64	434.222	3	7	1.1.1.2918.2	41.8893	16715	41.8416
1	18.19	18.19	92.59	58.02	58.02	sp|P68416.2|3S11_HYDHA; ABN54804.1	RecName: Full=Short neurotoxin 1; AltName: Full=SN12; AltName: Full=Toxin 4; Flags: Precursor; short chain neurotoxin 1 precursor [Hydrophis hardwickii]			0	16.55	GCGCPQVKPGIK	Carbamidomethyl(C)@2; Carbamidomethyl(C)@4		0.00582498	1299.65	434.224	1299.64	434.222	3	7	1.1.1.2988.2	44.6689	16120	44.7017
1	18.19	18.19	92.59	58.02	58.02	sp|P68416.2|3S11_HYDHA; ABN54804.1	RecName: Full=Short neurotoxin 1; AltName: Full=SN12; AltName: Full=Toxin 4; Flags: Precursor; short chain neurotoxin 1 precursor [Hydrophis hardwickii]			0	16.55	GCGCPQVKPGIK	Carbamidomethyl(C)@2; Carbamidomethyl(C)@4		0.00399393	1299.65	434.223	1299.64	434.222	3	7	1.1.1.3004.2	45.3075	15821	45.3802
1	18.19	18.19	92.59	58.02	58.02	sp|P68416.2|3S11_HYDHA; ABN54804.1	RecName: Full=Short neurotoxin 1; AltName: Full=SN12; AltName: Full=Toxin 4; Flags: Precursor; short chain neurotoxin 1 precursor [Hydrophis hardwickii]			0	16.55	GCGCPQVKPGIK	Carbamidomethyl(C)@2; Carbamidomethyl(C)@4		-0.00259786	1299.64	434.221	1299.64	434.222	3	7	1.1.1.3017.2	45.8269	15840	45.8596
1	18.19	18.19	92.59	58.02	58.02	sp|P68416.2|3S11_HYDHA; ABN54804.1	RecName: Full=Short neurotoxin 1; AltName: Full=SN12; AltName: Full=Toxin 4; Flags: Precursor; short chain neurotoxin 1 precursor [Hydrophis hardwickii]			0	16.55	GCGCPQVKPGIK	Carbamidomethyl(C)@2; Carbamidomethyl(C)@4		0.00545877	1299.65	434.223	1299.64	434.222	3	7	1.1.1.3197.2	52.9273	12460	52.92
1	18.19	18.19	92.59	58.02	58.02	sp|P68416.2|3S11_HYDHA; ABN54804.1	RecName: Full=Short neurotoxin 1; AltName: Full=SN12; AltName: Full=Toxin 4; Flags: Precursor; short chain neurotoxin 1 precursor [Hydrophis hardwickii]			0	16.55	GCGCPQVKPGIK	Carbamidomethyl(C)@2; Carbamidomethyl(C)@4		0.00728982	1299.65	434.224	1299.64	434.222	3	7	1.1.1.3223.2	53.9563	14097	54.0679
1	18.19	18.19	92.59	58.02	58.02	sp|P68416.2|3S11_HYDHA; ABN54804.1	RecName: Full=Short neurotoxin 1; AltName: Full=SN12; AltName: Full=Toxin 4; Flags: Precursor; short chain neurotoxin 1 precursor [Hydrophis hardwickii]			0	16.55	GCGCPQVKPGIK	Carbamidomethyl(C)@2; Carbamidomethyl(C)@4		0.00637429	1299.65	434.224	1299.64	434.222	3	7	1.1.1.3229.2	54.1931	14823	54.1861
1	18.19	18.19	92.59	58.02	58.02	sp|P68416.2|3S11_HYDHA; ABN54804.1	RecName: Full=Short neurotoxin 1; AltName: Full=SN12; AltName: Full=Toxin 4; Flags: Precursor; short chain neurotoxin 1 precursor [Hydrophis hardwickii]			0	16.55	GCGCPQVKPGIK	Carbamidomethyl(C)@2; Carbamidomethyl(C)@4		-0.00021749	1299.64	434.221	1299.64	434.222	3	9	1.1.1.3375.2	59.999	18384	60.1094
1	18.19	18.19	92.59	58.02	58.02	sp|P68416.2|3S11_HYDHA; ABN54804.1	RecName: Full=Short neurotoxin 1; AltName: Full=SN12; AltName: Full=Toxin 4; Flags: Precursor; short chain neurotoxin 1 precursor [Hydrophis hardwickii]			0	16.55	GCGCPQVKPGIK	Carbamidomethyl(C)@2; Carbamidomethyl(C)@4		0.996423	1300.64	434.554	1299.64	434.222	3	12	1.1.1.3401.2	60.9676	8745	61.0271
1	18.19	18.19	92.59	58.02	58.02	sp|P68416.2|3S11_HYDHA; ABN54804.1	RecName: Full=Short neurotoxin 1; AltName: Full=SN12; AltName: Full=Toxin 4; Flags: Precursor; short chain neurotoxin 1 precursor [Hydrophis hardwickii]			0	16.55	GCGCPQVKPGIK	Carbamidomethyl(C)@2; Carbamidomethyl(C)@4		-0.0023232	1299.64	434.221	1299.64	434.222	3	11	1.1.1.3453.2	62.9937	19724	62.9791
1	18.19	18.19	92.59	58.02	58.02	sp|P68416.2|3S11_HYDHA; ABN54804.1	RecName: Full=Short neurotoxin 1; AltName: Full=SN12; AltName: Full=Toxin 4; Flags: Precursor; short chain neurotoxin 1 precursor [Hydrophis hardwickii]			0	16.55	GCGCPQVKPGIK	Carbamidomethyl(C)@2; Carbamidomethyl(C)@4		-0.0141278	1299.63	650.822	1299.64	650.829	2	7	1.1.1.4132.2	74.864	1586	74.8304
1	18.19	18.19	92.59	58.02	58.02	sp|P68416.2|3S11_HYDHA; ABN54804.1	RecName: Full=Short neurotoxin 1; AltName: Full=SN12; AltName: Full=Toxin 4; Flags: Precursor; short chain neurotoxin 1 precursor [Hydrophis hardwickii]			0	16.55	GCGCPQVKPGIK	Carbamidomethyl(C)@2; Carbamidomethyl(C)@4		0.00699027	1299.65	650.832	1299.64	650.829	2	8	1.1.1.4200.3	75.597	1429	75.6023
1	18.19	18.19	92.59	58.02	58.02	sp|P68416.2|3S11_HYDHA; ABN54804.1	RecName: Full=Short neurotoxin 1; AltName: Full=SN12; AltName: Full=Toxin 4; Flags: Precursor; short chain neurotoxin 1 precursor [Hydrophis hardwickii]			0	16.52	GCGCPQVKPGIK	Carbamidomethyl(C)@2; Carbamidomethyl(C)@4		0.00379334	1299.65	434.223	1299.64	434.222	3	7	1.1.1.2520.2	26.099	79444	26.1317
1	18.19	18.19	92.59	58.02	58.02	sp|P68416.2|3S11_HYDHA; ABN54804.1	RecName: Full=Short neurotoxin 1; AltName: Full=SN12; AltName: Full=Toxin 4; Flags: Precursor; short chain neurotoxin 1 precursor [Hydrophis hardwickii]			0	16.24	GCGCPQVKPGIK	Carbamidomethyl(C)@2; Carbamidomethyl(C)@4		0.00498353	1299.65	434.223	1299.64	434.222	3	6	1.1.1.2715.3	33.828	41866	33.8182
1	18.19	18.19	92.59	58.02	58.02	sp|P68416.2|3S11_HYDHA; ABN54804.1	RecName: Full=Short neurotoxin 1; AltName: Full=SN12; AltName: Full=Toxin 4; Flags: Precursor; short chain neurotoxin 1 precursor [Hydrophis hardwickii]			0	16.2	GCGCPQVKPGIK	Carbamidomethyl(C)@2; Carbamidomethyl(C)@4; Carbamyl(K)@12		-0.00287423	1342.65	672.33	1342.65	672.332	2	9	1.1.1.2379.5	20.5478	20420	20.6125
1	18.19	18.19	92.59	58.02	58.02	sp|P68416.2|3S11_HYDHA; ABN54804.1	RecName: Full=Short neurotoxin 1; AltName: Full=SN12; AltName: Full=Toxin 4; Flags: Precursor; short chain neurotoxin 1 precursor [Hydrophis hardwickii]			0	16.2	GCGCPQVKPGIK	Carbamidomethyl(C)@2; Carbamidomethyl(C)@4		0.000497455	1299.64	434.222	1299.64	434.222	3	6	1.1.1.2658.2	31.5654	27432	31.5589
1	18.19	18.19	92.59	58.02	58.02	sp|P68416.2|3S11_HYDHA; ABN54804.1	RecName: Full=Short neurotoxin 1; AltName: Full=SN12; AltName: Full=Toxin 4; Flags: Precursor; short chain neurotoxin 1 precursor [Hydrophis hardwickii]			0	16.2	GCGCPQVKPGIK	Carbamidomethyl(C)@2; Carbamidomethyl(C)@4		0.00260316	1299.65	434.222	1299.64	434.222	3	6	1.1.1.2746.2	35.0556	37221	34.9285
1	18.19	18.19	92.59	58.02	58.02	sp|P68416.2|3S11_HYDHA; ABN54804.1	RecName: Full=Short neurotoxin 1; AltName: Full=SN12; AltName: Full=Toxin 4; Flags: Precursor; short chain neurotoxin 1 precursor [Hydrophis hardwickii]			0	16.06	GCGCPQVKPGIK	Carbamidomethyl(C)@2; Carbamidomethyl(C)@4		0.00470887	1299.65	434.223	1299.64	434.222	3	7	1.1.1.2457.3	23.6247	90940	23.6153
1	18.19	18.19	92.59	58.02	58.02	sp|P68416.2|3S11_HYDHA; ABN54804.1	RecName: Full=Short neurotoxin 1; AltName: Full=SN12; AltName: Full=Toxin 4; Flags: Precursor; short chain neurotoxin 1 precursor [Hydrophis hardwickii]			0	15.59	GCGCPQVKPGIK	Carbamidomethyl(C)@2; Carbamidomethyl(C)@4		-0.00105894	1299.64	434.221	1299.64	434.222	3	7	1.1.1.2776.2	36.2549	26814	36.3218
1	18.19	18.19	92.59	58.02	58.02	sp|P68416.2|3S11_HYDHA; ABN54804.1	RecName: Full=Short neurotoxin 1; AltName: Full=SN12; AltName: Full=Toxin 4; Flags: Precursor; short chain neurotoxin 1 precursor [Hydrophis hardwickii]			0	15.56	GCGCPQVKPGIK	Carbamidomethyl(C)@2; Carbamidomethyl(C)@4; Carbamidomethyl(K)@8		-0.00344084	1356.66	453.228	1356.66	453.229	3	7	1.1.1.2211.7	13.9424	19633	13.9237
1	18.19	18.19	92.59	58.02	58.02	sp|P68416.2|3S11_HYDHA; ABN54804.1	RecName: Full=Short neurotoxin 1; AltName: Full=SN12; AltName: Full=Toxin 4; Flags: Precursor; short chain neurotoxin 1 precursor [Hydrophis hardwickii]			0	15.51	GCGCPQVKPGIK	Carbamidomethyl(C)@2; Carbamidomethyl(C)@4		0.00644837	1299.65	434.224	1299.64	434.222	3	7	1.1.1.2642.3	30.9389	47880	30.8894
1	18.19	18.19	92.59	58.02	58.02	sp|P68416.2|3S11_HYDHA; ABN54804.1	RecName: Full=Short neurotoxin 1; AltName: Full=SN12; AltName: Full=Toxin 4; Flags: Precursor; short chain neurotoxin 1 precursor [Hydrophis hardwickii]			0	15.48	GCGCPQVKPGIK	Carbamidomethyl(C)@2; Carbamidomethyl(C)@4		0.00855407	1299.65	434.224	1299.64	434.222	3	7	1.1.1.2508.4	25.63	59960	25.6974
1	18.19	18.19	92.59	58.02	58.02	sp|P68416.2|3S11_HYDHA; ABN54804.1	RecName: Full=Short neurotoxin 1; AltName: Full=SN12; AltName: Full=Toxin 4; Flags: Precursor; short chain neurotoxin 1 precursor [Hydrophis hardwickii]			0	15.48	GCGCPQVKPGIK	Carbamidomethyl(C)@2; Carbamidomethyl(C)@4		0.004068	1299.65	434.223	1299.64	434.222	3	7	1.1.1.2532.2	26.5765	75471	26.5697
1	18.19	18.19	92.59	58.02	58.02	sp|P68416.2|3S11_HYDHA; ABN54804.1	RecName: Full=Short neurotoxin 1; AltName: Full=SN12; AltName: Full=Toxin 4; Flags: Precursor; short chain neurotoxin 1 precursor [Hydrophis hardwickii]			0	15.44	GCGCPQVKPGIK	Carbamyl@N-term; Carbamidomethyl(C)@2; Carbamidomethyl(C)@4		0.0154797	1342.66	448.562	1342.65	448.557	3	6	1.1.1.2276.4	16.4791	4013	16.5068
1	18.19	18.19	92.59	58.02	58.02	sp|P68416.2|3S11_HYDHA; ABN54804.1	RecName: Full=Short neurotoxin 1; AltName: Full=SN12; AltName: Full=Toxin 4; Flags: Precursor; short chain neurotoxin 1 precursor [Hydrophis hardwickii]			0	15.44	GCGCPQVKPGIK	Carbamidomethyl(C)@2; Carbamidomethyl(C)@4		0.00470887	1299.65	434.223	1299.64	434.222	3	6	1.1.1.2755.3	35.4182	35396	35.4085
1	18.19	18.19	92.59	58.02	58.02	sp|P68416.2|3S11_HYDHA; ABN54804.1	RecName: Full=Short neurotoxin 1; AltName: Full=SN12; AltName: Full=Toxin 4; Flags: Precursor; short chain neurotoxin 1 precursor [Hydrophis hardwickii]			0	15.39	GCGCPQVKPGIK	Carbamidomethyl(C)@2; Carbamidomethyl(C)@4		0.004068	1299.65	434.223	1299.64	434.222	3	7	1.1.1.2611.3	29.7012	47432	29.6134
1	18.19	18.19	92.59	58.02	58.02	sp|P68416.2|3S11_HYDHA; ABN54804.1	RecName: Full=Short neurotoxin 1; AltName: Full=SN12; AltName: Full=Toxin 4; Flags: Precursor; short chain neurotoxin 1 precursor [Hydrophis hardwickii]			0	15.34	GCGCPQVKPGIK	Carbamidomethyl(C)@2; Carbamidomethyl(C)@4		0.00315248	1299.65	434.223	1299.64	434.222	3	6	1.1.1.2682.2	32.5172	43167	32.4298
1	18.19	18.19	92.59	58.02	58.02	sp|P68416.2|3S11_HYDHA; ABN54804.1	RecName: Full=Short neurotoxin 1; AltName: Full=SN12; AltName: Full=Toxin 4; Flags: Precursor; short chain neurotoxin 1 precursor [Hydrophis hardwickii]			0	15.33	GCGCPQVKPGIK	Delta:H(2)C(2)@N-term; Carbamidomethyl(C)@2; Carbamidomethyl(C)@4		0.00617462	1325.66	442.896	1325.66	442.893	3	6	1.1.1.2286.2	16.8686	114826	16.4676
1	18.19	18.19	92.59	58.02	58.02	sp|P68416.2|3S11_HYDHA; ABN54804.1	RecName: Full=Short neurotoxin 1; AltName: Full=SN12; AltName: Full=Toxin 4; Flags: Precursor; short chain neurotoxin 1 precursor [Hydrophis hardwickii]			0	15.3	GCGCPQVKPGIK	Carbamidomethyl(C)@2; Carbamidomethyl(C)@4		0.00708923	1299.65	434.224	1299.64	434.222	3	7	1.1.1.2470.2	24.1347	92264	24.2072
1	18.19	18.19	92.59	58.02	58.02	sp|P68416.2|3S11_HYDHA; ABN54804.1	RecName: Full=Short neurotoxin 1; AltName: Full=SN12; AltName: Full=Toxin 4; Flags: Precursor; short chain neurotoxin 1 precursor [Hydrophis hardwickii]			0	15.3	GCGCPQVKPGIK	Carbamidomethyl(C)@2; Carbamidomethyl(C)@4		0.00379334	1299.65	434.223	1299.64	434.222	3	6	1.1.1.2676.2	32.2771	45350	32.2701
1	18.19	18.19	92.59	58.02	58.02	sp|P68416.2|3S11_HYDHA; ABN54804.1	RecName: Full=Short neurotoxin 1; AltName: Full=SN12; AltName: Full=Toxin 4; Flags: Precursor; short chain neurotoxin 1 precursor [Hydrophis hardwickii]			0	15.29	GCGCPQVKPGIK	Carbamidomethyl(C)@2; Carbamidomethyl(C)@4		0.00196229	1299.64	434.222	1299.64	434.222	3	7	1.1.1.2341.2	19.0427	202075	18.9967
1	18.19	18.19	92.59	58.02	58.02	sp|P68416.2|3S11_HYDHA; ABN54804.1	RecName: Full=Short neurotoxin 1; AltName: Full=SN12; AltName: Full=Toxin 4; Flags: Precursor; short chain neurotoxin 1 precursor [Hydrophis hardwickii]			0	15.29	GCGCPQVKPGIK	Carbamidomethyl(C)@2; Carbamidomethyl(C)@4		0.00553284	1299.65	434.223	1299.64	434.222	3	6	1.1.1.2475.2	24.3326	84566	24.326
1	18.19	18.19	92.59	58.02	58.02	sp|P68416.2|3S11_HYDHA; ABN54804.1	RecName: Full=Short neurotoxin 1; AltName: Full=SN12; AltName: Full=Toxin 4; Flags: Precursor; short chain neurotoxin 1 precursor [Hydrophis hardwickii]			0	15.29	GCGCPQVKPGIK	Carbamidomethyl(C)@2; Carbamidomethyl(C)@4		-0.0013336	1299.64	434.221	1299.64	434.222	3	7	1.1.1.2545.3	27.097	46974	27.1223
1	18.19	18.19	92.59	58.02	58.02	sp|P68416.2|3S11_HYDHA; ABN54804.1	RecName: Full=Short neurotoxin 1; AltName: Full=SN12; AltName: Full=Toxin 4; Flags: Precursor; short chain neurotoxin 1 precursor [Hydrophis hardwickii]			0	15.29	GCGCPQVKPGIK	Carbamidomethyl(C)@2; Carbamidomethyl(C)@4		0.00168764	1299.64	434.222	1299.64	434.222	3	7	1.1.1.2626.2	30.2941	56915	30.3669
1	18.19	18.19	92.59	58.02	58.02	sp|P68416.2|3S11_HYDHA; ABN54804.1	RecName: Full=Short neurotoxin 1; AltName: Full=SN12; AltName: Full=Toxin 4; Flags: Precursor; short chain neurotoxin 1 precursor [Hydrophis hardwickii]			0	15.29	GCGCPQVKPGIK	Carbamidomethyl(C)@2; Carbamidomethyl(C)@4		0.00104677	1299.64	434.222	1299.64	434.222	3	7	1.1.1.2690.2	32.8374	37051	32.9071
1	18.19	18.19	92.59	58.02	58.02	sp|P68416.2|3S11_HYDHA; ABN54804.1	RecName: Full=Short neurotoxin 1; AltName: Full=SN12; AltName: Full=Toxin 4; Flags: Precursor; short chain neurotoxin 1 precursor [Hydrophis hardwickii]			0	14.99	GCGCPQVKPGIK	Carbamidomethyl(C)@2; Carbamidomethyl(C)@4		0.996698	1300.64	434.554	1299.64	434.222	3	8	1.1.1.2913.2	41.6882	2595	41.681
1	18.19	18.19	92.59	58.02	58.02	sp|P68416.2|3S11_HYDHA; ABN54804.1	RecName: Full=Short neurotoxin 1; AltName: Full=SN12; AltName: Full=Toxin 4; Flags: Precursor; short chain neurotoxin 1 precursor [Hydrophis hardwickii]			0	14.99	GCGCPQVKPGIK	Carbamidomethyl(C)@2; Carbamidomethyl(C)@4		0.00399393	1299.65	434.223	1299.64	434.222	3	7	1.1.1.2977.2	44.229	17796	44.3015
1	18.19	18.19	92.59	58.02	58.02	sp|P68416.2|3S11_HYDHA; ABN54804.1	RecName: Full=Short neurotoxin 1; AltName: Full=SN12; AltName: Full=Toxin 4; Flags: Precursor; short chain neurotoxin 1 precursor [Hydrophis hardwickii]			0	14.99	GCGCPQVKPGIK	Carbamidomethyl(C)@2; Carbamidomethyl(C)@4		0.00728982	1299.65	434.224	1299.64	434.222	3	7	1.1.1.2982.2	44.4287	17187	44.5414
1	18.19	18.19	92.59	58.02	58.02	sp|P68416.2|3S11_HYDHA; ABN54804.1	RecName: Full=Short neurotoxin 1; AltName: Full=SN12; AltName: Full=Toxin 4; Flags: Precursor; short chain neurotoxin 1 precursor [Hydrophis hardwickii]			0	14.99	GCGCPQVKPGIK	Carbamidomethyl(C)@2; Carbamidomethyl(C)@4		-0.000858358	1299.64	434.221	1299.64	434.222	3	7	1.1.1.3080.2	48.284	15858	48.3167
1	18.19	18.19	92.59	58.02	58.02	sp|P68416.2|3S11_HYDHA; ABN54804.1	RecName: Full=Short neurotoxin 1; AltName: Full=SN12; AltName: Full=Toxin 4; Flags: Precursor; short chain neurotoxin 1 precursor [Hydrophis hardwickii]			0	14.99	GCGCPQVKPGIK	Carbamidomethyl(C)@2; Carbamidomethyl(C)@4		-0.00470356	1299.64	434.22	1299.64	434.222	3	7	1.1.1.3110.2	49.4789	15376	49.3918
1	18.19	18.19	92.59	58.02	58.02	sp|P68416.2|3S11_HYDHA; ABN54804.1	RecName: Full=Short neurotoxin 1; AltName: Full=SN12; AltName: Full=Toxin 4; Flags: Precursor; short chain neurotoxin 1 precursor [Hydrophis hardwickii]			0	14.99	GCGCPQVKPGIK	Carbamidomethyl(C)@2; Carbamidomethyl(C)@4		0.000972693	1299.64	434.222	1299.64	434.222	3	8	1.1.1.3321.2	57.846	18637	57.8788
1	18.19	18.19	92.59	58.02	58.02	sp|P68416.2|3S11_HYDHA; ABN54804.1	RecName: Full=Short neurotoxin 1; AltName: Full=SN12; AltName: Full=Toxin 4; Flags: Precursor; short chain neurotoxin 1 precursor [Hydrophis hardwickii]			0	14.99	GCGCPQVKPGIK	Carbamidomethyl(C)@2; Carbamidomethyl(C)@4		0.000972693	1299.64	434.222	1299.64	434.222	3	7	1.1.1.3324.2	57.9658	20077	57.8788
1	18.19	18.19	92.59	58.02	58.02	sp|P68416.2|3S11_HYDHA; ABN54804.1	RecName: Full=Short neurotoxin 1; AltName: Full=SN12; AltName: Full=Toxin 4; Flags: Precursor; short chain neurotoxin 1 precursor [Hydrophis hardwickii]			0	14.99	GCGCPQVKPGIK	Carbamidomethyl(C)@2; Carbamidomethyl(C)@4		-0.00140767	1299.64	434.221	1299.64	434.222	3	8	1.1.1.3344.2	58.7642	18115	58.7944
1	18.19	18.19	92.59	58.02	58.02	sp|P68416.2|3S11_HYDHA; ABN54804.1	RecName: Full=Short neurotoxin 1; AltName: Full=SN12; AltName: Full=Toxin 4; Flags: Precursor; short chain neurotoxin 1 precursor [Hydrophis hardwickii]			0	14.99	GCGCPQVKPGIK	Carbamidomethyl(C)@2; Carbamidomethyl(C)@4		0.00124735	1299.64	434.222	1299.64	434.222	3	8	1.1.1.3363.2	59.5181	17680	59.5509
1	18.19	18.19	92.59	58.02	58.02	sp|P68416.2|3S11_HYDHA; ABN54804.1	RecName: Full=Short neurotoxin 1; AltName: Full=SN12; AltName: Full=Toxin 4; Flags: Precursor; short chain neurotoxin 1 precursor [Hydrophis hardwickii]			0	14.99	GCGCPQVKPGIK	Carbamidomethyl(C)@2; Carbamidomethyl(C)@4		-0.00192084	1299.64	650.828	1299.64	650.829	2	6	1.1.1.3374.2	59.9591	1509	59.9893
1	18.19	18.19	92.59	58.02	58.02	sp|P68416.2|3S11_HYDHA; ABN54804.1	RecName: Full=Short neurotoxin 1; AltName: Full=SN12; AltName: Full=Toxin 4; Flags: Precursor; short chain neurotoxin 1 precursor [Hydrophis hardwickii]			0	14.99	GCGCPQVKPGIK	Carbamidomethyl(C)@2; Carbamidomethyl(C)@4		-0.0023232	1299.64	434.221	1299.64	434.222	3	10	1.1.1.3513.2	65.3452	18675	65.2912
1	18.19	18.19	92.59	58.02	58.02	sp|P68416.2|3S11_HYDHA; ABN54804.1	RecName: Full=Short neurotoxin 1; AltName: Full=SN12; AltName: Full=Toxin 4; Flags: Precursor; short chain neurotoxin 1 precursor [Hydrophis hardwickii]			0	14.99	GCGCPQVKPGIK	Carbamidomethyl(C)@2; Carbamidomethyl(C)@4		-0.00378804	1299.64	434.22	1299.64	434.222	3	10	1.1.1.3599.2	67.2829	4837	67.2495
1	18.19	18.19	92.59	58.02	58.02	sp|P68416.2|3S11_HYDHA; ABN54804.1	RecName: Full=Short neurotoxin 1; AltName: Full=SN12; AltName: Full=Toxin 4; Flags: Precursor; short chain neurotoxin 1 precursor [Hydrophis hardwickii]			0	13.7	GCGCPQVKPGIK	Carbamidomethyl(C)@2; Carbamidomethyl(C)@4		0.00426858	1299.65	434.223	1299.64	434.222	3	7	1.1.1.2901.2	41.2077	18751	41.2404
1	18.19	18.19	92.59	58.02	58.02	sp|P68416.2|3S11_HYDHA; ABN54804.1	RecName: Full=Short neurotoxin 1; AltName: Full=SN12; AltName: Full=Toxin 4; Flags: Precursor; short chain neurotoxin 1 precursor [Hydrophis hardwickii]			0	13.7	GCGCPQVKPGIK	Carbamidomethyl(C)@2; Carbamidomethyl(C)@4		0.0030784	1299.65	434.223	1299.64	434.222	3	7	1.1.1.3151.2	51.102	12763	51.1347
1	18.19	18.19	92.59	58.02	58.02	sp|P68416.2|3S11_HYDHA; ABN54804.1	RecName: Full=Short neurotoxin 1; AltName: Full=SN12; AltName: Full=Toxin 4; Flags: Precursor; short chain neurotoxin 1 precursor [Hydrophis hardwickii]			0	13.7	GCGCPQVKPGIK	Carbamidomethyl(C)@2; Carbamidomethyl(C)@4		1.00686	1300.65	434.557	1299.64	434.222	3	8	1.1.1.3156.2	51.2988	5279	51.3316
1	18.19	18.19	92.59	58.02	58.02	sp|P68416.2|3S11_HYDHA; ABN54804.1	RecName: Full=Short neurotoxin 1; AltName: Full=SN12; AltName: Full=Toxin 4; Flags: Precursor; short chain neurotoxin 1 precursor [Hydrophis hardwickii]			0	13.7	GCGCPQVKPGIK	Carbamidomethyl(C)@2; Carbamidomethyl(C)@4		-0.00287251	1299.64	434.221	1299.64	434.222	3	6	1.1.1.3215.2	53.64	6420	53.6333
1	18.19	18.19	92.59	58.02	58.02	sp|P68416.2|3S11_HYDHA; ABN54804.1	RecName: Full=Short neurotoxin 1; AltName: Full=SN12; AltName: Full=Toxin 4; Flags: Precursor; short chain neurotoxin 1 precursor [Hydrophis hardwickii]			0	13.7	GCGCPQVKPGIK	Carbamidomethyl(C)@2; Carbamidomethyl(C)@4		0.00545877	1299.65	434.223	1299.64	434.222	3	7	1.1.1.3254.2	55.1806	15713	55.2134
1	18.19	18.19	92.59	58.02	58.02	sp|P68416.2|3S11_HYDHA; ABN54804.1	RecName: Full=Short neurotoxin 1; AltName: Full=SN12; AltName: Full=Toxin 4; Flags: Precursor; short chain neurotoxin 1 precursor [Hydrophis hardwickii]			0	13.7	GCGCPQVKPGIK	Carbamidomethyl(C)@2; Carbamidomethyl(C)@4		0.00124735	1299.64	434.222	1299.64	434.222	3	7	1.1.1.3263.2	55.5362	16454	55.5295
1	18.19	18.19	92.59	58.02	58.02	sp|P68416.2|3S11_HYDHA; ABN54804.1	RecName: Full=Short neurotoxin 1; AltName: Full=SN12; AltName: Full=Toxin 4; Flags: Precursor; short chain neurotoxin 1 precursor [Hydrophis hardwickii]			0	13.7	GCGCPQVKPGIK	Carbamidomethyl(C)@2; Carbamidomethyl(C)@4		0.0030784	1299.65	434.223	1299.64	434.222	3	7	1.1.1.3274.3	55.9746	17871	55.965
1	18.19	18.19	92.59	58.02	58.02	sp|P68416.2|3S11_HYDHA; ABN54804.1	RecName: Full=Short neurotoxin 1; AltName: Full=SN12; AltName: Full=Toxin 4; Flags: Precursor; short chain neurotoxin 1 precursor [Hydrophis hardwickii]			0	13.7	GCGCPQVKPGIK	Carbamidomethyl(C)@2; Carbamidomethyl(C)@4		0.00280374	1299.65	434.223	1299.64	434.222	3	8	1.1.1.3307.2	57.2877	21330	57.2806
1	18.19	18.19	92.59	58.02	58.02	sp|P68416.2|3S11_HYDHA; ABN54804.1	RecName: Full=Short neurotoxin 1; AltName: Full=SN12; AltName: Full=Toxin 4; Flags: Precursor; short chain neurotoxin 1 precursor [Hydrophis hardwickii]			0	13.7	GCGCPQVKPGIK	Carbamidomethyl(C)@2; Carbamidomethyl(C)@4		-0.00021749	1299.64	434.221	1299.64	434.222	3	7	1.1.1.3349.2	58.9606	18993	58.9534
1	18.19	18.19	92.59	58.02	58.02	sp|P68416.2|3S11_HYDHA; ABN54804.1	RecName: Full=Short neurotoxin 1; AltName: Full=SN12; AltName: Full=Toxin 4; Flags: Precursor; short chain neurotoxin 1 precursor [Hydrophis hardwickii]			0	13.7	GCGCPQVKPGIK	Carbamidomethyl(C)@2; Carbamidomethyl(C)@4		-0.00287251	1299.64	434.221	1299.64	434.222	3	7	1.1.1.3379.2	60.1565	18001	60.1893
1	18.19	18.19	92.59	58.02	58.02	sp|P68416.2|3S11_HYDHA; ABN54804.1	RecName: Full=Short neurotoxin 1; AltName: Full=SN12; AltName: Full=Toxin 4; Flags: Precursor; short chain neurotoxin 1 precursor [Hydrophis hardwickii]			0	13.7	GCGCPQVKPGIK	Carbamidomethyl(C)@2; Carbamidomethyl(C)@4		0.000698035	1299.64	434.222	1299.64	434.222	3	10	1.1.1.3411.2	61.3544	20232	61.4192
1	18.19	18.19	92.59	58.02	58.02	sp|P68416.2|3S11_HYDHA; ABN54804.1	RecName: Full=Short neurotoxin 1; AltName: Full=SN12; AltName: Full=Toxin 4; Flags: Precursor; short chain neurotoxin 1 precursor [Hydrophis hardwickii]			0	13.7	GCGCPQVKPGIK	Carbamidomethyl(C)@2; Carbamidomethyl(C)@4		-0.00168233	1299.64	434.221	1299.64	434.222	3	7	1.1.1.3422.3	61.7515	19493	61.7418
1	18.19	18.19	92.59	58.02	58.02	sp|P68416.2|3S11_HYDHA; ABN54804.1	RecName: Full=Short neurotoxin 1; AltName: Full=SN12; AltName: Full=Toxin 4; Flags: Precursor; short chain neurotoxin 1 precursor [Hydrophis hardwickii]			0	13.7	GCGCPQVKPGIK	Carbamidomethyl(C)@2; Carbamidomethyl(C)@4		-0.00168233	1299.64	434.221	1299.64	434.222	3	10	1.1.1.3426.2	61.9356	19481	62.0205
1	18.19	18.19	92.59	58.02	58.02	sp|P68416.2|3S11_HYDHA; ABN54804.1	RecName: Full=Short neurotoxin 1; AltName: Full=SN12; AltName: Full=Toxin 4; Flags: Precursor; short chain neurotoxin 1 precursor [Hydrophis hardwickii]			0	13.7	GCGCPQVKPGIK	Carbamidomethyl(C)@2; Carbamidomethyl(C)@4		-0.00323872	1299.64	434.221	1299.64	434.222	3	10	1.1.1.3461.2	63.3121	19493	63.2976
1	18.19	18.19	92.59	58.02	58.02	sp|P68416.2|3S11_HYDHA; ABN54804.1	RecName: Full=Short neurotoxin 1; AltName: Full=SN12; AltName: Full=Toxin 4; Flags: Precursor; short chain neurotoxin 1 precursor [Hydrophis hardwickii]			0	13.7	GCGCPQVKPGIK	Carbamidomethyl(C)@2; Carbamidomethyl(C)@4		-0.00351338	1299.64	434.22	1299.64	434.222	3	10	1.1.1.3466.2	63.5107	18951	63.4962
1	18.19	18.19	92.59	58.02	58.02	sp|P68416.2|3S11_HYDHA; ABN54804.1	RecName: Full=Short neurotoxin 1; AltName: Full=SN12; AltName: Full=Toxin 4; Flags: Precursor; short chain neurotoxin 1 precursor [Hydrophis hardwickii]			0	13.7	GCGCPQVKPGIK	Carbamidomethyl(C)@2; Carbamidomethyl(C)@4		0.00637429	1299.65	434.224	1299.64	434.222	3	9	1.1.1.3555.2	66.6764	7078	66.6574
1	18.19	18.19	92.59	58.02	58.02	sp|P68416.2|3S11_HYDHA; ABN54804.1	RecName: Full=Short neurotoxin 1; AltName: Full=SN12; AltName: Full=Toxin 4; Flags: Precursor; short chain neurotoxin 1 precursor [Hydrophis hardwickii]			0	13.7	GCGCPQVKPGIK	Carbamidomethyl(C)@2; Carbamidomethyl(C)@4		0.00252909	1299.65	434.222	1299.64	434.222	3	10	1.1.1.3591.2	67.1725	4134	67.1776
1	18.19	18.19	92.59	58.02	58.02	sp|P68416.2|3S11_HYDHA; ABN54804.1	RecName: Full=Short neurotoxin 1; AltName: Full=SN12; AltName: Full=Toxin 4; Flags: Precursor; short chain neurotoxin 1 precursor [Hydrophis hardwickii]			0	13.7	GCGCPQVKPGIK	Carbamidomethyl(C)@2; Carbamidomethyl(C)@4		0.0124168	1299.66	434.226	1299.64	434.222	3	10	1.1.1.3692.2	68.8436	4451	68.8488
1	18.19	18.19	92.59	58.02	58.02	sp|P68416.2|3S11_HYDHA; ABN54804.1	RecName: Full=Short neurotoxin 1; AltName: Full=SN12; AltName: Full=Toxin 4; Flags: Precursor; short chain neurotoxin 1 precursor [Hydrophis hardwickii]			0	13.7	GCGCPQVKPGIK	Carbamidomethyl(C)@2; Carbamidomethyl(C)@4		-0.0451698	1299.6	434.207	1299.64	434.222	3	10	1.1.1.3788.2	70.4053	5258	70.4256
1	18.19	18.19	92.59	58.02	58.02	sp|P68416.2|3S11_HYDHA; ABN54804.1	RecName: Full=Short neurotoxin 1; AltName: Full=SN12; AltName: Full=Toxin 4; Flags: Precursor; short chain neurotoxin 1 precursor [Hydrophis hardwickii]			0	13.7	GCGCPQVKPGIK	Carbamidomethyl(C)@2; Carbamidomethyl(C)@4		-0.0194435	1299.62	434.215	1299.64	434.222	3	10	1.1.1.3985.2	72.6688	4474	72.674
1	18.19	18.19	92.59	58.02	58.02	sp|P68416.2|3S11_HYDHA; ABN54804.1	RecName: Full=Short neurotoxin 1; AltName: Full=SN12; AltName: Full=Toxin 4; Flags: Precursor; short chain neurotoxin 1 precursor [Hydrophis hardwickii]			0	13.7	GCGCPQVKPGIK	Carbamidomethyl(C)@2; Carbamidomethyl(C)@4		0.00124735	1299.64	434.222	1299.64	434.222	3	10	1.1.1.4081.2	73.8166	6112	73.7833
1	18.19	18.19	92.59	58.02	58.02	sp|P68416.2|3S11_HYDHA; ABN54804.1	RecName: Full=Short neurotoxin 1; AltName: Full=SN12; AltName: Full=Toxin 4; Flags: Precursor; short chain neurotoxin 1 precursor [Hydrophis hardwickii]			0	13.7	GCGCPQVKPGIK	Carbamidomethyl(C)@2; Carbamidomethyl(C)@4		-0.00323872	1299.64	434.221	1299.64	434.222	3	10	1.1.1.4093.2	73.9823	6320	73.9876
1	18.19	18.19	92.59	58.02	58.02	sp|P68416.2|3S11_HYDHA; ABN54804.1	RecName: Full=Short neurotoxin 1; AltName: Full=SN12; AltName: Full=Toxin 4; Flags: Precursor; short chain neurotoxin 1 precursor [Hydrophis hardwickii]			0	13.7	GCGCPQVKPGIK	Carbamidomethyl(C)@2; Carbamidomethyl(C)@4		0.00280374	1299.65	434.223	1299.64	434.222	3	9	1.1.1.4113.2	74.3052	8197	74.2528
1	18.19	18.19	92.59	58.02	58.02	sp|P68416.2|3S11_HYDHA; ABN54804.1	RecName: Full=Short neurotoxin 1; AltName: Full=SN12; AltName: Full=Toxin 4; Flags: Precursor; short chain neurotoxin 1 precursor [Hydrophis hardwickii]			0	13.7	GCGCPQVKPGIK	Carbamidomethyl(C)@2; Carbamidomethyl(C)@4		-0.00680927	1299.64	434.219	1299.64	434.222	3	8	1.1.1.4275.2	77.3022	1116	77.2882
1	18.19	18.19	92.59	58.02	58.02	sp|P68416.2|3S11_HYDHA; ABN54804.1	RecName: Full=Short neurotoxin 1; AltName: Full=SN12; AltName: Full=Toxin 4; Flags: Precursor; short chain neurotoxin 1 precursor [Hydrophis hardwickii]			0	11.68	GCGCPQVKPGIK	Carbamidomethyl(C)@2; Carbamidomethyl(C)@4		0.00426858	1299.65	434.223	1299.64	434.222	3	7	1.1.1.2903.3	41.2902	18751	41.2404
1	18.19	18.19	92.59	58.02	58.02	sp|P68416.2|3S11_HYDHA; ABN54804.1	RecName: Full=Short neurotoxin 1; AltName: Full=SN12; AltName: Full=Toxin 4; Flags: Precursor; short chain neurotoxin 1 precursor [Hydrophis hardwickii]			0	11.68	GCGCPQVKPGIK	Carbamidomethyl(C)@2; Carbamidomethyl(C)@4		0.00875466	1299.65	434.224	1299.64	434.222	3	7	1.1.1.2934.2	42.5256	13720	42.5583
1	18.19	18.19	92.59	58.02	58.02	sp|P68416.2|3S11_HYDHA; ABN54804.1	RecName: Full=Short neurotoxin 1; AltName: Full=SN12; AltName: Full=Toxin 4; Flags: Precursor; short chain neurotoxin 1 precursor [Hydrophis hardwickii]			0	11.68	GCGCPQVKPGIK	Carbamidomethyl(C)@2; Carbamidomethyl(C)@4		0.00967018	1299.65	434.225	1299.64	434.222	3	7	1.1.1.2940.2	42.7642	16958	42.7569
1	18.19	18.19	92.59	58.02	58.02	sp|P68416.2|3S11_HYDHA; ABN54804.1	RecName: Full=Short neurotoxin 1; AltName: Full=SN12; AltName: Full=Toxin 4; Flags: Precursor; short chain neurotoxin 1 precursor [Hydrophis hardwickii]			0	11.68	GCGCPQVKPGIK	Carbamidomethyl(C)@2; Carbamidomethyl(C)@4		0.00609963	1299.65	434.224	1299.64	434.222	3	6	1.1.1.3070.2	47.8846	18118	47.9573
1	18.19	18.19	92.59	58.02	58.02	sp|P68416.2|3S11_HYDHA; ABN54804.1	RecName: Full=Short neurotoxin 1; AltName: Full=SN12; AltName: Full=Toxin 4; Flags: Precursor; short chain neurotoxin 1 precursor [Hydrophis hardwickii]			0	11.68	GCGCPQVKPGIK	Carbamidomethyl(C)@2; Carbamidomethyl(C)@4		0.00124735	1299.64	434.222	1299.64	434.222	3	7	1.1.1.3085.2	48.4838	15256	48.4366
1	18.19	18.19	92.59	58.02	58.02	sp|P68416.2|3S11_HYDHA; ABN54804.1	RecName: Full=Short neurotoxin 1; AltName: Full=SN12; AltName: Full=Toxin 4; Flags: Precursor; short chain neurotoxin 1 precursor [Hydrophis hardwickii]			0	11.68	GCGCPQVKPGIK	Carbamidomethyl(C)@2; Carbamidomethyl(C)@4		0.000698035	1299.64	434.222	1299.64	434.222	3	6	1.1.1.3090.2	48.683	15435	48.6365
1	18.19	18.19	92.59	58.02	58.02	sp|P68416.2|3S11_HYDHA; ABN54804.1	RecName: Full=Short neurotoxin 1; AltName: Full=SN12; AltName: Full=Toxin 4; Flags: Precursor; short chain neurotoxin 1 precursor [Hydrophis hardwickii]			0	11.68	GCGCPQVKPGIK	Carbamidomethyl(C)@2; Carbamidomethyl(C)@4		0.00664895	1299.65	434.224	1299.64	434.222	3	6	1.1.1.3194.2	52.8078	16624	52.8406
1	18.19	18.19	92.59	58.02	58.02	sp|P68416.2|3S11_HYDHA; ABN54804.1	RecName: Full=Short neurotoxin 1; AltName: Full=SN12; AltName: Full=Toxin 4; Flags: Precursor; short chain neurotoxin 1 precursor [Hydrophis hardwickii]			0	11.68	GCGCPQVKPGIK	Carbamidomethyl(C)@2; Carbamidomethyl(C)@4		0.00252909	1299.65	434.222	1299.64	434.222	3	6	1.1.1.3235.2	54.4301	13560	54.4233
1	18.19	18.19	92.59	58.02	58.02	sp|P68416.2|3S11_HYDHA; ABN54804.1	RecName: Full=Short neurotoxin 1; AltName: Full=SN12; AltName: Full=Toxin 4; Flags: Precursor; short chain neurotoxin 1 precursor [Hydrophis hardwickii]			0	11.68	GCGCPQVKPGIK	Carbamidomethyl(C)@2; Carbamidomethyl(C)@4		0.00280374	1299.65	434.223	1299.64	434.222	3	7	1.1.1.3300.2	57.0086	20474	57.0414
1	18.19	18.19	92.59	58.02	58.02	sp|P68416.2|3S11_HYDHA; ABN54804.1	RecName: Full=Short neurotoxin 1; AltName: Full=SN12; AltName: Full=Toxin 4; Flags: Precursor; short chain neurotoxin 1 precursor [Hydrophis hardwickii]			0	11.68	GCGCPQVKPGIK	Carbamidomethyl(C)@2; Carbamidomethyl(C)@4		0.00124735	1299.64	434.222	1299.64	434.222	3	7	1.1.1.3304.3	57.1705	20228	57.2008
1	18.19	18.19	92.59	58.02	58.02	sp|P68416.2|3S11_HYDHA; ABN54804.1	RecName: Full=Short neurotoxin 1; AltName: Full=SN12; AltName: Full=Toxin 4; Flags: Precursor; short chain neurotoxin 1 precursor [Hydrophis hardwickii]			0	11.68	GCGCPQVKPGIK	Carbamidomethyl(C)@2; Carbamidomethyl(C)@4		0.000972693	1299.64	434.222	1299.64	434.222	3	7	1.1.1.3310.3	57.41	18077	57.4002
1	18.19	18.19	92.59	58.02	58.02	sp|P68416.2|3S11_HYDHA; ABN54804.1	RecName: Full=Short neurotoxin 1; AltName: Full=SN12; AltName: Full=Toxin 4; Flags: Precursor; short chain neurotoxin 1 precursor [Hydrophis hardwickii]			0	11.68	GCGCPQVKPGIK	Carbamidomethyl(C)@2; Carbamidomethyl(C)@4		0.000423377	1299.64	434.222	1299.64	434.222	3	7	1.1.1.3316.3	57.6491	18070	57.6396
1	18.19	18.19	92.59	58.02	58.02	sp|P68416.2|3S11_HYDHA; ABN54804.1	RecName: Full=Short neurotoxin 1; AltName: Full=SN12; AltName: Full=Toxin 4; Flags: Precursor; short chain neurotoxin 1 precursor [Hydrophis hardwickii]			0	11.68	GCGCPQVKPGIK	Carbamidomethyl(C)@2; Carbamidomethyl(C)@4		-0.00021749	1299.64	434.221	1299.64	434.222	3	7	1.1.1.3319.2	57.7662	18672	57.7191
1	18.19	18.19	92.59	58.02	58.02	sp|P68416.2|3S11_HYDHA; ABN54804.1	RecName: Full=Short neurotoxin 1; AltName: Full=SN12; AltName: Full=Toxin 4; Flags: Precursor; short chain neurotoxin 1 precursor [Hydrophis hardwickii]			0	11.68	GCGCPQVKPGIK	Carbamidomethyl(C)@2; Carbamidomethyl(C)@4		-0.00168233	1299.64	434.221	1299.64	434.222	3	7	1.1.1.3350.2	59.0002	9378	58.9534
1	18.19	18.19	92.59	58.02	58.02	sp|P68416.2|3S11_HYDHA; ABN54804.1	RecName: Full=Short neurotoxin 1; AltName: Full=SN12; AltName: Full=Toxin 4; Flags: Precursor; short chain neurotoxin 1 precursor [Hydrophis hardwickii]			0	11.68	GCGCPQVKPGIK	Carbamidomethyl(C)@2; Carbamidomethyl(C)@4		0.000698035	1299.64	434.222	1299.64	434.222	3	7	1.1.1.3354.3	59.1621	18572	59.2322
1	18.19	18.19	92.59	58.02	58.02	sp|P68416.2|3S11_HYDHA; ABN54804.1	RecName: Full=Short neurotoxin 1; AltName: Full=SN12; AltName: Full=Toxin 4; Flags: Precursor; short chain neurotoxin 1 precursor [Hydrophis hardwickii]			0	11.68	GCGCPQVKPGIK	Carbamidomethyl(C)@2; Carbamidomethyl(C)@4		-0.00168233	1299.64	434.221	1299.64	434.222	3	8	1.1.1.3380.2	60.1989	19366	60.3479
1	18.19	18.19	92.59	58.02	58.02	sp|P68416.2|3S11_HYDHA; ABN54804.1	RecName: Full=Short neurotoxin 1; AltName: Full=SN12; AltName: Full=Toxin 4; Flags: Precursor; short chain neurotoxin 1 precursor [Hydrophis hardwickii]			0	11.68	GCGCPQVKPGIK	Carbamidomethyl(C)@2; Carbamidomethyl(C)@4		-0.00168233	1299.64	434.221	1299.64	434.222	3	7	1.1.1.3384.2	60.3543	19318	60.3479
1	18.19	18.19	92.59	58.02	58.02	sp|P68416.2|3S11_HYDHA; ABN54804.1	RecName: Full=Short neurotoxin 1; AltName: Full=SN12; AltName: Full=Toxin 4; Flags: Precursor; short chain neurotoxin 1 precursor [Hydrophis hardwickii]			0	11.68	GCGCPQVKPGIK	Carbamidomethyl(C)@2; Carbamidomethyl(C)@4		0.00454324	1299.65	434.223	1299.64	434.222	3	9	1.1.1.3405.2	61.1167	15667	61.1836
1	18.19	18.19	92.59	58.02	58.02	sp|P68416.2|3S11_HYDHA; ABN54804.1	RecName: Full=Short neurotoxin 1; AltName: Full=SN12; AltName: Full=Toxin 4; Flags: Precursor; short chain neurotoxin 1 precursor [Hydrophis hardwickii]			0	11.68	GCGCPQVKPGIK	Carbamidomethyl(C)@2; Carbamidomethyl(C)@4		0.00454324	1299.65	434.223	1299.64	434.222	3	10	1.1.1.3406.2	61.1634	17981	61.1836
1	18.19	18.19	92.59	58.02	58.02	sp|P68416.2|3S11_HYDHA; ABN54804.1	RecName: Full=Short neurotoxin 1; AltName: Full=SN12; AltName: Full=Toxin 4; Flags: Precursor; short chain neurotoxin 1 precursor [Hydrophis hardwickii]			0	11.68	GCGCPQVKPGIK	Carbamidomethyl(C)@2; Carbamidomethyl(C)@4		-0.00259786	1299.64	434.221	1299.64	434.222	3	9	1.1.1.3415.2	61.5117	19880	61.4977
1	18.19	18.19	92.59	58.02	58.02	sp|P68416.2|3S11_HYDHA; ABN54804.1	RecName: Full=Short neurotoxin 1; AltName: Full=SN12; AltName: Full=Toxin 4; Flags: Precursor; short chain neurotoxin 1 precursor [Hydrophis hardwickii]			0	11.68	GCGCPQVKPGIK	Carbamidomethyl(C)@2; Carbamidomethyl(C)@4		-0.00113302	1299.64	434.221	1299.64	434.222	3	10	1.1.1.3477.2	63.9541	19637	63.9743
1	18.19	18.19	92.59	58.02	58.02	sp|P68416.2|3S11_HYDHA; ABN54804.1	RecName: Full=Short neurotoxin 1; AltName: Full=SN12; AltName: Full=Toxin 4; Flags: Precursor; short chain neurotoxin 1 precursor [Hydrophis hardwickii]			0	11.68	GCGCPQVKPGIK	Carbamidomethyl(C)@2; Carbamidomethyl(C)@4		-0.00140767	1299.64	434.221	1299.64	434.222	3	9	1.1.1.3481.2	64.1078	18915	64.133
1	18.19	18.19	92.59	58.02	58.02	sp|P68416.2|3S11_HYDHA; ABN54804.1	RecName: Full=Short neurotoxin 1; AltName: Full=SN12; AltName: Full=Toxin 4; Flags: Precursor; short chain neurotoxin 1 precursor [Hydrophis hardwickii]			0	11.68	GCGCPQVKPGIK	Carbamidomethyl(C)@2; Carbamidomethyl(C)@4		0.0030784	1299.65	434.223	1299.64	434.222	3	10	1.1.1.3547.2	66.41	6889	66.4152
1	18.19	18.19	92.59	58.02	58.02	sp|P68416.2|3S11_HYDHA; ABN54804.1	RecName: Full=Short neurotoxin 1; AltName: Full=SN12; AltName: Full=Toxin 4; Flags: Precursor; short chain neurotoxin 1 precursor [Hydrophis hardwickii]			0	11.68	GCGCPQVKPGIK	Carbamidomethyl(C)@2; Carbamidomethyl(C)@4		-0.0319862	1299.61	434.211	1299.64	434.222	3	10	1.1.1.3601.2	67.3608	4057	67.366
1	18.19	18.19	92.59	58.02	58.02	sp|P68416.2|3S11_HYDHA; ABN54804.1	RecName: Full=Short neurotoxin 1; AltName: Full=SN12; AltName: Full=Toxin 4; Flags: Precursor; short chain neurotoxin 1 precursor [Hydrophis hardwickii]			0	11.68	GCGCPQVKPGIK	Carbamidomethyl(C)@2; Carbamidomethyl(C)@4		-0.0251198	1299.62	434.213	1299.64	434.222	3	10	1.1.1.3609.2	67.4704	4448	67.4371
1	18.19	18.19	92.59	58.02	58.02	sp|P68416.2|3S11_HYDHA; ABN54804.1	RecName: Full=Short neurotoxin 1; AltName: Full=SN12; AltName: Full=Toxin 4; Flags: Precursor; short chain neurotoxin 1 precursor [Hydrophis hardwickii]			0	11.68	GCGCPQVKPGIK	Carbamidomethyl(C)@2; Carbamidomethyl(C)@4		0.0190085	1299.66	434.228	1299.64	434.222	3	10	1.1.1.3626.2	67.6266	3439	67.5882
1	18.19	18.19	92.59	58.02	58.02	sp|P68416.2|3S11_HYDHA; ABN54804.1	RecName: Full=Short neurotoxin 1; AltName: Full=SN12; AltName: Full=Toxin 4; Flags: Precursor; short chain neurotoxin 1 precursor [Hydrophis hardwickii]			0	11.68	GCGCPQVKPGIK	Carbamidomethyl(C)@2; Carbamidomethyl(C)@4		0.0105857	1299.65	434.225	1299.64	434.222	3	10	1.1.1.3668.2	68.4163	2022	68.4214
1	18.19	18.19	92.59	58.02	58.02	sp|P68416.2|3S11_HYDHA; ABN54804.1	RecName: Full=Short neurotoxin 1; AltName: Full=SN12; AltName: Full=Toxin 4; Flags: Precursor; short chain neurotoxin 1 precursor [Hydrophis hardwickii]			0	11.68	GCGCPQVKPGIK	Carbamidomethyl(C)@2; Carbamidomethyl(C)@4		0.0171775	1299.66	434.227	1299.64	434.222	3	10	1.1.1.3710.2	69.1719	3235	69.1772
1	18.19	18.19	92.59	58.02	58.02	sp|P68416.2|3S11_HYDHA; ABN54804.1	RecName: Full=Short neurotoxin 1; AltName: Full=SN12; AltName: Full=Toxin 4; Flags: Precursor; short chain neurotoxin 1 precursor [Hydrophis hardwickii]			0	11.68	GCGCPQVKPGIK	Carbamidomethyl(C)@2; Carbamidomethyl(C)@4		-0.0173378	1299.63	434.216	1299.64	434.222	3	10	1.1.1.3867.2	71.4062	2225	71.373
1	18.19	18.19	92.59	58.02	58.02	sp|P68416.2|3S11_HYDHA; ABN54804.1	RecName: Full=Short neurotoxin 1; AltName: Full=SN12; AltName: Full=Toxin 4; Flags: Precursor; short chain neurotoxin 1 precursor [Hydrophis hardwickii]			0	11.68	GCGCPQVKPGIK	Carbamidomethyl(C)@2; Carbamidomethyl(C)@4		-0.00680927	1299.64	434.219	1299.64	434.222	3	10	1.1.1.3952.2	72.2913	8471	72.2578
1	18.19	18.19	92.59	58.02	58.02	sp|P68416.2|3S11_HYDHA; ABN54804.1	RecName: Full=Short neurotoxin 1; AltName: Full=SN12; AltName: Full=Toxin 4; Flags: Precursor; short chain neurotoxin 1 precursor [Hydrophis hardwickii]			0	11.68	GCGCPQVKPGIK	Carbamidomethyl(C)@2; Carbamidomethyl(C)@4		1.01437	1300.66	434.56	1299.64	434.222	3	12	1.1.1.3966.2	72.4662	4674	72.4328
1	18.19	18.19	92.59	58.02	58.02	sp|P68416.2|3S11_HYDHA; ABN54804.1	RecName: Full=Short neurotoxin 1; AltName: Full=SN12; AltName: Full=Toxin 4; Flags: Precursor; short chain neurotoxin 1 precursor [Hydrophis hardwickii]			0	11.68	GCGCPQVKPGIK	Carbamidomethyl(C)@2; Carbamidomethyl(C)@4		-0.0023232	1299.64	434.221	1299.64	434.222	3	10	1.1.1.3996.2	72.8942	5866	72.8608
1	18.19	18.19	92.59	58.02	58.02	sp|P68416.2|3S11_HYDHA; ABN54804.1	RecName: Full=Short neurotoxin 1; AltName: Full=SN12; AltName: Full=Toxin 4; Flags: Precursor; short chain neurotoxin 1 precursor [Hydrophis hardwickii]			0	11.68	GCGCPQVKPGIK	Carbamidomethyl(C)@2; Carbamidomethyl(C)@4		0.0246848	1299.67	434.23	1299.64	434.222	3	10	1.1.1.4212.2	75.7648	2236	75.7313
1	18.19	18.19	92.59	58.02	58.02	sp|P68416.2|3S11_HYDHA; ABN54804.1	RecName: Full=Short neurotoxin 1; AltName: Full=SN12; AltName: Full=Toxin 4; Flags: Precursor; short chain neurotoxin 1 precursor [Hydrophis hardwickii]			0	11.68	GCGCPQVKPGIK	Carbamidomethyl(C)@2; Carbamidomethyl(C)@4		0.000423377	1299.64	434.222	1299.64	434.222	3	10	1.1.1.4225.2	76.0037	3634	75.9702
1	18.19	18.19	92.59	58.02	58.02	sp|P68416.2|3S11_HYDHA; ABN54804.1	RecName: Full=Short neurotoxin 1; AltName: Full=SN12; AltName: Full=Toxin 4; Flags: Precursor; short chain neurotoxin 1 precursor [Hydrophis hardwickii]			0	10.21	GCGCPQVKPGIK	Carbamidomethyl(C)@2; Carbamidomethyl(C)@4		0.00399393	1299.65	434.223	1299.64	434.222	3	6	1.1.1.3008.2	45.4673	15787	45.3802
1	18.19	18.19	92.59	58.02	58.02	sp|P68416.2|3S11_HYDHA; ABN54804.1	RecName: Full=Short neurotoxin 1; AltName: Full=SN12; AltName: Full=Toxin 4; Flags: Precursor; short chain neurotoxin 1 precursor [Hydrophis hardwickii]			0	10.21	GCGCPQVKPGIK	Carbamidomethyl(C)@2; Carbamidomethyl(C)@4		0.00371927	1299.65	434.223	1299.64	434.222	3	6	1.1.1.3245.2	54.8256	14315	54.8583
1	18.19	18.19	92.59	58.02	58.02	sp|P68416.2|3S11_HYDHA; ABN54804.1	RecName: Full=Short neurotoxin 1; AltName: Full=SN12; AltName: Full=Toxin 4; Flags: Precursor; short chain neurotoxin 1 precursor [Hydrophis hardwickii]			0	10.21	GCGCPQVKPGIK	Carbamidomethyl(C)@2; Carbamidomethyl(C)@4		-0.00113302	1299.64	434.221	1299.64	434.222	3	7	1.1.1.3299.3	56.9715	21193	56.8819
1	18.19	18.19	92.59	58.02	58.02	sp|P68416.2|3S11_HYDHA; ABN54804.1	RecName: Full=Short neurotoxin 1; AltName: Full=SN12; AltName: Full=Toxin 4; Flags: Precursor; short chain neurotoxin 1 precursor [Hydrophis hardwickii]			0	10.21	GCGCPQVKPGIK	Carbamidomethyl(C)@2; Carbamidomethyl(C)@4		-0.00021749	1299.64	434.221	1299.64	434.222	3	8	1.1.1.3373.2	59.9217	17328	59.8694
1	18.19	18.19	92.59	58.02	58.02	sp|P68416.2|3S11_HYDHA; ABN54804.1	RecName: Full=Short neurotoxin 1; AltName: Full=SN12; AltName: Full=Toxin 4; Flags: Precursor; short chain neurotoxin 1 precursor [Hydrophis hardwickii]			0	10.21	GCGCPQVKPGIK	Carbamidomethyl(C)@2; Carbamidomethyl(C)@4		0.00637429	1299.65	434.224	1299.64	434.222	3	9	1.1.1.3395.2	60.7939	15418	60.7797
1	18.19	18.19	92.59	58.02	58.02	sp|P68416.2|3S11_HYDHA; ABN54804.1	RecName: Full=Short neurotoxin 1; AltName: Full=SN12; AltName: Full=Toxin 4; Flags: Precursor; short chain neurotoxin 1 precursor [Hydrophis hardwickii]			0	10.21	GCGCPQVKPGIK	Carbamidomethyl(C)@2; Carbamidomethyl(C)@4		-0.0023232	1299.64	434.221	1299.64	434.222	3	9	1.1.1.3451.2	62.9115	19435	62.8994
1	18.19	18.19	92.59	58.02	58.02	sp|P68416.2|3S11_HYDHA; ABN54804.1	RecName: Full=Short neurotoxin 1; AltName: Full=SN12; AltName: Full=Toxin 4; Flags: Precursor; short chain neurotoxin 1 precursor [Hydrophis hardwickii]			0	9.618	GCGCPQVKPGIK	Carbamidomethyl(C)@2; Carbamidomethyl(C)@4		0.00252909	1299.65	434.222	1299.64	434.222	3	6	1.1.1.2878.2	40.2897	17967	40.2822
1	18.19	18.19	92.59	58.02	58.02	sp|P68416.2|3S11_HYDHA; ABN54804.1	RecName: Full=Short neurotoxin 1; AltName: Full=SN12; AltName: Full=Toxin 4; Flags: Precursor; short chain neurotoxin 1 precursor [Hydrophis hardwickii]			0	9.618	GCGCPQVKPGIK	Carbamidomethyl(C)@2; Carbamidomethyl(C)@4		0.00280374	1299.65	434.223	1299.64	434.222	3	7	1.1.1.2898.2	41.0877	18073	41.1204
1	18.19	18.19	92.59	58.02	58.02	sp|P68416.2|3S11_HYDHA; ABN54804.1	RecName: Full=Short neurotoxin 1; AltName: Full=SN12; AltName: Full=Toxin 4; Flags: Precursor; short chain neurotoxin 1 precursor [Hydrophis hardwickii]			0	9.618	GCGCPQVKPGIK	Carbamidomethyl(C)@2; Carbamidomethyl(C)@4		5.71672e-05	1299.64	434.222	1299.64	434.222	3	6	1.1.1.3013.2	45.6671	16279	45.6599
1	18.19	18.19	92.59	58.02	58.02	sp|P68416.2|3S11_HYDHA; ABN54804.1	RecName: Full=Short neurotoxin 1; AltName: Full=SN12; AltName: Full=Toxin 4; Flags: Precursor; short chain neurotoxin 1 precursor [Hydrophis hardwickii]			0	9.618	GCGCPQVKPGIK	Carbamidomethyl(C)@2; Carbamidomethyl(C)@4		0.00252909	1299.65	434.222	1299.64	434.222	3	6	1.1.1.3121.2	49.9153	14447	49.9481
1	18.19	18.19	92.59	58.02	58.02	sp|P68416.2|3S11_HYDHA; ABN54804.1	RecName: Full=Short neurotoxin 1; AltName: Full=SN12; AltName: Full=Toxin 4; Flags: Precursor; short chain neurotoxin 1 precursor [Hydrophis hardwickii]			0	9.618	GCGCPQVKPGIK	Carbamidomethyl(C)@2; Carbamidomethyl(C)@4		0.0126914	1299.66	434.226	1299.64	434.222	3	6	1.1.1.3146.2	50.9041	14144	50.8179
1	18.19	18.19	92.59	58.02	58.02	sp|P68416.2|3S11_HYDHA; ABN54804.1	RecName: Full=Short neurotoxin 1; AltName: Full=SN12; AltName: Full=Toxin 4; Flags: Precursor; short chain neurotoxin 1 precursor [Hydrophis hardwickii]			0	9.618	GCGCPQVKPGIK	Carbamidomethyl(C)@2; Carbamidomethyl(C)@4		0.000698035	1299.64	434.222	1299.64	434.222	3	6	1.1.1.3172.2	51.9323	15226	51.8859
1	18.19	18.19	92.59	58.02	58.02	sp|P68416.2|3S11_HYDHA; ABN54804.1	RecName: Full=Short neurotoxin 1; AltName: Full=SN12; AltName: Full=Toxin 4; Flags: Precursor; short chain neurotoxin 1 precursor [Hydrophis hardwickii]			0	9.618	GCGCPQVKPGIK	Carbamidomethyl(C)@2; Carbamidomethyl(C)@4		0.00124735	1299.64	434.222	1299.64	434.222	3	6	1.1.1.3288.3	56.5331	21742	56.5633
1	18.19	18.19	92.59	58.02	58.02	sp|P68416.2|3S11_HYDHA; ABN54804.1	RecName: Full=Short neurotoxin 1; AltName: Full=SN12; AltName: Full=Toxin 4; Flags: Precursor; short chain neurotoxin 1 precursor [Hydrophis hardwickii]			0	9.618	GCGCPQVKPGIK	Carbamidomethyl(C)@2; Carbamidomethyl(C)@4		0.00124735	1299.64	434.222	1299.64	434.222	3	7	1.1.1.3329.3	58.1673	20077	57.8788
1	18.19	18.19	92.59	58.02	58.02	sp|P68416.2|3S11_HYDHA; ABN54804.1	RecName: Full=Short neurotoxin 1; AltName: Full=SN12; AltName: Full=Toxin 4; Flags: Precursor; short chain neurotoxin 1 precursor [Hydrophis hardwickii]			0	9.618	GCGCPQVKPGIK	Carbamidomethyl(C)@2; Carbamidomethyl(C)@4		-0.00168233	1299.64	434.221	1299.64	434.222	3	10	1.1.1.3421.3	61.7365	19493	61.7418
1	18.19	18.19	92.59	58.02	58.02	sp|P68416.2|3S11_HYDHA; ABN54804.1	RecName: Full=Short neurotoxin 1; AltName: Full=SN12; AltName: Full=Toxin 4; Flags: Precursor; short chain neurotoxin 1 precursor [Hydrophis hardwickii]			0	9.618	GCGCPQVKPGIK	Carbamidomethyl(C)@2; Carbamidomethyl(C)@4		-0.00113302	1299.64	434.221	1299.64	434.222	3	8	1.1.1.3486.2	64.3047	19813	64.3324
1	18.19	18.19	92.59	58.02	58.02	sp|P68416.2|3S11_HYDHA; ABN54804.1	RecName: Full=Short neurotoxin 1; AltName: Full=SN12; AltName: Full=Toxin 4; Flags: Precursor; short chain neurotoxin 1 precursor [Hydrophis hardwickii]			0	9.618	GCGCPQVKPGIK	Carbamidomethyl(C)@2; Carbamidomethyl(C)@4		-0.0023232	1299.64	434.221	1299.64	434.222	3	9	1.1.1.3518.3	65.5202	18492	65.4557
1	18.19	18.19	92.59	58.02	58.02	sp|P68416.2|3S11_HYDHA; ABN54804.1	RecName: Full=Short neurotoxin 1; AltName: Full=SN12; AltName: Full=Toxin 4; Flags: Precursor; short chain neurotoxin 1 precursor [Hydrophis hardwickii]			0	9.618	GCGCPQVKPGIK	Carbamidomethyl(C)@2; Carbamidomethyl(C)@4		-0.0155068	1299.63	434.216	1299.64	434.222	3	9	1.1.1.3839.2	71.0427	5864	71.0245
1	18.19	18.19	92.59	58.02	58.02	sp|P68416.2|3S11_HYDHA; ABN54804.1	RecName: Full=Short neurotoxin 1; AltName: Full=SN12; AltName: Full=Toxin 4; Flags: Precursor; short chain neurotoxin 1 precursor [Hydrophis hardwickii]			0	9.618	GCGCPQVKPGIK	Carbamidomethyl(C)@2; Carbamidomethyl(C)@4		0.0112266	1299.65	434.225	1299.64	434.222	3	7	1.1.1.4261.2	76.8602	2132	76.8298
1	18.19	18.19	92.59	58.02	58.02	sp|P68416.2|3S11_HYDHA; ABN54804.1	RecName: Full=Short neurotoxin 1; AltName: Full=SN12; AltName: Full=Toxin 4; Flags: Precursor; short chain neurotoxin 1 precursor [Hydrophis hardwickii]			0	8.646	GCGCPQVKPGIK	Carbamidomethyl(C)@2; Carbamidomethyl(C)@4		0.00371927	1299.65	434.223	1299.64	434.222	3	6	1.1.1.2949.2	43.1218	16643	43.1944
1	18.19	18.19	92.59	58.02	58.02	sp|P68416.2|3S11_HYDHA; ABN54804.1	RecName: Full=Short neurotoxin 1; AltName: Full=SN12; AltName: Full=Toxin 4; Flags: Precursor; short chain neurotoxin 1 precursor [Hydrophis hardwickii]			0	8.646	GCGCPQVKPGIK	Carbamidomethyl(C)@2; Carbamidomethyl(C)@4		0.00188822	1299.64	434.222	1299.64	434.222	3	6	1.1.1.2981.2	44.3885	17997	44.3814
1	18.19	18.19	92.59	58.02	58.02	sp|P68416.2|3S11_HYDHA; ABN54804.1	RecName: Full=Short neurotoxin 1; AltName: Full=SN12; AltName: Full=Toxin 4; Flags: Precursor; short chain neurotoxin 1 precursor [Hydrophis hardwickii]			0	8.646	GCGCPQVKPGIK	Carbamidomethyl(C)@2; Carbamidomethyl(C)@4		0.00399393	1299.65	434.223	1299.64	434.222	3	6	1.1.1.3007.2	45.4274	15821	45.3802
1	18.19	18.19	92.59	58.02	58.02	sp|P68416.2|3S11_HYDHA; ABN54804.1	RecName: Full=Short neurotoxin 1; AltName: Full=SN12; AltName: Full=Toxin 4; Flags: Precursor; short chain neurotoxin 1 precursor [Hydrophis hardwickii]			0	8.646	GCGCPQVKPGIK	Carbamidomethyl(C)@2; Carbamidomethyl(C)@4		0.00252909	1299.65	434.222	1299.64	434.222	3	6	1.1.1.3075.2	48.0842	18099	48.1568
1	18.19	18.19	92.59	58.02	58.02	sp|P68416.2|3S11_HYDHA; ABN54804.1	RecName: Full=Short neurotoxin 1; AltName: Full=SN12; AltName: Full=Toxin 4; Flags: Precursor; short chain neurotoxin 1 precursor [Hydrophis hardwickii]			0	8.646	GCGCPQVKPGIK	Carbamidomethyl(C)@2; Carbamidomethyl(C)@4		0.00426858	1299.65	434.223	1299.64	434.222	3	8	1.1.1.3400.2	60.9233	14811	60.9035
1	18.19	18.19	92.59	58.02	58.02	sp|P68416.2|3S11_HYDHA; ABN54804.1	RecName: Full=Short neurotoxin 1; AltName: Full=SN12; AltName: Full=Toxin 4; Flags: Precursor; short chain neurotoxin 1 precursor [Hydrophis hardwickii]			0	8.646	GCGCPQVKPGIK	Carbamidomethyl(C)@2; Carbamidomethyl(C)@4		-0.00442891	1299.64	434.22	1299.64	434.222	3	9	1.1.1.3441.2	62.5343	19441	62.4997
1	18.19	18.19	92.59	58.02	58.02	sp|P68416.2|3S11_HYDHA; ABN54804.1	RecName: Full=Short neurotoxin 1; AltName: Full=SN12; AltName: Full=Toxin 4; Flags: Precursor; short chain neurotoxin 1 precursor [Hydrophis hardwickii]			0	8.646	GCGCPQVKPGIK	Carbamidomethyl(C)@2; Carbamidomethyl(C)@4		-0.0023232	1299.64	434.221	1299.64	434.222	3	8	1.1.1.3476.2	63.9068	19282	63.8948
1	18.19	18.19	92.59	58.02	58.02	sp|P68416.2|3S11_HYDHA; ABN54804.1	RecName: Full=Short neurotoxin 1; AltName: Full=SN12; AltName: Full=Toxin 4; Flags: Precursor; short chain neurotoxin 1 precursor [Hydrophis hardwickii]			0	8.646	GCGCPQVKPGIK	Carbamidomethyl(C)@2; Carbamidomethyl(C)@4		-0.0023232	1299.64	434.221	1299.64	434.222	3	9	1.1.1.3502.3	64.9142	19494	64.8154
1	18.19	18.19	92.59	58.02	58.02	sp|P68416.2|3S11_HYDHA; ABN54804.1	RecName: Full=Short neurotoxin 1; AltName: Full=SN12; AltName: Full=Toxin 4; Flags: Precursor; short chain neurotoxin 1 precursor [Hydrophis hardwickii]			0	8.646	GCGCPQVKPGIK	Carbamidomethyl(C)@2; Carbamidomethyl(C)@4		-0.00259786	1299.64	434.221	1299.64	434.222	3	8	1.1.1.3507.2	65.105	18371	65.0929
1	18.19	18.19	92.59	58.02	58.02	sp|P68416.2|3S11_HYDHA; ABN54804.1	RecName: Full=Short neurotoxin 1; AltName: Full=SN12; AltName: Full=Toxin 4; Flags: Precursor; short chain neurotoxin 1 precursor [Hydrophis hardwickii]			0	8.646	GCGCPQVKPGIK	Carbamidomethyl(C)@2; Carbamidomethyl(C)@4		-0.0023232	1299.64	434.221	1299.64	434.222	3	9	1.1.1.3519.2	65.5549	18492	65.4557
1	18.19	18.19	92.59	58.02	58.02	sp|P68416.2|3S11_HYDHA; ABN54804.1	RecName: Full=Short neurotoxin 1; AltName: Full=SN12; AltName: Full=Toxin 4; Flags: Precursor; short chain neurotoxin 1 precursor [Hydrophis hardwickii]			0	8.646	GCGCPQVKPGIK	Carbamidomethyl(C)@2; Carbamidomethyl(C)@4		0.00728982	1299.65	434.224	1299.64	434.222	3	9	1.1.1.3764.2	70.1265	3035	70.0879
1	18.19	18.19	92.59	58.02	58.02	sp|P68416.2|3S11_HYDHA; ABN54804.1	RecName: Full=Short neurotoxin 1; AltName: Full=SN12; AltName: Full=Toxin 4; Flags: Precursor; short chain neurotoxin 1 precursor [Hydrophis hardwickii]			0	8.646	GCGCPQVKPGIK	Carbamidomethyl(C)@2; Carbamidomethyl(C)@4		-0.00708393	1299.64	434.219	1299.64	434.222	3	9	1.1.1.3924.2	71.9086	6273	71.8751
1	18.19	18.19	92.59	58.02	58.02	sp|P68416.2|3S11_HYDHA; ABN54804.1	RecName: Full=Short neurotoxin 1; AltName: Full=SN12; AltName: Full=Toxin 4; Flags: Precursor; short chain neurotoxin 1 precursor [Hydrophis hardwickii]			0	8.646	GCGCPQVKPGIK	Carbamidomethyl(C)@2; Carbamidomethyl(C)@4		-0.000858358	1299.64	434.221	1299.64	434.222	3	9	1.1.1.3986.2	72.7075	5719	72.674
1	18.19	18.19	92.59	58.02	58.02	sp|P68416.2|3S11_HYDHA; ABN54804.1	RecName: Full=Short neurotoxin 1; AltName: Full=SN12; AltName: Full=Toxin 4; Flags: Precursor; short chain neurotoxin 1 precursor [Hydrophis hardwickii]			0	8.646	GCGCPQVKPGIK	Carbamidomethyl(C)@2; Carbamidomethyl(C)@4		-0.00653462	1299.64	434.219	1299.64	434.222	3	9	1.1.1.4012.2	73.0797	3516	73.0464
1	18.19	18.19	92.59	58.02	58.02	sp|P68416.2|3S11_HYDHA; ABN54804.1	RecName: Full=Short neurotoxin 1; AltName: Full=SN12; AltName: Full=Toxin 4; Flags: Precursor; short chain neurotoxin 1 precursor [Hydrophis hardwickii]			0	8.646	GCGCPQVKPGIK	Carbamidomethyl(C)@2; Carbamidomethyl(C)@4		0.00793068	1299.65	434.224	1299.64	434.222	3	9	1.1.1.4103.2	74.137	8222	74.0645
1	18.19	18.19	92.59	58.02	58.02	sp|P68416.2|3S11_HYDHA; ABN54804.1	RecName: Full=Short neurotoxin 1; AltName: Full=SN12; AltName: Full=Toxin 4; Flags: Precursor; short chain neurotoxin 1 precursor [Hydrophis hardwickii]			0	8.646	GCGCPQVKPGIK	Carbamidomethyl(C)@2; Carbamidomethyl(C)@4		-0.00561909	1299.64	434.22	1299.64	434.222	3	9	1.1.1.4192.2	75.5195	4282	75.5246
1	18.19	18.19	92.59	58.02	58.02	sp|P68416.2|3S11_HYDHA; ABN54804.1	RecName: Full=Short neurotoxin 1; AltName: Full=SN12; AltName: Full=Toxin 4; Flags: Precursor; short chain neurotoxin 1 precursor [Hydrophis hardwickii]			0	8.646	GCGCPQVKPGIK	Carbamidomethyl(C)@2; Carbamidomethyl(C)@4		0.0112266	1299.65	434.225	1299.64	434.222	3	8	1.1.1.4272.2	77.2049	2446	77.2101
1	18.19	18.19	92.59	58.02	58.02	sp|P68416.2|3S11_HYDHA; ABN54804.1	RecName: Full=Short neurotoxin 1; AltName: Full=SN12; AltName: Full=Toxin 4; Flags: Precursor; short chain neurotoxin 1 precursor [Hydrophis hardwickii]			0	7.886	GCGCPQVKPGIK	Carbamidomethyl(C)@2; Carbamidomethyl(C)@4		-0.00470356	1299.64	434.22	1299.64	434.222	3	6	1.1.1.3107.2	49.3591	15354	49.3918
1	18.19	18.19	92.59	58.02	58.02	sp|P68416.2|3S11_HYDHA; ABN54804.1	RecName: Full=Short neurotoxin 1; AltName: Full=SN12; AltName: Full=Toxin 4; Flags: Precursor; short chain neurotoxin 1 precursor [Hydrophis hardwickii]			0	7.886	GCGCPQVKPGIK	Carbamidomethyl(C)@2; Carbamidomethyl(C)@4		0.00426858	1299.65	434.223	1299.64	434.222	3	6	1.1.1.3132.2	50.3502	16306	50.3434
1	18.19	18.19	92.59	58.02	58.02	sp|P68416.2|3S11_HYDHA; ABN54804.1	RecName: Full=Short neurotoxin 1; AltName: Full=SN12; AltName: Full=Toxin 4; Flags: Precursor; short chain neurotoxin 1 precursor [Hydrophis hardwickii]			0	7.886	GCGCPQVKPGIK	Carbamidomethyl(C)@2; Carbamidomethyl(C)@4		0.00188822	1299.64	434.222	1299.64	434.222	3	6	1.1.1.3334.2	58.3635	17437	58.4362
1	18.19	18.19	92.59	58.02	58.02	sp|P68416.2|3S11_HYDHA; ABN54804.1	RecName: Full=Short neurotoxin 1; AltName: Full=SN12; AltName: Full=Toxin 4; Flags: Precursor; short chain neurotoxin 1 precursor [Hydrophis hardwickii]			0	7.886	GCGCPQVKPGIK	Carbamidomethyl(C)@2; Carbamidomethyl(C)@4		-0.00442891	1299.64	434.22	1299.64	434.222	3	9	1.1.1.3443.3	62.5991	19441	62.4997
1	18.19	18.19	92.59	58.02	58.02	sp|P68416.2|3S11_HYDHA; ABN54804.1	RecName: Full=Short neurotoxin 1; AltName: Full=SN12; AltName: Full=Toxin 4; Flags: Precursor; short chain neurotoxin 1 precursor [Hydrophis hardwickii]			0	7.886	GCGCPQVKPGIK	Carbamidomethyl(C)@2; Carbamidomethyl(C)@4		-0.000492148	1299.64	434.221	1299.64	434.222	3	9	1.1.1.3493.2	64.5564	19297	64.5768
1	18.19	18.19	92.59	58.02	58.02	sp|P68416.2|3S11_HYDHA; ABN54804.1	RecName: Full=Short neurotoxin 1; AltName: Full=SN12; AltName: Full=Toxin 4; Flags: Precursor; short chain neurotoxin 1 precursor [Hydrophis hardwickii]			0	7.886	GCGCPQVKPGIK	Carbamidomethyl(C)@2; Carbamidomethyl(C)@4		-0.0023232	1299.64	434.221	1299.64	434.222	3	8	1.1.1.3503.2	64.9488	19494	64.8154
1	18.19	18.19	92.59	58.02	58.02	sp|P68416.2|3S11_HYDHA; ABN54804.1	RecName: Full=Short neurotoxin 1; AltName: Full=SN12; AltName: Full=Toxin 4; Flags: Precursor; short chain neurotoxin 1 precursor [Hydrophis hardwickii]			0	7.886	GCGCPQVKPGIK	Carbamidomethyl(C)@2; Carbamidomethyl(C)@4		-0.00259786	1299.64	434.221	1299.64	434.222	3	9	1.1.1.3524.2	65.7523	19004	65.8115
1	18.19	18.19	92.59	58.02	58.02	sp|P68416.2|3S11_HYDHA; ABN54804.1	RecName: Full=Short neurotoxin 1; AltName: Full=SN12; AltName: Full=Toxin 4; Flags: Precursor; short chain neurotoxin 1 precursor [Hydrophis hardwickii]			0	7.886	GCGCPQVKPGIK	Carbamidomethyl(C)@2; Carbamidomethyl(C)@4		0.018093	1299.66	434.228	1299.64	434.222	3	9	1.1.1.3943.2	72.1762	4166	72.1375
1	18.19	18.19	92.59	58.02	58.02	sp|P68416.2|3S11_HYDHA; ABN54804.1	RecName: Full=Short neurotoxin 1; AltName: Full=SN12; AltName: Full=Toxin 4; Flags: Precursor; short chain neurotoxin 1 precursor [Hydrophis hardwickii]			0	7.567	GCGCPQVKPGIK	Carbamidomethyl(C)@2; Carbamidomethyl(C)@4		0.00161356	1299.64	434.222	1299.64	434.222	3	6	1.1.1.3076.2	48.1241	15258	48.1169
1	18.19	18.19	92.59	58.02	58.02	sp|P68416.2|3S11_HYDHA; ABN54804.1	RecName: Full=Short neurotoxin 1; AltName: Full=SN12; AltName: Full=Toxin 4; Flags: Precursor; short chain neurotoxin 1 precursor [Hydrophis hardwickii]			0	7.567	GCGCPQVKPGIK	Carbamidomethyl(C)@2; Carbamidomethyl(C)@4		0.00454324	1299.65	434.223	1299.64	434.222	3	6	1.1.1.3192.2	52.7279	16175	52.7607
1	18.19	18.19	92.59	58.02	58.02	sp|P68416.2|3S11_HYDHA; ABN54804.1	RecName: Full=Short neurotoxin 1; AltName: Full=SN12; AltName: Full=Toxin 4; Flags: Precursor; short chain neurotoxin 1 precursor [Hydrophis hardwickii]			0	7.281	GCGCPQVKPGIK	Carbamidomethyl(C)@2; Carbamidomethyl(C)@4		0.00216288	1299.65	434.222	1299.64	434.222	3	6	1.1.1.2889.2	40.7275	17691	40.7602
1	18.19	18.19	92.59	58.02	58.02	sp|P68416.2|3S11_HYDHA; ABN54804.1	RecName: Full=Short neurotoxin 1; AltName: Full=SN12; AltName: Full=Toxin 4; Flags: Precursor; short chain neurotoxin 1 precursor [Hydrophis hardwickii]			0	7.281	GCGCPQVKPGIK	Carbamidomethyl(C)@2; Carbamidomethyl(C)@4		0.00188822	1299.64	434.222	1299.64	434.222	3	6	1.1.1.2924.2	42.1297	16337	42.0822
1	18.19	18.19	92.59	58.02	58.02	sp|P68416.2|3S11_HYDHA; ABN54804.1	RecName: Full=Short neurotoxin 1; AltName: Full=SN12; AltName: Full=Toxin 4; Flags: Precursor; short chain neurotoxin 1 precursor [Hydrophis hardwickii]			0	7.281	GCGCPQVKPGIK	Carbamidomethyl(C)@2; Carbamidomethyl(C)@4		5.71672e-05	1299.64	434.222	1299.64	434.222	3	6	1.1.1.2986.2	44.589	6869	44.5414
1	18.19	18.19	92.59	58.02	58.02	sp|P68416.2|3S11_HYDHA; ABN54804.1	RecName: Full=Short neurotoxin 1; AltName: Full=SN12; AltName: Full=Toxin 4; Flags: Precursor; short chain neurotoxin 1 precursor [Hydrophis hardwickii]			0	7.281	GCGCPQVKPGIK	Carbamidomethyl(C)@2; Carbamidomethyl(C)@4		0.00188822	1299.64	434.222	1299.64	434.222	3	6	1.1.1.3284.2	56.3708	17448	56.3639
1	18.19	18.19	92.59	58.02	58.02	sp|P68416.2|3S11_HYDHA; ABN54804.1	RecName: Full=Short neurotoxin 1; AltName: Full=SN12; AltName: Full=Toxin 4; Flags: Precursor; short chain neurotoxin 1 precursor [Hydrophis hardwickii]			0	7.281	GCGCPQVKPGIK	Carbamidomethyl(C)@2; Carbamidomethyl(C)@4		0.00124735	1299.64	434.222	1299.64	434.222	3	6	1.1.1.3289.2	56.5703	21742	56.5633
1	18.19	18.19	92.59	58.02	58.02	sp|P68416.2|3S11_HYDHA; ABN54804.1	RecName: Full=Short neurotoxin 1; AltName: Full=SN12; AltName: Full=Toxin 4; Flags: Precursor; short chain neurotoxin 1 precursor [Hydrophis hardwickii]			0	7.281	GCGCPQVKPGIK	Carbamidomethyl(C)@2; Carbamidomethyl(C)@4		-0.00113302	1299.64	434.221	1299.64	434.222	3	6	1.1.1.3296.2	56.8491	21210	56.8819
1	18.19	18.19	92.59	58.02	58.02	sp|P68416.2|3S11_HYDHA; ABN54804.1	RecName: Full=Short neurotoxin 1; AltName: Full=SN12; AltName: Full=Toxin 4; Flags: Precursor; short chain neurotoxin 1 precursor [Hydrophis hardwickii]			0	7.281	GCGCPQVKPGIK	Carbamidomethyl(C)@2; Carbamidomethyl(C)@4		0.00582498	1299.65	434.224	1299.64	434.222	3	7	1.1.1.3390.2	60.5927	18079	60.6229
1	18.19	18.19	92.59	58.02	58.02	sp|P68416.2|3S11_HYDHA; ABN54804.1	RecName: Full=Short neurotoxin 1; AltName: Full=SN12; AltName: Full=Toxin 4; Flags: Precursor; short chain neurotoxin 1 precursor [Hydrophis hardwickii]			0	7.281	GCGCPQVKPGIK	Carbamidomethyl(C)@2; Carbamidomethyl(C)@4		-0.00497822	1299.64	434.22	1299.64	434.222	3	7	1.1.1.3436.2	62.3098	18916	62.2598
1	18.19	18.19	92.59	58.02	58.02	sp|P68416.2|3S11_HYDHA; ABN54804.1	RecName: Full=Short neurotoxin 1; AltName: Full=SN12; AltName: Full=Toxin 4; Flags: Precursor; short chain neurotoxin 1 precursor [Hydrophis hardwickii]			0	7.281	GCGCPQVKPGIK	Carbamidomethyl(C)@2; Carbamidomethyl(C)@4		-0.00140767	1299.64	434.221	1299.64	434.222	3	8	1.1.1.3482.2	64.1476	18915	64.133
1	18.19	18.19	92.59	58.02	58.02	sp|P68416.2|3S11_HYDHA; ABN54804.1	RecName: Full=Short neurotoxin 1; AltName: Full=SN12; AltName: Full=Toxin 4; Flags: Precursor; short chain neurotoxin 1 precursor [Hydrophis hardwickii]			0	7.281	GCGCPQVKPGIK	Carbamidomethyl(C)@2; Carbamidomethyl(C)@4		0.00252909	1299.65	434.222	1299.64	434.222	3	8	1.1.1.3582.2	66.9724	6080	66.9475
1	18.19	18.19	92.59	58.02	58.02	sp|P68416.2|3S11_HYDHA; ABN54804.1	RecName: Full=Short neurotoxin 1; AltName: Full=SN12; AltName: Full=Toxin 4; Flags: Precursor; short chain neurotoxin 1 precursor [Hydrophis hardwickii]			0	7.281	GCGCPQVKPGIK	Carbamidomethyl(C)@2; Carbamidomethyl(C)@4		-0.0103798	1299.63	434.218	1299.64	434.222	3	8	1.1.1.3633.3	67.6966	1415	67.7019
1	18.19	18.19	92.59	58.02	58.02	sp|P68416.2|3S11_HYDHA; ABN54804.1	RecName: Full=Short neurotoxin 1; AltName: Full=SN12; AltName: Full=Toxin 4; Flags: Precursor; short chain neurotoxin 1 precursor [Hydrophis hardwickii]			0	7.281	GCGCPQVKPGIK	Carbamidomethyl(C)@2; Carbamidomethyl(C)@4		0.00820534	1299.65	434.224	1299.64	434.222	3	9	1.1.1.4142.2	75.0861	10667	75.0467
1	18.19	18.19	92.59	58.02	58.02	sp|P68416.2|3S11_HYDHA; ABN54804.1	RecName: Full=Short neurotoxin 1; AltName: Full=SN12; AltName: Full=Toxin 4; Flags: Precursor; short chain neurotoxin 1 precursor [Hydrophis hardwickii]			0	7.281	GCGCPQVKPGIK	Carbamidomethyl(C)@2; Carbamidomethyl(C)@4		0.00490945	1299.65	434.223	1299.64	434.222	3	7	1.1.1.4277.2	77.3851	1650	77.4054
1	18.19	18.19	92.59	58.02	58.02	sp|P68416.2|3S11_HYDHA; ABN54804.1	RecName: Full=Short neurotoxin 1; AltName: Full=SN12; AltName: Full=Toxin 4; Flags: Precursor; short chain neurotoxin 1 precursor [Hydrophis hardwickii]			0	6.79	GCGCPQVKPGIK	Carbamidomethyl(C)@2; Carbamidomethyl(C)@4		0.00335306	1299.65	434.223	1299.64	434.222	3	8	1.1.1.3389.2	60.5585	19637	60.5054
1	18.19	18.19	92.59	58.02	58.02	sp|P68416.2|3S11_HYDHA; ABN54804.1	RecName: Full=Short neurotoxin 1; AltName: Full=SN12; AltName: Full=Toxin 4; Flags: Precursor; short chain neurotoxin 1 precursor [Hydrophis hardwickii]			0	6.79	GCGCPQVKPGIK	Carbamidomethyl(C)@2; Carbamidomethyl(C)@4		0.00994484	1299.65	434.225	1299.64	434.222	3	8	1.1.1.3872.2	71.4847	4655	71.505
1	18.19	18.19	92.59	58.02	58.02	sp|P68416.2|3S11_HYDHA; ABN54804.1	RecName: Full=Short neurotoxin 1; AltName: Full=SN12; AltName: Full=Toxin 4; Flags: Precursor; short chain neurotoxin 1 precursor [Hydrophis hardwickii]			0	6.578	GCGCPQVKPGIK	Carbamidomethyl(C)@2; Carbamidomethyl(C)@4		0.00728982	1299.65	434.224	1299.64	434.222	3	6	1.1.1.3224.2	53.9958	14097	54.0679
1	18.19	18.19	92.59	58.02	58.02	sp|P68416.2|3S11_HYDHA; ABN54804.1	RecName: Full=Short neurotoxin 1; AltName: Full=SN12; AltName: Full=Toxin 4; Flags: Precursor; short chain neurotoxin 1 precursor [Hydrophis hardwickii]			0	6.385	GCGCPQVKPGIK	Carbamidomethyl(C)@2; Carbamidomethyl(C)@4		0.00161356	1299.64	434.222	1299.64	434.222	3	6	1.1.1.2908.2	41.4877	19082	41.4404
1	18.19	18.19	92.59	58.02	58.02	sp|P68416.2|3S11_HYDHA; ABN54804.1	RecName: Full=Short neurotoxin 1; AltName: Full=SN12; AltName: Full=Toxin 4; Flags: Precursor; short chain neurotoxin 1 precursor [Hydrophis hardwickii]			0	6.385	GCGCPQVKPGIK	Carbamidomethyl(C)@2; Carbamidomethyl(C)@4		-0.00140767	1299.64	434.221	1299.64	434.222	3	5	1.1.1.3002.2	45.2277	15157	45.2204
1	18.19	18.19	92.59	58.02	58.02	sp|P68416.2|3S11_HYDHA; ABN54804.1	RecName: Full=Short neurotoxin 1; AltName: Full=SN12; AltName: Full=Toxin 4; Flags: Precursor; short chain neurotoxin 1 precursor [Hydrophis hardwickii]			0	6.385	GCGCPQVKPGIK	Carbamidomethyl(C)@2; Carbamidomethyl(C)@4; Deamidated(Q)@6		0.0204645	1300.65	434.556	1300.63	434.55	3	6	1.1.1.3175.2	52.0512	6729	52.0046
1	18.19	18.19	92.59	58.02	58.02	sp|P68416.2|3S11_HYDHA; ABN54804.1	RecName: Full=Short neurotoxin 1; AltName: Full=SN12; AltName: Full=Toxin 4; Flags: Precursor; short chain neurotoxin 1 precursor [Hydrophis hardwickii]			0	6.385	GCGCPQVKPGIK	Carbamidomethyl(C)@2; Carbamidomethyl(C)@4		0.00426858	1299.65	434.223	1299.64	434.222	3	6	1.1.1.3259.2	55.3777	16455	55.3319
1	18.19	18.19	92.59	58.02	58.02	sp|P68416.2|3S11_HYDHA; ABN54804.1	RecName: Full=Short neurotoxin 1; AltName: Full=SN12; AltName: Full=Toxin 4; Flags: Precursor; short chain neurotoxin 1 precursor [Hydrophis hardwickii]			0	6.385	GCGCPQVKPGIK	Carbamidomethyl(C)@2; Carbamidomethyl(C)@4		0.00216288	1299.65	434.222	1299.64	434.222	3	6	1.1.1.3279.2	56.1715	18042	56.1643
1	18.19	18.19	92.59	58.02	58.02	sp|P68416.2|3S11_HYDHA; ABN54804.1	RecName: Full=Short neurotoxin 1; AltName: Full=SN12; AltName: Full=Toxin 4; Flags: Precursor; short chain neurotoxin 1 precursor [Hydrophis hardwickii]			0	6.385	GCGCPQVKPGIK	Carbamidomethyl(C)@2; Carbamidomethyl(C)@4		0.00399393	1299.65	434.223	1299.64	434.222	3	8	1.1.1.3410.2	61.3152	19425	61.3011
1	18.19	18.19	92.59	58.02	58.02	sp|P68416.2|3S11_HYDHA; ABN54804.1	RecName: Full=Short neurotoxin 1; AltName: Full=SN12; AltName: Full=Toxin 4; Flags: Precursor; short chain neurotoxin 1 precursor [Hydrophis hardwickii]			0	6.385	GCGCPQVKPGIK	Carbamidomethyl(C)@2; Carbamidomethyl(C)@4		-0.00323872	1299.64	434.221	1299.64	434.222	3	8	1.1.1.3462.3	63.3616	19493	63.2976
1	18.19	18.19	92.59	58.02	58.02	sp|P68416.2|3S11_HYDHA; ABN54804.1	RecName: Full=Short neurotoxin 1; AltName: Full=SN12; AltName: Full=Toxin 4; Flags: Precursor; short chain neurotoxin 1 precursor [Hydrophis hardwickii]			0	6.385	GCGCPQVKPGIK	Carbamidomethyl(C)@2; Carbamidomethyl(C)@4		-0.00140767	1299.64	434.221	1299.64	434.222	3	7	1.1.1.3529.2	65.9395	18739	65.9698
1	18.19	18.19	92.59	58.02	58.02	sp|P68416.2|3S11_HYDHA; ABN54804.1	RecName: Full=Short neurotoxin 1; AltName: Full=SN12; AltName: Full=Toxin 4; Flags: Precursor; short chain neurotoxin 1 precursor [Hydrophis hardwickii]			0	6.385	GCGCPQVKPGIK	Carbamidomethyl(C)@2; Carbamidomethyl(C)@4		-0.0319862	1299.61	434.211	1299.64	434.222	3	8	1.1.1.3604.2	67.3954	3766	67.4157
1	18.19	18.19	92.59	58.02	58.02	sp|P68416.2|3S11_HYDHA; ABN54804.1	RecName: Full=Short neurotoxin 1; AltName: Full=SN12; AltName: Full=Toxin 4; Flags: Precursor; short chain neurotoxin 1 precursor [Hydrophis hardwickii]			0	5.519	GCGCPQVKPGIK	Carbamidomethyl(C)@2; Carbamidomethyl(C)@4		0.0030784	1299.65	434.223	1299.64	434.222	3	10	1.1.1.4129.2	74.7475	4477	74.7527
1	18.19	18.19	92.59	58.02	58.02	sp|P68416.2|3S11_HYDHA; ABN54804.1	RecName: Full=Short neurotoxin 1; AltName: Full=SN12; AltName: Full=Toxin 4; Flags: Precursor; short chain neurotoxin 1 precursor [Hydrophis hardwickii]			0	5.41	GCGCPQVKPGIK	Carbamidomethyl(C)@2; Carbamidomethyl(C)@4		0.00793068	1299.65	434.224	1299.64	434.222	3	6	1.1.1.3294.2	56.7694	9651	56.7225
1	18.19	18.19	92.59	58.02	58.02	sp|P68416.2|3S11_HYDHA; ABN54804.1	RecName: Full=Short neurotoxin 1; AltName: Full=SN12; AltName: Full=Toxin 4; Flags: Precursor; short chain neurotoxin 1 precursor [Hydrophis hardwickii]			0	5.309	GCGCPQVKPGIK	Carbamidomethyl(C)@2; Carbamidomethyl(C)@4		0.00609963	1299.65	434.224	1299.64	434.222	3	5	1.1.1.3071.2	47.9245	18118	47.9573
1	18.19	18.19	92.59	58.02	58.02	sp|P68416.2|3S11_HYDHA; ABN54804.1	RecName: Full=Short neurotoxin 1; AltName: Full=SN12; AltName: Full=Toxin 4; Flags: Precursor; short chain neurotoxin 1 precursor [Hydrophis hardwickii]			0	5.126	GCGCPQVKPGIK	Carbamidomethyl(C)@2; Carbamidomethyl(C)@4; Deamidated(Q)@6		0.0222955	1300.65	434.557	1300.63	434.55	3	6	1.1.1.3203.2	53.1659	8918	53.1192
1	18.19	18.19	92.59	58.02	58.02	sp|P68416.2|3S11_HYDHA; ABN54804.1	RecName: Full=Short neurotoxin 1; AltName: Full=SN12; AltName: Full=Toxin 4; Flags: Precursor; short chain neurotoxin 1 precursor [Hydrophis hardwickii]			0	4.893	GCGCPQVKPGIK	Carbamidomethyl(C)@2; Carbamidomethyl(C)@4		0.00399393	1299.65	434.223	1299.64	434.222	3	5	1.1.1.3250.2	55.0228	14310	55.016
1	18.19	18.19	92.59	58.02	58.02	sp|P68416.2|3S11_HYDHA; ABN54804.1	RecName: Full=Short neurotoxin 1; AltName: Full=SN12; AltName: Full=Toxin 4; Flags: Precursor; short chain neurotoxin 1 precursor [Hydrophis hardwickii]			0	4.824	GCGCPQVKPGIK	Carbamidomethyl(C)@2; Carbamidomethyl(C)@4		0.00545877	1299.65	434.223	1299.64	434.222	3	8	1.1.1.3929.2	71.9683	4424	71.935
1	18.19	18.19	92.59	58.02	58.02	sp|P68416.2|3S11_HYDHA; ABN54804.1	RecName: Full=Short neurotoxin 1; AltName: Full=SN12; AltName: Full=Toxin 4; Flags: Precursor; short chain neurotoxin 1 precursor [Hydrophis hardwickii]			0	4.759	GCGCPQVKPGIK	Carbamidomethyl(C)@2; Carbamidomethyl(C)@4		0.00371927	1299.65	434.223	1299.64	434.222	3	6	1.1.1.2951.2	43.2016	16709	43.1944
1	18.19	18.19	92.59	58.02	58.02	sp|P68416.2|3S11_HYDHA; ABN54804.1	RecName: Full=Short neurotoxin 1; AltName: Full=SN12; AltName: Full=Toxin 4; Flags: Precursor; short chain neurotoxin 1 precursor [Hydrophis hardwickii]			0	4.759	GCGCPQVKPGIK	Carbamidomethyl(C)@2; Carbamidomethyl(C)@4		-0.00259786	1299.64	434.221	1299.64	434.222	3	5	1.1.1.2998.2	45.0682	14756	45.0612
1	18.19	18.19	92.59	58.02	58.02	sp|P68416.2|3S11_HYDHA; ABN54804.1	RecName: Full=Short neurotoxin 1; AltName: Full=SN12; AltName: Full=Toxin 4; Flags: Precursor; short chain neurotoxin 1 precursor [Hydrophis hardwickii]			0	4.759	GCGCPQVKPGIK	Carbamidomethyl(C)@2; Carbamidomethyl(C)@4		0.00188822	1299.64	434.222	1299.64	434.222	3	5	1.1.1.3182.2	52.33	17253	52.2831
1	18.19	18.19	92.59	58.02	58.02	sp|P68416.2|3S11_HYDHA; ABN54804.1	RecName: Full=Short neurotoxin 1; AltName: Full=SN12; AltName: Full=Toxin 4; Flags: Precursor; short chain neurotoxin 1 precursor [Hydrophis hardwickii]			0	4.759	GCGCPQVKPGIK	Carbamidomethyl(C)@2; Carbamidomethyl(C)@4		-0.00287251	1299.64	434.221	1299.64	434.222	3	8	1.1.1.3471.2	63.7151	19846	63.6955
1	18.19	18.19	92.59	58.02	58.02	sp|P68416.2|3S11_HYDHA; ABN54804.1	RecName: Full=Short neurotoxin 1; AltName: Full=SN12; AltName: Full=Toxin 4; Flags: Precursor; short chain neurotoxin 1 precursor [Hydrophis hardwickii]			0	4.759	GCGCPQVKPGIK	Carbamidomethyl(C)@2; Carbamidomethyl(C)@4		-0.0166969	1299.63	434.216	1299.64	434.222	3	8	1.1.1.3902.2	71.7253	7484	71.7412
1	18.19	18.19	92.59	58.02	58.02	sp|P68416.2|3S11_HYDHA; ABN54804.1	RecName: Full=Short neurotoxin 1; AltName: Full=SN12; AltName: Full=Toxin 4; Flags: Precursor; short chain neurotoxin 1 precursor [Hydrophis hardwickii]			0	4.759	GCGCPQVKPGIK	Carbamidomethyl(C)@2; Carbamidomethyl(C)@4		0.00939553	1299.65	434.225	1299.64	434.222	3	10	1.1.1.4226.2	76.0428	6073	75.9702
1	18.19	18.19	92.59	58.02	58.02	sp|P68416.2|3S11_HYDHA; ABN54804.1	RecName: Full=Short neurotoxin 1; AltName: Full=SN12; AltName: Full=Toxin 4; Flags: Precursor; short chain neurotoxin 1 precursor [Hydrophis hardwickii]			0	4.639	GCGCPQVKPGIK	Carbamidomethyl(C)@2; Carbamidomethyl(C)@4		0.00335306	1299.65	434.223	1299.64	434.222	3	8	1.1.1.3387.2	60.4852	19637	60.5054
1	18.19	18.19	92.59	58.02	58.02	sp|P68416.2|3S11_HYDHA; ABN54804.1	RecName: Full=Short neurotoxin 1; AltName: Full=SN12; AltName: Full=Toxin 4; Flags: Precursor; short chain neurotoxin 1 precursor [Hydrophis hardwickii]			0	4.434	GCGCPQVKPGIK	Carbamidomethyl(C)@2; Carbamidomethyl(C)@4		-0.00204854	1299.64	434.221	1299.64	434.222	3	7	1.1.1.3535.2	66.1112	18915	66.1017
1	18.19	18.19	92.59	58.02	58.02	sp|P68416.2|3S11_HYDHA; ABN54804.1	RecName: Full=Short neurotoxin 1; AltName: Full=SN12; AltName: Full=Toxin 4; Flags: Precursor; short chain neurotoxin 1 precursor [Hydrophis hardwickii]			0	4.345	GCGCPQVKPGIK	Carbamidomethyl(C)@2; Carbamidomethyl(C)@4		-0.00204854	1299.64	434.221	1299.64	434.222	3	7	1.1.1.3534.3	66.0764	18904	66.1017
1	18.19	18.19	92.59	58.02	58.02	sp|P68416.2|3S11_HYDHA; ABN54804.1	RecName: Full=Short neurotoxin 1; AltName: Full=SN12; AltName: Full=Toxin 4; Flags: Precursor; short chain neurotoxin 1 precursor [Hydrophis hardwickii]			0	4.304	GCGCPQVKPGIK	Carbamidomethyl(C)@2; Carbamidomethyl(C)@4		0.00609963	1299.65	434.224	1299.64	434.222	3	7	1.1.1.4140.2	75.0265	3593	75.0467
1	18.19	18.19	92.59	58.02	58.02	sp|P68416.2|3S11_HYDHA; ABN54804.1	RecName: Full=Short neurotoxin 1; AltName: Full=SN12; AltName: Full=Toxin 4; Flags: Precursor; short chain neurotoxin 1 precursor [Hydrophis hardwickii]			0	4.088	GCGCPQVKPGIK	Carbamidomethyl(C)@2; Carbamidomethyl(C)@4		-0.00140767	1299.64	434.221	1299.64	434.222	3	7	1.1.1.3446.2	62.7091	19734	62.7794
1	18.19	18.19	92.59	58.02	58.02	sp|P68416.2|3S11_HYDHA; ABN54804.1	RecName: Full=Short neurotoxin 1; AltName: Full=SN12; AltName: Full=Toxin 4; Flags: Precursor; short chain neurotoxin 1 precursor [Hydrophis hardwickii]			0	4.056	GCGCPQVKPGIK	Carbamidomethyl(C)@2; Carbamidomethyl(C)@4		0.00545877	1299.65	434.223	1299.64	434.222	3	7	1.1.1.3255.2	55.2277	15713	55.2134
1	18.19	18.19	92.59	58.02	58.02	sp|P68416.2|3S11_HYDHA; ABN54804.1	RecName: Full=Short neurotoxin 1; AltName: Full=SN12; AltName: Full=Toxin 4; Flags: Precursor; short chain neurotoxin 1 precursor [Hydrophis hardwickii]			0	4.056	GCGCPQVKPGIK	Carbamidomethyl(C)@2; Carbamidomethyl(C)@4		-0.00168233	1299.64	434.221	1299.64	434.222	3	7	1.1.1.3428.2	61.9928	19481	62.0205
1	18.19	18.19	92.59	58.02	58.02	sp|P68416.2|3S11_HYDHA; ABN54804.1	RecName: Full=Short neurotoxin 1; AltName: Full=SN12; AltName: Full=Toxin 4; Flags: Precursor; short chain neurotoxin 1 precursor [Hydrophis hardwickii]			0	3.968	GCGCPQVKPGIK	Carbamidomethyl(C)@2; Carbamidomethyl(C)@4		0.00252909	1299.65	434.222	1299.64	434.222	3	5	1.1.1.3234.2	54.3905	13560	54.4233
1	18.19	18.19	92.59	58.02	58.02	sp|P68416.2|3S11_HYDHA; ABN54804.1	RecName: Full=Short neurotoxin 1; AltName: Full=SN12; AltName: Full=Toxin 4; Flags: Precursor; short chain neurotoxin 1 precursor [Hydrophis hardwickii]			0	3.968	GCGCPQVKPGIK	Carbamidomethyl(C)@2; Carbamidomethyl(C)@4		-0.00140767	1299.64	434.221	1299.64	434.222	3	6	1.1.1.3447.3	62.7542	19734	62.7794
1	18.19	18.19	92.59	58.02	58.02	sp|P68416.2|3S11_HYDHA; ABN54804.1	RecName: Full=Short neurotoxin 1; AltName: Full=SN12; AltName: Full=Toxin 4; Flags: Precursor; short chain neurotoxin 1 precursor [Hydrophis hardwickii]			0	3.941	GCGCPQVKPGIK	Carbamidomethyl(C)@2; Carbamidomethyl(C)@4; Deamidated(Q)@6		0.00425966	1300.63	434.551	1300.63	434.55	3	6	1.1.1.3270.2	55.8132	9870	55.8062
1	18.19	18.19	92.59	58.02	58.02	sp|P68416.2|3S11_HYDHA; ABN54804.1	RecName: Full=Short neurotoxin 1; AltName: Full=SN12; AltName: Full=Toxin 4; Flags: Precursor; short chain neurotoxin 1 precursor [Hydrophis hardwickii]			0	3.889	GCGCPQVKPGIK	Carbamidomethyl(C)@2; Carbamidomethyl(C)@4		0.00637429	1299.65	434.224	1299.64	434.222	3	7	1.1.1.3554.2	66.6371	7078	66.6574
1	18.19	18.19	92.59	58.02	58.02	sp|P68416.2|3S11_HYDHA; ABN54804.1	RecName: Full=Short neurotoxin 1; AltName: Full=SN12; AltName: Full=Toxin 4; Flags: Precursor; short chain neurotoxin 1 precursor [Hydrophis hardwickii]			0	3.889	GCGCPQVKPGIK	Carbamidomethyl(C)@2; Carbamidomethyl(C)@4		-0.000858358	1299.64	434.221	1299.64	434.222	3	7	1.1.1.3571.3	66.8211	7065	66.7866
1	18.19	18.19	92.59	58.02	58.02	sp|P68416.2|3S11_HYDHA; ABN54804.1	RecName: Full=Short neurotoxin 1; AltName: Full=SN12; AltName: Full=Toxin 4; Flags: Precursor; short chain neurotoxin 1 precursor [Hydrophis hardwickii]			0	3.816	GCGCPQVKPGIK	Carbamidomethyl(C)@2; Carbamidomethyl(C)@4		-0.00323872	1299.64	434.221	1299.64	434.222	3	7	1.1.1.3456.2	63.1108	19718	63.1385
1	18.19	18.19	92.59	58.02	58.02	sp|P68416.2|3S11_HYDHA; ABN54804.1	RecName: Full=Short neurotoxin 1; AltName: Full=SN12; AltName: Full=Toxin 4; Flags: Precursor; short chain neurotoxin 1 precursor [Hydrophis hardwickii]			0	3.647	GCGCPQVKPGIK	Carbamidomethyl(C)@2; Carbamidomethyl(C)@4		0.0138816	1299.66	434.226	1299.64	434.222	3	6	1.1.1.4253.2	76.714	1505	76.6564
1	18.19	18.19	92.59	58.02	58.02	sp|P68416.2|3S11_HYDHA; ABN54804.1	RecName: Full=Short neurotoxin 1; AltName: Full=SN12; AltName: Full=Toxin 4; Flags: Precursor; short chain neurotoxin 1 precursor [Hydrophis hardwickii]			0	3.474	GCGCPQVKPGIK	Carbamidomethyl(C)@2; Carbamidomethyl(C)@4		0.00188822	1299.64	434.222	1299.64	434.222	3	5	1.1.1.2923.2	42.0895	16337	42.0822
1	18.19	18.19	92.59	58.02	58.02	sp|P68416.2|3S11_HYDHA; ABN54804.1	RecName: Full=Short neurotoxin 1; AltName: Full=SN12; AltName: Full=Toxin 4; Flags: Precursor; short chain neurotoxin 1 precursor [Hydrophis hardwickii]			0	3.247	GCGCPQVKPGIK	Carbamidomethyl(C)@2; Carbamidomethyl(C)@4		-0.00140767	1299.64	434.221	1299.64	434.222	3	7	1.1.1.3528.3	65.9098	18739	65.9698
1	18.19	18.19	92.59	58.02	58.02	sp|P68416.2|3S11_HYDHA; ABN54804.1	RecName: Full=Short neurotoxin 1; AltName: Full=SN12; AltName: Full=Toxin 4; Flags: Precursor; short chain neurotoxin 1 precursor [Hydrophis hardwickii]			0	3.16	GCGCPQVKPGIK	Carbamidomethyl(C)@2; Carbamidomethyl(C)@4		0.00518411	1299.65	434.223	1299.64	434.222	3	5	1.1.1.2883.2	40.4894	16430	40.5222
1	18.19	18.19	92.59	58.02	58.02	sp|P68416.2|3S11_HYDHA; ABN54804.1	RecName: Full=Short neurotoxin 1; AltName: Full=SN12; AltName: Full=Toxin 4; Flags: Precursor; short chain neurotoxin 1 precursor [Hydrophis hardwickii]			0	3.16	GCGCPQVKPGIK	Carbamidomethyl(C)@2; Carbamidomethyl(C)@4		0.00124735	1299.64	434.222	1299.64	434.222	3	5	1.1.1.3364.2	59.5578	17680	59.5509
1	18.19	18.19	92.59	58.02	58.02	sp|P68416.2|3S11_HYDHA; ABN54804.1	RecName: Full=Short neurotoxin 1; AltName: Full=SN12; AltName: Full=Toxin 4; Flags: Precursor; short chain neurotoxin 1 precursor [Hydrophis hardwickii]			0	3.16	GCGCPQVKPGIK	Carbamidomethyl(C)@2; Carbamidomethyl(C)@4; Deamidated(Q)@6		0.0219293	1300.65	434.557	1300.63	434.55	3	8	1.1.1.3789.2	70.459	4852	70.3818
1	18.19	18.19	92.59	58.02	58.02	sp|P68416.2|3S11_HYDHA; ABN54804.1	RecName: Full=Short neurotoxin 1; AltName: Full=SN12; AltName: Full=Toxin 4; Flags: Precursor; short chain neurotoxin 1 precursor [Hydrophis hardwickii]			0	3.113	GCGCPQVKPGIK	Carbamidomethyl(C)@2; Carbamidomethyl(C)@4		-0.00259786	1299.64	434.221	1299.64	434.222	3	5	1.1.1.3100.2	49.0801	15825	49.1128
1	18.19	18.19	92.59	58.02	58.02	sp|P68416.2|3S11_HYDHA; ABN54804.1	RecName: Full=Short neurotoxin 1; AltName: Full=SN12; AltName: Full=Toxin 4; Flags: Precursor; short chain neurotoxin 1 precursor [Hydrophis hardwickii]			0	3.09	GCGCPQVKPGIK	Carbamidomethyl(C)@2; Carbamidomethyl(C)@4		-0.00155463	1299.64	650.828	1299.64	650.829	2	4	1.1.1.3150.4	51.0673	4719	51.1738
1	18.19	18.19	92.59	58.02	58.02	sp|P68416.2|3S11_HYDHA; ABN54804.1	RecName: Full=Short neurotoxin 1; AltName: Full=SN12; AltName: Full=Toxin 4; Flags: Precursor; short chain neurotoxin 1 precursor [Hydrophis hardwickii]			0	3.002	GCGCPQVKPGIK	Carbamidomethyl(C)@2; Carbamidomethyl(C)@4		0.00637429	1299.65	434.224	1299.64	434.222	3	5	1.1.1.2987.2	44.6288	17504	44.6217
1	18.19	18.19	92.59	58.02	58.02	sp|P68416.2|3S11_HYDHA; ABN54804.1	RecName: Full=Short neurotoxin 1; AltName: Full=SN12; AltName: Full=Toxin 4; Flags: Precursor; short chain neurotoxin 1 precursor [Hydrophis hardwickii]			0	3.002	GCGCPQVKPGIK	Carbamidomethyl(C)@2; Carbamidomethyl(C)@4		0.010042	1299.65	650.834	1299.64	650.829	2	5	1.1.1.3505.3	65.0331	3480	64.974
1	18.19	18.19	92.59	58.02	58.02	sp|P68416.2|3S11_HYDHA; ABN54804.1	RecName: Full=Short neurotoxin 1; AltName: Full=SN12; AltName: Full=Toxin 4; Flags: Precursor; short chain neurotoxin 1 precursor [Hydrophis hardwickii]			0	2.98	GCGCPQVKPGIK	Carbamidomethyl(C)@2; Carbamidomethyl(C)@4		0.000423377	1299.64	434.222	1299.64	434.222	3	6	1.1.1.3583.2	67.0119	6190	67.0322
1	18.19	18.19	92.59	58.02	58.02	sp|P68416.2|3S11_HYDHA; ABN54804.1	RecName: Full=Short neurotoxin 1; AltName: Full=SN12; AltName: Full=Toxin 4; Flags: Precursor; short chain neurotoxin 1 precursor [Hydrophis hardwickii]			0	2.836	GCGCPQVKPGIK	Carbamidomethyl(C)@2; Carbamidomethyl(C)@4		0.00188822	1299.64	434.222	1299.64	434.222	3	5	1.1.1.3065.2	47.6855	17044	47.7182
1	18.19	18.19	92.59	58.02	58.02	sp|P68416.2|3S11_HYDHA; ABN54804.1	RecName: Full=Short neurotoxin 1; AltName: Full=SN12; AltName: Full=Toxin 4; Flags: Precursor; short chain neurotoxin 1 precursor [Hydrophis hardwickii]			0	2.836	GCGCPQVKPGIK	Carbamidomethyl(C)@2; Carbamidomethyl(C)@4		0.00188822	1299.64	434.222	1299.64	434.222	3	5	1.1.1.3066.2	47.7251	17044	47.7182
1	18.19	18.19	92.59	58.02	58.02	sp|P68416.2|3S11_HYDHA; ABN54804.1	RecName: Full=Short neurotoxin 1; AltName: Full=SN12; AltName: Full=Toxin 4; Flags: Precursor; short chain neurotoxin 1 precursor [Hydrophis hardwickii]			0	2.836	GCGCPQVKPGIK	Carbamidomethyl(C)@2; Carbamidomethyl(C)@4		-0.00140767	1299.64	434.221	1299.64	434.222	3	7	1.1.1.4121.2	74.6035	3886	74.5698
1	18.19	18.19	92.59	58.02	58.02	sp|P68416.2|3S11_HYDHA; ABN54804.1	RecName: Full=Short neurotoxin 1; AltName: Full=SN12; AltName: Full=Toxin 4; Flags: Precursor; short chain neurotoxin 1 precursor [Hydrophis hardwickii]			0	0	GCGCPQVKPGIK	Carbamidomethyl@N-term; Carbamidomethyl(C)@2; Carbamidomethyl(C)@4		-0.0118637	1356.65	453.225	1356.66	453.229	3	7	1.1.1.2235.4	14.8726	1417	14.9004
1	18.19	18.19	92.59	58.02	58.02	sp|P68416.2|3S11_HYDHA; ABN54804.1	RecName: Full=Short neurotoxin 1; AltName: Full=SN12; AltName: Full=Toxin 4; Flags: Precursor; short chain neurotoxin 1 precursor [Hydrophis hardwickii]			0	0	GCGCPQVKPGIK	Carbamidomethyl(C)@2; Carbamidomethyl(C)@4; Oxidation(P)@5		-0.00477237	1315.63	439.552	1315.64	439.553	3	5	1.1.1.2278.3	16.5556	3721	16.5858
1	18.19	18.19	92.59	58.02	58.02	sp|P68416.2|3S11_HYDHA; ABN54804.1	RecName: Full=Short neurotoxin 1; AltName: Full=SN12; AltName: Full=Toxin 4; Flags: Precursor; short chain neurotoxin 1 precursor [Hydrophis hardwickii]			0	0	GCGCPQVKPGIK	Carbamidomethyl(C)@2; Carbamidomethyl(C)@4		0.00232786	1299.65	650.83	1299.64	650.829	2	4	1.1.1.2341.9	19.0602	297066	19.3908
1	18.19	18.19	92.59	58.02	58.02	sp|P68416.2|3S11_HYDHA; ABN54804.1	RecName: Full=Short neurotoxin 1; AltName: Full=SN12; AltName: Full=Toxin 4; Flags: Precursor; short chain neurotoxin 1 precursor [Hydrophis hardwickii]			0	0	GCGCPQVKPGIK	Carbamidomethyl(C)@2; Carbamidomethyl(C)@4		0.00232786	1299.65	650.83	1299.64	650.829	2	6	1.1.1.2342.8	19.0972	297066	19.3908
1	18.19	18.19	92.59	58.02	58.02	sp|P68416.2|3S11_HYDHA; ABN54804.1	RecName: Full=Short neurotoxin 1; AltName: Full=SN12; AltName: Full=Toxin 4; Flags: Precursor; short chain neurotoxin 1 precursor [Hydrophis hardwickii]			0	0	GCGCPQVKPGIK	Carbamidomethyl(C)@2; Carbamidomethyl(C)@4		0.00260316	1299.65	434.222	1299.64	434.222	3	4	1.1.1.2348.2	19.3186	189027	19.3117
1	18.19	18.19	92.59	58.02	58.02	sp|P68416.2|3S11_HYDHA; ABN54804.1	RecName: Full=Short neurotoxin 1; AltName: Full=SN12; AltName: Full=Toxin 4; Flags: Precursor; short chain neurotoxin 1 precursor [Hydrophis hardwickii]			0	0	GCGCPQVKPGIK	Acetyl@N-term; Carbamidomethyl(C)@2; Carbamidomethyl(C)@4		-0.00396034	1341.65	671.832	1341.65	671.834	2	7	1.1.1.2349.6	19.368	341839	19.6667
1	18.19	18.19	92.59	58.02	58.02	sp|P68416.2|3S11_HYDHA; ABN54804.1	RecName: Full=Short neurotoxin 1; AltName: Full=SN12; AltName: Full=Toxin 4; Flags: Precursor; short chain neurotoxin 1 precursor [Hydrophis hardwickii]			0	0	GCGCPQVKPGIK	Carbamidomethyl(C)@2; Carbamidomethyl(C)@4; Deamidated(Q)@6		0.0148619	1300.64	434.555	1300.63	434.55	3	7	1.1.1.2360.2	19.7915	43726	19.8242
1	18.19	18.19	92.59	58.02	58.02	sp|P68416.2|3S11_HYDHA; ABN54804.1	RecName: Full=Short neurotoxin 1; AltName: Full=SN12; AltName: Full=Toxin 4; Flags: Precursor; short chain neurotoxin 1 precursor [Hydrophis hardwickii]			0	0	GCGCPQVKPGIK	Carbamidomethyl(C)@2; Carbamidomethyl(C)@4		-0.00365357	1299.64	650.827	1299.64	650.829	2	5	1.1.1.2369.5	20.1544	51778	20.1406
1	18.19	18.19	92.59	58.02	58.02	sp|P68416.2|3S11_HYDHA; ABN54804.1	RecName: Full=Short neurotoxin 1; AltName: Full=SN12; AltName: Full=Toxin 4; Flags: Precursor; short chain neurotoxin 1 precursor [Hydrophis hardwickii]			0	0	GCGCPQVKPGIK	Carbamidomethyl(C)@2; Carbamidomethyl(C)@4		-0.0023108	1299.64	650.827	1299.64	650.829	2	3	1.1.1.2371.5	20.2328	58273	20.2191
1	18.19	18.19	92.59	58.02	58.02	sp|P68416.2|3S11_HYDHA; ABN54804.1	RecName: Full=Short neurotoxin 1; AltName: Full=SN12; AltName: Full=Toxin 4; Flags: Precursor; short chain neurotoxin 1 precursor [Hydrophis hardwickii]			0	0	GCGCPQVKPGIK	Carbamidomethyl(C)@2; Carbamidomethyl(C)@4		0.00110716	1299.64	650.829	1299.64	650.829	2	4	1.1.1.2377.6	20.4715	57088	20.5335
1	18.19	18.19	92.59	58.02	58.02	sp|P68416.2|3S11_HYDHA; ABN54804.1	RecName: Full=Short neurotoxin 1; AltName: Full=SN12; AltName: Full=Toxin 4; Flags: Precursor; short chain neurotoxin 1 precursor [Hydrophis hardwickii]			0	0	GCGCPQVKPGIK	Carbamidomethyl(C)@2; Carbamidomethyl(C)@4		0.00379334	1299.65	434.223	1299.64	434.222	3	7	1.1.1.2395.3	21.1757	133519	20.968
1	18.19	18.19	92.59	58.02	58.02	sp|P68416.2|3S11_HYDHA; ABN54804.1	RecName: Full=Short neurotoxin 1; AltName: Full=SN12; AltName: Full=Toxin 4; Flags: Precursor; short chain neurotoxin 1 precursor [Hydrophis hardwickii]			0	0	GCGCPQVKPGIK	Carbamidomethyl(C)@2; Carbamidomethyl(C)@4; Deamidated(Q)@6		0.0184325	1300.65	434.556	1300.63	434.55	3	6	1.1.1.2420.2	22.1582	28885	22.1516
1	18.19	18.19	92.59	58.02	58.02	sp|P68416.2|3S11_HYDHA; ABN54804.1	RecName: Full=Short neurotoxin 1; AltName: Full=SN12; AltName: Full=Toxin 4; Flags: Precursor; short chain neurotoxin 1 precursor [Hydrophis hardwickii]			0	0	GCGCPQVKPGIK	Carbamidomethyl(C)@2; Carbamidomethyl(C)@4; Deamidated(Q)@6		0.0142211	1300.64	434.554	1300.63	434.55	3	5	1.1.1.2430.2	22.551	34314	22.5837
1	18.19	18.19	92.59	58.02	58.02	sp|P68416.2|3S11_HYDHA; ABN54804.1	RecName: Full=Short neurotoxin 1; AltName: Full=SN12; AltName: Full=Toxin 4; Flags: Precursor; short chain neurotoxin 1 precursor [Hydrophis hardwickii]			0	0	GCGCPQVKPGIK	Carbamidomethyl(C)@2; Carbamidomethyl(C)@4		-0.00243287	1299.64	650.827	1299.64	650.829	2	3	1.1.1.2436.4	22.7927	18768	22.7812
1	18.19	18.19	92.59	58.02	58.02	sp|P68416.2|3S11_HYDHA; ABN54804.1	RecName: Full=Short neurotoxin 1; AltName: Full=SN12; AltName: Full=Toxin 4; Flags: Precursor; short chain neurotoxin 1 precursor [Hydrophis hardwickii]			0	0	GCGCPQVKPGIK	Carbamidomethyl(C)@2; Carbamidomethyl(C)@4		-0.00670531	1299.64	650.825	1299.64	650.829	2	3	1.1.1.2470.5	24.1422	31622	24.1675
1	18.19	18.19	92.59	58.02	58.02	sp|P68416.2|3S11_HYDHA; ABN54804.1	RecName: Full=Short neurotoxin 1; AltName: Full=SN12; AltName: Full=Toxin 4; Flags: Precursor; short chain neurotoxin 1 precursor [Hydrophis hardwickii]			0	0	GCGCPQVKPGIK	Carbamidomethyl(C)@2; Carbamidomethyl(C)@4		-0.0124426	1299.63	650.822	1299.64	650.829	2	3	1.1.1.2489.6	24.8938	8906	24.7178
1	18.19	18.19	92.59	58.02	58.02	sp|P68416.2|3S11_HYDHA; ABN54804.1	RecName: Full=Short neurotoxin 1; AltName: Full=SN12; AltName: Full=Toxin 4; Flags: Precursor; short chain neurotoxin 1 precursor [Hydrophis hardwickii]			0	0	GCGCPQVKPGIK	Carbamidomethyl(C)@2; Carbamidomethyl(C)@4		0.00351869	1299.65	434.223	1299.64	434.222	3	6	1.1.1.2495.4	25.1206	45132	25.1484
1	18.19	18.19	92.59	58.02	58.02	sp|P68416.2|3S11_HYDHA; ABN54804.1	RecName: Full=Short neurotoxin 1; AltName: Full=SN12; AltName: Full=Toxin 4; Flags: Precursor; short chain neurotoxin 1 precursor [Hydrophis hardwickii]			0	0	GCGCPQVKPGIK	Carbamidomethyl(C)@2; Carbamidomethyl(C)@4		0.00379334	1299.65	434.223	1299.64	434.222	3	7	1.1.1.2530.2	26.4971	75353	26.4901
1	18.19	18.19	92.59	58.02	58.02	sp|P68416.2|3S11_HYDHA; ABN54804.1	RecName: Full=Short neurotoxin 1; AltName: Full=SN12; AltName: Full=Toxin 4; Flags: Precursor; short chain neurotoxin 1 precursor [Hydrophis hardwickii]			0	0	GCGCPQVKPGIK	Carbamidomethyl(C)@2; Carbamidomethyl(C)@4		0.00379334	1299.65	434.223	1299.64	434.222	3	6	1.1.1.2555.2	27.4812	59089	27.4747
1	18.19	18.19	92.59	58.02	58.02	sp|P68416.2|3S11_HYDHA; ABN54804.1	RecName: Full=Short neurotoxin 1; AltName: Full=SN12; AltName: Full=Toxin 4; Flags: Precursor; short chain neurotoxin 1 precursor [Hydrophis hardwickii]			0	0	GCGCPQVKPGIK	Carbamidomethyl(C)@2; Carbamidomethyl(C)@4		-0.000692728	1299.64	434.221	1299.64	434.222	3	5	1.1.1.2565.2	27.8765	61696	27.9092
1	18.19	18.19	92.59	58.02	58.02	sp|P68416.2|3S11_HYDHA; ABN54804.1	RecName: Full=Short neurotoxin 1; AltName: Full=SN12; AltName: Full=Toxin 4; Flags: Precursor; short chain neurotoxin 1 precursor [Hydrophis hardwickii]			0	0	GCGCPQVKPGIK	Carbamidomethyl(C)@2; Carbamidomethyl(C)@4		0.00470887	1299.65	434.223	1299.64	434.222	3	6	1.1.1.2572.2	28.1553	60871	28.1881
1	18.19	18.19	92.59	58.02	58.02	sp|P68416.2|3S11_HYDHA; ABN54804.1	RecName: Full=Short neurotoxin 1; AltName: Full=SN12; AltName: Full=Toxin 4; Flags: Precursor; short chain neurotoxin 1 precursor [Hydrophis hardwickii]			0	0	GCGCPQVKPGIK	Carbamidomethyl(C)@2; Carbamidomethyl(C)@4; Deamidated(Q)@6		0.0190734	1300.65	434.556	1300.63	434.55	3	6	1.1.1.2612.3	29.7408	19561	29.7711
1	18.19	18.19	92.59	58.02	58.02	sp|P68416.2|3S11_HYDHA; ABN54804.1	RecName: Full=Short neurotoxin 1; AltName: Full=SN12; AltName: Full=Toxin 4; Flags: Precursor; short chain neurotoxin 1 precursor [Hydrophis hardwickii]			0	0	GCGCPQVKPGIK	Carbamidomethyl(C)@2; Carbamidomethyl(C)@4		0.004068	1299.65	434.223	1299.64	434.222	3	6	1.1.1.2616.2	29.8957	48904	29.9285
1	18.19	18.19	92.59	58.02	58.02	sp|P68416.2|3S11_HYDHA; ABN54804.1	RecName: Full=Short neurotoxin 1; AltName: Full=SN12; AltName: Full=Toxin 4; Flags: Precursor; short chain neurotoxin 1 precursor [Hydrophis hardwickii]			0	0	GCGCPQVKPGIK	Carbamidomethyl(C)@2; Carbamidomethyl(C)@4		0.000497455	1299.64	434.222	1299.64	434.222	3	7	1.1.1.2621.2	30.0941	51955	30.1268
1	18.19	18.19	92.59	58.02	58.02	sp|P68416.2|3S11_HYDHA; ABN54804.1	RecName: Full=Short neurotoxin 1; AltName: Full=SN12; AltName: Full=Toxin 4; Flags: Precursor; short chain neurotoxin 1 precursor [Hydrophis hardwickii]			0	0	GCGCPQVKPGIK	Carbamidomethyl(C)@2; Carbamidomethyl(C)@4		0.00260316	1299.65	434.222	1299.64	434.222	3	6	1.1.1.2631.2	30.4951	56236	30.5278
1	18.19	18.19	92.59	58.02	58.02	sp|P68416.2|3S11_HYDHA; ABN54804.1	RecName: Full=Short neurotoxin 1; AltName: Full=SN12; AltName: Full=Toxin 4; Flags: Precursor; short chain neurotoxin 1 precursor [Hydrophis hardwickii]			0	0	GCGCPQVKPGIK	Carbamidomethyl(C)@2; Carbamidomethyl(C)@4		0.00260316	1299.65	434.222	1299.64	434.222	3	6	1.1.1.2631.3	30.4976	56236	30.5278
1	18.19	18.19	92.59	58.02	58.02	sp|P68416.2|3S11_HYDHA; ABN54804.1	RecName: Full=Short neurotoxin 1; AltName: Full=SN12; AltName: Full=Toxin 4; Flags: Precursor; short chain neurotoxin 1 precursor [Hydrophis hardwickii]			0	0	GCGCPQVKPGIK	Carbamidomethyl(C)@2; Carbamidomethyl(C)@4		0.00498353	1299.65	434.223	1299.64	434.222	3	6	1.1.1.2636.2	30.6959	52924	30.7286
1	18.19	18.19	92.59	58.02	58.02	sp|P68416.2|3S11_HYDHA; ABN54804.1	RecName: Full=Short neurotoxin 1; AltName: Full=SN12; AltName: Full=Toxin 4; Flags: Precursor; short chain neurotoxin 1 precursor [Hydrophis hardwickii]			0	0	GCGCPQVKPGIK	Carbamidomethyl(C)@2; Carbamidomethyl(C)@4; Deamidated(Q)@6		0.0259398	1300.65	434.558	1300.63	434.55	3	7	1.1.1.2649.2	31.2141	19600	31.3229
1	18.19	18.19	92.59	58.02	58.02	sp|P68416.2|3S11_HYDHA; ABN54804.1	RecName: Full=Short neurotoxin 1; AltName: Full=SN12; AltName: Full=Toxin 4; Flags: Precursor; short chain neurotoxin 1 precursor [Hydrophis hardwickii]			0	0	GCGCPQVKPGIK	Carbamidomethyl(C)@2; Carbamidomethyl(C)@4; Deamidated(Q)@6		0.0235594	1300.65	434.557	1300.63	434.55	3	6	1.1.1.2716.3	33.868	11155	33.8983
1	18.19	18.19	92.59	58.02	58.02	sp|P68416.2|3S11_HYDHA; ABN54804.1	RecName: Full=Short neurotoxin 1; AltName: Full=SN12; AltName: Full=Toxin 4; Flags: Precursor; short chain neurotoxin 1 precursor [Hydrophis hardwickii]			0	0	GCGCPQVKPGIK	Carbamidomethyl(C)@2; Carbamidomethyl(C)@4; Deamidated(Q)@6		0.0163268	1300.64	434.555	1300.63	434.55	3	4	1.1.1.2730.2	34.4218	13098	34.4153
1	18.19	18.19	92.59	58.02	58.02	sp|P68416.2|3S11_HYDHA; ABN54804.1	RecName: Full=Short neurotoxin 1; AltName: Full=SN12; AltName: Full=Toxin 4; Flags: Precursor; short chain neurotoxin 1 precursor [Hydrophis hardwickii]			0	0	GCGCPQVKPGIK	Carbamidomethyl(C)@2; Carbamidomethyl(C)@4		0.00452512	1299.65	650.831	1299.64	650.829	2	3	1.1.1.2751.7	35.268	12157	35.2882
1	18.19	18.19	92.59	58.02	58.02	sp|P68416.2|3S11_HYDHA; ABN54804.1	RecName: Full=Short neurotoxin 1; AltName: Full=SN12; AltName: Full=Toxin 4; Flags: Precursor; short chain neurotoxin 1 precursor [Hydrophis hardwickii]			0	0	GCGCPQVKPGIK	Carbamidomethyl(C)@2; Carbamidomethyl(C)@4		0.00916378	1299.65	650.833	1299.64	650.829	2	4	1.1.1.2753.6	35.3456	11799	35.4085
1	18.19	18.19	92.59	58.02	58.02	sp|P68416.2|3S11_HYDHA; ABN54804.1	RecName: Full=Short neurotoxin 1; AltName: Full=SN12; AltName: Full=Toxin 4; Flags: Precursor; short chain neurotoxin 1 precursor [Hydrophis hardwickii]			0	0	GCGCPQVKPGIK	Carbamidomethyl(C)@2; Carbamidomethyl(C)@4		0.00769894	1299.65	650.832	1299.64	650.829	2	3	1.1.1.2756.7	35.468	10991	35.4882
1	18.19	18.19	92.59	58.02	58.02	sp|P68416.2|3S11_HYDHA; ABN54804.1	RecName: Full=Short neurotoxin 1; AltName: Full=SN12; AltName: Full=Toxin 4; Flags: Precursor; short chain neurotoxin 1 precursor [Hydrophis hardwickii]			0	0	GCGCPQVKPGIK	Carbamidomethyl(C)@2; Carbamidomethyl(C)@4		-0.000692728	1299.64	434.221	1299.64	434.222	3	5	1.1.1.2765.3	35.8167	36444	35.9651
1	18.19	18.19	92.59	58.02	58.02	sp|P68416.2|3S11_HYDHA; ABN54804.1	RecName: Full=Short neurotoxin 1; AltName: Full=SN12; AltName: Full=Toxin 4; Flags: Precursor; short chain neurotoxin 1 precursor [Hydrophis hardwickii]			0	0	GCGCPQVKPGIK	Carbamidomethyl(C)@2; Carbamidomethyl(C)@4; Deamidated(Q)@6		-0.00738532	1300.62	434.547	1300.63	434.55	3	5	1.1.1.2780.2	36.4069	8034	36.4396
1	18.19	18.19	92.59	58.02	58.02	sp|P68416.2|3S11_HYDHA; ABN54804.1	RecName: Full=Short neurotoxin 1; AltName: Full=SN12; AltName: Full=Toxin 4; Flags: Precursor; short chain neurotoxin 1 precursor [Hydrophis hardwickii]			0	0	GCGCPQVKPGIK	Carbamidomethyl(C)@2; Carbamidomethyl(C)@4		-0.00105894	1299.64	434.221	1299.64	434.222	3	5	1.1.1.2802.3	37.2829	14377	37.4263
1	18.19	18.19	92.59	58.02	58.02	sp|P68416.2|3S11_HYDHA; ABN54804.1	RecName: Full=Short neurotoxin 1; AltName: Full=SN12; AltName: Full=Toxin 4; Flags: Precursor; short chain neurotoxin 1 precursor [Hydrophis hardwickii]			0	0	GCGCPQVKPGIK	Carbamidomethyl(C)@2; Carbamidomethyl(C)@4		0.0142907	1299.66	650.836	1299.64	650.829	2	5	1.1.1.2808.2	37.514	8346	37.5047
1	18.19	18.19	92.59	58.02	58.02	sp|P68416.2|3S11_HYDHA; ABN54804.1	RecName: Full=Short neurotoxin 1; AltName: Full=SN12; AltName: Full=Toxin 4; Flags: Precursor; short chain neurotoxin 1 precursor [Hydrophis hardwickii]			0	0	GCGCPQVKPGIK	Carbamidomethyl(C)@2; Carbamidomethyl(C)@4; Deamidated(Q)@6		0.0106505	1300.64	434.553	1300.63	434.55	3	5	1.1.1.2813.2	37.7083	7195	37.7019
1	18.19	18.19	92.59	58.02	58.02	sp|P68416.2|3S11_HYDHA; ABN54804.1	RecName: Full=Short neurotoxin 1; AltName: Full=SN12; AltName: Full=Toxin 4; Flags: Precursor; short chain neurotoxin 1 precursor [Hydrophis hardwickii]			0	0	GCGCPQVKPGIK	Carbamidomethyl(C)@2; Carbamidomethyl(C)@4		0.00287782	1299.65	434.223	1299.64	434.222	3	4	1.1.1.2818.2	37.9059	23744	37.9387
1	18.19	18.19	92.59	58.02	58.02	sp|P68416.2|3S11_HYDHA; ABN54804.1	RecName: Full=Short neurotoxin 1; AltName: Full=SN12; AltName: Full=Toxin 4; Flags: Precursor; short chain neurotoxin 1 precursor [Hydrophis hardwickii]			0	0	GCGCPQVKPGIK	Carbamidomethyl(C)@2; Carbamidomethyl(C)@4		0.0140466	1299.66	650.836	1299.64	650.829	2	3	1.1.1.2822.5	38.0724	10039	37.9387
1	18.19	18.19	92.59	58.02	58.02	sp|P68416.2|3S11_HYDHA; ABN54804.1	RecName: Full=Short neurotoxin 1; AltName: Full=SN12; AltName: Full=Toxin 4; Flags: Precursor; short chain neurotoxin 1 precursor [Hydrophis hardwickii]			0	0	GCGCPQVKPGIK	Carbamidomethyl(C)@2; Carbamidomethyl(C)@4		0.00525818	1299.65	434.223	1299.64	434.222	3	5	1.1.1.2844.2	38.9391	18065	38.9719
1	18.19	18.19	92.59	58.02	58.02	sp|P68416.2|3S11_HYDHA; ABN54804.1	RecName: Full=Short neurotoxin 1; AltName: Full=SN12; AltName: Full=Toxin 4; Flags: Precursor; short chain neurotoxin 1 precursor [Hydrophis hardwickii]			0	0	GCGCPQVKPGIK	Carbamidomethyl(C)@2; Carbamidomethyl(C)@4		0.00681458	1299.65	434.224	1299.64	434.222	3	3	1.1.1.2847.2	39.0576	15650	39.0903
1	18.19	18.19	92.59	58.02	58.02	sp|P68416.2|3S11_HYDHA; ABN54804.1	RecName: Full=Short neurotoxin 1; AltName: Full=SN12; AltName: Full=Toxin 4; Flags: Precursor; short chain neurotoxin 1 precursor [Hydrophis hardwickii]			0	0	GCGCPQVKPGIK	Carbamidomethyl(C)@2; Carbamidomethyl(C)@4		-0.000143413	1299.64	434.221	1299.64	434.222	3	4	1.1.1.2858.2	39.4919	15829	39.485
1	18.19	18.19	92.59	58.02	58.02	sp|P68416.2|3S11_HYDHA; ABN54804.1	RecName: Full=Short neurotoxin 1; AltName: Full=SN12; AltName: Full=Toxin 4; Flags: Precursor; short chain neurotoxin 1 precursor [Hydrophis hardwickii]			0	0	GCGCPQVKPGIK	Carbamidomethyl(C)@2; Carbamidomethyl(C)@4		0.0120935	1299.65	650.835	1299.64	650.829	2	3	1.1.1.2859.4	39.5367	5586	39.5644
1	18.19	18.19	92.59	58.02	58.02	sp|P68416.2|3S11_HYDHA; ABN54804.1	RecName: Full=Short neurotoxin 1; AltName: Full=SN12; AltName: Full=Toxin 4; Flags: Precursor; short chain neurotoxin 1 precursor [Hydrophis hardwickii]			0	0	GCGCPQVKPGIK	Carbamidomethyl(C)@2; Carbamidomethyl(C)@4		0.0135583	1299.66	650.835	1299.64	650.829	2	3	1.1.1.2864.6	39.7421	4923	39.7247
1	18.19	18.19	92.59	58.02	58.02	sp|P68416.2|3S11_HYDHA; ABN54804.1	RecName: Full=Short neurotoxin 1; AltName: Full=SN12; AltName: Full=Toxin 4; Flags: Precursor; short chain neurotoxin 1 precursor [Hydrophis hardwickii]			0	0	GCGCPQVKPGIK	Carbamidomethyl(C)@2; Carbamidomethyl(C)@4		0.0149011	1299.66	650.836	1299.64	650.829	2	3	1.1.1.2865.5	39.7793	5917	39.8846
1	18.19	18.19	92.59	58.02	58.02	sp|P68416.2|3S11_HYDHA; ABN54804.1	RecName: Full=Short neurotoxin 1; AltName: Full=SN12; AltName: Full=Toxin 4; Flags: Precursor; short chain neurotoxin 1 precursor [Hydrophis hardwickii]			0	0	GCGCPQVKPGIK	Carbamidomethyl(C)@2; Carbamidomethyl(C)@4; Deamidated(Q)@6		0.0147882	1300.64	434.555	1300.63	434.55	3	5	1.1.1.2875.2	40.1699	5698	40.1628
1	18.19	18.19	92.59	58.02	58.02	sp|P68416.2|3S11_HYDHA; ABN54804.1	RecName: Full=Short neurotoxin 1; AltName: Full=SN12; AltName: Full=Toxin 4; Flags: Precursor; short chain neurotoxin 1 precursor [Hydrophis hardwickii]			0	0	GCGCPQVKPGIK	Carbamidomethyl(C)@2; Carbamidomethyl(C)@4		0.00216288	1299.65	434.222	1299.64	434.222	3	5	1.1.1.2888.2	40.6878	17757	40.7602
1	18.19	18.19	92.59	58.02	58.02	sp|P68416.2|3S11_HYDHA; ABN54804.1	RecName: Full=Short neurotoxin 1; AltName: Full=SN12; AltName: Full=Toxin 4; Flags: Precursor; short chain neurotoxin 1 precursor [Hydrophis hardwickii]			0	0	GCGCPQVKPGIK	Carbamidomethyl(C)@2; Carbamidomethyl(C)@4		0.00188822	1299.64	434.222	1299.64	434.222	3	5	1.1.1.2909.2	41.5279	16744	41.5606
1	18.19	18.19	92.59	58.02	58.02	sp|P68416.2|3S11_HYDHA; ABN54804.1	RecName: Full=Short neurotoxin 1; AltName: Full=SN12; AltName: Full=Toxin 4; Flags: Precursor; short chain neurotoxin 1 precursor [Hydrophis hardwickii]			0	0	GCGCPQVKPGIK	Carbamidomethyl(C)@2; Carbamidomethyl(C)@4		-0.00168233	1299.64	434.221	1299.64	434.222	3	5	1.1.1.2917.3	41.8515	16911	41.8416
1	18.19	18.19	92.59	58.02	58.02	sp|P68416.2|3S11_HYDHA; ABN54804.1	RecName: Full=Short neurotoxin 1; AltName: Full=SN12; AltName: Full=Toxin 4; Flags: Precursor; short chain neurotoxin 1 precursor [Hydrophis hardwickii]			0	0	GCGCPQVKPGIK	Carbamidomethyl(C)@2; Carbamidomethyl(C)@4		0.00426858	1299.65	434.223	1299.64	434.222	3	4	1.1.1.2928.2	42.2887	15225	42.2423
1	18.19	18.19	92.59	58.02	58.02	sp|P68416.2|3S11_HYDHA; ABN54804.1	RecName: Full=Short neurotoxin 1; AltName: Full=SN12; AltName: Full=Toxin 4; Flags: Precursor; short chain neurotoxin 1 precursor [Hydrophis hardwickii]			0	0	GCGCPQVKPGIK	Carbamidomethyl(C)@2; Carbamidomethyl(C)@4		0.00664895	1299.65	434.224	1299.64	434.222	3	4	1.1.1.2945.2	42.9625	16931	42.9953
1	18.19	18.19	92.59	58.02	58.02	sp|P68416.2|3S11_HYDHA; ABN54804.1	RecName: Full=Short neurotoxin 1; AltName: Full=SN12; AltName: Full=Toxin 4; Flags: Precursor; short chain neurotoxin 1 precursor [Hydrophis hardwickii]			0	0	GCGCPQVKPGIK	Carbamidomethyl(C)@2; Carbamidomethyl(C)@4		0.00545877	1299.65	434.223	1299.64	434.222	3	5	1.1.1.2954.2	43.321	16783	43.3538
1	18.19	18.19	92.59	58.02	58.02	sp|P68416.2|3S11_HYDHA; ABN54804.1	RecName: Full=Short neurotoxin 1; AltName: Full=SN12; AltName: Full=Toxin 4; Flags: Precursor; short chain neurotoxin 1 precursor [Hydrophis hardwickii]			0	0	GCGCPQVKPGIK	Carbamidomethyl(C)@2; Carbamidomethyl(C)@4		0.00490945	1299.65	434.223	1299.64	434.222	3	4	1.1.1.2972.2	44.0314	16771	44.1825
1	18.19	18.19	92.59	58.02	58.02	sp|P68416.2|3S11_HYDHA; ABN54804.1	RecName: Full=Short neurotoxin 1; AltName: Full=SN12; AltName: Full=Toxin 4; Flags: Precursor; short chain neurotoxin 1 precursor [Hydrophis hardwickii]			0	0	GCGCPQVKPGIK	Carbamidomethyl(C)@2; Carbamidomethyl(C)@4		5.71672e-05	1299.64	434.222	1299.64	434.222	3	5	1.1.1.3012.2	45.6271	16279	45.6599
1	18.19	18.19	92.59	58.02	58.02	sp|P68416.2|3S11_HYDHA; ABN54804.1	RecName: Full=Short neurotoxin 1; AltName: Full=SN12; AltName: Full=Toxin 4; Flags: Precursor; short chain neurotoxin 1 precursor [Hydrophis hardwickii]			0	0	GCGCPQVKPGIK	Carbamidomethyl(C)@2; Carbamidomethyl(C)@4		0.00426858	1299.65	434.223	1299.64	434.222	3	4	1.1.1.3060.2	47.4866	17714	47.5194
1	18.19	18.19	92.59	58.02	58.02	sp|P68416.2|3S11_HYDHA; ABN54804.1	RecName: Full=Short neurotoxin 1; AltName: Full=SN12; AltName: Full=Toxin 4; Flags: Precursor; short chain neurotoxin 1 precursor [Hydrophis hardwickii]			0	0	GCGCPQVKPGIK	Carbamidomethyl(C)@2; Carbamidomethyl(C)@4		0.000698035	1299.64	434.222	1299.64	434.222	3	4	1.1.1.3088.2	48.6038	15435	48.6365
1	18.19	18.19	92.59	58.02	58.02	sp|P68416.2|3S11_HYDHA; ABN54804.1	RecName: Full=Short neurotoxin 1; AltName: Full=SN12; AltName: Full=Toxin 4; Flags: Precursor; short chain neurotoxin 1 precursor [Hydrophis hardwickii]			0	0	GCGCPQVKPGIK	Carbamidomethyl(C)@2; Carbamidomethyl(C)@4		-0.00259786	1299.64	434.221	1299.64	434.222	3	4	1.1.1.3091.2	48.7224	3297	48.7157
1	18.19	18.19	92.59	58.02	58.02	sp|P68416.2|3S11_HYDHA; ABN54804.1	RecName: Full=Short neurotoxin 1; AltName: Full=SN12; AltName: Full=Toxin 4; Flags: Precursor; short chain neurotoxin 1 precursor [Hydrophis hardwickii]			0	0	GCGCPQVKPGIK	Carbamidomethyl(C)@2; Carbamidomethyl(C)@4		-0.0077248	1299.64	434.219	1299.64	434.222	3	3	1.1.1.3102.2	49.1599	15894	49.1926
1	18.19	18.19	92.59	58.02	58.02	sp|P68416.2|3S11_HYDHA; ABN54804.1	RecName: Full=Short neurotoxin 1; AltName: Full=SN12; AltName: Full=Toxin 4; Flags: Precursor; short chain neurotoxin 1 precursor [Hydrophis hardwickii]			0	0	GCGCPQVKPGIK	Carbamidomethyl(C)@2; Carbamidomethyl(C)@4; Deamidated(Q)@6		0.0165277	1300.64	434.555	1300.63	434.55	3	4	1.1.1.3111.2	49.5187	2795	49.5515
1	18.19	18.19	92.59	58.02	58.02	sp|P68416.2|3S11_HYDHA; ABN54804.1	RecName: Full=Short neurotoxin 1; AltName: Full=SN12; AltName: Full=Toxin 4; Flags: Precursor; short chain neurotoxin 1 precursor [Hydrophis hardwickii]			0	0	GCGCPQVKPGIK	Carbamidomethyl(C)@2; Carbamidomethyl(C)@4		0.00259575	1299.65	650.83	1299.64	650.829	2	4	1.1.1.3115.3	49.6803	3600	49.6709
1	18.19	18.19	92.59	58.02	58.02	sp|P68416.2|3S11_HYDHA; ABN54804.1	RecName: Full=Short neurotoxin 1; AltName: Full=SN12; AltName: Full=Toxin 4; Flags: Precursor; short chain neurotoxin 1 precursor [Hydrophis hardwickii]			0	0	GCGCPQVKPGIK	Carbamidomethyl(C)@2; Carbamidomethyl(C)@4		-0.00168233	1299.64	434.221	1299.64	434.222	3	5	1.1.1.3116.2	49.7175	5248	49.7105
1	18.19	18.19	92.59	58.02	58.02	sp|P68416.2|3S11_HYDHA; ABN54804.1	RecName: Full=Short neurotoxin 1; AltName: Full=SN12; AltName: Full=Toxin 4; Flags: Precursor; short chain neurotoxin 1 precursor [Hydrophis hardwickii]			0	0	GCGCPQVKPGIK	Carbamidomethyl(C)@2; Carbamidomethyl(C)@4		-0.0053388	1299.64	650.826	1299.64	650.829	2	4	1.1.1.3120.2	49.8759	4114	49.9086
1	18.19	18.19	92.59	58.02	58.02	sp|P68416.2|3S11_HYDHA; ABN54804.1	RecName: Full=Short neurotoxin 1; AltName: Full=SN12; AltName: Full=Toxin 4; Flags: Precursor; short chain neurotoxin 1 precursor [Hydrophis hardwickii]			0	0	GCGCPQVKPGIK	Carbamidomethyl(C)@2; Carbamidomethyl(C)@4		0.00252909	1299.65	434.222	1299.64	434.222	3	3	1.1.1.3125.2	50.073	15860	50.1453
1	18.19	18.19	92.59	58.02	58.02	sp|P68416.2|3S11_HYDHA; ABN54804.1	RecName: Full=Short neurotoxin 1; AltName: Full=SN12; AltName: Full=Toxin 4; Flags: Precursor; short chain neurotoxin 1 precursor [Hydrophis hardwickii]			0	0	GCGCPQVKPGIK	Carbamidomethyl(C)@2; Carbamidomethyl(C)@4		0.00252909	1299.65	434.222	1299.64	434.222	3	5	1.1.1.3127.2	50.1521	15860	50.1453
1	18.19	18.19	92.59	58.02	58.02	sp|P68416.2|3S11_HYDHA; ABN54804.1	RecName: Full=Short neurotoxin 1; AltName: Full=SN12; AltName: Full=Toxin 4; Flags: Precursor; short chain neurotoxin 1 precursor [Hydrophis hardwickii]			0	0	GCGCPQVKPGIK	Carbamidomethyl(C)@2; Carbamidomethyl(C)@4		0.00664895	1299.65	434.224	1299.64	434.222	3	5	1.1.1.3135.2	50.4689	15101	50.462
1	18.19	18.19	92.59	58.02	58.02	sp|P68416.2|3S11_HYDHA; ABN54804.1	RecName: Full=Short neurotoxin 1; AltName: Full=SN12; AltName: Full=Toxin 4; Flags: Precursor; short chain neurotoxin 1 precursor [Hydrophis hardwickii]			0	0	GCGCPQVKPGIK	Carbamidomethyl(C)@2; Carbamidomethyl(C)@4		0.00912087	1299.65	434.225	1299.64	434.222	3	4	1.1.1.3140.2	50.6666	14490	50.6599
1	18.19	18.19	92.59	58.02	58.02	sp|P68416.2|3S11_HYDHA; ABN54804.1	RecName: Full=Short neurotoxin 1; AltName: Full=SN12; AltName: Full=Toxin 4; Flags: Precursor; short chain neurotoxin 1 precursor [Hydrophis hardwickii]			0	0	GCGCPQVKPGIK	Carbamidomethyl(C)@2; Carbamidomethyl(C)@4		-0.00168233	1299.64	434.221	1299.64	434.222	3	5	1.1.1.3145.2	50.8644	7670	50.7782
1	18.19	18.19	92.59	58.02	58.02	sp|P68416.2|3S11_HYDHA; ABN54804.1	RecName: Full=Short neurotoxin 1; AltName: Full=SN12; AltName: Full=Toxin 4; Flags: Precursor; short chain neurotoxin 1 precursor [Hydrophis hardwickii]			0	0	GCGCPQVKPGIK	Carbamidomethyl(C)@2; Carbamidomethyl(C)@4; Deamidated(Q)@6		0.0228448	1300.65	434.557	1300.63	434.55	3	4	1.1.1.3161.2	51.4973	5376	51.4504
1	18.19	18.19	92.59	58.02	58.02	sp|P68416.2|3S11_HYDHA; ABN54804.1	RecName: Full=Short neurotoxin 1; AltName: Full=SN12; AltName: Full=Toxin 4; Flags: Precursor; short chain neurotoxin 1 precursor [Hydrophis hardwickii]			0	0	GCGCPQVKPGIK	Carbamidomethyl(C)@2; Carbamidomethyl(C)@4; Deamidated(Q)@6		0.02138	1300.65	434.557	1300.63	434.55	3	4	1.1.1.3166.2	51.6957	5647	51.7679
1	18.19	18.19	92.59	58.02	58.02	sp|P68416.2|3S11_HYDHA; ABN54804.1	RecName: Full=Short neurotoxin 1; AltName: Full=SN12; AltName: Full=Toxin 4; Flags: Precursor; short chain neurotoxin 1 precursor [Hydrophis hardwickii]			0	0	GCGCPQVKPGIK	Carbamidomethyl(C)@2; Carbamidomethyl(C)@4; Deamidated(Q)@6		0.02138	1300.65	434.557	1300.63	434.55	3	4	1.1.1.3167.2	51.7351	5731	51.7679
1	18.19	18.19	92.59	58.02	58.02	sp|P68416.2|3S11_HYDHA; ABN54804.1	RecName: Full=Short neurotoxin 1; AltName: Full=SN12; AltName: Full=Toxin 4; Flags: Precursor; short chain neurotoxin 1 precursor [Hydrophis hardwickii]			0	0	GCGCPQVKPGIK	Carbamidomethyl(C)@2; Carbamidomethyl(C)@4		0.000972693	1299.64	434.222	1299.64	434.222	3	4	1.1.1.3184.2	52.4097	16795	52.4425
1	18.19	18.19	92.59	58.02	58.02	sp|P68416.2|3S11_HYDHA; ABN54804.1	RecName: Full=Short neurotoxin 1; AltName: Full=SN12; AltName: Full=Toxin 4; Flags: Precursor; short chain neurotoxin 1 precursor [Hydrophis hardwickii]			0	0	GCGCPQVKPGIK	Carbamidomethyl(C)@2; Carbamidomethyl(C)@4		0.000698035	1299.64	434.222	1299.64	434.222	3	5	1.1.1.3187.2	52.529	17711	52.522
1	18.19	18.19	92.59	58.02	58.02	sp|P68416.2|3S11_HYDHA; ABN54804.1	RecName: Full=Short neurotoxin 1; AltName: Full=SN12; AltName: Full=Toxin 4; Flags: Precursor; short chain neurotoxin 1 precursor [Hydrophis hardwickii]			0	0	GCGCPQVKPGIK	Carbamidomethyl(C)@2; Carbamidomethyl(C)@4; Deamidated(Q)@6		0.0222955	1300.65	434.557	1300.63	434.55	3	4	1.1.1.3202.2	53.1262	8918	53.1192
1	18.19	18.19	92.59	58.02	58.02	sp|P68416.2|3S11_HYDHA; ABN54804.1	RecName: Full=Short neurotoxin 1; AltName: Full=SN12; AltName: Full=Toxin 4; Flags: Precursor; short chain neurotoxin 1 precursor [Hydrophis hardwickii]			0	0	GCGCPQVKPGIK	Carbamidomethyl(C)@2; Carbamidomethyl(C)@4		0.0115012	1299.65	434.225	1299.64	434.222	3	5	1.1.1.3214.2	53.6005	13854	53.7913
1	18.19	18.19	92.59	58.02	58.02	sp|P68416.2|3S11_HYDHA; ABN54804.1	RecName: Full=Short neurotoxin 1; AltName: Full=SN12; AltName: Full=Toxin 4; Flags: Precursor; short chain neurotoxin 1 precursor [Hydrophis hardwickii]			0	0	GCGCPQVKPGIK	Carbamidomethyl(C)@2; Carbamidomethyl(C)@4		0.0160235	1299.66	650.837	1299.64	650.829	2	3	1.1.1.3230.2	54.2326	2909	54.2259
1	18.19	18.19	92.59	58.02	58.02	sp|P68416.2|3S11_HYDHA; ABN54804.1	RecName: Full=Short neurotoxin 1; AltName: Full=SN12; AltName: Full=Toxin 4; Flags: Precursor; short chain neurotoxin 1 precursor [Hydrophis hardwickii]			0	0	GCGCPQVKPGIK	Carbamidomethyl(C)@2; Carbamidomethyl(C)@4; Deamidated(Q)@6		0.02138	1300.65	434.557	1300.63	434.55	3	5	1.1.1.3240.2	54.6276	6068	54.5811
1	18.19	18.19	92.59	58.02	58.02	sp|P68416.2|3S11_HYDHA; ABN54804.1	RecName: Full=Short neurotoxin 1; AltName: Full=SN12; AltName: Full=Toxin 4; Flags: Precursor; short chain neurotoxin 1 precursor [Hydrophis hardwickii]			0	0	GCGCPQVKPGIK	Carbamidomethyl(C)@2; Carbamidomethyl(C)@4		0.00371927	1299.65	434.223	1299.64	434.222	3	5	1.1.1.3244.2	54.786	14315	54.8583
1	18.19	18.19	92.59	58.02	58.02	sp|P68416.2|3S11_HYDHA; ABN54804.1	RecName: Full=Short neurotoxin 1; AltName: Full=SN12; AltName: Full=Toxin 4; Flags: Precursor; short chain neurotoxin 1 precursor [Hydrophis hardwickii]			0	0	GCGCPQVKPGIK	Carbamidomethyl(C)@2; Carbamidomethyl(C)@4; Deamidated(Q)@6		0.00636536	1300.63	434.552	1300.63	434.55	3	5	1.1.1.3276.2	56.0515	10009	56.0444
1	18.19	18.19	92.59	58.02	58.02	sp|P68416.2|3S11_HYDHA; ABN54804.1	RecName: Full=Short neurotoxin 1; AltName: Full=SN12; AltName: Full=Toxin 4; Flags: Precursor; short chain neurotoxin 1 precursor [Hydrophis hardwickii]			0	0	GCGCPQVKPGIK	Carbamidomethyl(C)@2; Carbamidomethyl(C)@4		0.00222954	1299.65	650.83	1299.64	650.829	2	3	1.1.1.3298.2	56.9292	3559	56.9619
1	18.19	18.19	92.59	58.02	58.02	sp|P68416.2|3S11_HYDHA; ABN54804.1	RecName: Full=Short neurotoxin 1; AltName: Full=SN12; AltName: Full=Toxin 4; Flags: Precursor; short chain neurotoxin 1 precursor [Hydrophis hardwickii]			0	0	GCGCPQVKPGIK	Carbamidomethyl(C)@2; Carbamidomethyl(C)@4; Deamidated(Q)@6		0.0178094	1300.64	434.555	1300.63	434.55	3	3	1.1.1.3314.2	57.5669	5726	57.5598
1	18.19	18.19	92.59	58.02	58.02	sp|P68416.2|3S11_HYDHA; ABN54804.1	RecName: Full=Short neurotoxin 1; AltName: Full=SN12; AltName: Full=Toxin 4; Flags: Precursor; short chain neurotoxin 1 precursor [Hydrophis hardwickii]			0	0	GCGCPQVKPGIK	Carbamidomethyl(C)@2; Carbamidomethyl(C)@4		5.71672e-05	1299.64	434.222	1299.64	434.222	3	5	1.1.1.3330.2	58.2045	17419	58.2373
1	18.19	18.19	92.59	58.02	58.02	sp|P68416.2|3S11_HYDHA; ABN54804.1	RecName: Full=Short neurotoxin 1; AltName: Full=SN12; AltName: Full=Toxin 4; Flags: Precursor; short chain neurotoxin 1 precursor [Hydrophis hardwickii]			0	0	GCGCPQVKPGIK	Carbamidomethyl(C)@2; Carbamidomethyl(C)@4		-0.000492148	1299.64	434.221	1299.64	434.222	3	5	1.1.1.3337.2	58.4831	17632	58.5158
1	18.19	18.19	92.59	58.02	58.02	sp|P68416.2|3S11_HYDHA; ABN54804.1	RecName: Full=Short neurotoxin 1; AltName: Full=SN12; AltName: Full=Toxin 4; Flags: Precursor; short chain neurotoxin 1 precursor [Hydrophis hardwickii]			0	0	GCGCPQVKPGIK	Carbamidomethyl(C)@2; Carbamidomethyl(C)@4		0.00381645	1299.65	650.831	1299.64	650.829	2	4	1.1.1.3339.3	58.5703	2909	58.4362
1	18.19	18.19	92.59	58.02	58.02	sp|P68416.2|3S11_HYDHA; ABN54804.1	RecName: Full=Short neurotoxin 1; AltName: Full=SN12; AltName: Full=Toxin 4; Flags: Precursor; short chain neurotoxin 1 precursor [Hydrophis hardwickii]			0	0	GCGCPQVKPGIK	Carbamidomethyl(C)@2; Carbamidomethyl(C)@4		0.00601371	1299.65	650.832	1299.64	650.829	2	3	1.1.1.3470.2	63.6652	3427	63.6955
1	18.19	18.19	92.59	58.02	58.02	sp|P68416.2|3S11_HYDHA; ABN54804.1	RecName: Full=Short neurotoxin 1; AltName: Full=SN12; AltName: Full=Toxin 4; Flags: Precursor; short chain neurotoxin 1 precursor [Hydrophis hardwickii]			0	0	GCGCPQVKPGIK	Carbamidomethyl(C)@2; Carbamidomethyl(C)@4		-0.0023232	1299.64	434.221	1299.64	434.222	3	6	1.1.1.3512.3	65.3156	18675	65.2912
1	18.19	18.19	92.59	58.02	58.02	sp|P68416.2|3S11_HYDHA; ABN54804.1	RecName: Full=Short neurotoxin 1; AltName: Full=SN12; AltName: Full=Toxin 4; Flags: Precursor; short chain neurotoxin 1 precursor [Hydrophis hardwickii]			0	0	GCGCPQVKPGIK	Carbamidomethyl(C)@2; Carbamidomethyl(C)@4; Deamidated(Q)@6		0.016253	1300.64	434.555	1300.63	434.55	3	5	1.1.1.3548.2	66.4343	4057	66.4152
1	18.19	18.19	92.59	58.02	58.02	sp|P68416.2|3S11_HYDHA; ABN54804.1	RecName: Full=Short neurotoxin 1; AltName: Full=SN12; AltName: Full=Toxin 4; Flags: Precursor; short chain neurotoxin 1 precursor [Hydrophis hardwickii]			0	0	GCGCPQVKPGIK	Carbamidomethyl(C)@2; Carbamidomethyl(C)@4; Deamidated(Q)@6		0.00544984	1300.63	434.551	1300.63	434.55	3	6	1.1.1.3951.2	72.2376	3312	72.2192
1	18.19	18.19	92.59	58.02	58.02	sp|P68416.2|3S11_HYDHA; ABN54804.1	RecName: Full=Short neurotoxin 1; AltName: Full=SN12; AltName: Full=Toxin 4; Flags: Precursor; short chain neurotoxin 1 precursor [Hydrophis hardwickii]			0	0	GCGCPQVKPGIK	Carbamidomethyl(C)@2; Carbamidomethyl(C)@4; Deamidated(Q)@6		0.0303521	1300.66	434.56	1300.63	434.55	3	7	1.1.1.3967.2	72.505	4674	72.4328
1	18.19	18.19	92.59	58.02	58.02	sp|P68416.2|3S11_HYDHA; ABN54804.1	RecName: Full=Short neurotoxin 1; AltName: Full=SN12; AltName: Full=Toxin 4; Flags: Precursor; short chain neurotoxin 1 precursor [Hydrophis hardwickii]			0	0	GCGCPQVKPGIK	Carbamidomethyl(C)@2; Carbamidomethyl(C)@4; Deamidated(Q)@6		-0.000226418	1300.63	434.55	1300.63	434.55	3	7	1.1.1.4010.2	73.0358	5342	72.9969
1	18.19	18.19	92.59	58.02	58.02	sp|P68416.2|3S11_HYDHA; ABN54804.1	RecName: Full=Short neurotoxin 1; AltName: Full=SN12; AltName: Full=Toxin 4; Flags: Precursor; short chain neurotoxin 1 precursor [Hydrophis hardwickii]			0	0	GCGCPQVKPGIK	Carbamidomethyl(C)@2; Carbamidomethyl(C)@4; Deamidated(Q)@6		0.0222955	1300.65	434.557	1300.63	434.55	3	6	1.1.1.4214.2	75.8092	2067	75.8257
1	18.19	18.19	92.59	58.02	58.02	sp|P68416.2|3S11_HYDHA; ABN54804.1	RecName: Full=Short neurotoxin 1; AltName: Full=SN12; AltName: Full=Toxin 4; Flags: Precursor; short chain neurotoxin 1 precursor [Hydrophis hardwickii]			0	0	GCGCPQVKPGIK	Carbamidomethyl(C)@2; Carbamidomethyl(C)@4		0.000972693	1299.64	434.222	1299.64	434.222	3	4	1.1.1.4263.2	76.9051	3364	76.8864
1	18.19	18.19	92.59	58.02	58.02	sp|P68416.2|3S11_HYDHA; ABN54804.1	RecName: Full=Short neurotoxin 1; AltName: Full=SN12; AltName: Full=Toxin 4; Flags: Precursor; short chain neurotoxin 1 precursor [Hydrophis hardwickii]			0	0	GCGCPQVKPGIK	Carbamidomethyl(C)@2; Carbamidomethyl(C)@4; Deamidated(Q)@6		0.0147882	1300.64	434.555	1300.63	434.55	3	5	1.1.1.4279.2	77.463	986	77.4441
1	18.19	18.19	92.59	58.02	58.02	sp|P68416.2|3S11_HYDHA; ABN54804.1	RecName: Full=Short neurotoxin 1; AltName: Full=SN12; AltName: Full=Toxin 4; Flags: Precursor; short chain neurotoxin 1 precursor [Hydrophis hardwickii]			0	0	GCGCPQVKPGIKLECCHTNECNN	Carbamidomethyl(C)@2; Carbamidomethyl(C)@4; Carbamidomethyl(C)@15; Carbamidomethyl(C)@16; Carbamidomethyl(C)@21; Deamidated(N)@22	missed K-L@12	0.0141162	2732.14	684.042	2732.12	684.038	4	4	1.1.1.2326.9	18.4684	23886	18.4039
1	18.19	18.19	92.59	58.02	58.02	sp|P68416.2|3S11_HYDHA; ABN54804.1	RecName: Full=Short neurotoxin 1; AltName: Full=SN12; AltName: Full=Toxin 4; Flags: Precursor; short chain neurotoxin 1 precursor [Hydrophis hardwickii]			0	0	GCGCPQVKPGIKLECCHTNECNN	Carbamidomethyl(C)@2; Carbamidomethyl(C)@4; Carbamidomethyl(C)@15; Carbamidomethyl(C)@16; Carbamidomethyl(C)@21	missed K-L@12	-0.00357434	2731.14	683.791	2731.14	683.792	4	4	1.1.1.2379.7	20.5528	23108	20.6519
1	18.19	18.19	92.59	58.02	58.02	sp|P68416.2|3S11_HYDHA; ABN54804.1	RecName: Full=Short neurotoxin 1; AltName: Full=SN12; AltName: Full=Toxin 4; Flags: Precursor; short chain neurotoxin 1 precursor [Hydrophis hardwickii]			0	0	GCGCPQVKPGIKLECCHTNECNN	Carbamidomethyl(C)@2; Carbamidomethyl(C)@4; Carbamidomethyl(C)@15; Carbamidomethyl(C)@16; Carbamidomethyl(C)@21	missed K-L@12	-0.00235364	2731.14	683.792	2731.14	683.792	4	6	1.1.1.2381.8	20.6342	23302	20.6519
1	18.19	18.19	92.59	58.02	58.02	sp|P68416.2|3S11_HYDHA; ABN54804.1	RecName: Full=Short neurotoxin 1; AltName: Full=SN12; AltName: Full=Toxin 4; Flags: Precursor; short chain neurotoxin 1 precursor [Hydrophis hardwickii]			0	99	GCPQVKPGIK	Carbamidomethyl(C)@2	cleaved C-G@N-term	0.00364333	1082.59	542.304	1082.59	542.303	2	8	1.1.1.2249.3	15.4169	73062	15.4083
1	18.19	18.19	92.59	58.02	58.02	sp|P68416.2|3S11_HYDHA; ABN54804.1	RecName: Full=Short neurotoxin 1; AltName: Full=SN12; AltName: Full=Toxin 4; Flags: Precursor; short chain neurotoxin 1 precursor [Hydrophis hardwickii]			0	89.81	GCPQVKPGIK	Carbamidomethyl(C)@2	cleaved C-G@N-term	0.00156814	1082.59	542.303	1082.59	542.303	2	10	1.1.1.2205.5	13.7034	447319	13.6898
1	18.19	18.19	92.59	58.02	58.02	sp|P68416.2|3S11_HYDHA; ABN54804.1	RecName: Full=Short neurotoxin 1; AltName: Full=SN12; AltName: Full=Toxin 4; Flags: Precursor; short chain neurotoxin 1 precursor [Hydrophis hardwickii]			0	36.59	GCPQVKPGIK	Carbamidomethyl(C)@2	cleaved C-G@N-term	0.00315505	1082.59	542.304	1082.59	542.303	2	11	1.1.1.2196.7	13.3551	366553	13.4148
1	18.19	18.19	92.59	58.02	58.02	sp|P68416.2|3S11_HYDHA; ABN54804.1	RecName: Full=Short neurotoxin 1; AltName: Full=SN12; AltName: Full=Toxin 4; Flags: Precursor; short chain neurotoxin 1 precursor [Hydrophis hardwickii]			0	32.99	GCPQVKPGIK	Carbamidomethyl(C)@2	cleaved C-G@N-term	0.00425368	1082.59	542.305	1082.59	542.303	2	10	1.1.1.2215.5	14.0993	353391	14.1195
1	18.19	18.19	92.59	58.02	58.02	sp|P68416.2|3S11_HYDHA; ABN54804.1	RecName: Full=Short neurotoxin 1; AltName: Full=SN12; AltName: Full=Toxin 4; Flags: Precursor; short chain neurotoxin 1 precursor [Hydrophis hardwickii]			0	31.5	GCPQVKPGIK	Carbamidomethyl(C)@2	cleaved C-G@N-term	0.00657301	1082.6	542.306	1082.59	542.303	2	9	1.1.1.2236.4	14.9143	129343	14.9788
1	18.19	18.19	92.59	58.02	58.02	sp|P68416.2|3S11_HYDHA; ABN54804.1	RecName: Full=Short neurotoxin 1; AltName: Full=SN12; AltName: Full=Toxin 4; Flags: Precursor; short chain neurotoxin 1 precursor [Hydrophis hardwickii]			0	27.49	GCPQVKPGIK	Carbamidomethyl(C)@2	cleaved C-G@N-term	0.00278884	1082.59	542.304	1082.59	542.303	2	10	1.1.1.2245.3	15.266	75239	15.2522
1	18.19	18.19	92.59	58.02	58.02	sp|P68416.2|3S11_HYDHA; ABN54804.1	RecName: Full=Short neurotoxin 1; AltName: Full=SN12; AltName: Full=Toxin 4; Flags: Precursor; short chain neurotoxin 1 precursor [Hydrophis hardwickii]			0	21.91	GCPQVKPGIK	Carbamidomethyl(C)@2	cleaved C-G@N-term	0.0049861	1082.6	542.305	1082.59	542.303	2	6	1.1.1.2265.3	16.0438	13408	16.1136
1	18.19	18.19	92.59	58.02	58.02	sp|P68416.2|3S11_HYDHA; ABN54804.1	RecName: Full=Short neurotoxin 1; AltName: Full=SN12; AltName: Full=Toxin 4; Flags: Precursor; short chain neurotoxin 1 precursor [Hydrophis hardwickii]			0	21.71	GCPQVKPGIK	Carbamidomethyl(C)@2	cleaved C-G@N-term	0.00901441	1082.6	542.307	1082.59	542.303	2	7	1.1.1.2235.5	14.8751	133449	14.8613
1	18.19	18.19	92.59	58.02	58.02	sp|P68416.2|3S11_HYDHA; ABN54804.1	RecName: Full=Short neurotoxin 1; AltName: Full=SN12; AltName: Full=Toxin 4; Flags: Precursor; short chain neurotoxin 1 precursor [Hydrophis hardwickii]			0	20.68	GCPQVKPGIK	Carbamidomethyl(C)@2	cleaved C-G@N-term	0.00803784	1082.6	542.307	1082.59	542.303	2	8	1.1.1.2250.3	15.4609	51808	15.4862
1	18.19	18.19	92.59	58.02	58.02	sp|P68416.2|3S11_HYDHA; ABN54804.1	RecName: Full=Short neurotoxin 1; AltName: Full=SN12; AltName: Full=Toxin 4; Flags: Precursor; short chain neurotoxin 1 precursor [Hydrophis hardwickii]			0	17.88	GCPQVKPGIK	Carbamidomethyl(C)@2	cleaved C-G@N-term	0.00803784	1082.6	542.307	1082.59	542.303	2	6	1.1.1.2251.3	15.4952	51808	15.4862
1	18.19	18.19	92.59	58.02	58.02	sp|P68416.2|3S11_HYDHA; ABN54804.1	RecName: Full=Short neurotoxin 1; AltName: Full=SN12; AltName: Full=Toxin 4; Flags: Precursor; short chain neurotoxin 1 precursor [Hydrophis hardwickii]			0	15.39	GCPQVKPGIK	Carbamidomethyl(C)@2	cleaved C-G@N-term	0.00278884	1082.59	542.304	1082.59	542.303	2	5	1.1.1.2288.5	16.9549	17441	16.9405
1	18.19	18.19	92.59	58.02	58.02	sp|P68416.2|3S11_HYDHA; ABN54804.1	RecName: Full=Short neurotoxin 1; AltName: Full=SN12; AltName: Full=Toxin 4; Flags: Precursor; short chain neurotoxin 1 precursor [Hydrophis hardwickii]			0	15.35	GCPQVKPGIK	Carbamidomethyl(C)@2	cleaved C-G@N-term	0.00278884	1082.59	542.304	1082.59	542.303	2	6	1.1.1.2241.7	15.1147	103371	15.135
1	18.19	18.19	92.59	58.02	58.02	sp|P68416.2|3S11_HYDHA; ABN54804.1	RecName: Full=Short neurotoxin 1; AltName: Full=SN12; AltName: Full=Toxin 4; Flags: Precursor; short chain neurotoxin 1 precursor [Hydrophis hardwickii]			0	0	GCPQVKPGIK	Carbamidomethyl(C)@2	cleaved C-G@N-term	-0.00453536	1082.59	542.3	1082.59	542.303	2	8	1.1.1.2226.4	14.5216	145305	14.4712
1	18.19	18.19	92.59	58.02	58.02	sp|P68416.2|3S11_HYDHA; ABN54804.1	RecName: Full=Short neurotoxin 1; AltName: Full=SN12; AltName: Full=Toxin 4; Flags: Precursor; short chain neurotoxin 1 precursor [Hydrophis hardwickii]			0	0	GCPQVKPGIK	Carbamidomethyl(C)@2	cleaved C-G@N-term	0.00339919	1082.59	542.304	1082.59	542.303	2	5	1.1.1.2261.4	15.889	17744	15.9561
1	18.19	18.19	92.59	58.02	58.02	sp|P68416.2|3S11_HYDHA; ABN54804.1	RecName: Full=Short neurotoxin 1; AltName: Full=SN12; AltName: Full=Toxin 4; Flags: Precursor; short chain neurotoxin 1 precursor [Hydrophis hardwickii]			0	0	GIKLECCHTNECNN	Carbamidomethyl(C)@6; Carbamidomethyl(C)@7; Carbamidomethyl(C)@12	cleaved P-G@N-term; missed K-L@3	0.00672375	1747.71	583.579	1747.71	583.576	3	3	1.1.1.2292.6	17.1152	12919	17.1777
1	18.19	18.19	92.59	58.02	58.02	sp|P68416.2|3S11_HYDHA; ABN54804.1	RecName: Full=Short neurotoxin 1; AltName: Full=SN12; AltName: Full=Toxin 4; Flags: Precursor; short chain neurotoxin 1 precursor [Hydrophis hardwickii]			0	0	GIKLECCHTNECNN	Carbamidomethyl@N-term; Carbamidomethyl(C)@6; Carbamidomethyl(C)@7; Carbamidomethyl(C)@12	cleaved P-G@N-term; missed K-L@3	0.00451301	1804.73	602.585	1804.73	602.584	3	8	1.1.1.2298.7	17.3552	81227	17.336
1	18.19	18.19	92.59	58.02	58.02	sp|P68416.2|3S11_HYDHA; ABN54804.1	RecName: Full=Short neurotoxin 1; AltName: Full=SN12; AltName: Full=Toxin 4; Flags: Precursor; short chain neurotoxin 1 precursor [Hydrophis hardwickii]			0	25.61	GYTMTCCNQQSSQPKTTTNCAESSCYK	Carbamidomethyl(C)@6; Carbamidomethyl(C)@7; Carbamidomethyl(C)@20; Carbamidomethyl(C)@25	cleaved L-G@N-term; missed K-T@15	-0.0863098	3191.19	798.804	3191.27	798.825	4	8	1.1.1.2314.12	18.0008	5934	17.9688
1	18.19	18.19	92.59	58.02	58.02	sp|P68416.2|3S11_HYDHA; ABN54804.1	RecName: Full=Short neurotoxin 1; AltName: Full=SN12; AltName: Full=Toxin 4; Flags: Precursor; short chain neurotoxin 1 precursor [Hydrophis hardwickii]			0	99	LECCHTNECNN	Carbamidomethyl(C)@3; Carbamidomethyl(C)@4; Carbamidomethyl(C)@9		-0.00333687	1449.5	725.759	1449.51	725.761	2	17	1.1.1.2173.10	12.4604	1807756	12.5122
1	18.19	18.19	92.59	58.02	58.02	sp|P68416.2|3S11_HYDHA; ABN54804.1	RecName: Full=Short neurotoxin 1; AltName: Full=SN12; AltName: Full=Toxin 4; Flags: Precursor; short chain neurotoxin 1 precursor [Hydrophis hardwickii]			0	99	LECCHTNECNN	Carbamidomethyl(C)@3; Carbamidomethyl(C)@4; Carbamidomethyl(C)@9		-0.00333687	1449.5	725.759	1449.51	725.761	2	17	1.1.1.2174.8	12.4944	1807756	12.5122
1	18.19	18.19	92.59	58.02	58.02	sp|P68416.2|3S11_HYDHA; ABN54804.1	RecName: Full=Short neurotoxin 1; AltName: Full=SN12; AltName: Full=Toxin 4; Flags: Precursor; short chain neurotoxin 1 precursor [Hydrophis hardwickii]			0	99	LECCHTNECNN	Carbamidomethyl(C)@3; Carbamidomethyl(C)@4; Carbamidomethyl(C)@9		-0.00333687	1449.5	725.759	1449.51	725.761	2	15	1.1.1.2178.10	12.6559	1807756	12.5122
1	18.19	18.19	92.59	58.02	58.02	sp|P68416.2|3S11_HYDHA; ABN54804.1	RecName: Full=Short neurotoxin 1; AltName: Full=SN12; AltName: Full=Toxin 4; Flags: Precursor; short chain neurotoxin 1 precursor [Hydrophis hardwickii]			0	99	LECCHTNECNN	Carbamidomethyl(C)@3; Carbamidomethyl(C)@4; Carbamidomethyl(C)@9		0.992876	1450.5	726.257	1449.51	725.761	2	13	1.1.1.2183.10	12.8522	71608	12.865
1	18.19	18.19	92.59	58.02	58.02	sp|P68416.2|3S11_HYDHA; ABN54804.1	RecName: Full=Short neurotoxin 1; AltName: Full=SN12; AltName: Full=Toxin 4; Flags: Precursor; short chain neurotoxin 1 precursor [Hydrophis hardwickii]			0	99	LECCHTNECNN	Carbamidomethyl(C)@3; Carbamidomethyl(C)@4; Carbamidomethyl(C)@9; Ammonia-loss(N)@11		0.000677984	1432.48	717.248	1432.48	717.248	2	17	1.1.1.2185.8	12.926	450715	12.9437
1	18.19	18.19	92.59	58.02	58.02	sp|P68416.2|3S11_HYDHA; ABN54804.1	RecName: Full=Short neurotoxin 1; AltName: Full=SN12; AltName: Full=Toxin 4; Flags: Precursor; short chain neurotoxin 1 precursor [Hydrophis hardwickii]			0	99	LECCHTNECNN	Carbamidomethyl(C)@3; Carbamidomethyl(C)@4; Carbamidomethyl(C)@9		0.977129	1450.48	726.249	1449.51	725.761	2	13	1.1.1.2192.7	13.2032	17407	13.2577
1	18.19	18.19	92.59	58.02	58.02	sp|P68416.2|3S11_HYDHA; ABN54804.1	RecName: Full=Short neurotoxin 1; AltName: Full=SN12; AltName: Full=Toxin 4; Flags: Precursor; short chain neurotoxin 1 precursor [Hydrophis hardwickii]			0	99	LECCHTNECNN	Delta:H(2)C(2)@N-term; Carbamidomethyl(C)@3; Carbamidomethyl(C)@4; Carbamidomethyl(C)@9		0.00803788	1475.53	738.773	1475.52	738.769	2	16	1.1.1.2230.7	14.695	138035	14.9396
1	18.19	18.19	92.59	58.02	58.02	sp|P68416.2|3S11_HYDHA; ABN54804.1	RecName: Full=Short neurotoxin 1; AltName: Full=SN12; AltName: Full=Toxin 4; Flags: Precursor; short chain neurotoxin 1 precursor [Hydrophis hardwickii]			0	99	LECCHTNECNN	Delta:H(2)C(2)@N-term; Carbamidomethyl(C)@3; Carbamidomethyl(C)@4; Carbamidomethyl(C)@9		0.00938065	1475.53	738.773	1475.52	738.769	2	16	1.1.1.2234.6	14.841	149821	14.9396
1	18.19	18.19	92.59	58.02	58.02	sp|P68416.2|3S11_HYDHA; ABN54804.1	RecName: Full=Short neurotoxin 1; AltName: Full=SN12; AltName: Full=Toxin 4; Flags: Precursor; short chain neurotoxin 1 precursor [Hydrophis hardwickii]			0	99	LECCHTNECNN	Delta:H(2)C(2)@N-term; Carbamidomethyl(C)@3; Carbamidomethyl(C)@4; Carbamidomethyl(C)@9		0.00938065	1475.53	738.773	1475.52	738.769	2	16	1.1.1.2235.10	14.8901	149821	14.9396
1	18.19	18.19	92.59	58.02	58.02	sp|P68416.2|3S11_HYDHA; ABN54804.1	RecName: Full=Short neurotoxin 1; AltName: Full=SN12; AltName: Full=Toxin 4; Flags: Precursor; short chain neurotoxin 1 precursor [Hydrophis hardwickii]			0	99	LECCHTNECNN	Acetyl@N-term; Carbamidomethyl(C)@3; Carbamidomethyl(C)@4; Carbamidomethyl(C)@9		0.00965919	1491.53	746.771	1491.52	746.766	2	11	1.1.1.2244.7	15.232	16190	15.3303
1	18.19	18.19	92.59	58.02	58.02	sp|P68416.2|3S11_HYDHA; ABN54804.1	RecName: Full=Short neurotoxin 1; AltName: Full=SN12; AltName: Full=Toxin 4; Flags: Precursor; short chain neurotoxin 1 precursor [Hydrophis hardwickii]			0	99	LECCHTNECNN	Acetyl@N-term; Carbamidomethyl(C)@3; Carbamidomethyl(C)@4; Carbamidomethyl(C)@9		0.0102695	1491.53	746.771	1491.52	746.766	2	13	1.1.1.2247.7	15.3541	17408	15.3693
1	18.19	18.19	92.59	58.02	58.02	sp|P68416.2|3S11_HYDHA; ABN54804.1	RecName: Full=Short neurotoxin 1; AltName: Full=SN12; AltName: Full=Toxin 4; Flags: Precursor; short chain neurotoxin 1 precursor [Hydrophis hardwickii]			0	99	LECCHTNECNN	Delta:H(2)C(2)@N-term; Carbamidomethyl(C)@3; Carbamidomethyl(C)@4; Carbamidomethyl(C)@9		0.00376543	1475.53	738.771	1475.52	738.769	2	17	1.1.1.2249.7	15.4269	430510	15.7211
1	18.19	18.19	92.59	58.02	58.02	sp|P68416.2|3S11_HYDHA; ABN54804.1	RecName: Full=Short neurotoxin 1; AltName: Full=SN12; AltName: Full=Toxin 4; Flags: Precursor; short chain neurotoxin 1 precursor [Hydrophis hardwickii]			0	99	LECCHTNECNN	Acetyl@N-term; Carbamidomethyl(C)@3; Carbamidomethyl(C)@4; Carbamidomethyl(C)@9		0.0116123	1491.53	746.772	1491.52	746.766	2	11	1.1.1.2249.8	15.4294	15988	15.4472
1	18.19	18.19	92.59	58.02	58.02	sp|P68416.2|3S11_HYDHA; ABN54804.1	RecName: Full=Short neurotoxin 1; AltName: Full=SN12; AltName: Full=Toxin 4; Flags: Precursor; short chain neurotoxin 1 precursor [Hydrophis hardwickii]			0	99	LECCHTNECNN	Delta:H(2)C(2)@N-term; Carbamidomethyl(C)@3; Carbamidomethyl(C)@4; Carbamidomethyl(C)@9		0.00523027	1475.53	738.771	1475.52	738.769	2	15	1.1.1.2250.4	15.4659	430510	15.7211
1	18.19	18.19	92.59	58.02	58.02	sp|P68416.2|3S11_HYDHA; ABN54804.1	RecName: Full=Short neurotoxin 1; AltName: Full=SN12; AltName: Full=Toxin 4; Flags: Precursor; short chain neurotoxin 1 precursor [Hydrophis hardwickii]			0	99	LECCHTNECNN	Delta:H(2)C(2)@N-term; Carbamidomethyl(C)@3; Carbamidomethyl(C)@4; Carbamidomethyl(C)@9		0.00559648	1475.53	738.771	1475.52	738.769	2	15	1.1.1.2255.9	15.6667	430510	15.7211
1	18.19	18.19	92.59	58.02	58.02	sp|P68416.2|3S11_HYDHA; ABN54804.1	RecName: Full=Short neurotoxin 1; AltName: Full=SN12; AltName: Full=Toxin 4; Flags: Precursor; short chain neurotoxin 1 precursor [Hydrophis hardwickii]			0	99	LECCHTNECNN	Delta:H(2)C(2)@N-term; Carbamidomethyl(C)@3; Carbamidomethyl(C)@4; Carbamidomethyl(C)@9		-0.0326114	1475.49	738.752	1475.52	738.769	2	15	1.1.1.2460.8	23.7556	250756	23.734
1	18.19	18.19	92.59	58.02	58.02	sp|P68416.2|3S11_HYDHA; ABN54804.1	RecName: Full=Short neurotoxin 1; AltName: Full=SN12; AltName: Full=Toxin 4; Flags: Precursor; short chain neurotoxin 1 precursor [Hydrophis hardwickii]			0	99	LECCHTNECNN	Delta:H(2)C(2)@N-term; Carbamidomethyl(C)@3; Carbamidomethyl(C)@4; Carbamidomethyl(C)@9		0.00559648	1475.53	738.771	1475.52	738.769	2	13	1.1.1.2259.6	15.8159	430510	15.7211
1	18.19	18.19	92.59	58.02	58.02	sp|P68416.2|3S11_HYDHA; ABN54804.1	RecName: Full=Short neurotoxin 1; AltName: Full=SN12; AltName: Full=Toxin 4; Flags: Precursor; short chain neurotoxin 1 precursor [Hydrophis hardwickii]			0	99	LECCHTNECNN	Delta:H(2)C(2)@N-term; Carbamidomethyl(C)@3; Carbamidomethyl(C)@4; Carbamidomethyl(C)@9		0.00559648	1475.53	738.771	1475.52	738.769	2	13	1.1.1.2264.6	16.0145	430510	15.7211
1	18.19	18.19	92.59	58.02	58.02	sp|P68416.2|3S11_HYDHA; ABN54804.1	RecName: Full=Short neurotoxin 1; AltName: Full=SN12; AltName: Full=Toxin 4; Flags: Precursor; short chain neurotoxin 1 precursor [Hydrophis hardwickii]			0	99	LECCHTNECNN	Formyl@N-term; Carbamidomethyl(C)@3; Carbamidomethyl(C)@4; Carbamidomethyl(C)@9		0.0100909	1477.51	739.763	1477.5	739.758	2	11	1.1.1.2363.12	19.9352	17937	20.0222
1	18.19	18.19	92.59	58.02	58.02	sp|P68416.2|3S11_HYDHA; ABN54804.1	RecName: Full=Short neurotoxin 1; AltName: Full=SN12; AltName: Full=Toxin 4; Flags: Precursor; short chain neurotoxin 1 precursor [Hydrophis hardwickii]			0	99	LECCHTNECNN	Carbamidomethyl(C)@3; Carbamidomethyl(C)@4; Carbamidomethyl(C)@9		-0.0520428	1449.46	725.735	1449.51	725.761	2	13	1.1.1.2193.4	13.245	24288	13.2577
1	18.19	18.19	92.59	58.02	58.02	sp|P68416.2|3S11_HYDHA; ABN54804.1	RecName: Full=Short neurotoxin 1; AltName: Full=SN12; AltName: Full=Toxin 4; Flags: Precursor; short chain neurotoxin 1 precursor [Hydrophis hardwickii]			0	99	LECCHTNECNN	Delta:H(2)C(2)@N-term; Carbamidomethyl(C)@3; Carbamidomethyl(C)@4; Carbamidomethyl(C)@9		-0.00819742	1475.51	738.765	1475.52	738.769	2	13	1.1.1.2229.7	14.646	55668	14.8613
1	18.19	18.19	92.59	58.02	58.02	sp|P68416.2|3S11_HYDHA; ABN54804.1	RecName: Full=Short neurotoxin 1; AltName: Full=SN12; AltName: Full=Toxin 4; Flags: Precursor; short chain neurotoxin 1 precursor [Hydrophis hardwickii]			0	99	LECCHTNECNN	Delta:H(2)C(2)@N-term; Carbamidomethyl(C)@3; Carbamidomethyl(C)@4; Carbamidomethyl(C)@9		-0.00307048	1475.52	738.767	1475.52	738.769	2	13	1.1.1.2239.5	15.0366	111164	15.0178
1	18.19	18.19	92.59	58.02	58.02	sp|P68416.2|3S11_HYDHA; ABN54804.1	RecName: Full=Short neurotoxin 1; AltName: Full=SN12; AltName: Full=Toxin 4; Flags: Precursor; short chain neurotoxin 1 precursor [Hydrophis hardwickii]			0	99	LECCHTNECNN	Acetyl@N-term; Carbamidomethyl(C)@3; Carbamidomethyl(C)@4; Carbamidomethyl(C)@9		0.00819435	1491.53	746.77	1491.52	746.766	2	10	1.1.1.2279.10	16.6123	10739	16.625
1	18.19	18.19	92.59	58.02	58.02	sp|P68416.2|3S11_HYDHA; ABN54804.1	RecName: Full=Short neurotoxin 1; AltName: Full=SN12; AltName: Full=Toxin 4; Flags: Precursor; short chain neurotoxin 1 precursor [Hydrophis hardwickii]			0	99	LECCHTNECNN	Carbamidomethyl(C)@3; Carbamidomethyl(C)@4; Deamidated(N)@7; Carbamidomethyl(C)@9		0.00983707	1450.5	726.258	1450.49	726.253	2	11	1.1.1.2187.11	13.0121	135169	12.9829
1	18.19	18.19	92.59	58.02	58.02	sp|P68416.2|3S11_HYDHA; ABN54804.1	RecName: Full=Short neurotoxin 1; AltName: Full=SN12; AltName: Full=Toxin 4; Flags: Precursor; short chain neurotoxin 1 precursor [Hydrophis hardwickii]			0	99	LECCHTNECNN	Acetyl@N-term; Carbamidomethyl(C)@3; Carbamidomethyl(C)@4; Carbamidomethyl(C)@9		0.00502053	1491.52	746.769	1491.52	746.766	2	12	1.1.1.2250.6	15.4759	11535	15.4472
1	18.19	18.19	92.59	58.02	58.02	sp|P68416.2|3S11_HYDHA; ABN54804.1	RecName: Full=Short neurotoxin 1; AltName: Full=SN12; AltName: Full=Toxin 4; Flags: Precursor; short chain neurotoxin 1 precursor [Hydrophis hardwickii]			0	89.81	LECCHTNECNN	Delta:H(2)C(2)@N-term; Carbamidomethyl(C)@3; Carbamidomethyl(C)@4; Carbamidomethyl(C)@9		-0.00343669	1475.52	738.767	1475.52	738.769	2	11	1.1.1.2225.6	14.5	44322	14.783
1	18.19	18.19	92.59	58.02	58.02	sp|P68416.2|3S11_HYDHA; ABN54804.1	RecName: Full=Short neurotoxin 1; AltName: Full=SN12; AltName: Full=Toxin 4; Flags: Precursor; short chain neurotoxin 1 precursor [Hydrophis hardwickii]			0	89.81	LECCHTNECNN	Delta:H(2)C(2)@N-term; Carbamidomethyl(C)@3; Carbamidomethyl(C)@4; Carbamidomethyl(C)@9		0.00339922	1475.53	738.77	1475.52	738.769	2	12	1.1.1.2254.8	15.6249	239190	15.7211
1	18.19	18.19	92.59	58.02	58.02	sp|P68416.2|3S11_HYDHA; ABN54804.1	RecName: Full=Short neurotoxin 1; AltName: Full=SN12; AltName: Full=Toxin 4; Flags: Precursor; short chain neurotoxin 1 precursor [Hydrophis hardwickii]			0	89.81	LECCHTNECNN	Cation:Na(E)@2; Carbamidomethyl(C)@3; Carbamidomethyl(C)@4; Carbamidomethyl(C)@9		-0.00426558	1471.48	736.75	1471.49	736.752	2	10	1.1.1.2522.11	26.2012	13492	26.1715
1	18.19	18.19	92.59	58.02	58.02	sp|P68416.2|3S11_HYDHA; ABN54804.1	RecName: Full=Short neurotoxin 1; AltName: Full=SN12; AltName: Full=Toxin 4; Flags: Precursor; short chain neurotoxin 1 precursor [Hydrophis hardwickii]			0	80.62	LECCHTNECNN	Carbamidomethyl(C)@3; Carbamidomethyl(C)@4; Carbamidomethyl(C)@9		0.00788001	1449.52	725.765	1449.51	725.761	2	6	1.1.1.3447.4	62.7592	619	62.7794
1	18.19	18.19	92.59	58.02	58.02	sp|P68416.2|3S11_HYDHA; ABN54804.1	RecName: Full=Short neurotoxin 1; AltName: Full=SN12; AltName: Full=Toxin 4; Flags: Precursor; short chain neurotoxin 1 precursor [Hydrophis hardwickii]			0	59.87	LECCHTNECNN	Delta:H(2)C(2)@N-term; Carbamidomethyl(C)@3; Carbamidomethyl(C)@4; Carbamidomethyl(C)@9		-0.0326114	1475.49	738.752	1475.52	738.769	2	13	1.1.1.2455.11	23.5653	250756	23.734
1	18.19	18.19	92.59	58.02	58.02	sp|P68416.2|3S11_HYDHA; ABN54804.1	RecName: Full=Short neurotoxin 1; AltName: Full=SN12; AltName: Full=Toxin 4; Flags: Precursor; short chain neurotoxin 1 precursor [Hydrophis hardwickii]			0	36.59	LECCHTNECNN	Carbamidomethyl(C)@3; Carbamidomethyl(C)@4; Deamidated(N)@7; Carbamidomethyl(C)@9		0.0106916	1450.5	726.258	1450.49	726.253	2	10	1.1.1.2174.9	12.4969	1077036	12.5122
1	18.19	18.19	92.59	58.02	58.02	sp|P68416.2|3S11_HYDHA; ABN54804.1	RecName: Full=Short neurotoxin 1; AltName: Full=SN12; AltName: Full=Toxin 4; Flags: Precursor; short chain neurotoxin 1 precursor [Hydrophis hardwickii]			0	36.59	LECCHTNECNN	Delta:H(2)C(2)@N-term; Carbamidomethyl(C)@3; Carbamidomethyl(C)@4; Carbamidomethyl(C)@9		0.0137752	1475.54	738.776	1475.52	738.769	2	10	1.1.1.2274.10	16.4154	33288	16.3103
1	18.19	18.19	92.59	58.02	58.02	sp|P68416.2|3S11_HYDHA; ABN54804.1	RecName: Full=Short neurotoxin 1; AltName: Full=SN12; AltName: Full=Toxin 4; Flags: Precursor; short chain neurotoxin 1 precursor [Hydrophis hardwickii]			0	35.6	LECCHTNECNN	Acetyl@N-term; Carbamidomethyl(C)@3; Carbamidomethyl(C)@4; Carbamidomethyl(C)@9		0.0341953	1491.55	746.783	1491.52	746.766	2	10	1.1.1.2240.7	15.0807	9915	15.0569
1	18.19	18.19	92.59	58.02	58.02	sp|P68416.2|3S11_HYDHA; ABN54804.1	RecName: Full=Short neurotoxin 1; AltName: Full=SN12; AltName: Full=Toxin 4; Flags: Precursor; short chain neurotoxin 1 precursor [Hydrophis hardwickii]			0	33.8	LECCHTNECNN	Delta:H(2)C(2)@N-term; Carbamidomethyl(C)@3; Carbamidomethyl(C)@4; Carbamidomethyl(C)@9		0.00596269	1475.53	738.772	1475.52	738.769	2	8	1.1.1.2281.10	16.6914	15521	16.6647
1	18.19	18.19	92.59	58.02	58.02	sp|P68416.2|3S11_HYDHA; ABN54804.1	RecName: Full=Short neurotoxin 1; AltName: Full=SN12; AltName: Full=Toxin 4; Flags: Precursor; short chain neurotoxin 1 precursor [Hydrophis hardwickii]			0	33.8	LECCHTNECNN	Formyl@N-term; Carbamidomethyl(C)@3; Carbamidomethyl(C)@4; Carbamidomethyl(C)@9		0.00874809	1477.51	739.763	1477.5	739.758	2	9	1.1.1.2360.11	19.814	10032	19.9034
1	18.19	18.19	92.59	58.02	58.02	sp|P68416.2|3S11_HYDHA; ABN54804.1	RecName: Full=Short neurotoxin 1; AltName: Full=SN12; AltName: Full=Toxin 4; Flags: Precursor; short chain neurotoxin 1 precursor [Hydrophis hardwickii]			0	30.82	LECCHTNECNN	Delta:H(2)C(2)@N-term; Carbamidomethyl(C)@3; Carbamidomethyl(C)@4; Carbamidomethyl(C)@9		-0.0326114	1475.49	738.752	1475.52	738.769	2	12	1.1.1.2456.10	23.6026	250756	23.734
1	18.19	18.19	92.59	58.02	58.02	sp|P68416.2|3S11_HYDHA; ABN54804.1	RecName: Full=Short neurotoxin 1; AltName: Full=SN12; AltName: Full=Toxin 4; Flags: Precursor; short chain neurotoxin 1 precursor [Hydrophis hardwickii]			0	30.82	LECCHTNECNN	Cation:Na(E)@2; Carbamidomethyl(C)@3; Carbamidomethyl(C)@4; Carbamidomethyl(C)@9		0.00647657	1471.5	736.755	1471.49	736.752	2	10	1.1.1.2531.10	26.557	31286	26.3708
1	18.19	18.19	92.59	58.02	58.02	sp|P68416.2|3S11_HYDHA; ABN54804.1	RecName: Full=Short neurotoxin 1; AltName: Full=SN12; AltName: Full=Toxin 4; Flags: Precursor; short chain neurotoxin 1 precursor [Hydrophis hardwickii]			0	29.01	LECCHTNECNN	Cation:Na(E)@2; Carbamidomethyl(C)@3; Carbamidomethyl(C)@4; Carbamidomethyl(C)@9		0.00647657	1471.5	736.755	1471.49	736.752	2	10	1.1.1.2525.9	26.3157	31286	26.3708
1	18.19	18.19	92.59	58.02	58.02	sp|P68416.2|3S11_HYDHA; ABN54804.1	RecName: Full=Short neurotoxin 1; AltName: Full=SN12; AltName: Full=Toxin 4; Flags: Precursor; short chain neurotoxin 1 precursor [Hydrophis hardwickii]			0	29.01	LECCHTNECNN	Cation:Na(E)@2; Carbamidomethyl(C)@3; Carbamidomethyl(C)@4; Carbamidomethyl(C)@9		0.00647657	1471.5	736.755	1471.49	736.752	2	10	1.1.1.2529.7	26.4699	31286	26.3708
1	18.19	18.19	92.59	58.02	58.02	sp|P68416.2|3S11_HYDHA; ABN54804.1	RecName: Full=Short neurotoxin 1; AltName: Full=SN12; AltName: Full=Toxin 4; Flags: Precursor; short chain neurotoxin 1 precursor [Hydrophis hardwickii]			0	23.82	LECCHTNECNN	Cation:Na(E)@2; Carbamidomethyl(C)@3; Carbamidomethyl(C)@4; Carbamidomethyl(C)@9		0.00574415	1471.49	736.755	1471.49	736.752	2	8	1.1.1.2534.7	26.6685	31286	26.3708
1	18.19	18.19	92.59	58.02	58.02	sp|P68416.2|3S11_HYDHA; ABN54804.1	RecName: Full=Short neurotoxin 1; AltName: Full=SN12; AltName: Full=Toxin 4; Flags: Precursor; short chain neurotoxin 1 precursor [Hydrophis hardwickii]			0	23.02	LECCHTNECNN	Carbamidomethyl(C)@3; Carbamidomethyl(C)@4; Delta:H(2)C(2)(H)@5; Carbamidomethyl(C)@9		-0.0332218	1475.49	738.752	1475.52	738.769	2	9	1.1.1.2451.11	23.4056	230815	23.734
1	18.19	18.19	92.59	58.02	58.02	sp|P68416.2|3S11_HYDHA; ABN54804.1	RecName: Full=Short neurotoxin 1; AltName: Full=SN12; AltName: Full=Toxin 4; Flags: Precursor; short chain neurotoxin 1 precursor [Hydrophis hardwickii]			0	20.84	LECCHTNECNN	Acetyl@N-term; Carbamidomethyl(C)@3; Carbamidomethyl(C)@4; Carbamidomethyl(C)@9		0.00819435	1491.53	746.77	1491.52	746.766	2	7	1.1.1.2284.10	16.8094	9396	16.625
1	18.19	18.19	92.59	58.02	58.02	sp|P68416.2|3S11_HYDHA; ABN54804.1	RecName: Full=Short neurotoxin 1; AltName: Full=SN12; AltName: Full=Toxin 4; Flags: Precursor; short chain neurotoxin 1 precursor [Hydrophis hardwickii]			0	20.25	LECCHTNECNN	Carbamidomethyl(C)@3; Carbamidomethyl(C)@4; Carbamidomethyl(C)@9		-0.00504585	1449.5	725.758	1449.51	725.761	2	8	1.1.1.2191.5	13.1589	108573	12.9829
1	18.19	18.19	92.59	58.02	58.02	sp|P68416.2|3S11_HYDHA; ABN54804.1	RecName: Full=Short neurotoxin 1; AltName: Full=SN12; AltName: Full=Toxin 4; Flags: Precursor; short chain neurotoxin 1 precursor [Hydrophis hardwickii]			0	19.62	LECCHTNECNN	Cation:Na(E)@2; Carbamidomethyl(C)@3; Carbamidomethyl(C)@4; Carbamidomethyl(C)@9		-0.00573042	1471.48	736.749	1471.49	736.752	2	7	1.1.1.2518.7	26.0318	13492	26.1715
1	18.19	18.19	92.59	58.02	58.02	sp|P68416.2|3S11_HYDHA; ABN54804.1	RecName: Full=Short neurotoxin 1; AltName: Full=SN12; AltName: Full=Toxin 4; Flags: Precursor; short chain neurotoxin 1 precursor [Hydrophis hardwickii]			0	19.51	LECCHTNECNN	Carbamidomethyl(C)@3; Carbamidomethyl(C)@4; Delta:H(2)C(2)(H)@5; Carbamidomethyl(C)@9		-0.0250431	1475.5	738.756	1475.52	738.769	2	10	1.1.1.2477.4	24.4234	56260	24.522
1	18.19	18.19	92.59	58.02	58.02	sp|P68416.2|3S11_HYDHA; ABN54804.1	RecName: Full=Short neurotoxin 1; AltName: Full=SN12; AltName: Full=Toxin 4; Flags: Precursor; short chain neurotoxin 1 precursor [Hydrophis hardwickii]			0	19.51	LECCHTNECNN	Carbamidomethyl(C)@3; Carbamidomethyl(C)@4; Delta:H(2)C(2)(H)@5; Carbamidomethyl(C)@9		-0.0116154	1475.51	738.763	1475.52	738.769	2	8	1.1.1.2495.9	25.1381	6475	25.1484
1	18.19	18.19	92.59	58.02	58.02	sp|P68416.2|3S11_HYDHA; ABN54804.1	RecName: Full=Short neurotoxin 1; AltName: Full=SN12; AltName: Full=Toxin 4; Flags: Precursor; short chain neurotoxin 1 precursor [Hydrophis hardwickii]			0	18.42	LECCHTNECNN	Carbamidomethyl(C)@3; Carbamidomethyl(C)@4; Delta:H(2)C(2)(H)@5; Carbamidomethyl(C)@9		-0.0294376	1475.49	738.754	1475.52	738.769	2	9	1.1.1.2492.3	25.0062	13359	24.9923
1	18.19	18.19	92.59	58.02	58.02	sp|P68416.2|3S11_HYDHA; ABN54804.1	RecName: Full=Short neurotoxin 1; AltName: Full=SN12; AltName: Full=Toxin 4; Flags: Precursor; short chain neurotoxin 1 precursor [Hydrophis hardwickii]			0	17.65	LECCHTNECNN	Carbamidomethyl(C)@3; Carbamidomethyl(C)@4; Delta:H(2)C(2)(H)@5; Carbamidomethyl(C)@9		-0.0250431	1475.5	738.756	1475.52	738.769	2	10	1.1.1.2480.7	24.546	55046	24.522
1	18.19	18.19	92.59	58.02	58.02	sp|P68416.2|3S11_HYDHA; ABN54804.1	RecName: Full=Short neurotoxin 1; AltName: Full=SN12; AltName: Full=Toxin 4; Flags: Precursor; short chain neurotoxin 1 precursor [Hydrophis hardwickii]			0	17.45	LECCHTNECNN	Formyl@N-term; Carbamidomethyl(C)@3; Carbamidomethyl(C)@4; Carbamidomethyl(C)@9		0.0113116	1477.51	739.764	1477.5	739.758	2	6	1.1.1.2358.12	19.7375	13709	19.8638
1	18.19	18.19	92.59	58.02	58.02	sp|P68416.2|3S11_HYDHA; ABN54804.1	RecName: Full=Short neurotoxin 1; AltName: Full=SN12; AltName: Full=Toxin 4; Flags: Precursor; short chain neurotoxin 1 precursor [Hydrophis hardwickii]			0	16.85	LECCHTNECNN	Carbamidomethyl(C)@3; Carbamidomethyl(C)@4; Delta:H(2)C(2)(H)@5; Carbamidomethyl(C)@9		-0.0235782	1475.5	738.757	1475.52	738.769	2	9	1.1.1.2490.5	24.9329	9714	24.7962
1	18.19	18.19	92.59	58.02	58.02	sp|P68416.2|3S11_HYDHA; ABN54804.1	RecName: Full=Short neurotoxin 1; AltName: Full=SN12; AltName: Full=Toxin 4; Flags: Precursor; short chain neurotoxin 1 precursor [Hydrophis hardwickii]			0	16.78	LECCHTNECNN	Cation:Na(E)@2; Carbamidomethyl(C)@3; Carbamidomethyl(C)@4; Carbamidomethyl(C)@9		0.015876	1471.51	736.76	1471.49	736.752	2	7	1.1.1.2535.6	26.7054	17222	26.4505
1	18.19	18.19	92.59	58.02	58.02	sp|P68416.2|3S11_HYDHA; ABN54804.1	RecName: Full=Short neurotoxin 1; AltName: Full=SN12; AltName: Full=Toxin 4; Flags: Precursor; short chain neurotoxin 1 precursor [Hydrophis hardwickii]			0	16.55	LECCHTNECNN	Carbamidomethyl(C)@3; Carbamidomethyl(C)@4; Carbamidomethyl(C)@9		-0.00383872	1449.5	725.759	1449.51	725.761	2	6	1.1.1.3351.2	59.045	670	59.1525
1	18.19	18.19	92.59	58.02	58.02	sp|P68416.2|3S11_HYDHA; ABN54804.1	RecName: Full=Short neurotoxin 1; AltName: Full=SN12; AltName: Full=Toxin 4; Flags: Precursor; short chain neurotoxin 1 precursor [Hydrophis hardwickii]			0	16.55	LECCHTNECNN	Carbamidomethyl(C)@3; Carbamidomethyl(C)@4; Carbamidomethyl(C)@9		0.00897864	1449.52	725.765	1449.51	725.761	2	8	1.1.1.3465.2	63.491	777	63.4566
1	18.19	18.19	92.59	58.02	58.02	sp|P68416.2|3S11_HYDHA; ABN54804.1	RecName: Full=Short neurotoxin 1; AltName: Full=SN12; AltName: Full=Toxin 4; Flags: Precursor; short chain neurotoxin 1 precursor [Hydrophis hardwickii]			0	15.95	LECCHTNECNN	Carbamidomethyl(C)@3; Carbamidomethyl(C)@4; Carbamidomethyl(C)@9		0.0109453	1449.52	725.766	1449.51	725.761	2	5	1.1.1.2286.11	16.8911	3867	16.9802
1	18.19	18.19	92.59	58.02	58.02	sp|P68416.2|3S11_HYDHA; ABN54804.1	RecName: Full=Short neurotoxin 1; AltName: Full=SN12; AltName: Full=Toxin 4; Flags: Precursor; short chain neurotoxin 1 precursor [Hydrophis hardwickii]			0	15.5	LECCHTNECNN	Delta:H(2)C(2)@N-term; Carbamidomethyl(C)@3; Carbamidomethyl(C)@4; Carbamidomethyl(C)@9		0.00242266	1475.53	738.77	1475.52	738.769	2	9	1.1.1.2244.6	15.2295	92390	15.1742
1	18.19	18.19	92.59	58.02	58.02	sp|P68416.2|3S11_HYDHA; ABN54804.1	RecName: Full=Short neurotoxin 1; AltName: Full=SN12; AltName: Full=Toxin 4; Flags: Precursor; short chain neurotoxin 1 precursor [Hydrophis hardwickii]			0	14.99	LECCHTNECNN	Carbamidomethyl(C)@3; Carbamidomethyl(C)@4; Deamidated(N)@7; Carbamidomethyl(C)@9		0.00811512	1450.5	726.257	1450.49	726.253	2	8	1.1.1.3527.2	65.8852	520	65.9301
1	18.19	18.19	92.59	58.02	58.02	sp|P68416.2|3S11_HYDHA; ABN54804.1	RecName: Full=Short neurotoxin 1; AltName: Full=SN12; AltName: Full=Toxin 4; Flags: Precursor; short chain neurotoxin 1 precursor [Hydrophis hardwickii]			0	6.385	LECCHTNECNN	Carbamidomethyl(C)@3; Carbamidomethyl(C)@4; Carbamidomethyl(C)@9		0.00128823	1449.51	725.761	1449.51	725.761	2	5	1.1.1.3455.3	63.0833	752	62.9392
1	18.19	18.19	92.59	58.02	58.02	sp|P68416.2|3S11_HYDHA; ABN54804.1	RecName: Full=Short neurotoxin 1; AltName: Full=SN12; AltName: Full=Toxin 4; Flags: Precursor; short chain neurotoxin 1 precursor [Hydrophis hardwickii]			0	2.98	LECCHTNECNN	Carbamidomethyl(C)@3; Carbamidomethyl(C)@4; Carbamidomethyl(C)@9		0.00897864	1449.52	725.765	1449.51	725.761	2	4	1.1.1.3466.4	63.5307	781	63.4566
1	18.19	18.19	92.59	58.02	58.02	sp|P68416.2|3S11_HYDHA; ABN54804.1	RecName: Full=Short neurotoxin 1; AltName: Full=SN12; AltName: Full=Toxin 4; Flags: Precursor; short chain neurotoxin 1 precursor [Hydrophis hardwickii]			0	2.98	LECCHTNECNN	Carbamidomethyl(C)@3; Carbamidomethyl(C)@4; Carbamidomethyl(C)@9		0.0153263	1449.52	725.769	1449.51	725.761	2	5	1.1.1.3514.3	65.3949	572	65.3705
1	18.19	18.19	92.59	58.02	58.02	sp|P68416.2|3S11_HYDHA; ABN54804.1	RecName: Full=Short neurotoxin 1; AltName: Full=SN12; AltName: Full=Toxin 4; Flags: Precursor; short chain neurotoxin 1 precursor [Hydrophis hardwickii]			0	0	LECCHTNECNN	Carbamidomethyl(C)@3; Carbamidomethyl(C)@4; Carbamidomethyl(C)@9		0.0148515	1449.52	725.768	1449.51	725.761	2	5	1.1.1.2334.9	18.7844	3831	18.7996
1	18.19	18.19	92.59	58.02	58.02	sp|P68416.2|3S11_HYDHA; ABN54804.1	RecName: Full=Short neurotoxin 1; AltName: Full=SN12; AltName: Full=Toxin 4; Flags: Precursor; short chain neurotoxin 1 precursor [Hydrophis hardwickii]			0	0	LECCHTNECNN	Carbamidomethyl(C)@3; Carbamidomethyl(C)@4; Carbamidomethyl(C)@9		-0.0182294	1449.49	725.752	1449.51	725.761	2	4	1.1.1.2527.9	26.3954	16148	26.3708
1	18.19	18.19	92.59	58.02	58.02	sp|P68416.2|3S11_HYDHA; ABN54804.1	RecName: Full=Short neurotoxin 1; AltName: Full=SN12; AltName: Full=Toxin 4; Flags: Precursor; short chain neurotoxin 1 precursor [Hydrophis hardwickii]			0	0	LECCHTNECNN	Carbamidomethyl(C)@3; Carbamidomethyl(C)@4; Carbamidomethyl(C)@9		-0.0181073	1449.49	725.752	1449.51	725.761	2	4	1.1.1.2542.12	26.9971	20309	27.0049
1	18.19	18.19	92.59	58.02	58.02	sp|P68416.2|3S11_HYDHA; ABN54804.1	RecName: Full=Short neurotoxin 1; AltName: Full=SN12; AltName: Full=Toxin 4; Flags: Precursor; short chain neurotoxin 1 precursor [Hydrophis hardwickii]			0	0	LECCHTNECNN	Carbamidomethyl(C)@3; Carbamidomethyl(C)@4; Carbamidomethyl(C)@9		-0.0166425	1449.49	725.753	1449.51	725.761	2	3	1.1.1.2609.5	29.6373	5401	29.6526
1	18.19	18.19	92.59	58.02	58.02	sp|P68416.2|3S11_HYDHA; ABN54804.1	RecName: Full=Short neurotoxin 1; AltName: Full=SN12; AltName: Full=Toxin 4; Flags: Precursor; short chain neurotoxin 1 precursor [Hydrophis hardwickii]			0	0	LECCHTNECNN	Carbamidomethyl(C)@3; Carbamidomethyl(C)@4; Carbamidomethyl(C)@9		-0.0215253	1449.49	725.75	1449.51	725.761	2	4	1.1.1.2627.9	30.3517	3411	30.3669
1	18.19	18.19	92.59	58.02	58.02	sp|P68416.2|3S11_HYDHA; ABN54804.1	RecName: Full=Short neurotoxin 1; AltName: Full=SN12; AltName: Full=Toxin 4; Flags: Precursor; short chain neurotoxin 1 precursor [Hydrophis hardwickii]			0	0	LECCHTNECNN	Carbamidomethyl(C)@3; Carbamidomethyl(C)@4; Carbamidomethyl(C)@9		0.00458412	1449.51	725.763	1449.51	725.761	2	4	1.1.1.3411.3	61.3644	637	61.3404
1	18.19	18.19	92.59	58.02	58.02	sp|P68416.2|3S11_HYDHA; ABN54804.1	RecName: Full=Short neurotoxin 1; AltName: Full=SN12; AltName: Full=Toxin 4; Flags: Precursor; short chain neurotoxin 1 precursor [Hydrophis hardwickii]			0	0	LECCHTNECNN	Carbamidomethyl(C)@3; Carbamidomethyl(C)@4; Carbamidomethyl(C)@9		0.000677876	1449.51	725.761	1449.51	725.761	2	3	1.1.1.3422.4	61.754	403	61.7418
1	18.19	18.19	92.59	58.02	58.02	sp|P68416.2|3S11_HYDHA; ABN54804.1	RecName: Full=Short neurotoxin 1; AltName: Full=SN12; AltName: Full=Toxin 4; Flags: Precursor; short chain neurotoxin 1 precursor [Hydrophis hardwickii]			0	0	LECCHTNECNN	Carbamidomethyl(C)@3; Carbamidomethyl(C)@4; Carbamidomethyl(C)@9		-0.00261801	1449.5	725.76	1449.51	725.761	2	4	1.1.1.3438.3	62.3947	533	62.3798
1	18.19	18.19	92.59	58.02	58.02	sp|P68416.2|3S11_HYDHA; ABN54804.1	RecName: Full=Short neurotoxin 1; AltName: Full=SN12; AltName: Full=Toxin 4; Flags: Precursor; short chain neurotoxin 1 precursor [Hydrophis hardwickii]			0	0	LECCHTNECNN	Carbamidomethyl(C)@3; Carbamidomethyl(C)@4; Carbamidomethyl(C)@9		-0.00469321	1449.5	725.759	1449.51	725.761	2	4	1.1.1.3457.4	63.158	684	63.218
1	18.19	18.19	92.59	58.02	58.02	sp|P68416.2|3S11_HYDHA; ABN54804.1	RecName: Full=Short neurotoxin 1; AltName: Full=SN12; AltName: Full=Toxin 4; Flags: Precursor; short chain neurotoxin 1 precursor [Hydrophis hardwickii]			0	0	LECCHTNECNN	Carbamidomethyl(C)@3; Carbamidomethyl(C)@4; Carbamidomethyl(C)@9; Deamidated(N)@10		-0.000673926	1450.49	726.253	1450.49	726.253	2	5	1.1.1.3526.2	65.8457	582	65.8115
1	18.19	18.19	92.59	58.02	58.02	sp|P68416.2|3S11_HYDHA; ABN54804.1	RecName: Full=Short neurotoxin 1; AltName: Full=SN12; AltName: Full=Toxin 4; Flags: Precursor; short chain neurotoxin 1 precursor [Hydrophis hardwickii]			0	21.43	MKTLLLTLVVVTIVCLDLGYTMTCCNQQSSQPK	Carbamidomethyl(C)@15; Carbamidomethyl(C)@24; Carbamidomethyl(C)@25	missed K-T@2	-4.98119	3808.94	762.795	3813.92	763.792	5	9	1.1.1.2314.10	17.9958	6838	17.9688
1	18.19	18.19	92.59	58.02	58.02	sp|P68416.2|3S11_HYDHA; ABN54804.1	RecName: Full=Short neurotoxin 1; AltName: Full=SN12; AltName: Full=Toxin 4; Flags: Precursor; short chain neurotoxin 1 precursor [Hydrophis hardwickii]			0	99	MTCCNQQSSQPK	Oxidation(M)@1; Carbamidomethyl(C)@3; Carbamidomethyl(C)@4	cleaved T-M@N-term	-0.0022174	1483.58	742.799	1483.59	742.8	2	10	1.1.1.2009.2	11.239	452	11.2051
1	18.19	18.19	92.59	58.02	58.02	sp|P68416.2|3S11_HYDHA; ABN54804.1	RecName: Full=Short neurotoxin 1; AltName: Full=SN12; AltName: Full=Toxin 4; Flags: Precursor; short chain neurotoxin 1 precursor [Hydrophis hardwickii]			0	99	MTCCNQQSSQPK	Carbamidomethyl(C)@3; Carbamidomethyl(C)@4	cleaved T-M@N-term	-0.00249599	1467.59	734.801	1467.59	734.802	2	19	1.1.1.2169.10	12.3042	440914	12.3169
1	18.19	18.19	92.59	58.02	58.02	sp|P68416.2|3S11_HYDHA; ABN54804.1	RecName: Full=Short neurotoxin 1; AltName: Full=SN12; AltName: Full=Toxin 4; Flags: Precursor; short chain neurotoxin 1 precursor [Hydrophis hardwickii]			0	99	MTCCNQQSSQPK	Carbamidomethyl(C)@3; Carbamidomethyl(C)@4; Deamidated(Q)@6	cleaved T-M@N-term	0.00933517	1468.58	735.299	1468.57	735.294	2	19	1.1.1.2169.11	12.3067	154466	12.3169
1	18.19	18.19	92.59	58.02	58.02	sp|P68416.2|3S11_HYDHA; ABN54804.1	RecName: Full=Short neurotoxin 1; AltName: Full=SN12; AltName: Full=Toxin 4; Flags: Precursor; short chain neurotoxin 1 precursor [Hydrophis hardwickii]			0	99	MTCCNQQSSQPK	Carbamidomethyl(C)@3; Carbamidomethyl(C)@4	cleaved T-M@N-term	-0.00249599	1467.59	734.801	1467.59	734.802	2	15	1.1.1.2173.11	12.4629	440914	12.3169
1	18.19	18.19	92.59	58.02	58.02	sp|P68416.2|3S11_HYDHA; ABN54804.1	RecName: Full=Short neurotoxin 1; AltName: Full=SN12; AltName: Full=Toxin 4; Flags: Precursor; short chain neurotoxin 1 precursor [Hydrophis hardwickii]			0	99	MTCCNQQSSQPK	Carbamidomethyl(C)@3; Carbamidomethyl(C)@4	cleaved T-M@N-term	0.99213	1468.58	735.299	1467.59	734.802	2	14	1.1.1.2178.11	12.6584	52221	12.7079
1	18.19	18.19	92.59	58.02	58.02	sp|P68416.2|3S11_HYDHA; ABN54804.1	RecName: Full=Short neurotoxin 1; AltName: Full=SN12; AltName: Full=Toxin 4; Flags: Precursor; short chain neurotoxin 1 precursor [Hydrophis hardwickii]			0	99	MTCCNQQSSQPK	Carbamidomethyl(C)@3; Carbamidomethyl(C)@4	cleaved T-M@N-term	0.0084903	1467.6	734.807	1467.59	734.802	2	12	1.1.1.2183.11	12.8547	43419	12.6687
1	18.19	18.19	92.59	58.02	58.02	sp|P68416.2|3S11_HYDHA; ABN54804.1	RecName: Full=Short neurotoxin 1; AltName: Full=SN12; AltName: Full=Toxin 4; Flags: Precursor; short chain neurotoxin 1 precursor [Hydrophis hardwickii]			0	99	MTCCNQQSSQPK	Delta:H(2)C(2)@N-term; Carbamidomethyl(C)@3; Carbamidomethyl(C)@4	cleaved T-M@N-term	-0.00955399	1493.6	747.806	1493.61	747.81	2	20	1.1.1.2195.9	13.3209	110095	13.2969
1	18.19	18.19	92.59	58.02	58.02	sp|P68416.2|3S11_HYDHA; ABN54804.1	RecName: Full=Short neurotoxin 1; AltName: Full=SN12; AltName: Full=Toxin 4; Flags: Precursor; short chain neurotoxin 1 precursor [Hydrophis hardwickii]			0	99	MTCCNQQSSQPK	Protein Terminal Acetyl@N-term; Methyl(T)@2; Carbamidomethyl(C)@3; Carbamidomethyl(C)@4	cleaved T-M@N-term	-0.0147123	1523.6	762.808	1523.62	762.816	2	15	1.1.1.2236.7	14.9294	11539	14.9004
1	18.19	18.19	92.59	58.02	58.02	sp|P68416.2|3S11_HYDHA; ABN54804.1	RecName: Full=Short neurotoxin 1; AltName: Full=SN12; AltName: Full=Toxin 4; Flags: Precursor; short chain neurotoxin 1 precursor [Hydrophis hardwickii]			0	99	MTCCNQQSSQPK	Delta:H(2)C(2)@N-term; Carbamidomethyl(C)@3; Carbamidomethyl(C)@4	cleaved T-M@N-term	-0.0342121	1493.57	747.793	1493.61	747.81	2	16	1.1.1.2355.12	19.6194	101904	19.7061
1	18.19	18.19	92.59	58.02	58.02	sp|P68416.2|3S11_HYDHA; ABN54804.1	RecName: Full=Short neurotoxin 1; AltName: Full=SN12; AltName: Full=Toxin 4; Flags: Precursor; short chain neurotoxin 1 precursor [Hydrophis hardwickii]			0	99	MTCCNQQSSQPK	Delta:H(2)C(2)@N-term; Carbamidomethyl(C)@3; Carbamidomethyl(C)@4	cleaved T-M@N-term	-0.0342121	1493.57	747.793	1493.61	747.81	2	16	1.1.1.2356.11	19.6565	102363	19.7061
1	18.19	18.19	92.59	58.02	58.02	sp|P68416.2|3S11_HYDHA; ABN54804.1	RecName: Full=Short neurotoxin 1; AltName: Full=SN12; AltName: Full=Toxin 4; Flags: Precursor; short chain neurotoxin 1 precursor [Hydrophis hardwickii]			0	99	MTCCNQQSSQPK	Delta:H(2)C(2)@N-term; Carbamidomethyl(C)@3; Carbamidomethyl(C)@4	cleaved T-M@N-term	-0.0342121	1493.57	747.793	1493.61	747.81	2	16	1.1.1.2360.12	19.8165	102363	19.7061
1	18.19	18.19	92.59	58.02	58.02	sp|P68416.2|3S11_HYDHA; ABN54804.1	RecName: Full=Short neurotoxin 1; AltName: Full=SN12; AltName: Full=Toxin 4; Flags: Precursor; short chain neurotoxin 1 precursor [Hydrophis hardwickii]			0	99	MTCCNQQSSQPK	Delta:H(2)C(2)@N-term; Carbamidomethyl(C)@3; Carbamidomethyl(C)@4	cleaved T-M@N-term	-0.0345783	1493.57	747.793	1493.61	747.81	2	14	1.1.1.2365.12	20.0146	102835	19.7061
1	18.19	18.19	92.59	58.02	58.02	sp|P68416.2|3S11_HYDHA; ABN54804.1	RecName: Full=Short neurotoxin 1; AltName: Full=SN12; AltName: Full=Toxin 4; Flags: Precursor; short chain neurotoxin 1 precursor [Hydrophis hardwickii]			0	99	MTCCNQQSSQPK	Oxidation(M)@1; Carbamidomethyl(C)@3; Carbamidomethyl(C)@4; Ammonia-loss(N)@5	cleaved T-M@N-term	0.00411703	1466.56	734.289	1466.56	734.287	2	13	1.1.1.2355.10	19.6144	56586	19.8242
1	18.19	18.19	92.59	58.02	58.02	sp|P68416.2|3S11_HYDHA; ABN54804.1	RecName: Full=Short neurotoxin 1; AltName: Full=SN12; AltName: Full=Toxin 4; Flags: Precursor; short chain neurotoxin 1 precursor [Hydrophis hardwickii]			0	99	MTCCNQQSSQPK	Carboxy(M)@1; Carbamidomethyl(C)@3; Carbamidomethyl(C)@4	cleaved T-M@N-term	0.00901269	1511.59	756.802	1511.58	756.797	2	12	1.1.1.2355.13	19.6219	32247	19.8242
1	18.19	18.19	92.59	58.02	58.02	sp|P68416.2|3S11_HYDHA; ABN54804.1	RecName: Full=Short neurotoxin 1; AltName: Full=SN12; AltName: Full=Toxin 4; Flags: Precursor; short chain neurotoxin 1 precursor [Hydrophis hardwickii]			0	99	MTCCNQQSSQPK	Oxidation(M)@1; Carbamidomethyl(C)@3; Carbamidomethyl(C)@4	cleaved T-M@N-term	-0.0429888	1483.54	742.779	1483.59	742.8	2	9	1.1.1.2168.9	12.2671	621	12.238
1	18.19	18.19	92.59	58.02	58.02	sp|P68416.2|3S11_HYDHA; ABN54804.1	RecName: Full=Short neurotoxin 1; AltName: Full=SN12; AltName: Full=Toxin 4; Flags: Precursor; short chain neurotoxin 1 precursor [Hydrophis hardwickii]			0	99	MTCCNQQSSQPK	Protein Terminal Acetyl@N-term; Carbamidomethyl(C)@3; Carbamidomethyl(C)@4	cleaved T-M@N-term	0.00329764	1509.6	755.809	1509.6	755.808	2	8	1.1.1.2173.12	12.4654	1641	12.473
1	18.19	18.19	92.59	58.02	58.02	sp|P68416.2|3S11_HYDHA; ABN54804.1	RecName: Full=Short neurotoxin 1; AltName: Full=SN12; AltName: Full=Toxin 4; Flags: Precursor; short chain neurotoxin 1 precursor [Hydrophis hardwickii]			0	89.81	MTCCNQQSSQPK	Carboxy(M)@1; Carbamidomethyl(C)@3; Carbamidomethyl(C)@4	cleaved T-M@N-term	0.00412989	1511.58	756.799	1511.58	756.797	2	13	1.1.1.2297.9	17.3207	77146	17.3754
1	18.19	18.19	92.59	58.02	58.02	sp|P68416.2|3S11_HYDHA; ABN54804.1	RecName: Full=Short neurotoxin 1; AltName: Full=SN12; AltName: Full=Toxin 4; Flags: Precursor; short chain neurotoxin 1 precursor [Hydrophis hardwickii]			0	89.81	MTCCNQQSSQPK	Oxidation(M)@1; Dehydrated(T)@2; Carbamidomethyl(C)@3; Carbamidomethyl(C)@4; Deamidated(N)@5	cleaved T-M@N-term	0.00497151	1466.56	734.289	1466.56	734.287	2	9	1.1.1.2349.10	19.378	9116	19.3908
1	18.19	18.19	92.59	58.02	58.02	sp|P68416.2|3S11_HYDHA; ABN54804.1	RecName: Full=Short neurotoxin 1; AltName: Full=SN12; AltName: Full=Toxin 4; Flags: Precursor; short chain neurotoxin 1 precursor [Hydrophis hardwickii]			0	89.81	MTCCNQQSSQPK	Oxidation(M)@1; Carbamidomethyl(C)@3; Carbamidomethyl(C)@4; Ammonia-loss(N)@5	cleaved T-M@N-term	0.0157137	1466.57	734.295	1466.56	734.287	2	10	1.1.1.2390.10	20.9949	18509	20.968
1	18.19	18.19	92.59	58.02	58.02	sp|P68416.2|3S11_HYDHA; ABN54804.1	RecName: Full=Short neurotoxin 1; AltName: Full=SN12; AltName: Full=Toxin 4; Flags: Precursor; short chain neurotoxin 1 precursor [Hydrophis hardwickii]			0	59.87	MTCCNQQSSQPK	Carbamidomethyl(C)@3; Carbamidomethyl(C)@4	cleaved T-M@N-term	-0.00847742	1467.58	734.798	1467.59	734.802	2	8	1.1.1.2392.11	21.0769	8296	21.2456
1	18.19	18.19	92.59	58.02	58.02	sp|P68416.2|3S11_HYDHA; ABN54804.1	RecName: Full=Short neurotoxin 1; AltName: Full=SN12; AltName: Full=Toxin 4; Flags: Precursor; short chain neurotoxin 1 precursor [Hydrophis hardwickii]			0	38.81	MTCCNQQSSQPK	Protein Terminal Acetyl@N-term; Methyl(T)@2; Carbamidomethyl(C)@3; Carbamidomethyl(C)@4	cleaved T-M@N-term	-0.0200834	1523.6	762.806	1523.62	762.816	2	13	1.1.1.2238.4	15.0051	12546	15.0178
1	18.19	18.19	92.59	58.02	58.02	sp|P68416.2|3S11_HYDHA; ABN54804.1	RecName: Full=Short neurotoxin 1; AltName: Full=SN12; AltName: Full=Toxin 4; Flags: Precursor; short chain neurotoxin 1 precursor [Hydrophis hardwickii]			0	38.81	MTCCNQQSSQPK	Formyl@N-term; Carbamidomethyl(C)@3; Carbamidomethyl(C)@4	cleaved T-M@N-term	0.0200868	1495.61	748.81	1495.59	748.8	2	10	1.1.1.2266.8	16.0959	3833	16.1136
1	18.19	18.19	92.59	58.02	58.02	sp|P68416.2|3S11_HYDHA; ABN54804.1	RecName: Full=Short neurotoxin 1; AltName: Full=SN12; AltName: Full=Toxin 4; Flags: Precursor; short chain neurotoxin 1 precursor [Hydrophis hardwickii]			0	38.81	MTCCNQQSSQPK	Oxidation(M)@1; Dehydrated(T)@2; Carbamidomethyl(C)@3; Carbamidomethyl(C)@4; Deamidated(N)@5	cleaved T-M@N-term	0.0105867	1466.57	734.292	1466.56	734.287	2	8	1.1.1.2328.11	18.553	5621	18.5235
1	18.19	18.19	92.59	58.02	58.02	sp|P68416.2|3S11_HYDHA; ABN54804.1	RecName: Full=Short neurotoxin 1; AltName: Full=SN12; AltName: Full=Toxin 4; Flags: Precursor; short chain neurotoxin 1 precursor [Hydrophis hardwickii]			0	36.59	MTCCNQQSSQPK	Oxidation(M)@1; Carbamidomethyl(C)@3; Carbamidomethyl(C)@4; Ammonia-loss(N)@5	cleaved T-M@N-term	-0.00418373	1466.55	734.285	1466.56	734.287	2	10	1.1.1.2385.12	20.8022	23973	20.5731
1	18.19	18.19	92.59	58.02	58.02	sp|P68416.2|3S11_HYDHA; ABN54804.1	RecName: Full=Short neurotoxin 1; AltName: Full=SN12; AltName: Full=Toxin 4; Flags: Precursor; short chain neurotoxin 1 precursor [Hydrophis hardwickii]			0	34.67	MTCCNQQSSQPK	Oxidation(M)@1; Dehydrated(T)@2; Carbamidomethyl(C)@3; Carbamidomethyl(C)@4	cleaved T-M@N-term	-0.00576102	1465.57	733.792	1465.57	733.795	2	8	1.1.1.2332.10	18.7084	4678	18.6424
1	18.19	18.19	92.59	58.02	58.02	sp|P68416.2|3S11_HYDHA; ABN54804.1	RecName: Full=Short neurotoxin 1; AltName: Full=SN12; AltName: Full=Toxin 4; Flags: Precursor; short chain neurotoxin 1 precursor [Hydrophis hardwickii]			0	34.67	MTCCNQQSSQPK	Delta:H(2)C(2)@N-term; Carbamidomethyl(C)@3; Carbamidomethyl(C)@4	cleaved T-M@N-term	-0.0342121	1493.57	747.793	1493.61	747.81	2	12	1.1.1.2351.12	19.4619	101904	19.7061
1	18.19	18.19	92.59	58.02	58.02	sp|P68416.2|3S11_HYDHA; ABN54804.1	RecName: Full=Short neurotoxin 1; AltName: Full=SN12; AltName: Full=Toxin 4; Flags: Precursor; short chain neurotoxin 1 precursor [Hydrophis hardwickii]			0	34.67	MTCCNQQSSQPK	Oxidation(M)@1; Carbamidomethyl(C)@3; Carbamidomethyl(C)@4; Ammonia-loss(N)@5	cleaved T-M@N-term	0.00594807	1466.56	734.29	1466.56	734.287	2	12	1.1.1.2365.11	20.0121	54300	19.943
1	18.19	18.19	92.59	58.02	58.02	sp|P68416.2|3S11_HYDHA; ABN54804.1	RecName: Full=Short neurotoxin 1; AltName: Full=SN12; AltName: Full=Toxin 4; Flags: Precursor; short chain neurotoxin 1 precursor [Hydrophis hardwickii]			0	33.8	MTCCNQQSSQPK	Carboxy(M)@1; Carbamidomethyl(C)@3; Carbamidomethyl(C)@4	cleaved T-M@N-term	0.00132228	1511.58	756.798	1511.58	756.797	2	11	1.1.1.2354.12	19.5801	32125	19.8242
1	18.19	18.19	92.59	58.02	58.02	sp|P68416.2|3S11_HYDHA; ABN54804.1	RecName: Full=Short neurotoxin 1; AltName: Full=SN12; AltName: Full=Toxin 4; Flags: Precursor; short chain neurotoxin 1 precursor [Hydrophis hardwickii]			0	33.8	MTCCNQQSSQPK	Carboxy(M)@1; Carbamidomethyl(C)@3; Carbamidomethyl(C)@4	cleaved T-M@N-term	0.00437403	1511.58	756.8	1511.58	756.797	2	15	1.1.1.2365.13	20.0171	30069	19.943
1	18.19	18.19	92.59	58.02	58.02	sp|P68416.2|3S11_HYDHA; ABN54804.1	RecName: Full=Short neurotoxin 1; AltName: Full=SN12; AltName: Full=Toxin 4; Flags: Precursor; short chain neurotoxin 1 precursor [Hydrophis hardwickii]			0	32.99	MTCCNQQSSQPK	Carboxy(M)@1; Carbamidomethyl(C)@3; Carbamidomethyl(C)@4	cleaved T-M@N-term	0.00412989	1511.58	756.799	1511.58	756.797	2	14	1.1.1.2298.13	17.3702	77146	17.3754
1	18.19	18.19	92.59	58.02	58.02	sp|P68416.2|3S11_HYDHA; ABN54804.1	RecName: Full=Short neurotoxin 1; AltName: Full=SN12; AltName: Full=Toxin 4; Flags: Precursor; short chain neurotoxin 1 precursor [Hydrophis hardwickii]			0	32.99	MTCCNQQSSQPK	Carboxy(M)@1; Carbamidomethyl(C)@3; Carbamidomethyl(C)@4	cleaved T-M@N-term	0.00437403	1511.58	756.8	1511.58	756.797	2	13	1.1.1.2361.12	19.8561	32186	19.8242
1	18.19	18.19	92.59	58.02	58.02	sp|P68416.2|3S11_HYDHA; ABN54804.1	RecName: Full=Short neurotoxin 1; AltName: Full=SN12; AltName: Full=Toxin 4; Flags: Precursor; short chain neurotoxin 1 precursor [Hydrophis hardwickii]			0	32.22	MTCCNQQSSQPK	Oxidation(M)@1; Carbamidomethyl(C)@3; Carbamidomethyl(C)@4; Ammonia-loss(N)@5	cleaved T-M@N-term	0.00314047	1466.56	734.288	1466.56	734.287	2	12	1.1.1.2358.11	19.735	50619	19.7453
1	18.19	18.19	92.59	58.02	58.02	sp|P68416.2|3S11_HYDHA; ABN54804.1	RecName: Full=Short neurotoxin 1; AltName: Full=SN12; AltName: Full=Toxin 4; Flags: Precursor; short chain neurotoxin 1 precursor [Hydrophis hardwickii]			0	31.5	MTCCNQQSSQPK	Carboxy(M)@1; Carbamidomethyl(C)@3; Carbamidomethyl(C)@4	cleaved T-M@N-term	0.00242091	1511.58	756.799	1511.58	756.797	2	10	1.1.1.2292.11	17.1277	77146	17.3754
1	18.19	18.19	92.59	58.02	58.02	sp|P68416.2|3S11_HYDHA; ABN54804.1	RecName: Full=Short neurotoxin 1; AltName: Full=SN12; AltName: Full=Toxin 4; Flags: Precursor; short chain neurotoxin 1 precursor [Hydrophis hardwickii]			0	31.5	MTCCNQQSSQPK	Carboxy(M)@1; Carbamidomethyl(C)@3; Carbamidomethyl(C)@4	cleaved T-M@N-term	0.00351954	1511.58	756.799	1511.58	756.797	2	12	1.1.1.2293.11	17.1675	77146	17.3754
1	18.19	18.19	92.59	58.02	58.02	sp|P68416.2|3S11_HYDHA; ABN54804.1	RecName: Full=Short neurotoxin 1; AltName: Full=SN12; AltName: Full=Toxin 4; Flags: Precursor; short chain neurotoxin 1 precursor [Hydrophis hardwickii]			0	29.01	MTCCNQQSSQPK	Carboxy(M)@1; Carbamidomethyl(C)@3; Carbamidomethyl(C)@4	cleaved T-M@N-term	0.00412989	1511.58	756.799	1511.58	756.797	2	11	1.1.1.2303.12	17.565	77171	17.3754
1	18.19	18.19	92.59	58.02	58.02	sp|P68416.2|3S11_HYDHA; ABN54804.1	RecName: Full=Short neurotoxin 1; AltName: Full=SN12; AltName: Full=Toxin 4; Flags: Precursor; short chain neurotoxin 1 precursor [Hydrophis hardwickii]			0	27.97	MTCCNQQSSQPK	Oxidation(M)@1; Carbamidomethyl(C)@3; Carbamidomethyl(C)@4; Ammonia-loss(N)@5	cleaved T-M@N-term	-0.0113859	1466.55	734.281	1466.56	734.287	2	12	1.1.1.2359.10	19.7722	35037	19.8242
1	18.19	18.19	92.59	58.02	58.02	sp|P68416.2|3S11_HYDHA; ABN54804.1	RecName: Full=Short neurotoxin 1; AltName: Full=SN12; AltName: Full=Toxin 4; Flags: Precursor; short chain neurotoxin 1 precursor [Hydrophis hardwickii]			0	26.19	MTCCNQQSSQPK	Protein Terminal Acetyl@N-term; Carbamidomethyl(C)@3; Carbamidomethyl(C)@4; Ammonia-loss(N)@5; Deamidated(Q)@6	cleaved T-M@N-term	0.000223228	1493.56	747.787	1493.56	747.786	2	10	1.1.1.2350.11	19.4199	38836	19.7453
1	18.19	18.19	92.59	58.02	58.02	sp|P68416.2|3S11_HYDHA; ABN54804.1	RecName: Full=Short neurotoxin 1; AltName: Full=SN12; AltName: Full=Toxin 4; Flags: Precursor; short chain neurotoxin 1 precursor [Hydrophis hardwickii]			0	25.8	MTCCNQQSSQPK	Carboxy(M)@1; Carbamidomethyl(C)@3; Carbamidomethyl(C)@4	cleaved T-M@N-term	-0.00148533	1511.58	756.797	1511.58	756.797	2	9	1.1.1.2308.9	17.7549	55792	17.3754
1	18.19	18.19	92.59	58.02	58.02	sp|P68416.2|3S11_HYDHA; ABN54804.1	RecName: Full=Short neurotoxin 1; AltName: Full=SN12; AltName: Full=Toxin 4; Flags: Precursor; short chain neurotoxin 1 precursor [Hydrophis hardwickii]			0	24.11	MTCCNQQSSQPK	Oxidation(M)@1; Carbamidomethyl(C)@3; Carbamidomethyl(C)@4; Ammonia-loss(N)@5	cleaved T-M@N-term	-0.00418373	1466.55	734.285	1466.56	734.287	2	10	1.1.1.2380.12	20.6048	23973	20.5731
1	18.19	18.19	92.59	58.02	58.02	sp|P68416.2|3S11_HYDHA; ABN54804.1	RecName: Full=Short neurotoxin 1; AltName: Full=SN12; AltName: Full=Toxin 4; Flags: Precursor; short chain neurotoxin 1 precursor [Hydrophis hardwickii]			0	22.32	MTCCNQQSSQPK	Oxidation(M)@1; Carbamidomethyl(C)@3; Carbamidomethyl(C)@4; Ammonia-loss(N)@5	cleaved T-M@N-term	0.00399495	1466.56	734.289	1466.56	734.287	2	9	1.1.1.2375.11	20.4054	20302	20.3761
1	18.19	18.19	92.59	58.02	58.02	sp|P68416.2|3S11_HYDHA; ABN54804.1	RecName: Full=Short neurotoxin 1; AltName: Full=SN12; AltName: Full=Toxin 4; Flags: Precursor; short chain neurotoxin 1 precursor [Hydrophis hardwickii]			0	20.84	MTCCNQQSSQPK	Oxidation(M)@1; Carbamidomethyl(C)@3; Carbamidomethyl(C)@4; Ammonia-loss(N)@5	cleaved T-M@N-term	-0.0126066	1466.55	734.28	1466.56	734.287	2	8	1.1.1.2342.11	19.1047	6404	19.115
1	18.19	18.19	92.59	58.02	58.02	sp|P68416.2|3S11_HYDHA; ABN54804.1	RecName: Full=Short neurotoxin 1; AltName: Full=SN12; AltName: Full=Toxin 4; Flags: Precursor; short chain neurotoxin 1 precursor [Hydrophis hardwickii]			0	20.68	MTCCNQQSSQPK	Oxidation(M)@1; Carbamidomethyl(C)@3; Carbamidomethyl(C)@4; Ammonia-loss(N)@5	cleaved T-M@N-term	0.00155356	1466.56	734.288	1466.56	734.287	2	8	1.1.1.2340.10	19.0233	6251	19.036
1	18.19	18.19	92.59	58.02	58.02	sp|P68416.2|3S11_HYDHA; ABN54804.1	RecName: Full=Short neurotoxin 1; AltName: Full=SN12; AltName: Full=Toxin 4; Flags: Precursor; short chain neurotoxin 1 precursor [Hydrophis hardwickii]			0	20.39	MTCCNQQSSQPK	Carbamidomethyl@N-term; Carbamidomethyl(C)@3; Carbamidomethyl(C)@4	cleaved T-M@N-term	0.0363003	1524.65	763.331	1524.61	763.313	2	9	1.1.1.2242.8	15.164	6879	15.135
1	18.19	18.19	92.59	58.02	58.02	sp|P68416.2|3S11_HYDHA; ABN54804.1	RecName: Full=Short neurotoxin 1; AltName: Full=SN12; AltName: Full=Toxin 4; Flags: Precursor; short chain neurotoxin 1 precursor [Hydrophis hardwickii]			0	20.25	MTCCNQQSSQPK	Oxidation(M)@1; Carbamidomethyl(C)@3; Carbamidomethyl(C)@4; Ammonia-loss(N)@5	cleaved T-M@N-term	-0.00784583	1466.55	734.283	1466.56	734.287	2	11	1.1.1.2364.11	19.9723	29207	19.9825
1	18.19	18.19	92.59	58.02	58.02	sp|P68416.2|3S11_HYDHA; ABN54804.1	RecName: Full=Short neurotoxin 1; AltName: Full=SN12; AltName: Full=Toxin 4; Flags: Precursor; short chain neurotoxin 1 precursor [Hydrophis hardwickii]			0	19.51	MTCCNQQSSQPK	Carboxy(M)@1; Carbamidomethyl(C)@3; Carbamidomethyl(C)@4	cleaved T-M@N-term	0.00974511	1511.59	756.802	1511.58	756.797	2	11	1.1.1.2360.13	19.819	32699	19.7849
1	18.19	18.19	92.59	58.02	58.02	sp|P68416.2|3S11_HYDHA; ABN54804.1	RecName: Full=Short neurotoxin 1; AltName: Full=SN12; AltName: Full=Toxin 4; Flags: Precursor; short chain neurotoxin 1 precursor [Hydrophis hardwickii]			0	0	MTCCNQQSSQPK	Carbamidomethyl(C)@3; Carbamidomethyl(C)@4; Oxidation(N)@5	cleaved T-M@N-term	0.00693784	1483.59	742.803	1483.59	742.8	2	6	1.1.1.2167.5	12.2327	483	12.3169
1	18.19	18.19	92.59	58.02	58.02	sp|P68416.2|3S11_HYDHA; ABN54804.1	RecName: Full=Short neurotoxin 1; AltName: Full=SN12; AltName: Full=Toxin 4; Flags: Precursor; short chain neurotoxin 1 precursor [Hydrophis hardwickii]			0	0	MTCCNQQSSQPK	Carbamidomethyl(C)@3; Carbamidomethyl(C)@4	cleaved T-M@N-term	-0.0143368	1467.58	734.795	1467.59	734.802	2	4	1.1.1.2337.12	18.9101	4261	18.9179
1	18.19	18.19	92.59	58.02	58.02	sp|P68416.2|3S11_HYDHA; ABN54804.1	RecName: Full=Short neurotoxin 1; AltName: Full=SN12; AltName: Full=Toxin 4; Flags: Precursor; short chain neurotoxin 1 precursor [Hydrophis hardwickii]			0	0	MTCCNQQSSQPK	Carbamidomethyl(C)@3; Carbamidomethyl(C)@4	cleaved T-M@N-term	-0.018243	1467.57	734.793	1467.59	734.802	2	6	1.1.1.2381.12	20.6442	10395	20.5731
1	18.19	18.19	92.59	58.02	58.02	sp|P68416.2|3S11_HYDHA; ABN54804.1	RecName: Full=Short neurotoxin 1; AltName: Full=SN12; AltName: Full=Toxin 4; Flags: Precursor; short chain neurotoxin 1 precursor [Hydrophis hardwickii]			0	89.81	MTCCNQQSSQPKTTTNCAESSCYK	Carbamidomethyl(C)@3; Carbamidomethyl(C)@4; Ammonia-loss(N)@16; Carbamidomethyl(C)@17; Carbamidomethyl(C)@22	cleaved T-M@N-term; missed K-T@12	0.0321804	2853.15	952.056	2853.11	952.045	3	9	1.1.1.2353.13	19.5431	20120	19.5484
1	18.19	18.19	92.59	58.02	58.02	sp|P68416.2|3S11_HYDHA; ABN54804.1	RecName: Full=Short neurotoxin 1; AltName: Full=SN12; AltName: Full=Toxin 4; Flags: Precursor; short chain neurotoxin 1 precursor [Hydrophis hardwickii]			0	30.82	MTCCNQQSSQPKTTTNCAESSCYK	Carbamidomethyl(C)@3; Carbamidomethyl(C)@4; Carbamidomethyl(K)@12; Deamidated(N)@16; Carbamidomethyl(C)@17; Carbamidomethyl(C)@22	cleaved T-M@N-term; missed K-T@12	0.0127422	2928.16	977.06	2928.15	977.056	3	12	1.1.1.2240.9	15.0907	9311	15.0569
1	18.19	18.19	92.59	58.02	58.02	sp|P68416.2|3S11_HYDHA; ABN54804.1	RecName: Full=Short neurotoxin 1; AltName: Full=SN12; AltName: Full=Toxin 4; Flags: Precursor; short chain neurotoxin 1 precursor [Hydrophis hardwickii]			0	16.55	MTCCNQQSSQPKTTTNCAESSCYK	Met->Hcy(M)@1; Carbamidomethyl(C)@3; Carbamidomethyl(C)@4; Deamidated(N)@5; Carbamidomethyl(C)@17; Carbamidomethyl(C)@22	cleaved T-M@N-term; missed K-T@12	-0.0447732	2857.06	715.273	2857.11	715.284	4	9	1.1.1.2318.8	18.149	3789	18.1272
1	18.19	18.19	92.59	58.02	58.02	sp|P68416.2|3S11_HYDHA; ABN54804.1	RecName: Full=Short neurotoxin 1; AltName: Full=SN12; AltName: Full=Toxin 4; Flags: Precursor; short chain neurotoxin 1 precursor [Hydrophis hardwickii]			0	15.34	MTCCNQQSSQPKTTTNCAESSCYK	Carbamidomethyl(C)@3; Carbamidomethyl(C)@4; Carbamidomethyl(K)@12; Carbamidomethyl(C)@17; Carbamidomethyl(C)@22	cleaved T-M@N-term; missed K-T@12	0.000850144	2927.16	976.728	2927.16	976.728	3	9	1.1.1.2236.8	14.9344	36429	14.8613
1	18.19	18.19	92.59	58.02	58.02	sp|P68416.2|3S11_HYDHA; ABN54804.1	RecName: Full=Short neurotoxin 1; AltName: Full=SN12; AltName: Full=Toxin 4; Flags: Precursor; short chain neurotoxin 1 precursor [Hydrophis hardwickii]			0	0	MTCCNQQSSQPKTTTNCAESSCYK	Carbamidomethyl(C)@3; Carbamidomethyl(C)@4; Carbamidomethyl(K)@12; Carbamidomethyl(C)@17; Carbamidomethyl(C)@22	cleaved T-M@N-term; missed K-T@12	0.00597708	2927.17	976.73	2927.16	976.728	3	8	1.1.1.2227.5	14.5828	24690	14.5494
1	18.19	18.19	92.59	58.02	58.02	sp|P68416.2|3S11_HYDHA; ABN54804.1	RecName: Full=Short neurotoxin 1; AltName: Full=SN12; AltName: Full=Toxin 4; Flags: Precursor; short chain neurotoxin 1 precursor [Hydrophis hardwickii]			0	0	MTCCNQQSSQPKTTTNCAESSCYK	Carbamidomethyl(C)@3; Carbamidomethyl(C)@4; Carbamidomethyl(K)@12; Carbamidomethyl(C)@17; Carbamidomethyl(C)@22	cleaved T-M@N-term; missed K-T@12	0.000850144	2927.16	976.728	2927.16	976.728	3	9	1.1.1.2234.9	14.856	36429	14.8613
1	18.19	18.19	92.59	58.02	58.02	sp|P68416.2|3S11_HYDHA; ABN54804.1	RecName: Full=Short neurotoxin 1; AltName: Full=SN12; AltName: Full=Toxin 4; Flags: Precursor; short chain neurotoxin 1 precursor [Hydrophis hardwickii]			0	17.88	PGIKLECCHTNECNN	Carbamidomethyl@N-term; Carbamidomethyl(C)@7; Carbamidomethyl(C)@8; Carbamidomethyl(C)@13	cleaved K-P@N-term; missed K-L@4	0.00305529	1901.79	634.936	1901.78	634.935	3	10	1.1.1.2348.6	19.3286	216275	19.2725
1	18.19	18.19	92.59	58.02	58.02	sp|P68416.2|3S11_HYDHA; ABN54804.1	RecName: Full=Short neurotoxin 1; AltName: Full=SN12; AltName: Full=Toxin 4; Flags: Precursor; short chain neurotoxin 1 precursor [Hydrophis hardwickii]			0	15.32	PGIKLECCHTNECNN	Carbamidomethyl@N-term; Carbamidomethyl(C)@7; Carbamidomethyl(C)@8; Carbamidomethyl(C)@13	cleaved K-P@N-term; missed K-L@4	0.00305529	1901.79	634.936	1901.78	634.935	3	9	1.1.1.2344.5	19.1685	216275	19.2725
1	18.19	18.19	92.59	58.02	58.02	sp|P68416.2|3S11_HYDHA; ABN54804.1	RecName: Full=Short neurotoxin 1; AltName: Full=SN12; AltName: Full=Toxin 4; Flags: Precursor; short chain neurotoxin 1 precursor [Hydrophis hardwickii]			0	0	PGIKLECCHTNECNN	Carbamidomethyl(C)@7; Carbamidomethyl(C)@8; Carbamidomethyl(C)@13	cleaved K-P@N-term; missed K-L@4	0.00636666	1844.77	615.929	1844.76	615.927	3	5	1.1.1.2343.9	19.1391	5788	19.1543
1	18.19	18.19	92.59	58.02	58.02	sp|P68416.2|3S11_HYDHA; ABN54804.1	RecName: Full=Short neurotoxin 1; AltName: Full=SN12; AltName: Full=Toxin 4; Flags: Precursor; short chain neurotoxin 1 precursor [Hydrophis hardwickii]			0	37.11	TCCNQQSSQPK	Methyl(T)@1; Carbamidomethyl(C)@2; Carbamidomethyl(C)@3; Deamidated(N)@4	cleaved M-T@N-term	-0.0261655	1351.52	676.769	1351.55	676.782	2	13	1.1.1.2258.3	15.7793	24374	15.7603
1	18.19	18.19	92.59	58.02	58.02	sp|P68416.2|3S11_HYDHA; ABN54804.1	RecName: Full=Short neurotoxin 1; AltName: Full=SN12; AltName: Full=Toxin 4; Flags: Precursor; short chain neurotoxin 1 precursor [Hydrophis hardwickii]			0	26.19	TCCNQQSSQPK	Methyl(T)@1; Carbamidomethyl(C)@2; Carbamidomethyl(C)@3; Deamidated(N)@4	cleaved M-T@N-term	-0.00748878	1351.54	676.778	1351.55	676.782	2	11	1.1.1.2236.5	14.9193	18214	14.9788
1	18.19	18.19	92.59	58.02	58.02	sp|P68416.2|3S11_HYDHA; ABN54804.1	RecName: Full=Short neurotoxin 1; AltName: Full=SN12; AltName: Full=Toxin 4; Flags: Precursor; short chain neurotoxin 1 precursor [Hydrophis hardwickii]			0	19.86	TCCNQQSSQPK	Methyl(T)@1; Carbamidomethyl(C)@2; Carbamidomethyl(C)@3; Deamidated(N)@4	cleaved M-T@N-term	-0.0112729	1351.54	676.777	1351.55	676.782	2	11	1.1.1.2242.6	15.154	27937	15.135
1	18.19	18.19	92.59	58.02	58.02	sp|P68416.2|3S11_HYDHA; ABN54804.1	RecName: Full=Short neurotoxin 1; AltName: Full=SN12; AltName: Full=Toxin 4; Flags: Precursor; short chain neurotoxin 1 precursor [Hydrophis hardwickii]			0	18.34	TCCNQQSSQPK	Methyl(T)@1; Carbamidomethyl(C)@2; Carbamidomethyl(C)@3; Deamidated(N)@4	cleaved M-T@N-term	-0.0105405	1351.54	676.777	1351.55	676.782	2	11	1.1.1.2243.4	15.188	27937	15.135
1	18.19	18.19	92.59	58.02	58.02	sp|P68416.2|3S11_HYDHA; ABN54804.1	RecName: Full=Short neurotoxin 1; AltName: Full=SN12; AltName: Full=Toxin 4; Flags: Precursor; short chain neurotoxin 1 precursor [Hydrophis hardwickii]			0	16.17	TCCNQQSSQPKTTTNCAESSCYK	Carbamidomethyl(C)@2; Carbamidomethyl(C)@3; Nicotinyl(K)@11; Carbamidomethyl(C)@16; Carbamidomethyl(C)@21	cleaved M-T@N-term; missed K-T@11	0.0223146	2843.14	948.719	2843.11	948.712	3	11	1.1.1.2195.12	13.3284	233343	13.0617
1	18.19	18.19	92.59	58.02	58.02	sp|P68416.2|3S11_HYDHA; ABN54804.1	RecName: Full=Short neurotoxin 1; AltName: Full=SN12; AltName: Full=Toxin 4; Flags: Precursor; short chain neurotoxin 1 precursor [Hydrophis hardwickii]			0	15.66	TCCNQQSSQPKTTTNCAESSCYK	Carbamidomethyl(C)@2; Carbamidomethyl(C)@3; Octanoyl(T)@14; Carbamidomethyl(C)@16; Carbamidomethyl(C)@21	cleaved M-T@N-term; missed K-T@11	-0.00515745	2865.2	717.307	2865.2	717.308	4	8	1.1.1.2325.11	18.4336	4924	18.4438
1	18.19	18.19	92.59	58.02	58.02	sp|P68416.2|3S11_HYDHA; ABN54804.1	RecName: Full=Short neurotoxin 1; AltName: Full=SN12; AltName: Full=Toxin 4; Flags: Precursor; short chain neurotoxin 1 precursor [Hydrophis hardwickii]			0	0	TCCNQQSSQPKTTTNCAESSCYK	Carbamidomethyl(C)@2; Carbamidomethyl(C)@3; Deamidated(N)@15; Carbamidomethyl(C)@16; Carbamidomethyl(C)@21	cleaved M-T@N-term; missed K-T@11	0.0275134	2740.11	686.035	2740.08	686.028	4	5	1.1.1.2182.6	12.8029	166651	12.7471
1	18.19	18.19	92.59	58.02	58.02	sp|P68416.2|3S11_HYDHA; ABN54804.1	RecName: Full=Short neurotoxin 1; AltName: Full=SN12; AltName: Full=Toxin 4; Flags: Precursor; short chain neurotoxin 1 precursor [Hydrophis hardwickii]			0	0	TIVCLDLGYTMTCCNQQSSQPK	Carbamidomethyl(C)@4; Oxidation(M)@11; Carbamidomethyl(C)@13; Carbamidomethyl(C)@14	cleaved V-T@N-term	0.0582592	2619.2	655.808	2619.14	655.793	4	8	1.1.1.2191.3	13.1489	27524	13.2577
1	18.19	18.19	92.59	58.02	58.02	sp|P68416.2|3S11_HYDHA; ABN54804.1	RecName: Full=Short neurotoxin 1; AltName: Full=SN12; AltName: Full=Toxin 4; Flags: Precursor; short chain neurotoxin 1 precursor [Hydrophis hardwickii]			0	28.22	TMTCCNQQSSQPK	Oxidation(M)@2; Carbamidomethyl(C)@4; Carbamidomethyl(C)@5	cleaved Y-T@N-term	-0.0317564	1584.6	793.308	1584.63	793.324	2	6	1.1.1.2329.12	18.5951	2922	18.5632
1	18.19	18.19	92.59	58.02	58.02	sp|P68416.2|3S11_HYDHA; ABN54804.1	RecName: Full=Short neurotoxin 1; AltName: Full=SN12; AltName: Full=Toxin 4; Flags: Precursor; short chain neurotoxin 1 precursor [Hydrophis hardwickii]			0	99	TTTNCAESSCY	Carbamidomethyl(C)@5; Carbamidomethyl(C)@10	cleaved Y-K@C-term	0.00502228	1292.47	647.242	1292.46	647.24	2	13	1.1.1.2312.7	17.909	105646	18.0482
1	18.19	18.19	92.59	58.02	58.02	sp|P68416.2|3S11_HYDHA; ABN54804.1	RecName: Full=Short neurotoxin 1; AltName: Full=SN12; AltName: Full=Toxin 4; Flags: Precursor; short chain neurotoxin 1 precursor [Hydrophis hardwickii]			0	99	TTTNCAESSCY	Carbamidomethyl(C)@5; Carbamidomethyl(C)@10	cleaved Y-K@C-term	0.00502228	1292.47	647.242	1292.46	647.24	2	13	1.1.1.2313.7	17.9486	105646	18.0482
1	18.19	18.19	92.59	58.02	58.02	sp|P68416.2|3S11_HYDHA; ABN54804.1	RecName: Full=Short neurotoxin 1; AltName: Full=SN12; AltName: Full=Toxin 4; Flags: Precursor; short chain neurotoxin 1 precursor [Hydrophis hardwickii]			0	99	TTTNCAESSCY	Carbamidomethyl(C)@5; Carbamidomethyl(C)@10	cleaved Y-K@C-term	0.00502228	1292.47	647.242	1292.46	647.24	2	17	1.1.1.2317.8	18.1095	105646	18.0482
1	18.19	18.19	92.59	58.02	58.02	sp|P68416.2|3S11_HYDHA; ABN54804.1	RecName: Full=Short neurotoxin 1; AltName: Full=SN12; AltName: Full=Toxin 4; Flags: Precursor; short chain neurotoxin 1 precursor [Hydrophis hardwickii]			0	99	TTTNCAESSCY	Carbamidomethyl(C)@5; Carbamidomethyl(C)@10	cleaved Y-K@C-term	0.00502228	1292.47	647.242	1292.46	647.24	2	14	1.1.1.2318.4	18.139	105646	18.0482
1	18.19	18.19	92.59	58.02	58.02	sp|P68416.2|3S11_HYDHA; ABN54804.1	RecName: Full=Short neurotoxin 1; AltName: Full=SN12; AltName: Full=Toxin 4; Flags: Precursor; short chain neurotoxin 1 precursor [Hydrophis hardwickii]			0	99	TTTNCAESSCY	Carbamidomethyl(C)@5; Carbamidomethyl(C)@10	cleaved Y-K@C-term	0.0057547	1292.47	647.243	1292.46	647.24	2	14	1.1.1.2322.7	18.3044	105646	18.0482
1	18.19	18.19	92.59	58.02	58.02	sp|P68416.2|3S11_HYDHA; ABN54804.1	RecName: Full=Short neurotoxin 1; AltName: Full=SN12; AltName: Full=Toxin 4; Flags: Precursor; short chain neurotoxin 1 precursor [Hydrophis hardwickii]			0	99	TTTNCAESSCY	Carbamidomethyl(C)@5; Carbamidomethyl(C)@10	cleaved Y-K@C-term	0.00734161	1292.47	647.243	1292.46	647.24	2	9	1.1.1.2327.6	18.5008	91948	18.0877
1	18.19	18.19	92.59	58.02	58.02	sp|P68416.2|3S11_HYDHA; ABN54804.1	RecName: Full=Short neurotoxin 1; AltName: Full=SN12; AltName: Full=Toxin 4; Flags: Precursor; short chain neurotoxin 1 precursor [Hydrophis hardwickii]			0	89.81	TTTNCAESSCY	Carbamidomethyl(C)@5; Carbamidomethyl(C)@10	cleaved Y-K@C-term	0.0033133	1292.47	647.241	1292.46	647.24	2	8	1.1.1.2307.6	17.708	105953	18.0482
1	18.19	18.19	92.59	58.02	58.02	sp|P68416.2|3S11_HYDHA; ABN54804.1	RecName: Full=Short neurotoxin 1; AltName: Full=SN12; AltName: Full=Toxin 4; Flags: Precursor; short chain neurotoxin 1 precursor [Hydrophis hardwickii]			0	99	TTTNCAESSCYK	Carbamidomethyl(C)@5; Carbamidomethyl(C)@10		-0.00680673	1420.55	711.284	1420.56	711.287	2	20	1.1.1.2186.8	12.9652	11215170	13.0617
1	18.19	18.19	92.59	58.02	58.02	sp|P68416.2|3S11_HYDHA; ABN54804.1	RecName: Full=Short neurotoxin 1; AltName: Full=SN12; AltName: Full=Toxin 4; Flags: Precursor; short chain neurotoxin 1 precursor [Hydrophis hardwickii]			0	99	TTTNCAESSCYK	Carbamidomethyl(C)@5; Carbamidomethyl(C)@10		-0.00680673	1420.55	711.284	1420.56	711.287	2	21	1.1.1.2187.10	13.0096	11215170	13.0617
1	18.19	18.19	92.59	58.02	58.02	sp|P68416.2|3S11_HYDHA; ABN54804.1	RecName: Full=Short neurotoxin 1; AltName: Full=SN12; AltName: Full=Toxin 4; Flags: Precursor; short chain neurotoxin 1 precursor [Hydrophis hardwickii]			0	99	TTTNCAESSCYK	Deamidated(N)@4; Carbamidomethyl(C)@5; Carbamidomethyl(C)@10		-0.000346624	1421.54	711.779	1421.54	711.779	2	19	1.1.1.2189.4	13.0758	6613392	13.0617
1	18.19	18.19	92.59	58.02	58.02	sp|P68416.2|3S11_HYDHA; ABN54804.1	RecName: Full=Short neurotoxin 1; AltName: Full=SN12; AltName: Full=Toxin 4; Flags: Precursor; short chain neurotoxin 1 precursor [Hydrophis hardwickii]			0	99	TTTNCAESSCYK	Carbamidomethyl(C)@5; Carbamidomethyl(C)@10		-0.00680673	1420.55	711.284	1420.56	711.287	2	21	1.1.1.2191.4	13.1539	11215170	13.0617
1	18.19	18.19	92.59	58.02	58.02	sp|P68416.2|3S11_HYDHA; ABN54804.1	RecName: Full=Short neurotoxin 1; AltName: Full=SN12; AltName: Full=Toxin 4; Flags: Precursor; short chain neurotoxin 1 precursor [Hydrophis hardwickii]			0	99	TTTNCAESSCYK	Carbamidomethyl(C)@5; Carbamidomethyl(C)@10		0.982814	1421.54	711.779	1420.56	711.287	2	16	1.1.1.2196.11	13.3651	6613392	13.0617
1	18.19	18.19	92.59	58.02	58.02	sp|P68416.2|3S11_HYDHA; ABN54804.1	RecName: Full=Short neurotoxin 1; AltName: Full=SN12; AltName: Full=Toxin 4; Flags: Precursor; short chain neurotoxin 1 precursor [Hydrophis hardwickii]			0	99	TTTNCAESSCYK	Carbamidomethyl(C)@5; Carbamidomethyl(C)@10		0.00161609	1420.56	711.288	1420.56	711.287	2	14	1.1.1.2202.7	13.6055	17405	13.6107
1	18.19	18.19	92.59	58.02	58.02	sp|P68416.2|3S11_HYDHA; ABN54804.1	RecName: Full=Short neurotoxin 1; AltName: Full=SN12; AltName: Full=Toxin 4; Flags: Precursor; short chain neurotoxin 1 precursor [Hydrophis hardwickii]			0	99	TTTNCAESSCYK	Carbamidomethyl(C)@5; Carbamidomethyl(C)@10		0.003203	1420.56	711.289	1420.56	711.287	2	12	1.1.1.2208.6	13.8404	67599	13.8068
1	18.19	18.19	92.59	58.02	58.02	sp|P68416.2|3S11_HYDHA; ABN54804.1	RecName: Full=Short neurotoxin 1; AltName: Full=SN12; AltName: Full=Toxin 4; Flags: Precursor; short chain neurotoxin 1 precursor [Hydrophis hardwickii]			0	99	TTTNCAESSCYK	Carbamidomethyl(C)@5; Carbamidomethyl(C)@10		0.00161609	1420.56	711.288	1420.56	711.287	2	14	1.1.1.2209.5	13.8796	62940	13.8848
1	18.19	18.19	92.59	58.02	58.02	sp|P68416.2|3S11_HYDHA; ABN54804.1	RecName: Full=Short neurotoxin 1; AltName: Full=SN12; AltName: Full=Toxin 4; Flags: Precursor; short chain neurotoxin 1 precursor [Hydrophis hardwickii]			0	99	TTTNCAESSCYK	Carbamidomethyl(C)@5; Carbamidomethyl(C)@10		0.00186023	1420.56	711.288	1420.56	711.287	2	18	1.1.1.2213.4	14.0357	52012	14.0017
1	18.19	18.19	92.59	58.02	58.02	sp|P68416.2|3S11_HYDHA; ABN54804.1	RecName: Full=Short neurotoxin 1; AltName: Full=SN12; AltName: Full=Toxin 4; Flags: Precursor; short chain neurotoxin 1 precursor [Hydrophis hardwickii]			0	99	TTTNCAESSCYK	Carbamidomethyl(C)@5; Carbamidomethyl(C)@10		0.00186023	1420.56	711.288	1420.56	711.287	2	17	1.1.1.2216.11	14.1535	52012	14.0017
1	18.19	18.19	92.59	58.02	58.02	sp|P68416.2|3S11_HYDHA; ABN54804.1	RecName: Full=Short neurotoxin 1; AltName: Full=SN12; AltName: Full=Toxin 4; Flags: Precursor; short chain neurotoxin 1 precursor [Hydrophis hardwickii]			0	99	TTTNCAESSCYK	Carbamidomethyl(C)@5; Carbamidomethyl(C)@10		0.00149402	1420.56	711.288	1420.56	711.287	2	14	1.1.1.2218.5	14.2165	44726	14.1976
1	18.19	18.19	92.59	58.02	58.02	sp|P68416.2|3S11_HYDHA; ABN54804.1	RecName: Full=Short neurotoxin 1; AltName: Full=SN12; AltName: Full=Toxin 4; Flags: Precursor; short chain neurotoxin 1 precursor [Hydrophis hardwickii]			0	99	TTTNCAESSCYK	Carbamidomethyl(C)@5; Carbamidomethyl(C)@10		0.00149402	1420.56	711.288	1420.56	711.287	2	16	1.1.1.2219.3	14.2503	43714	14.1976
1	18.19	18.19	92.59	58.02	58.02	sp|P68416.2|3S11_HYDHA; ABN54804.1	RecName: Full=Short neurotoxin 1; AltName: Full=SN12; AltName: Full=Toxin 4; Flags: Precursor; short chain neurotoxin 1 precursor [Hydrophis hardwickii]			0	99	TTTNCAESSCYK	Carbamidomethyl(C)@5; Carbamidomethyl(C)@10		-0.00155772	1420.56	711.286	1420.56	711.287	2	17	1.1.1.2223.5	14.4119	32179	14.4712
1	18.19	18.19	92.59	58.02	58.02	sp|P68416.2|3S11_HYDHA; ABN54804.1	RecName: Full=Short neurotoxin 1; AltName: Full=SN12; AltName: Full=Toxin 4; Flags: Precursor; short chain neurotoxin 1 precursor [Hydrophis hardwickii]			0	99	TTTNCAESSCYK	Carbamidomethyl(C)@5; Carbamidomethyl(C)@10		-0.00155772	1420.56	711.286	1420.56	711.287	2	13	1.1.1.2224.9	14.4559	33393	14.4712
1	18.19	18.19	92.59	58.02	58.02	sp|P68416.2|3S11_HYDHA; ABN54804.1	RecName: Full=Short neurotoxin 1; AltName: Full=SN12; AltName: Full=Toxin 4; Flags: Precursor; short chain neurotoxin 1 precursor [Hydrophis hardwickii]			0	99	TTTNCAESSCYK	Carbamidomethyl(C)@5; Carbamidomethyl(C)@10		0.00478991	1420.56	711.29	1420.56	711.287	2	15	1.1.1.2229.6	14.6435	28539	14.7443
1	18.19	18.19	92.59	58.02	58.02	sp|P68416.2|3S11_HYDHA; ABN54804.1	RecName: Full=Short neurotoxin 1; AltName: Full=SN12; AltName: Full=Toxin 4; Flags: Precursor; short chain neurotoxin 1 precursor [Hydrophis hardwickii]			0	99	TTTNCAESSCYK	Carbamidomethyl(C)@5; Carbamidomethyl(C)@10		0.00478991	1420.56	711.29	1420.56	711.287	2	15	1.1.1.2230.6	14.69	28742	14.7443
1	18.19	18.19	92.59	58.02	58.02	sp|P68416.2|3S11_HYDHA; ABN54804.1	RecName: Full=Short neurotoxin 1; AltName: Full=SN12; AltName: Full=Toxin 4; Flags: Precursor; short chain neurotoxin 1 precursor [Hydrophis hardwickii]			0	99	TTTNCAESSCYK	Delta:H(2)C(2)@N-term; Carbamidomethyl(C)@5; Carbamidomethyl(C)@10		0.00090624	1446.58	724.295	1446.58	724.295	2	13	1.1.1.2231.5	14.7316	55654	15.0569
1	18.19	18.19	92.59	58.02	58.02	sp|P68416.2|3S11_HYDHA; ABN54804.1	RecName: Full=Short neurotoxin 1; AltName: Full=SN12; AltName: Full=Toxin 4; Flags: Precursor; short chain neurotoxin 1 precursor [Hydrophis hardwickii]			0	99	TTTNCAESSCYK	Carbamidomethyl(C)@5; Carbamidomethyl(C)@10		0.0160204	1420.58	711.295	1420.56	711.287	2	12	1.1.1.2234.4	14.8335	17606	14.8222
1	18.19	18.19	92.59	58.02	58.02	sp|P68416.2|3S11_HYDHA; ABN54804.1	RecName: Full=Short neurotoxin 1; AltName: Full=SN12; AltName: Full=Toxin 4; Flags: Precursor; short chain neurotoxin 1 precursor [Hydrophis hardwickii]			0	99	TTTNCAESSCYK	Delta:H(2)C(2)@N-term; Carbamidomethyl(C)@5; Carbamidomethyl(C)@10		-0.00409863	1446.57	724.293	1446.58	724.295	2	14	1.1.1.2236.6	14.9243	55654	15.0569
1	18.19	18.19	92.59	58.02	58.02	sp|P68416.2|3S11_HYDHA; ABN54804.1	RecName: Full=Short neurotoxin 1; AltName: Full=SN12; AltName: Full=Toxin 4; Flags: Precursor; short chain neurotoxin 1 precursor [Hydrophis hardwickii]			0	99	TTTNCAESSCYK	Delta:H(2)C(2)@N-term; Carbamidomethyl(C)@5; Carbamidomethyl(C)@10		0.00298143	1446.58	724.297	1446.58	724.295	2	15	1.1.1.2238.3	14.9976	33393	15.0569
1	18.19	18.19	92.59	58.02	58.02	sp|P68416.2|3S11_HYDHA; ABN54804.1	RecName: Full=Short neurotoxin 1; AltName: Full=SN12; AltName: Full=Toxin 4; Flags: Precursor; short chain neurotoxin 1 precursor [Hydrophis hardwickii]			0	99	TTTNCAESSCYK	Carbamidomethyl(C)@5; Carbamidomethyl(C)@10		-0.00631845	1420.55	711.284	1420.56	711.287	2	14	1.1.1.2239.4	15.0316	25702	14.9788
1	18.19	18.19	92.59	58.02	58.02	sp|P68416.2|3S11_HYDHA; ABN54804.1	RecName: Full=Short neurotoxin 1; AltName: Full=SN12; AltName: Full=Toxin 4; Flags: Precursor; short chain neurotoxin 1 precursor [Hydrophis hardwickii]			0	99	TTTNCAESSCYK	Carbamidomethyl(C)@5; Carbamidomethyl(C)@10		-0.00631845	1420.55	711.284	1420.56	711.287	2	14	1.1.1.2240.6	15.0757	25500	14.9788
1	18.19	18.19	92.59	58.02	58.02	sp|P68416.2|3S11_HYDHA; ABN54804.1	RecName: Full=Short neurotoxin 1; AltName: Full=SN12; AltName: Full=Toxin 4; Flags: Precursor; short chain neurotoxin 1 precursor [Hydrophis hardwickii]			0	99	TTTNCAESSCYK	Delta:H(2)C(2)@N-term; Carbamidomethyl(C)@5; Carbamidomethyl(C)@10		0.00298143	1446.58	724.297	1446.58	724.295	2	17	1.1.1.2241.10	15.1222	47372	15.135
1	18.19	18.19	92.59	58.02	58.02	sp|P68416.2|3S11_HYDHA; ABN54804.1	RecName: Full=Short neurotoxin 1; AltName: Full=SN12; AltName: Full=Toxin 4; Flags: Precursor; short chain neurotoxin 1 precursor [Hydrophis hardwickii]			0	99	TTTNCAESSCYK	Delta:H(2)C(2)@N-term; Carbamidomethyl(C)@5; Carbamidomethyl(C)@10		0.000173821	1446.58	724.295	1446.58	724.295	2	13	1.1.1.2242.7	15.159	26923	15.135
1	18.19	18.19	92.59	58.02	58.02	sp|P68416.2|3S11_HYDHA; ABN54804.1	RecName: Full=Short neurotoxin 1; AltName: Full=SN12; AltName: Full=Toxin 4; Flags: Precursor; short chain neurotoxin 1 precursor [Hydrophis hardwickii]			0	99	TTTNCAESSCYK	Carbamidomethyl(C)@5; Carbamidomethyl(C)@10		0.0146776	1420.57	711.295	1420.56	711.287	2	15	1.1.1.2244.5	15.227	19834	15.2522
1	18.19	18.19	92.59	58.02	58.02	sp|P68416.2|3S11_HYDHA; ABN54804.1	RecName: Full=Short neurotoxin 1; AltName: Full=SN12; AltName: Full=Toxin 4; Flags: Precursor; short chain neurotoxin 1 precursor [Hydrophis hardwickii]			0	99	TTTNCAESSCYK	Delta:H(2)C(2)@N-term; Carbamidomethyl(C)@5; Carbamidomethyl(C)@10		0.00847458	1446.58	724.299	1446.58	724.295	2	13	1.1.1.2246.8	15.3126	32986	15.2132
1	18.19	18.19	92.59	58.02	58.02	sp|P68416.2|3S11_HYDHA; ABN54804.1	RecName: Full=Short neurotoxin 1; AltName: Full=SN12; AltName: Full=Toxin 4; Flags: Precursor; short chain neurotoxin 1 precursor [Hydrophis hardwickii]			0	99	TTTNCAESSCYK	Carbamidomethyl(C)@5; Carbamidomethyl(C)@10		0.0132127	1420.57	711.294	1420.56	711.287	2	12	1.1.1.2247.5	15.3441	18619	15.3693
1	18.19	18.19	92.59	58.02	58.02	sp|P68416.2|3S11_HYDHA; ABN54804.1	RecName: Full=Short neurotoxin 1; AltName: Full=SN12; AltName: Full=Toxin 4; Flags: Precursor; short chain neurotoxin 1 precursor [Hydrophis hardwickii]			0	99	TTTNCAESSCYK	Carbamidomethyl(C)@5; Carbamidomethyl(C)@10		0.0093065	1420.57	711.292	1420.56	711.287	2	13	1.1.1.2249.5	15.4219	29144	15.3693
1	18.19	18.19	92.59	58.02	58.02	sp|P68416.2|3S11_HYDHA; ABN54804.1	RecName: Full=Short neurotoxin 1; AltName: Full=SN12; AltName: Full=Toxin 4; Flags: Precursor; short chain neurotoxin 1 precursor [Hydrophis hardwickii]			0	99	TTTNCAESSCYK	Delta:H(2)C(2)@N-term; Carbamidomethyl(C)@5; Carbamidomethyl(C)@10		0.0115263	1446.59	724.301	1446.58	724.295	2	13	1.1.1.2251.6	15.5027	67876	15.6819
1	18.19	18.19	92.59	58.02	58.02	sp|P68416.2|3S11_HYDHA; ABN54804.1	RecName: Full=Short neurotoxin 1; AltName: Full=SN12; AltName: Full=Toxin 4; Flags: Precursor; short chain neurotoxin 1 precursor [Hydrophis hardwickii]			0	99	TTTNCAESSCYK	Carbamidomethyl(C)@5; Carbamidomethyl(C)@10		0.00210437	1420.56	711.288	1420.56	711.287	2	14	1.1.1.2254.6	15.6199	30798	15.6037
1	18.19	18.19	92.59	58.02	58.02	sp|P68416.2|3S11_HYDHA; ABN54804.1	RecName: Full=Short neurotoxin 1; AltName: Full=SN12; AltName: Full=Toxin 4; Flags: Precursor; short chain neurotoxin 1 precursor [Hydrophis hardwickii]			0	99	TTTNCAESSCYK	Delta:H(2)C(2)@N-term; Carbamidomethyl(C)@5; Carbamidomethyl(C)@10		0.00774216	1446.58	724.299	1446.58	724.295	2	16	1.1.1.2254.7	15.6224	58491	15.6819
1	18.19	18.19	92.59	58.02	58.02	sp|P68416.2|3S11_HYDHA; ABN54804.1	RecName: Full=Short neurotoxin 1; AltName: Full=SN12; AltName: Full=Toxin 4; Flags: Precursor; short chain neurotoxin 1 precursor [Hydrophis hardwickii]			0	99	TTTNCAESSCYK	Delta:H(2)C(2)@N-term; Carbamidomethyl(C)@5; Carbamidomethyl(C)@10		0.0115263	1446.59	724.301	1446.58	724.295	2	18	1.1.1.2256.5	15.6959	68800	15.6819
1	18.19	18.19	92.59	58.02	58.02	sp|P68416.2|3S11_HYDHA; ABN54804.1	RecName: Full=Short neurotoxin 1; AltName: Full=SN12; AltName: Full=Toxin 4; Flags: Precursor; short chain neurotoxin 1 precursor [Hydrophis hardwickii]			0	99	TTTNCAESSCYK	Delta:H(2)C(2)@N-term; Carbamidomethyl(C)@5; Carbamidomethyl(C)@10		0.00469041	1446.58	724.297	1446.58	724.295	2	15	1.1.1.2266.7	16.0934	5718	16.074
1	18.19	18.19	92.59	58.02	58.02	sp|P68416.2|3S11_HYDHA; ABN54804.1	RecName: Full=Short neurotoxin 1; AltName: Full=SN12; AltName: Full=Toxin 4; Flags: Precursor; short chain neurotoxin 1 precursor [Hydrophis hardwickii]			0	99	TTTNCAESSCYK	Carbamidomethyl(C)@5; Carbamidomethyl(C)@10		1.01065	1421.57	711.793	1420.56	711.287	2	13	1.1.1.2277.5	16.5211	2539	16.5068
1	18.19	18.19	92.59	58.02	58.02	sp|P68416.2|3S11_HYDHA; ABN54804.1	RecName: Full=Short neurotoxin 1; AltName: Full=SN12; AltName: Full=Toxin 4; Flags: Precursor; short chain neurotoxin 1 precursor [Hydrophis hardwickii]			0	99	TTTNCAESSCYK	Carbamidomethyl(C)@5; Carbamidomethyl(C)@10		0.00503405	1420.56	711.29	1420.56	711.287	2	13	1.1.1.2279.8	16.6073	21269	16.625
1	18.19	18.19	92.59	58.02	58.02	sp|P68416.2|3S11_HYDHA; ABN54804.1	RecName: Full=Short neurotoxin 1; AltName: Full=SN12; AltName: Full=Toxin 4; Flags: Precursor; short chain neurotoxin 1 precursor [Hydrophis hardwickii]			0	99	TTTNCAESSCYK	Carbamidomethyl(C)@5; Carbamidomethyl(C)@10		0.00503405	1420.56	711.29	1420.56	711.287	2	12	1.1.1.2282.7	16.7232	21424	16.625
1	18.19	18.19	92.59	58.02	58.02	sp|P68416.2|3S11_HYDHA; ABN54804.1	RecName: Full=Short neurotoxin 1; AltName: Full=SN12; AltName: Full=Toxin 4; Flags: Precursor; short chain neurotoxin 1 precursor [Hydrophis hardwickii]			0	99	TTTNCAESSCYK	Carbamidomethyl(C)@5; Carbamidomethyl(C)@10		0.0044237	1420.56	711.289	1420.56	711.287	2	12	1.1.1.2283.9	16.7677	20742	16.7829
1	18.19	18.19	92.59	58.02	58.02	sp|P68416.2|3S11_HYDHA; ABN54804.1	RecName: Full=Short neurotoxin 1; AltName: Full=SN12; AltName: Full=Toxin 4; Flags: Precursor; short chain neurotoxin 1 precursor [Hydrophis hardwickii]			0	99	TTTNCAESSCYK	Carbamidomethyl(C)@5; Carbamidomethyl(C)@10		-0.000337025	1420.56	711.287	1420.56	711.287	2	11	1.1.1.2292.9	17.1227	21820	17.0988
1	18.19	18.19	92.59	58.02	58.02	sp|P68416.2|3S11_HYDHA; ABN54804.1	RecName: Full=Short neurotoxin 1; AltName: Full=SN12; AltName: Full=Toxin 4; Flags: Precursor; short chain neurotoxin 1 precursor [Hydrophis hardwickii]			0	99	TTTNCAESSCYK	Carbamidomethyl(C)@5; Carbamidomethyl(C)@10		-0.00155772	1420.56	711.286	1420.56	711.287	2	13	1.1.1.2293.10	17.165	21995	17.138
1	18.19	18.19	92.59	58.02	58.02	sp|P68416.2|3S11_HYDHA; ABN54804.1	RecName: Full=Short neurotoxin 1; AltName: Full=SN12; AltName: Full=Toxin 4; Flags: Precursor; short chain neurotoxin 1 precursor [Hydrophis hardwickii]			0	99	TTTNCAESSCYK	Carbamidomethyl(C)@5; Carbamidomethyl(C)@10		-0.00558603	1420.55	711.284	1420.56	711.287	2	12	1.1.1.2298.10	17.3627	30188	17.336
1	18.19	18.19	92.59	58.02	58.02	sp|P68416.2|3S11_HYDHA; ABN54804.1	RecName: Full=Short neurotoxin 1; AltName: Full=SN12; AltName: Full=Toxin 4; Flags: Precursor; short chain neurotoxin 1 precursor [Hydrophis hardwickii]			0	99	TTTNCAESSCYK	Formyl@N-term; Carbamidomethyl(C)@5; Carbamidomethyl(C)@10		0.00369167	1448.56	725.287	1448.55	725.285	2	14	1.1.1.2298.11	17.3652	7764	17.5332
1	18.19	18.19	92.59	58.02	58.02	sp|P68416.2|3S11_HYDHA; ABN54804.1	RecName: Full=Short neurotoxin 1; AltName: Full=SN12; AltName: Full=Toxin 4; Flags: Precursor; short chain neurotoxin 1 precursor [Hydrophis hardwickii]			0	99	TTTNCAESSCYK	Carbamidomethyl(C)@5; Carbamidomethyl(C)@10		-0.0135206	1420.55	711.28	1420.56	711.287	2	12	1.1.1.2302.9	17.518	20745	17.4936
1	18.19	18.19	92.59	58.02	58.02	sp|P68416.2|3S11_HYDHA; ABN54804.1	RecName: Full=Short neurotoxin 1; AltName: Full=SN12; AltName: Full=Toxin 4; Flags: Precursor; short chain neurotoxin 1 precursor [Hydrophis hardwickii]			0	99	TTTNCAESSCYK	Carbamidomethyl(C)@5; Carbamidomethyl(C)@10		-0.0112013	1420.55	711.282	1420.56	711.287	2	10	1.1.1.2312.9	17.914	16565	17.9292
1	18.19	18.19	92.59	58.02	58.02	sp|P68416.2|3S11_HYDHA; ABN54804.1	RecName: Full=Short neurotoxin 1; AltName: Full=SN12; AltName: Full=Toxin 4; Flags: Precursor; short chain neurotoxin 1 precursor [Hydrophis hardwickii]			0	99	TTTNCAESSCYK	Carbamidomethyl(C)@5; Carbamidomethyl(C)@10		-0.00314463	1420.56	711.286	1420.56	711.287	2	13	1.1.1.2313.9	17.9536	22423	17.9292
1	18.19	18.19	92.59	58.02	58.02	sp|P68416.2|3S11_HYDHA; ABN54804.1	RecName: Full=Short neurotoxin 1; AltName: Full=SN12; AltName: Full=Toxin 4; Flags: Precursor; short chain neurotoxin 1 precursor [Hydrophis hardwickii]			0	99	TTTNCAESSCYK	Carbamidomethyl(C)@5; Carbamidomethyl(C)@10		0.00979478	1420.57	711.292	1420.56	711.287	2	12	1.1.1.2318.7	18.1465	18333	18.1667
1	18.19	18.19	92.59	58.02	58.02	sp|P68416.2|3S11_HYDHA; ABN54804.1	RecName: Full=Short neurotoxin 1; AltName: Full=SN12; AltName: Full=Toxin 4; Flags: Precursor; short chain neurotoxin 1 precursor [Hydrophis hardwickii]			0	99	TTTNCAESSCYK	Carbamidomethyl(C)@5; Carbamidomethyl(C)@10		0.00601061	1420.57	711.29	1420.56	711.287	2	14	1.1.1.2322.9	18.3094	17183	18.2852
1	18.19	18.19	92.59	58.02	58.02	sp|P68416.2|3S11_HYDHA; ABN54804.1	RecName: Full=Short neurotoxin 1; AltName: Full=SN12; AltName: Full=Toxin 4; Flags: Precursor; short chain neurotoxin 1 precursor [Hydrophis hardwickii]			0	99	TTTNCAESSCYK	Carbamidomethyl(C)@5; Carbamidomethyl(C)@10		0.0068651	1420.57	711.291	1420.56	711.287	2	12	1.1.1.2325.10	18.4311	19288	18.4039
1	18.19	18.19	92.59	58.02	58.02	sp|P68416.2|3S11_HYDHA; ABN54804.1	RecName: Full=Short neurotoxin 1; AltName: Full=SN12; AltName: Full=Toxin 4; Flags: Precursor; short chain neurotoxin 1 precursor [Hydrophis hardwickii]			0	99	TTTNCAESSCYK	Carbamidomethyl(C)@5; Carbamidomethyl(C)@10; Carbamyl(K)@12		0.00752003	1463.57	732.794	1463.57	732.79	2	11	1.1.1.2326.11	18.4734	13364	18.5235
1	18.19	18.19	92.59	58.02	58.02	sp|P68416.2|3S11_HYDHA; ABN54804.1	RecName: Full=Short neurotoxin 1; AltName: Full=SN12; AltName: Full=Toxin 4; Flags: Precursor; short chain neurotoxin 1 precursor [Hydrophis hardwickii]			0	99	TTTNCAESSCYK	Carbamidomethyl(C)@5; Carbamidomethyl(C)@10		0.00247058	1420.56	711.288	1420.56	711.287	2	13	1.1.1.2327.9	18.5083	15148	18.5235
1	18.19	18.19	92.59	58.02	58.02	sp|P68416.2|3S11_HYDHA; ABN54804.1	RecName: Full=Short neurotoxin 1; AltName: Full=SN12; AltName: Full=Toxin 4; Flags: Precursor; short chain neurotoxin 1 precursor [Hydrophis hardwickii]			0	99	TTTNCAESSCYK	Carbamidomethyl(C)@5; Carbamidomethyl(C)@10; Carbamyl(K)@12		0.00568898	1463.57	732.793	1463.57	732.79	2	13	1.1.1.2327.10	18.5108	8776	18.4836
1	18.19	18.19	92.59	58.02	58.02	sp|P68416.2|3S11_HYDHA; ABN54804.1	RecName: Full=Short neurotoxin 1; AltName: Full=SN12; AltName: Full=Toxin 4; Flags: Precursor; short chain neurotoxin 1 precursor [Hydrophis hardwickii]			0	99	TTTNCAESSCYK	Carbamidomethyl(C)@5; Carbamidomethyl(C)@10		0.00247058	1420.56	711.288	1420.56	711.287	2	13	1.1.1.2328.10	18.5505	15315	18.5235
1	18.19	18.19	92.59	58.02	58.02	sp|P68416.2|3S11_HYDHA; ABN54804.1	RecName: Full=Short neurotoxin 1; AltName: Full=SN12; AltName: Full=Toxin 4; Flags: Precursor; short chain neurotoxin 1 precursor [Hydrophis hardwickii]			0	99	TTTNCAESSCYK	Carbamidomethyl(C)@5; Carbamidomethyl(C)@10; Carbamyl(K)@12		0.00752003	1463.57	732.794	1463.57	732.79	2	10	1.1.1.2331.10	18.6692	13340	18.5235
1	18.19	18.19	92.59	58.02	58.02	sp|P68416.2|3S11_HYDHA; ABN54804.1	RecName: Full=Short neurotoxin 1; AltName: Full=SN12; AltName: Full=Toxin 4; Flags: Precursor; short chain neurotoxin 1 precursor [Hydrophis hardwickii]			0	99	TTTNCAESSCYK	Carbamidomethyl(C)@5; Carbamidomethyl(C)@10		0.00369128	1420.56	711.289	1420.56	711.287	2	13	1.1.1.2332.9	18.7059	14930	18.7211
1	18.19	18.19	92.59	58.02	58.02	sp|P68416.2|3S11_HYDHA; ABN54804.1	RecName: Full=Short neurotoxin 1; AltName: Full=SN12; AltName: Full=Toxin 4; Flags: Precursor; short chain neurotoxin 1 precursor [Hydrophis hardwickii]			0	99	TTTNCAESSCYK	Carbamidomethyl(C)@5; Carbamidomethyl(C)@10		0.00259265	1420.56	711.288	1420.56	711.287	2	10	1.1.1.2337.11	18.9076	14565	18.8391
1	18.19	18.19	92.59	58.02	58.02	sp|P68416.2|3S11_HYDHA; ABN54804.1	RecName: Full=Short neurotoxin 1; AltName: Full=SN12; AltName: Full=Toxin 4; Flags: Precursor; short chain neurotoxin 1 precursor [Hydrophis hardwickii]			0	99	TTTNCAESSCYK	Carbamidomethyl(C)@5; Carbamidomethyl(C)@10; Formyl(K)@12		0.00381374	1448.56	725.287	1448.55	725.285	2	11	1.1.1.2343.12	19.1466	12507	19.2329
1	18.19	18.19	92.59	58.02	58.02	sp|P68416.2|3S11_HYDHA; ABN54804.1	RecName: Full=Short neurotoxin 1; AltName: Full=SN12; AltName: Full=Toxin 4; Flags: Precursor; short chain neurotoxin 1 precursor [Hydrophis hardwickii]			0	99	TTTNCAESSCYK	Carbamidomethyl(C)@5; Carbamidomethyl(C)@10; Formyl(K)@12		0.000273707	1448.56	725.285	1448.55	725.285	2	12	1.1.1.2346.11	19.2623	13762	19.2329
1	18.19	18.19	92.59	58.02	58.02	sp|P68416.2|3S11_HYDHA; ABN54804.1	RecName: Full=Short neurotoxin 1; AltName: Full=SN12; AltName: Full=Toxin 4; Flags: Precursor; short chain neurotoxin 1 precursor [Hydrophis hardwickii]			0	99	TTTNCAESSCYK	Carbamidomethyl(C)@5; Carbamidomethyl(C)@10		0.000273325	1420.56	711.287	1420.56	711.287	2	13	1.1.1.2347.8	19.294	11357	19.2725
1	18.19	18.19	92.59	58.02	58.02	sp|P68416.2|3S11_HYDHA; ABN54804.1	RecName: Full=Short neurotoxin 1; AltName: Full=SN12; AltName: Full=Toxin 4; Flags: Precursor; short chain neurotoxin 1 precursor [Hydrophis hardwickii]			0	99	TTTNCAESSCYK	Delta:H(2)C(2)@N-term; Carbamidomethyl(C)@5; Carbamidomethyl(C)@10		-0.0366913	1446.54	724.277	1446.58	724.295	2	11	1.1.1.2349.9	19.3755	132252	19.6272
1	18.19	18.19	92.59	58.02	58.02	sp|P68416.2|3S11_HYDHA; ABN54804.1	RecName: Full=Short neurotoxin 1; AltName: Full=SN12; AltName: Full=Toxin 4; Flags: Precursor; short chain neurotoxin 1 precursor [Hydrophis hardwickii]			0	99	TTTNCAESSCYK	Carbamidomethyl(C)@5; Carbamidomethyl(C)@10		0.00161609	1420.56	711.288	1420.56	711.287	2	10	1.1.1.2350.9	19.4149	11719	19.3908
1	18.19	18.19	92.59	58.02	58.02	sp|P68416.2|3S11_HYDHA; ABN54804.1	RecName: Full=Short neurotoxin 1; AltName: Full=SN12; AltName: Full=Toxin 4; Flags: Precursor; short chain neurotoxin 1 precursor [Hydrophis hardwickii]			0	99	TTTNCAESSCYK	Delta:H(2)C(2)@N-term; Carbamidomethyl(C)@5; Carbamidomethyl(C)@10		-0.0357147	1446.54	724.277	1446.58	724.295	2	13	1.1.1.2350.10	19.4174	132252	19.6272
1	18.19	18.19	92.59	58.02	58.02	sp|P68416.2|3S11_HYDHA; ABN54804.1	RecName: Full=Short neurotoxin 1; AltName: Full=SN12; AltName: Full=Toxin 4; Flags: Precursor; short chain neurotoxin 1 precursor [Hydrophis hardwickii]			0	99	TTTNCAESSCYK	Delta:H(2)C(2)@N-term; Carbamidomethyl(C)@5; Carbamidomethyl(C)@10		-0.0357147	1446.54	724.277	1446.58	724.295	2	16	1.1.1.2354.11	19.5776	132252	19.6272
1	18.19	18.19	92.59	58.02	58.02	sp|P68416.2|3S11_HYDHA; ABN54804.1	RecName: Full=Short neurotoxin 1; AltName: Full=SN12; AltName: Full=Toxin 4; Flags: Precursor; short chain neurotoxin 1 precursor [Hydrophis hardwickii]			0	99	TTTNCAESSCYK	Carbamidomethyl(C)@5; Carbamidomethyl(C)@10		0.00625475	1420.57	711.29	1420.56	711.287	2	10	1.1.1.2357.10	19.6935	11058	19.5878
1	18.19	18.19	92.59	58.02	58.02	sp|P68416.2|3S11_HYDHA; ABN54804.1	RecName: Full=Short neurotoxin 1; AltName: Full=SN12; AltName: Full=Toxin 4; Flags: Precursor; short chain neurotoxin 1 precursor [Hydrophis hardwickii]			0	99	TTTNCAESSCYK	Carbamidomethyl(C)@5; Carbamidomethyl(C)@10		0.0158983	1420.58	711.295	1420.56	711.287	2	9	1.1.1.2359.6	19.7622	10817	19.7453
1	18.19	18.19	92.59	58.02	58.02	sp|P68416.2|3S11_HYDHA; ABN54804.1	RecName: Full=Short neurotoxin 1; AltName: Full=SN12; AltName: Full=Toxin 4; Flags: Precursor; short chain neurotoxin 1 precursor [Hydrophis hardwickii]			0	99	TTTNCAESSCYK	Carbamidomethyl(C)@5; Carbamidomethyl(C)@10		0.00369128	1420.56	711.289	1420.56	711.287	2	9	1.1.1.2375.10	20.4029	9084	20.4157
1	18.19	18.19	92.59	58.02	58.02	sp|P68416.2|3S11_HYDHA; ABN54804.1	RecName: Full=Short neurotoxin 1; AltName: Full=SN12; AltName: Full=Toxin 4; Flags: Precursor; short chain neurotoxin 1 precursor [Hydrophis hardwickii]			0	99	TTTNCAESSCYK	Carbamidomethyl(C)@5; Carbamidomethyl(C)@10		-0.0122999	1420.55	711.281	1420.56	711.287	2	7	1.1.1.2459.7	23.7137	7022	23.6945
1	18.19	18.19	92.59	58.02	58.02	sp|P68416.2|3S11_HYDHA; ABN54804.1	RecName: Full=Short neurotoxin 1; AltName: Full=SN12; AltName: Full=Toxin 4; Flags: Precursor; short chain neurotoxin 1 precursor [Hydrophis hardwickii]			0	99	TTTNCAESSCYK	Carbamidomethyl(C)@5; Carbamidomethyl(C)@10		0.00222644	1420.56	711.288	1420.56	711.287	2	8	1.1.1.2518.5	26.0268	5619	26.0125
1	18.19	18.19	92.59	58.02	58.02	sp|P68416.2|3S11_HYDHA; ABN54804.1	RecName: Full=Short neurotoxin 1; AltName: Full=SN12; AltName: Full=Toxin 4; Flags: Precursor; short chain neurotoxin 1 precursor [Hydrophis hardwickii]			0	99	TTTNCAESSCYK	Carbamidomethyl(C)@5; Carbamidomethyl(C)@10		0.00662096	1420.57	711.29	1420.56	711.287	2	8	1.1.1.2522.9	26.1962	5313	26.2514
1	18.19	18.19	92.59	58.02	58.02	sp|P68416.2|3S11_HYDHA; ABN54804.1	RecName: Full=Short neurotoxin 1; AltName: Full=SN12; AltName: Full=Toxin 4; Flags: Precursor; short chain neurotoxin 1 precursor [Hydrophis hardwickii]			0	99	TTTNCAESSCYK	Carbamidomethyl(C)@5; Carbamidomethyl(C)@10		0.0132127	1420.57	711.294	1420.56	711.287	2	8	1.1.1.2529.5	26.4649	4918	26.4106
1	18.19	18.19	92.59	58.02	58.02	sp|P68416.2|3S11_HYDHA; ABN54804.1	RecName: Full=Short neurotoxin 1; AltName: Full=SN12; AltName: Full=Toxin 4; Flags: Precursor; short chain neurotoxin 1 precursor [Hydrophis hardwickii]			0	99	TTTNCAESSCYK	Carbamidomethyl(C)@5; Carbamidomethyl(C)@10		0.0106493	1420.57	711.293	1420.56	711.287	2	9	1.1.1.2531.8	26.552	5940	26.5697
1	18.19	18.19	92.59	58.02	58.02	sp|P68416.2|3S11_HYDHA; ABN54804.1	RecName: Full=Short neurotoxin 1; AltName: Full=SN12; AltName: Full=Toxin 4; Flags: Precursor; short chain neurotoxin 1 precursor [Hydrophis hardwickii]			0	99	TTTNCAESSCYK	Carbamidomethyl(C)@5; Carbamidomethyl(C)@10		0.000883675	1420.56	711.288	1420.56	711.287	2	10	1.1.1.2542.9	26.9896	4228	26.9654
1	18.19	18.19	92.59	58.02	58.02	sp|P68416.2|3S11_HYDHA; ABN54804.1	RecName: Full=Short neurotoxin 1; AltName: Full=SN12; AltName: Full=Toxin 4; Flags: Precursor; short chain neurotoxin 1 precursor [Hydrophis hardwickii]			0	99	TTTNCAESSCYK	Carbamidomethyl(C)@5; Carbamidomethyl(C)@10		-0.00412119	1420.56	711.285	1420.56	711.287	2	8	1.1.1.2618.8	29.99	5774	29.9683
1	18.19	18.19	92.59	58.02	58.02	sp|P68416.2|3S11_HYDHA; ABN54804.1	RecName: Full=Short neurotoxin 1; AltName: Full=SN12; AltName: Full=Toxin 4; Flags: Precursor; short chain neurotoxin 1 precursor [Hydrophis hardwickii]			0	99	TTTNCAESSCYK	Carbamidomethyl(C)@5; Carbamidomethyl(C)@10		0.00503405	1420.56	711.29	1420.56	711.287	2	9	1.1.1.2711.8	33.6807	3179	33.6585
1	18.19	18.19	92.59	58.02	58.02	sp|P68416.2|3S11_HYDHA; ABN54804.1	RecName: Full=Short neurotoxin 1; AltName: Full=SN12; AltName: Full=Toxin 4; Flags: Precursor; short chain neurotoxin 1 precursor [Hydrophis hardwickii]			0	99	TTTNCAESSCYK	Carbamidomethyl(C)@5; Carbamidomethyl(C)@10		0.00381335	1420.56	711.289	1420.56	711.287	2	11	1.1.1.2235.8	14.8826	29345	14.7053
1	18.19	18.19	92.59	58.02	58.02	sp|P68416.2|3S11_HYDHA; ABN54804.1	RecName: Full=Short neurotoxin 1; AltName: Full=SN12; AltName: Full=Toxin 4; Flags: Precursor; short chain neurotoxin 1 precursor [Hydrophis hardwickii]			0	99	TTTNCAESSCYK	Carbamidomethyl(C)@5; Carbamidomethyl(C)@10		-0.00436533	1420.56	711.285	1420.56	711.287	2	11	1.1.1.2307.7	17.7105	27054	17.6123
1	18.19	18.19	92.59	58.02	58.02	sp|P68416.2|3S11_HYDHA; ABN54804.1	RecName: Full=Short neurotoxin 1; AltName: Full=SN12; AltName: Full=Toxin 4; Flags: Precursor; short chain neurotoxin 1 precursor [Hydrophis hardwickii]			0	99	TTTNCAESSCYK	Carbamidomethyl(C)@5; Carbamidomethyl(C)@10		0.0158983	1420.58	711.295	1420.56	711.287	2	8	1.1.1.2445.10	23.1635	6765	23.1364
1	18.19	18.19	92.59	58.02	58.02	sp|P68416.2|3S11_HYDHA; ABN54804.1	RecName: Full=Short neurotoxin 1; AltName: Full=SN12; AltName: Full=Toxin 4; Flags: Precursor; short chain neurotoxin 1 precursor [Hydrophis hardwickii]			0	99	TTTNCAESSCYK	Carbamidomethyl(C)@5; Carbamidomethyl(C)@10		0.00369128	1420.56	711.289	1420.56	711.287	2	10	1.1.1.2287.5	16.9153	22026	16.8617
1	18.19	18.19	92.59	58.02	58.02	sp|P68416.2|3S11_HYDHA; ABN54804.1	RecName: Full=Short neurotoxin 1; AltName: Full=SN12; AltName: Full=Toxin 4; Flags: Precursor; short chain neurotoxin 1 precursor [Hydrophis hardwickii]			0	99	TTTNCAESSCYK	Carbamidomethyl(C)@5; Carbamidomethyl(C)@10		0.00369128	1420.56	711.289	1420.56	711.287	2	9	1.1.1.2333.10	18.7477	14930	18.7211
1	18.19	18.19	92.59	58.02	58.02	sp|P68416.2|3S11_HYDHA; ABN54804.1	RecName: Full=Short neurotoxin 1; AltName: Full=SN12; AltName: Full=Toxin 4; Flags: Precursor; short chain neurotoxin 1 precursor [Hydrophis hardwickii]			0	99	TTTNCAESSCYK	Carbamidomethyl(C)@5; Carbamidomethyl(C)@10		0.00210437	1420.56	711.288	1420.56	711.287	2	11	1.1.1.2267.9	16.1378	48017	16.2711
1	18.19	18.19	92.59	58.02	58.02	sp|P68416.2|3S11_HYDHA; ABN54804.1	RecName: Full=Short neurotoxin 1; AltName: Full=SN12; AltName: Full=Toxin 4; Flags: Precursor; short chain neurotoxin 1 precursor [Hydrophis hardwickii]			0	99	TTTNCAESSCYK	Carbamidomethyl(C)@5; Carbamidomethyl(C)@10		-0.0309766	1420.53	711.272	1420.56	711.287	2	11	1.1.1.2303.11	17.5625	20616	17.4936
1	18.19	18.19	92.59	58.02	58.02	sp|P68416.2|3S11_HYDHA; ABN54804.1	RecName: Full=Short neurotoxin 1; AltName: Full=SN12; AltName: Full=Toxin 4; Flags: Precursor; short chain neurotoxin 1 precursor [Hydrophis hardwickii]			0	99	TTTNCAESSCYK	Carbamidomethyl(C)@5; Carbamidomethyl(C)@10		0.00540026	1420.57	711.29	1420.56	711.287	2	9	1.1.1.2317.10	18.1145	19478	18.0482
1	18.19	18.19	92.59	58.02	58.02	sp|P68416.2|3S11_HYDHA; ABN54804.1	RecName: Full=Short neurotoxin 1; AltName: Full=SN12; AltName: Full=Toxin 4; Flags: Precursor; short chain neurotoxin 1 precursor [Hydrophis hardwickii]			0	99	TTTNCAESSCYK	Carbamidomethyl(C)@5; Carbamidomethyl(C)@10; Formyl(K)@12		-0.0175485	1448.54	725.276	1448.55	725.285	2	10	1.1.1.2341.12	19.0677	3478	19.036
1	18.19	18.19	92.59	58.02	58.02	sp|P68416.2|3S11_HYDHA; ABN54804.1	RecName: Full=Short neurotoxin 1; AltName: Full=SN12; AltName: Full=Toxin 4; Flags: Precursor; short chain neurotoxin 1 precursor [Hydrophis hardwickii]			0	99	TTTNCAESSCYK	Carbamidomethyl(C)@5; Carbamidomethyl(C)@10		0.00625475	1420.57	711.29	1420.56	711.287	2	8	1.1.1.2354.8	19.5701	11058	19.5878
1	18.19	18.19	92.59	58.02	58.02	sp|P68416.2|3S11_HYDHA; ABN54804.1	RecName: Full=Short neurotoxin 1; AltName: Full=SN12; AltName: Full=Toxin 4; Flags: Precursor; short chain neurotoxin 1 precursor [Hydrophis hardwickii]			0	99	TTTNCAESSCYK	Delta:H(2)C(2)@N-term; Carbamidomethyl(C)@5; Carbamidomethyl(C)@10		-0.0357147	1446.54	724.277	1446.58	724.295	2	14	1.1.1.2359.9	19.7697	132252	19.6272
1	18.19	18.19	92.59	58.02	58.02	sp|P68416.2|3S11_HYDHA; ABN54804.1	RecName: Full=Short neurotoxin 1; AltName: Full=SN12; AltName: Full=Toxin 4; Flags: Precursor; short chain neurotoxin 1 precursor [Hydrophis hardwickii]			0	99	TTTNCAESSCYK	Carbamidomethyl(C)@5; Carbamidomethyl(C)@10		0.00466784	1420.56	711.29	1420.56	711.287	2	8	1.1.1.2380.11	20.6023	10255	20.5731
1	18.19	18.19	92.59	58.02	58.02	sp|P68416.2|3S11_HYDHA; ABN54804.1	RecName: Full=Short neurotoxin 1; AltName: Full=SN12; AltName: Full=Toxin 4; Flags: Precursor; short chain neurotoxin 1 precursor [Hydrophis hardwickii]			0	99	TTTNCAESSCYK	Carbamidomethyl(C)@5; Carbamidomethyl(C)@10		0.00527819	1420.57	711.29	1420.56	711.287	2	8	1.1.1.2386.12	20.8416	9924	20.8492
1	18.19	18.19	92.59	58.02	58.02	sp|P68416.2|3S11_HYDHA; ABN54804.1	RecName: Full=Short neurotoxin 1; AltName: Full=SN12; AltName: Full=Toxin 4; Flags: Precursor; short chain neurotoxin 1 precursor [Hydrophis hardwickii]			0	99	TTTNCAESSCYK	Carbamidomethyl(C)@5; Carbamidomethyl(C)@10		0.00662096	1420.57	711.29	1420.56	711.287	2	7	1.1.1.2407.4	21.6531	9921	21.6807
1	18.19	18.19	92.59	58.02	58.02	sp|P68416.2|3S11_HYDHA; ABN54804.1	RecName: Full=Short neurotoxin 1; AltName: Full=SN12; AltName: Full=Toxin 4; Flags: Precursor; short chain neurotoxin 1 precursor [Hydrophis hardwickii]			0	99	TTTNCAESSCYK	Carbamidomethyl(C)@5; Carbamidomethyl(C)@10		0.00881822	1420.57	711.292	1420.56	711.287	2	7	1.1.1.2444.9	23.1212	6649	23.1364
1	18.19	18.19	92.59	58.02	58.02	sp|P68416.2|3S11_HYDHA; ABN54804.1	RecName: Full=Short neurotoxin 1; AltName: Full=SN12; AltName: Full=Toxin 4; Flags: Precursor; short chain neurotoxin 1 precursor [Hydrophis hardwickii]			0	99	TTTNCAESSCYK	Carbamidomethyl(C)@5; Carbamidomethyl(C)@10		0.000395395	1420.56	711.287	1420.56	711.287	2	8	1.1.1.2449.9	23.3204	8204	23.2957
1	18.19	18.19	92.59	58.02	58.02	sp|P68416.2|3S11_HYDHA; ABN54804.1	RecName: Full=Short neurotoxin 1; AltName: Full=SN12; AltName: Full=Toxin 4; Flags: Precursor; short chain neurotoxin 1 precursor [Hydrophis hardwickii]			0	99	TTTNCAESSCYK	Carbamidomethyl(C)@5; Carbamidomethyl(C)@10		1.01504	1421.57	711.795	1420.56	711.287	2	9	1.1.1.2454.10	23.523	4213	23.4959
1	18.19	18.19	92.59	58.02	58.02	sp|P68416.2|3S11_HYDHA; ABN54804.1	RecName: Full=Short neurotoxin 1; AltName: Full=SN12; AltName: Full=Toxin 4; Flags: Precursor; short chain neurotoxin 1 precursor [Hydrophis hardwickii]			0	99	TTTNCAESSCYK	Carbamidomethyl(C)@5; Carbamidomethyl(C)@10		0.00430163	1420.56	711.289	1420.56	711.287	2	8	1.1.1.2456.6	23.5926	6428	23.5756
1	18.19	18.19	92.59	58.02	58.02	sp|P68416.2|3S11_HYDHA; ABN54804.1	RecName: Full=Short neurotoxin 1; AltName: Full=SN12; AltName: Full=Toxin 4; Flags: Precursor; short chain neurotoxin 1 precursor [Hydrophis hardwickii]			0	99	TTTNCAESSCYK	Carbamidomethyl(C)@5; Carbamidomethyl(C)@10		0.0126024	1420.57	711.293	1420.56	711.287	2	7	1.1.1.2464.8	23.913	2484	23.8918
1	18.19	18.19	92.59	58.02	58.02	sp|P68416.2|3S11_HYDHA; ABN54804.1	RecName: Full=Short neurotoxin 1; AltName: Full=SN12; AltName: Full=Toxin 4; Flags: Precursor; short chain neurotoxin 1 precursor [Hydrophis hardwickii]			0	99	TTTNCAESSCYK	Carbamidomethyl(C)@5; Carbamidomethyl(C)@10		0.00881822	1420.57	711.292	1420.56	711.287	2	7	1.1.1.2576.10	28.3351	7590	28.2678
1	18.19	18.19	92.59	58.02	58.02	sp|P68416.2|3S11_HYDHA; ABN54804.1	RecName: Full=Short neurotoxin 1; AltName: Full=SN12; AltName: Full=Toxin 4; Flags: Precursor; short chain neurotoxin 1 precursor [Hydrophis hardwickii]			0	99	TTTNCAESSCYK	Carbamidomethyl(C)@5; Carbamidomethyl(C)@10		-0.00351084	1420.56	711.285	1420.56	711.287	2	7	1.1.1.2674.11	32.2197	3689	32.19
1	18.19	18.19	92.59	58.02	58.02	sp|P68416.2|3S11_HYDHA; ABN54804.1	RecName: Full=Short neurotoxin 1; AltName: Full=SN12; AltName: Full=Toxin 4; Flags: Precursor; short chain neurotoxin 1 precursor [Hydrophis hardwickii]			0	99	TTTNCAESSCYK	Carbamidomethyl(C)@5; Carbamidomethyl(C)@10		-0.0119337	1420.55	711.281	1420.56	711.287	2	8	1.1.1.2695.4	33.0513	5829	33.0247
1	18.19	18.19	92.59	58.02	58.02	sp|P68416.2|3S11_HYDHA; ABN54804.1	RecName: Full=Short neurotoxin 1; AltName: Full=SN12; AltName: Full=Toxin 4; Flags: Precursor; short chain neurotoxin 1 precursor [Hydrophis hardwickii]			0	99	TTTNCAESSCYK	Carbamidomethyl(C)@5; Carbamidomethyl(C)@10		0.0304246	1420.59	711.302	1420.56	711.287	2	7	1.1.1.2700.8	33.2427	1969	33.2211
1	18.19	18.19	92.59	58.02	58.02	sp|P68416.2|3S11_HYDHA; ABN54804.1	RecName: Full=Short neurotoxin 1; AltName: Full=SN12; AltName: Full=Toxin 4; Flags: Precursor; short chain neurotoxin 1 precursor [Hydrophis hardwickii]			0	89.81	TTTNCAESSCYK	Carbamidomethyl(C)@5; Carbamidomethyl(C)@10		0.0108934	1420.57	711.293	1420.56	711.287	2	10	1.1.1.2268.9	16.177	25066	16.2316
1	18.19	18.19	92.59	58.02	58.02	sp|P68416.2|3S11_HYDHA; ABN54804.1	RecName: Full=Short neurotoxin 1; AltName: Full=SN12; AltName: Full=Toxin 4; Flags: Precursor; short chain neurotoxin 1 precursor [Hydrophis hardwickii]			0	89.81	TTTNCAESSCYK	Delta:H(2)C(2)@N-term; Carbamidomethyl(C)@5; Carbamidomethyl(C)@10		0.0125029	1446.59	724.301	1446.58	724.295	2	8	1.1.1.2279.9	16.6098	3107	16.5463
1	18.19	18.19	92.59	58.02	58.02	sp|P68416.2|3S11_HYDHA; ABN54804.1	RecName: Full=Short neurotoxin 1; AltName: Full=SN12; AltName: Full=Toxin 4; Flags: Precursor; short chain neurotoxin 1 precursor [Hydrophis hardwickii]			0	89.81	TTTNCAESSCYK	Carbamidomethyl(C)@5; Carbamidomethyl(C)@10		-9.28847e-05	1420.56	711.287	1420.56	711.287	2	8	1.1.1.2340.9	19.0208	12630	18.9967
1	18.19	18.19	92.59	58.02	58.02	sp|P68416.2|3S11_HYDHA; ABN54804.1	RecName: Full=Short neurotoxin 1; AltName: Full=SN12; AltName: Full=Toxin 4; Flags: Precursor; short chain neurotoxin 1 precursor [Hydrophis hardwickii]			0	89.81	TTTNCAESSCYK	Carbamidomethyl(C)@5; Carbamidomethyl(C)@10		-0.00192393	1420.56	711.286	1420.56	711.287	2	9	1.1.1.2342.9	19.0997	12559	19.0755
1	18.19	18.19	92.59	58.02	58.02	sp|P68416.2|3S11_HYDHA; ABN54804.1	RecName: Full=Short neurotoxin 1; AltName: Full=SN12; AltName: Full=Toxin 4; Flags: Precursor; short chain neurotoxin 1 precursor [Hydrophis hardwickii]			0	89.81	TTTNCAESSCYK	Carbamidomethyl(C)@5; Carbamidomethyl(C)@10		0.00430163	1420.56	711.289	1420.56	711.287	2	8	1.1.1.2378.10	20.5207	12163	20.5731
1	18.19	18.19	92.59	58.02	58.02	sp|P68416.2|3S11_HYDHA; ABN54804.1	RecName: Full=Short neurotoxin 1; AltName: Full=SN12; AltName: Full=Toxin 4; Flags: Precursor; short chain neurotoxin 1 precursor [Hydrophis hardwickii]			0	89.81	TTTNCAESSCYK	Carbamidomethyl(C)@5; Carbamidomethyl(C)@10		0.00308093	1420.56	711.289	1420.56	711.287	2	8	1.1.1.2385.11	20.7997	9888	20.8492
1	18.19	18.19	92.59	58.02	58.02	sp|P68416.2|3S11_HYDHA; ABN54804.1	RecName: Full=Short neurotoxin 1; AltName: Full=SN12; AltName: Full=Toxin 4; Flags: Precursor; short chain neurotoxin 1 precursor [Hydrophis hardwickii]			0	89.81	TTTNCAESSCYK	Carbamidomethyl(C)@5; Carbamidomethyl(C)@10		0.0442185	1420.6	711.309	1420.56	711.287	2	8	1.1.1.2410.7	21.7789	11293	21.7596
1	18.19	18.19	92.59	58.02	58.02	sp|P68416.2|3S11_HYDHA; ABN54804.1	RecName: Full=Short neurotoxin 1; AltName: Full=SN12; AltName: Full=Toxin 4; Flags: Precursor; short chain neurotoxin 1 precursor [Hydrophis hardwickii]			0	89.81	TTTNCAESSCYK	Carbamidomethyl(C)@5; Carbamidomethyl(C)@10		0.0068651	1420.57	711.291	1420.56	711.287	2	7	1.1.1.2524.6	26.2683	5084	26.2514
1	18.19	18.19	92.59	58.02	58.02	sp|P68416.2|3S11_HYDHA; ABN54804.1	RecName: Full=Short neurotoxin 1; AltName: Full=SN12; AltName: Full=Toxin 4; Flags: Precursor; short chain neurotoxin 1 precursor [Hydrophis hardwickii]			0	89.81	TTTNCAESSCYK	Carbamidomethyl(C)@5; Carbamidomethyl(C)@10		0.0115038	1420.57	711.293	1420.56	711.287	2	6	1.1.1.2575.7	28.2877	5644	28.2678
1	18.19	18.19	92.59	58.02	58.02	sp|P68416.2|3S11_HYDHA; ABN54804.1	RecName: Full=Short neurotoxin 1; AltName: Full=SN12; AltName: Full=Toxin 4; Flags: Precursor; short chain neurotoxin 1 precursor [Hydrophis hardwickii]			0	89.81	TTTNCAESSCYK	Deamidated(N)@4; Carbamidomethyl(C)@5; Carbamidomethyl(C)@10		0.0263867	1421.57	711.792	1421.54	711.779	2	11	1.1.1.2601.2	29.3337	3269	29.2998
1	18.19	18.19	92.59	58.02	58.02	sp|P68416.2|3S11_HYDHA; ABN54804.1	RecName: Full=Short neurotoxin 1; AltName: Full=SN12; AltName: Full=Toxin 4; Flags: Precursor; short chain neurotoxin 1 precursor [Hydrophis hardwickii]			0	89.81	TTTNCAESSCYK	Carbamidomethyl(C)@5; Carbamidomethyl(C)@10		-0.00631845	1420.55	711.284	1420.56	711.287	2	6	1.1.1.2612.4	29.7433	3104	29.7711
1	18.19	18.19	92.59	58.02	58.02	sp|P68416.2|3S11_HYDHA; ABN54804.1	RecName: Full=Short neurotoxin 1; AltName: Full=SN12; AltName: Full=Toxin 4; Flags: Precursor; short chain neurotoxin 1 precursor [Hydrophis hardwickii]			0	89.81	TTTNCAESSCYK	Carbamidomethyl(C)@5; Carbamidomethyl(C)@10		0.00161609	1420.56	711.288	1420.56	711.287	2	7	1.1.1.2637.10	30.7561	6033	30.7689
1	18.19	18.19	92.59	58.02	58.02	sp|P68416.2|3S11_HYDHA; ABN54804.1	RecName: Full=Short neurotoxin 1; AltName: Full=SN12; AltName: Full=Toxin 4; Flags: Precursor; short chain neurotoxin 1 precursor [Hydrophis hardwickii]			0	89.81	TTTNCAESSCYK	Carbamidomethyl(C)@5; Carbamidomethyl(C)@10		0.00222644	1420.56	711.288	1420.56	711.287	2	6	1.1.1.2684.10	32.6175	5201	32.67
1	18.19	18.19	92.59	58.02	58.02	sp|P68416.2|3S11_HYDHA; ABN54804.1	RecName: Full=Short neurotoxin 1; AltName: Full=SN12; AltName: Full=Toxin 4; Flags: Precursor; short chain neurotoxin 1 precursor [Hydrophis hardwickii]			0	89.81	TTTNCAESSCYK	Carbamidomethyl(C)@5; Carbamidomethyl(C)@10		-0.00338877	1420.56	711.285	1420.56	711.287	2	6	1.1.1.2689.5	32.8031	5022	32.7888
1	18.19	18.19	92.59	58.02	58.02	sp|P68416.2|3S11_HYDHA; ABN54804.1	RecName: Full=Short neurotoxin 1; AltName: Full=SN12; AltName: Full=Toxin 4; Flags: Precursor; short chain neurotoxin 1 precursor [Hydrophis hardwickii]			0	89.81	TTTNCAESSCYK	Carbamidomethyl(C)@5; Carbamidomethyl(C)@10		0.0350633	1420.59	711.305	1420.56	711.287	2	8	1.1.1.2746.9	35.0731	4032	35.0883
1	18.19	18.19	92.59	58.02	58.02	sp|P68416.2|3S11_HYDHA; ABN54804.1	RecName: Full=Short neurotoxin 1; AltName: Full=SN12; AltName: Full=Toxin 4; Flags: Precursor; short chain neurotoxin 1 precursor [Hydrophis hardwickii]			0	89.81	TTTNCAESSCYK	Carbamidomethyl(C)@5; Carbamidomethyl(C)@10		0.0158983	1420.58	711.295	1420.56	711.287	2	7	1.1.1.2758.12	35.5603	3352	35.6081
1	18.19	18.19	92.59	58.02	58.02	sp|P68416.2|3S11_HYDHA; ABN54804.1	RecName: Full=Short neurotoxin 1; AltName: Full=SN12; AltName: Full=Toxin 4; Flags: Precursor; short chain neurotoxin 1 precursor [Hydrophis hardwickii]			0	59.87	TTTNCAESSCYK	Carbamidomethyl(C)@5; Carbamidomethyl(C)@10		0.00942857	1420.57	711.292	1420.56	711.287	2	6	1.1.1.2716.10	33.8856	3474	33.8182
1	18.19	18.19	92.59	58.02	58.02	sp|P68416.2|3S11_HYDHA; ABN54804.1	RecName: Full=Short neurotoxin 1; AltName: Full=SN12; AltName: Full=Toxin 4; Flags: Precursor; short chain neurotoxin 1 precursor [Hydrophis hardwickii]			0	38.81	TTTNCAESSCYK	Acetyl@N-term; Deamidated(N)@4; Carbamidomethyl(C)@5; Carbamidomethyl(C)@10		0.00520366	1463.56	732.787	1463.55	732.784	2	8	1.1.1.2285.10	16.849	2991	16.8221
1	18.19	18.19	92.59	58.02	58.02	sp|P68416.2|3S11_HYDHA; ABN54804.1	RecName: Full=Short neurotoxin 1; AltName: Full=SN12; AltName: Full=Toxin 4; Flags: Precursor; short chain neurotoxin 1 precursor [Hydrophis hardwickii]			0	38.81	TTTNCAESSCYK	Carbamidomethyl(C)@5; Carbamidomethyl(C)@10		-0.00290049	1420.56	711.286	1420.56	711.287	2	7	1.1.1.2667.9	31.937	4274	31.8736
1	18.19	18.19	92.59	58.02	58.02	sp|P68416.2|3S11_HYDHA; ABN54804.1	RecName: Full=Short neurotoxin 1; AltName: Full=SN12; AltName: Full=Toxin 4; Flags: Precursor; short chain neurotoxin 1 precursor [Hydrophis hardwickii]			0	38.81	TTTNCAESSCYK	Carbamidomethyl(C)@5; Carbamidomethyl(C)@10		0.00820787	1420.57	711.291	1420.56	711.287	2	6	1.1.1.2680.10	32.4571	4108	32.4298
1	18.19	18.19	92.59	58.02	58.02	sp|P68416.2|3S11_HYDHA; ABN54804.1	RecName: Full=Short neurotoxin 1; AltName: Full=SN12; AltName: Full=Toxin 4; Flags: Precursor; short chain neurotoxin 1 precursor [Hydrophis hardwickii]			0	36.59	TTTNCAESSCYK	Carbamidomethyl(C)@5; Carbamidomethyl(C)@10		0.00369128	1420.56	711.289	1420.56	711.287	2	7	1.1.1.2512.7	25.7948	6133	25.9331
1	18.19	18.19	92.59	58.02	58.02	sp|P68416.2|3S11_HYDHA; ABN54804.1	RecName: Full=Short neurotoxin 1; AltName: Full=SN12; AltName: Full=Toxin 4; Flags: Precursor; short chain neurotoxin 1 precursor [Hydrophis hardwickii]			0	35.12	TTTNCAESSCYK	Carbamidomethyl(C)@5; Carbamidomethyl(C)@10		-0.00451788	1420.56	711.285	1420.56	711.287	2	12	1.1.1.3984.2	72.6299	3302	72.5965
1	18.19	18.19	92.59	58.02	58.02	sp|P68416.2|3S11_HYDHA; ABN54804.1	RecName: Full=Short neurotoxin 1; AltName: Full=SN12; AltName: Full=Toxin 4; Flags: Precursor; short chain neurotoxin 1 precursor [Hydrophis hardwickii]			0	34.67	TTTNCAESSCYK	Oxidation(N)@4; Carbamidomethyl(C)@5; Carbamidomethyl(C)@10		-0.000668471	1436.55	719.284	1436.55	719.285	2	9	1.1.1.2182.9	12.8104	23696	12.9437
1	18.19	18.19	92.59	58.02	58.02	sp|P68416.2|3S11_HYDHA; ABN54804.1	RecName: Full=Short neurotoxin 1; AltName: Full=SN12; AltName: Full=Toxin 4; Flags: Precursor; short chain neurotoxin 1 precursor [Hydrophis hardwickii]			0	33.8	TTTNCAESSCYK	Carbamidomethyl(C)@5; Carbamidomethyl(C)@10		0.011992	1420.57	711.293	1420.56	711.287	2	7	1.1.1.2401.10	21.431	8932	21.4438
1	18.19	18.19	92.59	58.02	58.02	sp|P68416.2|3S11_HYDHA; ABN54804.1	RecName: Full=Short neurotoxin 1; AltName: Full=SN12; AltName: Full=Toxin 4; Flags: Precursor; short chain neurotoxin 1 precursor [Hydrophis hardwickii]			0	32.99	TTTNCAESSCYK	Carbamidomethyl(C)@5; Carbamidomethyl(C)@10		0.00210437	1420.56	711.288	1420.56	711.287	2	6	1.1.1.2475.10	24.3527	7906	24.2468
1	18.19	18.19	92.59	58.02	58.02	sp|P68416.2|3S11_HYDHA; ABN54804.1	RecName: Full=Short neurotoxin 1; AltName: Full=SN12; AltName: Full=Toxin 4; Flags: Precursor; short chain neurotoxin 1 precursor [Hydrophis hardwickii]			0	32.99	TTTNCAESSCYK	Carbamidomethyl(C)@5; Carbamidomethyl(C)@10		0.0204149	1420.58	711.297	1420.56	711.287	2	7	1.1.1.2506.6	25.5564	934	25.5006
1	18.19	18.19	92.59	58.02	58.02	sp|P68416.2|3S11_HYDHA; ABN54804.1	RecName: Full=Short neurotoxin 1; AltName: Full=SN12; AltName: Full=Toxin 4; Flags: Precursor; short chain neurotoxin 1 precursor [Hydrophis hardwickii]			0	31.5	TTTNCAESSCYK	Carbamidomethyl(C)@5; Carbamidomethyl(C)@10		-0.00558603	1420.55	711.284	1420.56	711.287	2	9	1.1.1.2297.7	17.3157	30188	17.336
1	18.19	18.19	92.59	58.02	58.02	sp|P68416.2|3S11_HYDHA; ABN54804.1	RecName: Full=Short neurotoxin 1; AltName: Full=SN12; AltName: Full=Toxin 4; Flags: Precursor; short chain neurotoxin 1 precursor [Hydrophis hardwickii]			0	31.5	TTTNCAESSCYK	Carbamidomethyl(C)@5; Carbamidomethyl(C)@10		-0.00436533	1420.56	711.285	1420.56	711.287	2	7	1.1.1.2304.9	17.5971	23588	17.6123
1	18.19	18.19	92.59	58.02	58.02	sp|P68416.2|3S11_HYDHA; ABN54804.1	RecName: Full=Short neurotoxin 1; AltName: Full=SN12; AltName: Full=Toxin 4; Flags: Precursor; short chain neurotoxin 1 precursor [Hydrophis hardwickii]			0	31.5	TTTNCAESSCYK	Carbamidomethyl(C)@5; Carbamidomethyl(C)@10		1.01626	1421.58	711.795	1420.56	711.287	2	9	1.1.1.2696.5	33.0908	5133	33.0247
1	18.19	18.19	92.59	58.02	58.02	sp|P68416.2|3S11_HYDHA; ABN54804.1	RecName: Full=Short neurotoxin 1; AltName: Full=SN12; AltName: Full=Toxin 4; Flags: Precursor; short chain neurotoxin 1 precursor [Hydrophis hardwickii]			0	29.01	TTTNCAESSCYK	Carbamidomethyl(C)@5; Carbamidomethyl(C)@10		0.0108934	1420.57	711.293	1420.56	711.287	2	7	1.1.1.2470.7	24.1472	3705	24.1675
1	18.19	18.19	92.59	58.02	58.02	sp|P68416.2|3S11_HYDHA; ABN54804.1	RecName: Full=Short neurotoxin 1; AltName: Full=SN12; AltName: Full=Toxin 4; Flags: Precursor; short chain neurotoxin 1 precursor [Hydrophis hardwickii]			0	27.97	TTTNCAESSCYK	Carbamidomethyl(C)@5; Carbamidomethyl(C)@10		-9.28847e-05	1420.56	711.287	1420.56	711.287	2	8	1.1.1.2300.9	17.4389	23095	17.4148
1	18.19	18.19	92.59	58.02	58.02	sp|P68416.2|3S11_HYDHA; ABN54804.1	RecName: Full=Short neurotoxin 1; AltName: Full=SN12; AltName: Full=Toxin 4; Flags: Precursor; short chain neurotoxin 1 precursor [Hydrophis hardwickii]			0	27.97	TTTNCAESSCYK	Carbamidomethyl(C)@5; Carbamidomethyl(C)@10		0.969021	1421.53	711.772	1420.56	711.287	2	9	1.1.1.2541.5	26.9402	2645	26.926
1	18.19	18.19	92.59	58.02	58.02	sp|P68416.2|3S11_HYDHA; ABN54804.1	RecName: Full=Short neurotoxin 1; AltName: Full=SN12; AltName: Full=Toxin 4; Flags: Precursor; short chain neurotoxin 1 precursor [Hydrophis hardwickii]			0	26.6	TTTNCAESSCYK	Formyl@N-term; Deamidated(N)@4; Carbamidomethyl(C)@5; Carbamidomethyl(C)@10		0.0238236	1449.56	725.789	1449.54	725.777	2	9	1.1.1.2301.8	17.4759	9508	17.4936
1	18.19	18.19	92.59	58.02	58.02	sp|P68416.2|3S11_HYDHA; ABN54804.1	RecName: Full=Short neurotoxin 1; AltName: Full=SN12; AltName: Full=Toxin 4; Flags: Precursor; short chain neurotoxin 1 precursor [Hydrophis hardwickii]			0	24.11	TTTNCAESSCYK	Carbamidomethyl(C)@5; Carbamidomethyl(C)@10		0.0116258	1420.57	711.293	1420.56	711.287	2	6	1.1.1.2431.9	22.6081	5531	22.6233
1	18.19	18.19	92.59	58.02	58.02	sp|P68416.2|3S11_HYDHA; ABN54804.1	RecName: Full=Short neurotoxin 1; AltName: Full=SN12; AltName: Full=Toxin 4; Flags: Precursor; short chain neurotoxin 1 precursor [Hydrophis hardwickii]			0	23.02	TTTNCAESSCYK	Deamidated(N)@4; Carbamidomethyl(C)@5; Carbamidomethyl(C)@10		0.0362744	1421.58	711.797	1421.54	711.779	2	7	1.1.1.2394.9	21.151	5755	21.0871
1	18.19	18.19	92.59	58.02	58.02	sp|P68416.2|3S11_HYDHA; ABN54804.1	RecName: Full=Short neurotoxin 1; AltName: Full=SN12; AltName: Full=Toxin 4; Flags: Precursor; short chain neurotoxin 1 precursor [Hydrophis hardwickii]			0	22.55	TTTNCAESSCYK	Carbamidomethyl(C)@5; Carbamidomethyl(C)@10		0.0204149	1420.58	711.297	1420.56	711.287	2	7	1.1.1.2507.6	25.6031	4635	25.6183
1	18.19	18.19	92.59	58.02	58.02	sp|P68416.2|3S11_HYDHA; ABN54804.1	RecName: Full=Short neurotoxin 1; AltName: Full=SN12; AltName: Full=Toxin 4; Flags: Precursor; short chain neurotoxin 1 precursor [Hydrophis hardwickii]			0	21.52	TTTNCAESSCYK	Carbamidomethyl(C)@5; Carbamidomethyl(C)@10; Oxidation(Y)@11		-0.000668471	1436.55	719.284	1436.55	719.285	2	9	1.1.1.2183.9	12.8497	23696	12.9437
1	18.19	18.19	92.59	58.02	58.02	sp|P68416.2|3S11_HYDHA; ABN54804.1	RecName: Full=Short neurotoxin 1; AltName: Full=SN12; AltName: Full=Toxin 4; Flags: Precursor; short chain neurotoxin 1 precursor [Hydrophis hardwickii]			0	21.52	TTTNCAESSCYK	Carbamidomethyl(C)@5; Carbamidomethyl(C)@10		0.024077	1420.58	711.299	1420.56	711.287	2	7	1.1.1.2650.3	31.2633	8848	31.3623
1	18.19	18.19	92.59	58.02	58.02	sp|P68416.2|3S11_HYDHA; ABN54804.1	RecName: Full=Short neurotoxin 1; AltName: Full=SN12; AltName: Full=Toxin 4; Flags: Precursor; short chain neurotoxin 1 precursor [Hydrophis hardwickii]			0	20.53	TTTNCAESSCYK	Carbamidomethyl(C)@5; Carbamidomethyl(C)@10		0.0226121	1420.58	711.298	1420.56	711.287	2	6	1.1.1.2428.10	22.4923	4905	22.4657
1	18.19	18.19	92.59	58.02	58.02	sp|P68416.2|3S11_HYDHA; ABN54804.1	RecName: Full=Short neurotoxin 1; AltName: Full=SN12; AltName: Full=Toxin 4; Flags: Precursor; short chain neurotoxin 1 precursor [Hydrophis hardwickii]			0	19.3	TTTNCAESSCYK	Delta:H(2)C(2)@N-term; Deamidated(N)@4; Carbamidomethyl(C)@5; Carbamidomethyl(C)@10		0.0133478	1447.57	724.794	1447.56	724.787	2	10	1.1.1.2232.5	14.7628	39469	14.9788
1	18.19	18.19	92.59	58.02	58.02	sp|P68416.2|3S11_HYDHA; ABN54804.1	RecName: Full=Short neurotoxin 1; AltName: Full=SN12; AltName: Full=Toxin 4; Flags: Precursor; short chain neurotoxin 1 precursor [Hydrophis hardwickii]			0	18.34	TTTNCAESSCYK	Carbamidomethyl(C)@5; Carbamidomethyl(C)@10		0.0130907	1420.57	711.294	1420.56	711.287	2	5	1.1.1.2595.7	29.0838	4076	29.0647
1	18.19	18.19	92.59	58.02	58.02	sp|P68416.2|3S11_HYDHA; ABN54804.1	RecName: Full=Short neurotoxin 1; AltName: Full=SN12; AltName: Full=Toxin 4; Flags: Precursor; short chain neurotoxin 1 precursor [Hydrophis hardwickii]			0	18.07	TTTNCAESSCYK	Carbamidomethyl(C)@5; Carbamidomethyl(C)@10		0.00747545	1420.57	711.291	1420.56	711.287	2	5	1.1.1.2638.10	30.7964	5198	30.8092
1	18.19	18.19	92.59	58.02	58.02	sp|P68416.2|3S11_HYDHA; ABN54804.1	RecName: Full=Short neurotoxin 1; AltName: Full=SN12; AltName: Full=Toxin 4; Flags: Precursor; short chain neurotoxin 1 precursor [Hydrophis hardwickii]			0	17.88	TTTNCAESSCYK	Carbamidomethyl(C)@5; Carbamidomethyl(C)@10		0.0184617	1420.58	711.296	1420.56	711.287	2	5	1.1.1.2663.5	31.7696	4000	31.7159
1	18.19	18.19	92.59	58.02	58.02	sp|P68416.2|3S11_HYDHA; ABN54804.1	RecName: Full=Short neurotoxin 1; AltName: Full=SN12; AltName: Full=Toxin 4; Flags: Precursor; short chain neurotoxin 1 precursor [Hydrophis hardwickii]			0	17.82	TTTNCAESSCYK	Carbamidomethyl(C)@5; Carbamidomethyl(C)@10		0.0156541	1420.58	711.295	1420.56	711.287	2	6	1.1.1.2534.4	26.661	5365	26.649
1	18.19	18.19	92.59	58.02	58.02	sp|P68416.2|3S11_HYDHA; ABN54804.1	RecName: Full=Short neurotoxin 1; AltName: Full=SN12; AltName: Full=Toxin 4; Flags: Precursor; short chain neurotoxin 1 precursor [Hydrophis hardwickii]			0	17.76	TTTNCAESSCYK	Carbamidomethyl(C)@5; Carbamidomethyl(C)@10		0.0163866	1420.58	711.295	1420.56	711.287	2	6	1.1.1.2439.8	22.9212	6745	22.8996
1	18.19	18.19	92.59	58.02	58.02	sp|P68416.2|3S11_HYDHA; ABN54804.1	RecName: Full=Short neurotoxin 1; AltName: Full=SN12; AltName: Full=Toxin 4; Flags: Precursor; short chain neurotoxin 1 precursor [Hydrophis hardwickii]			0	17.55	TTTNCAESSCYK	Delta:H(2)C(2)@N-term; Deamidated(N)@4; Carbamidomethyl(C)@5; Carbamidomethyl(C)@10		-0.0153387	1447.54	724.779	1447.56	724.787	2	8	1.1.1.2370.10	20.2063	45675	19.7849
1	18.19	18.19	92.59	58.02	58.02	sp|P68416.2|3S11_HYDHA; ABN54804.1	RecName: Full=Short neurotoxin 1; AltName: Full=SN12; AltName: Full=Toxin 4; Flags: Precursor; short chain neurotoxin 1 precursor [Hydrophis hardwickii]			0	17.45	TTTNCAESSCYK	Carbamidomethyl(C)@5; Carbamidomethyl(C)@10		0.0314012	1420.59	711.303	1420.56	711.287	2	5	1.1.1.2750.6	35.2253	3414	35.2083
1	18.19	18.19	92.59	58.02	58.02	sp|P68416.2|3S11_HYDHA; ABN54804.1	RecName: Full=Short neurotoxin 1; AltName: Full=SN12; AltName: Full=Toxin 4; Flags: Precursor; short chain neurotoxin 1 precursor [Hydrophis hardwickii]			0	17.18	TTTNCAESSCYK	Carbamidomethyl(C)@5; Carbamidomethyl(C)@10		0.000273325	1420.56	711.287	1420.56	711.287	2	5	1.1.1.2824.5	38.152	2337	38.2572
1	18.19	18.19	92.59	58.02	58.02	sp|P68416.2|3S11_HYDHA; ABN54804.1	RecName: Full=Short neurotoxin 1; AltName: Full=SN12; AltName: Full=Toxin 4; Flags: Precursor; short chain neurotoxin 1 precursor [Hydrophis hardwickii]			0	17.14	TTTNCAESSCYK	Deamidated(N)@4; Carbamidomethyl(C)@5; Carbamidomethyl(C)@10		0.0296826	1421.57	711.794	1421.54	711.779	2	6	1.1.1.2399.9	21.3493	6274	21.3249
1	18.19	18.19	92.59	58.02	58.02	sp|P68416.2|3S11_HYDHA; ABN54804.1	RecName: Full=Short neurotoxin 1; AltName: Full=SN12; AltName: Full=Toxin 4; Flags: Precursor; short chain neurotoxin 1 precursor [Hydrophis hardwickii]			0	17.14	TTTNCAESSCYK	Deamidated(N)@4; Carbamidomethyl(C)@5; Carbamidomethyl(C)@10		0.0288281	1421.57	711.794	1421.54	711.779	2	6	1.1.1.2486.4	24.776	7686	24.7962
1	18.19	18.19	92.59	58.02	58.02	sp|P68416.2|3S11_HYDHA; ABN54804.1	RecName: Full=Short neurotoxin 1; AltName: Full=SN12; AltName: Full=Toxin 4; Flags: Precursor; short chain neurotoxin 1 precursor [Hydrophis hardwickii]			0	17.14	TTTNCAESSCYK	Carbamidomethyl(C)@5; Carbamidomethyl(C)@10		0.0110155	1420.57	711.293	1420.56	711.287	2	5	1.1.1.2706.7	33.4784	2970	33.5386
1	18.19	18.19	92.59	58.02	58.02	sp|P68416.2|3S11_HYDHA; ABN54804.1	RecName: Full=Short neurotoxin 1; AltName: Full=SN12; AltName: Full=Toxin 4; Flags: Precursor; short chain neurotoxin 1 precursor [Hydrophis hardwickii]			0	16.13	TTTNCAESSCYK	Carbamidomethyl(C)@5; Carbamidomethyl(C)@10		0.00149402	1420.56	711.288	1420.56	711.287	2	6	1.1.1.2352.8	19.4912	11919	19.3908
1	18.19	18.19	92.59	58.02	58.02	sp|P68416.2|3S11_HYDHA; ABN54804.1	RecName: Full=Short neurotoxin 1; AltName: Full=SN12; AltName: Full=Toxin 4; Flags: Precursor; short chain neurotoxin 1 precursor [Hydrophis hardwickii]			0	16.01	TTTNCAESSCYK	Deamidated(N)@4; Carbamidomethyl(C)@5; Carbamidomethyl(C)@10		0.0376171	1421.58	711.798	1421.54	711.779	2	6	1.1.1.2647.3	31.1354	5629	31.205
1	18.19	18.19	92.59	58.02	58.02	sp|P68416.2|3S11_HYDHA; ABN54804.1	RecName: Full=Short neurotoxin 1; AltName: Full=SN12; AltName: Full=Toxin 4; Flags: Precursor; short chain neurotoxin 1 precursor [Hydrophis hardwickii]			0	15.46	TTTNCAESSCYK	Deamidated(N)@4; Carbamidomethyl(C)@5; Carbamidomethyl(C)@10		0.0274853	1421.57	711.793	1421.54	711.779	2	7	1.1.1.2262.6	15.9333	19746	15.9561
1	18.19	18.19	92.59	58.02	58.02	sp|P68416.2|3S11_HYDHA; ABN54804.1	RecName: Full=Short neurotoxin 1; AltName: Full=SN12; AltName: Full=Toxin 4; Flags: Precursor; short chain neurotoxin 1 precursor [Hydrophis hardwickii]			0	15.43	TTTNCAESSCYK	Deamidated(N)@4; Carbamidomethyl(C)@5; Carbamidomethyl(C)@10		0.0423779	1421.59	711.8	1421.54	711.779	2	6	1.1.1.2737.9	34.7148	1445	34.7301
1	18.19	18.19	92.59	58.02	58.02	sp|P68416.2|3S11_HYDHA; ABN54804.1	RecName: Full=Short neurotoxin 1; AltName: Full=SN12; AltName: Full=Toxin 4; Flags: Precursor; short chain neurotoxin 1 precursor [Hydrophis hardwickii]			0	15.37	TTTNCAESSCYK	Carbamidomethyl(C)@5; Carbamidomethyl(C)@10		0.00210437	1420.56	711.288	1420.56	711.287	2	5	1.1.1.2679.8	32.412	5063	32.4298
1	18.19	18.19	92.59	58.02	58.02	sp|P68416.2|3S11_HYDHA; ABN54804.1	RecName: Full=Short neurotoxin 1; AltName: Full=SN12; AltName: Full=Toxin 4; Flags: Precursor; short chain neurotoxin 1 precursor [Hydrophis hardwickii]			0	15.3	TTTNCAESSCYK	Carbamidomethyl(C)@5; Carbamidomethyl(C)@10		0.0156541	1420.58	711.295	1420.56	711.287	2	5	1.1.1.2771.8	36.0663	5188	35.9651
1	18.19	18.19	92.59	58.02	58.02	sp|P68416.2|3S11_HYDHA; ABN54804.1	RecName: Full=Short neurotoxin 1; AltName: Full=SN12; AltName: Full=Toxin 4; Flags: Precursor; short chain neurotoxin 1 precursor [Hydrophis hardwickii]			0	15.29	TTTNCAESSCYK	Deamidated(N)@4; Carbamidomethyl(C)@5; Carbamidomethyl(C)@10		0.0362744	1421.58	711.797	1421.54	711.779	2	6	1.1.1.2393.9	21.1115	5755	21.0871
1	18.19	18.19	92.59	58.02	58.02	sp|P68416.2|3S11_HYDHA; ABN54804.1	RecName: Full=Short neurotoxin 1; AltName: Full=SN12; AltName: Full=Toxin 4; Flags: Precursor; short chain neurotoxin 1 precursor [Hydrophis hardwickii]			0	11.68	TTTNCAESSCYK	Carbamidomethyl(C)@5; Carbamidomethyl(C)@10		0.00182976	1420.56	711.288	1420.56	711.287	2	10	1.1.1.4016.2	73.1346	2283	73.1011
1	18.19	18.19	92.59	58.02	58.02	sp|P68416.2|3S11_HYDHA; ABN54804.1	RecName: Full=Short neurotoxin 1; AltName: Full=SN12; AltName: Full=Toxin 4; Flags: Precursor; short chain neurotoxin 1 precursor [Hydrophis hardwickii]			0	7.886	TTTNCAESSCYK	Carbamidomethyl(C)@5; Carbamidomethyl(C)@10		-0.0347913	1420.53	711.27	1420.56	711.287	2	10	1.1.1.4102.2	74.0982	1976	74.1034
1	18.19	18.19	92.59	58.02	58.02	sp|P68416.2|3S11_HYDHA; ABN54804.1	RecName: Full=Short neurotoxin 1; AltName: Full=SN12; AltName: Full=Toxin 4; Flags: Precursor; short chain neurotoxin 1 precursor [Hydrophis hardwickii]			0	7.281	TTTNCAESSCYK	Carbamidomethyl(C)@5; Carbamidomethyl(C)@10		0.0472398	1420.61	711.311	1420.56	711.287	2	8	1.1.1.3788.3	70.4203	0	70.387
1	18.19	18.19	92.59	58.02	58.02	sp|P68416.2|3S11_HYDHA; ABN54804.1	RecName: Full=Short neurotoxin 1; AltName: Full=SN12; AltName: Full=Toxin 4; Flags: Precursor; short chain neurotoxin 1 precursor [Hydrophis hardwickii]			0	6.385	TTTNCAESSCYK	Carbamidomethyl(C)@5; Carbamidomethyl(C)@10		0.0366197	1420.6	711.306	1420.56	711.287	2	9	1.1.1.3965.2	72.4276	1428	72.4328
1	18.19	18.19	92.59	58.02	58.02	sp|P68416.2|3S11_HYDHA; ABN54804.1	RecName: Full=Short neurotoxin 1; AltName: Full=SN12; AltName: Full=Toxin 4; Flags: Precursor; short chain neurotoxin 1 precursor [Hydrophis hardwickii]			0	4.759	TTTNCAESSCYK	Carbamidomethyl(C)@5; Carbamidomethyl(C)@10		0.021483	1420.58	711.298	1420.56	711.287	2	8	1.1.1.3933.2	72.023	1456	71.9894
1	18.19	18.19	92.59	58.02	58.02	sp|P68416.2|3S11_HYDHA; ABN54804.1	RecName: Full=Short neurotoxin 1; AltName: Full=SN12; AltName: Full=Toxin 4; Flags: Precursor; short chain neurotoxin 1 precursor [Hydrophis hardwickii]			0	4.088	TTTNCAESSCYK	Carbamidomethyl(C)@5; Carbamidomethyl(C)@10		0.00707877	1420.57	711.291	1420.56	711.287	2	4	1.1.1.2943.6	42.8934	2031	42.8765
1	18.19	18.19	92.59	58.02	58.02	sp|P68416.2|3S11_HYDHA; ABN54804.1	RecName: Full=Short neurotoxin 1; AltName: Full=SN12; AltName: Full=Toxin 4; Flags: Precursor; short chain neurotoxin 1 precursor [Hydrophis hardwickii]			0	0	TTTNCAESSCYK	Acetyl@N-term; Carbamidomethyl(C)@5; Carbamidomethyl(C)@10		-0.00821442	1462.56	732.288	1462.57	732.292	2	5	1.1.1.2234.5	14.836	8090	14.8222
1	18.19	18.19	92.59	58.02	58.02	sp|P68416.2|3S11_HYDHA; ABN54804.1	RecName: Full=Short neurotoxin 1; AltName: Full=SN12; AltName: Full=Toxin 4; Flags: Precursor; short chain neurotoxin 1 precursor [Hydrophis hardwickii]			0	0	TTTNCAESSCYK	Carbamidomethyl(C)@5; Carbamidomethyl(C)@10		0.0152879	1420.58	711.295	1420.56	711.287	2	5	1.1.1.2370.8	20.2013	9909	20.1796
1	18.19	18.19	92.59	58.02	58.02	sp|P68416.2|3S11_HYDHA; ABN54804.1	RecName: Full=Short neurotoxin 1; AltName: Full=SN12; AltName: Full=Toxin 4; Flags: Precursor; short chain neurotoxin 1 precursor [Hydrophis hardwickii]			0	0	TTTNCAESSCYK	Carbamidomethyl(C)@5; Carbamidomethyl(C)@10		-0.00216807	1420.56	711.286	1420.56	711.287	2	4	1.1.1.2469.8	24.1101	9318	24.049
1	18.19	18.19	92.59	58.02	58.02	sp|P68416.2|3S11_HYDHA; ABN54804.1	RecName: Full=Short neurotoxin 1; AltName: Full=SN12; AltName: Full=Toxin 4; Flags: Precursor; short chain neurotoxin 1 precursor [Hydrophis hardwickii]			0	0	TTTNCAESSCYK	Carbamidomethyl(C)@5; Carbamidomethyl(C)@10		0.0212694	1420.58	711.298	1420.56	711.287	2	4	1.1.1.2562.7	27.7702	3926	27.7508
1	18.19	18.19	92.59	58.02	58.02	sp|P68416.2|3S11_HYDHA; ABN54804.1	RecName: Full=Short neurotoxin 1; AltName: Full=SN12; AltName: Full=Toxin 4; Flags: Precursor; short chain neurotoxin 1 precursor [Hydrophis hardwickii]			0	0	TTTNCAESSCYK	Carbamidomethyl(C)@5; Carbamidomethyl(C)@10		0.0160204	1420.58	711.295	1420.56	711.287	2	5	1.1.1.2567.10	27.9762	4330	27.9889
1	18.19	18.19	92.59	58.02	58.02	sp|P68416.2|3S11_HYDHA; ABN54804.1	RecName: Full=Short neurotoxin 1; AltName: Full=SN12; AltName: Full=Toxin 4; Flags: Precursor; short chain neurotoxin 1 precursor [Hydrophis hardwickii]			0	0	TTTNCAESSCYK	Deamidated(N)@4; Carbamidomethyl(C)@5; Carbamidomethyl(C)@10		-0.0193895	1421.52	711.769	1421.54	711.779	2	4	1.1.1.2614.3	29.8192	2612	29.8104
1	18.19	18.19	92.59	58.02	58.02	sp|P68416.2|3S11_HYDHA; ABN54804.1	RecName: Full=Short neurotoxin 1; AltName: Full=SN12; AltName: Full=Toxin 4; Flags: Precursor; short chain neurotoxin 1 precursor [Hydrophis hardwickii]			0	0	TTTNCAESSCYK	Deamidated(N)@4; Carbamidomethyl(C)@5; Carbamidomethyl(C)@10		0.0188184	1421.56	711.789	1421.54	711.779	2	3	1.1.1.2615.7	29.8688	6882	29.8104
1	18.19	18.19	92.59	58.02	58.02	sp|P68416.2|3S11_HYDHA; ABN54804.1	RecName: Full=Short neurotoxin 1; AltName: Full=SN12; AltName: Full=Toxin 4; Flags: Precursor; short chain neurotoxin 1 precursor [Hydrophis hardwickii]			0	0	TTTNCAESSCYK	Carbamidomethyl(C)@5; Carbamidomethyl(C)@10		0.0168748	1420.58	711.296	1420.56	711.287	2	5	1.1.1.2622.6	30.144	5625	30.2067
1	18.19	18.19	92.59	58.02	58.02	sp|P68416.2|3S11_HYDHA; ABN54804.1	RecName: Full=Short neurotoxin 1; AltName: Full=SN12; AltName: Full=Toxin 4; Flags: Precursor; short chain neurotoxin 1 precursor [Hydrophis hardwickii]			0	0	TTTNCAESSCYK	Carbamidomethyl(C)@5; Carbamidomethyl(C)@10		0.01187	1420.57	711.293	1420.56	711.287	2	4	1.1.1.2626.8	30.3091	739	30.3268
1	18.19	18.19	92.59	58.02	58.02	sp|P68416.2|3S11_HYDHA; ABN54804.1	RecName: Full=Short neurotoxin 1; AltName: Full=SN12; AltName: Full=Toxin 4; Flags: Precursor; short chain neurotoxin 1 precursor [Hydrophis hardwickii]			0	0	TTTNCAESSCYK	Carbamidomethyl(C)@5; Carbamidomethyl(C)@10		0.0200487	1420.58	711.297	1420.56	711.287	2	4	1.1.1.2649.3	31.2191	7874	31.1657
1	18.19	18.19	92.59	58.02	58.02	sp|P68416.2|3S11_HYDHA; ABN54804.1	RecName: Full=Short neurotoxin 1; AltName: Full=SN12; AltName: Full=Toxin 4; Flags: Precursor; short chain neurotoxin 1 precursor [Hydrophis hardwickii]			0	0	TTTNCAESSCYK	Deamidated(N)@4; Carbamidomethyl(C)@5; Carbamidomethyl(C)@10		0.00941897	1421.55	711.784	1421.54	711.779	2	5	1.1.1.2690.4	32.8474	3024	32.7888
1	18.19	18.19	92.59	58.02	58.02	sp|P68416.2|3S11_HYDHA; ABN54804.1	RecName: Full=Short neurotoxin 1; AltName: Full=SN12; AltName: Full=Toxin 4; Flags: Precursor; short chain neurotoxin 1 precursor [Hydrophis hardwickii]			0	0	TTTNCAESSCYK	Carbamidomethyl(C)@5; Carbamidomethyl(C)@10		0.00784166	1420.57	711.291	1420.56	711.287	2	5	1.1.1.2717.10	33.9256	3624	33.8983
1	18.19	18.19	92.59	58.02	58.02	sp|P68416.2|3S11_HYDHA; ABN54804.1	RecName: Full=Short neurotoxin 1; AltName: Full=SN12; AltName: Full=Toxin 4; Flags: Precursor; short chain neurotoxin 1 precursor [Hydrophis hardwickii]			0	0	TTTNCAESSCYK	Carbamidomethyl(C)@5; Carbamidomethyl(C)@10		0.0180955	1420.58	711.296	1420.56	711.287	2	4	1.1.1.2757.7	35.5081	3633	35.4882
1	18.19	18.19	92.59	58.02	58.02	sp|P68416.2|3S11_HYDHA; ABN54804.1	RecName: Full=Short neurotoxin 1; AltName: Full=SN12; AltName: Full=Toxin 4; Flags: Precursor; short chain neurotoxin 1 precursor [Hydrophis hardwickii]			0	0	TTTNCAESSCYK	Carbamidomethyl(C)@5; Carbamidomethyl(C)@10		-0.0109571	1420.55	711.282	1420.56	711.287	2	5	1.1.1.2786.7	36.6564	402	36.6766
1	18.19	18.19	92.59	58.02	58.02	sp|P68416.2|3S11_HYDHA; ABN54804.1	RecName: Full=Short neurotoxin 1; AltName: Full=SN12; AltName: Full=Toxin 4; Flags: Precursor; short chain neurotoxin 1 precursor [Hydrophis hardwickii]			0	0	TTTNCAESSCYK	Carbamidomethyl(C)@5; Carbamidomethyl(C)@10		0.017241	1420.58	711.296	1420.56	711.287	2	4	1.1.1.2810.4	37.5955	4301	37.5838
1	18.19	18.19	92.59	58.02	58.02	sp|P68416.2|3S11_HYDHA; ABN54804.1	RecName: Full=Short neurotoxin 1; AltName: Full=SN12; AltName: Full=Toxin 4; Flags: Precursor; short chain neurotoxin 1 precursor [Hydrophis hardwickii]			0	0	TTTNCAESSCYK	Carbamidomethyl(C)@5; Carbamidomethyl(C)@10		0.0044237	1420.56	711.289	1420.56	711.287	2	3	1.1.1.2814.4	37.7531	2862	37.7808
1	18.19	18.19	92.59	58.02	58.02	sp|P68416.2|3S11_HYDHA; ABN54804.1	RecName: Full=Short neurotoxin 1; AltName: Full=SN12; AltName: Full=Toxin 4; Flags: Precursor; short chain neurotoxin 1 precursor [Hydrophis hardwickii]			0	0	TTTNCAESSCYK	Carbamidomethyl(C)@5; Carbamidomethyl(C)@10		0.00601061	1420.57	711.29	1420.56	711.287	2	4	1.1.1.2820.5	37.9926	2869	37.978
1	18.19	18.19	92.59	58.02	58.02	sp|P68416.2|3S11_HYDHA; ABN54804.1	RecName: Full=Short neurotoxin 1; AltName: Full=SN12; AltName: Full=Toxin 4; Flags: Precursor; short chain neurotoxin 1 precursor [Hydrophis hardwickii]			0	0	TTTNCAESSCYK	Carbamidomethyl(C)@5; Carbamidomethyl(C)@10		0.0156237	1420.58	711.295	1420.56	711.287	2	4	1.1.1.2890.5	40.7747	203	40.7999
1	18.19	18.19	92.59	58.02	58.02	sp|P68416.2|3S11_HYDHA; ABN54804.1	RecName: Full=Short neurotoxin 1; AltName: Full=SN12; AltName: Full=Toxin 4; Flags: Precursor; short chain neurotoxin 1 precursor [Hydrophis hardwickii]			0	0	TTTNCAESSCYK	Carbamidomethyl(C)@5; Carbamidomethyl(C)@10		0.0148913	1420.57	711.295	1420.56	711.287	2	3	1.1.1.2892.5	40.8546	2837	40.8398
1	18.19	18.19	92.59	58.02	58.02	sp|P68416.2|3S11_HYDHA; ABN54804.1	RecName: Full=Short neurotoxin 1; AltName: Full=SN12; AltName: Full=Toxin 4; Flags: Precursor; short chain neurotoxin 1 precursor [Hydrophis hardwickii]			0	0	TTTNCAESSCYK	Carbamidomethyl(C)@5; Carbamidomethyl(C)@10		0.0130602	1420.57	711.294	1420.56	711.287	2	4	1.1.1.2898.5	41.0952	2001	41.1204
1	18.19	18.19	92.59	58.02	58.02	sp|P68416.2|3S11_HYDHA; ABN54804.1	RecName: Full=Short neurotoxin 1; AltName: Full=SN12; AltName: Full=Toxin 4; Flags: Precursor; short chain neurotoxin 1 precursor [Hydrophis hardwickii]			0	0	TTTNCAESSCYK	Carbamidomethyl(C)@5; Carbamidomethyl(C)@10		0.0340562	1420.59	711.304	1420.56	711.287	2	5	1.1.1.2978.2	44.2687	2495	44.3015
1	18.19	18.19	92.59	58.02	58.02	sp|P68416.2|3S11_HYDHA; ABN54804.1	RecName: Full=Short neurotoxin 1; AltName: Full=SN12; AltName: Full=Toxin 4; Flags: Precursor; short chain neurotoxin 1 precursor [Hydrophis hardwickii]			0	0	TTTNCAESSCYK	Carbamidomethyl(C)@5; Carbamidomethyl(C)@10		0.0170885	1420.58	711.296	1420.56	711.287	2	3	1.1.1.2982.5	44.4362	2434	44.4212
1	18.19	18.19	92.59	58.02	58.02	sp|P68416.2|3S11_HYDHA; ABN54804.1	RecName: Full=Short neurotoxin 1; AltName: Full=SN12; AltName: Full=Toxin 4; Flags: Precursor; short chain neurotoxin 1 precursor [Hydrophis hardwickii]			0	0	TTTNCAESSCYK	Carbamidomethyl(C)@5; Carbamidomethyl(C)@10		0.00500358	1420.56	711.29	1420.56	711.287	2	4	1.1.1.3504.3	64.9936	239	65.0138
1	18.19	18.19	92.59	58.02	58.02	sp|P68416.2|3S11_HYDHA; ABN54804.1	RecName: Full=Short neurotoxin 1; AltName: Full=SN12; AltName: Full=Toxin 4; Flags: Precursor; short chain neurotoxin 1 precursor [Hydrophis hardwickii]			0	0	TTTNCAESSCYK	Carbamidomethyl(C)@5; Carbamidomethyl(C)@10		0.0374742	1420.6	711.306	1420.56	711.287	2	4	1.1.1.3582.3	66.9874	589	67.0713
1	18.19	18.19	92.59	58.02	58.02	sp|P68416.2|3S11_HYDHA; ABN54804.1	RecName: Full=Short neurotoxin 1; AltName: Full=SN12; AltName: Full=Toxin 4; Flags: Precursor; short chain neurotoxin 1 precursor [Hydrophis hardwickii]			0	0	TTTNCAESSCYK	Deamidated(N)@4; Carbamidomethyl(C)@5; Carbamidomethyl(C)@10		0.0218402	1421.57	711.79	1421.54	711.779	2	7	1.1.1.3989.2	72.7568	1905	72.7234
1	18.19	18.19	92.59	58.02	58.02	sp|P68416.2|3S11_HYDHA; ABN54804.1	RecName: Full=Short neurotoxin 1; AltName: Full=SN12; AltName: Full=Toxin 4; Flags: Precursor; short chain neurotoxin 1 precursor [Hydrophis hardwickii]			0	0	TTTNCAESSCYK	Carbamidomethyl(C)@5; Carbamidomethyl(C)@10		0.0142809	1420.57	711.294	1420.56	711.287	2	6	1.1.1.4072.2	73.7016	2067	73.7068
1	18.19	18.19	92.59	58.02	58.02	sp|P68416.2|3S11_HYDHA; ABN54804.1	RecName: Full=Short neurotoxin 1; AltName: Full=SN12; AltName: Full=Toxin 4; Flags: Precursor; short chain neurotoxin 1 precursor [Hydrophis hardwickii]			0	0	TTTNCAESSCYK	Carbamidomethyl(C)@5; Carbamidomethyl(C)@10		-0.00915654	1420.55	711.283	1420.56	711.287	2	4	1.1.1.4217.2	75.8442	1667	75.8202
2	4	4	16.53	7.661	7.661	XP_015670852.1	PREDICTED: cationic trypsin-3-like [Protobothrops mucrosquamatus]			2	99	SVPYQVSLN		cleaved H-S@N-term; cleaved N-V@C-term	-0.00143811	1005.51	503.763	1005.51	503.764	2	11	1.1.1.2707.4	33.5109	166723	33.1035
2	4	4	16.53	7.661	7.661	XP_015670852.1	PREDICTED: cationic trypsin-3-like [Protobothrops mucrosquamatus]			2	99	TLDNDIMLIK			0.00146321	1174.63	588.321	1174.63	588.321	2	10	1.1.1.2831.3	38.4261	179991	38.6552
2	4	4	16.53	7.661	7.661	XP_015670852.1	PREDICTED: cationic trypsin-3-like [Protobothrops mucrosquamatus]			0	99	SVPYQVSLN		cleaved H-S@N-term; cleaved N-V@C-term	-0.000217408	1005.51	503.764	1005.51	503.764	2	14	1.1.1.2693.2	32.9552	177911	33.0247
2	4	4	16.53	7.661	7.661	XP_015670852.1	PREDICTED: cationic trypsin-3-like [Protobothrops mucrosquamatus]			0	99	SVPYQVSLN		cleaved H-S@N-term; cleaved N-V@C-term	-0.000217408	1005.51	503.764	1005.51	503.764	2	13	1.1.1.2697.3	33.1122	177911	33.0247
2	4	4	16.53	7.661	7.661	XP_015670852.1	PREDICTED: cationic trypsin-3-like [Protobothrops mucrosquamatus]			0	99	SVPYQVSLN		cleaved H-S@N-term; cleaved N-V@C-term	-0.000827758	1005.51	503.763	1005.51	503.764	2	13	1.1.1.2702.3	33.3092	177911	33.0247
2	4	4	16.53	7.661	7.661	XP_015670852.1	PREDICTED: cationic trypsin-3-like [Protobothrops mucrosquamatus]			0	99	SVPYQVSLN		cleaved H-S@N-term; cleaved N-V@C-term	-0.000217408	1005.51	503.764	1005.51	503.764	2	10	1.1.1.2713.2	33.7456	6384	33.6984
2	4	4	16.53	7.661	7.661	XP_015670852.1	PREDICTED: cationic trypsin-3-like [Protobothrops mucrosquamatus]			0	38.81	SVPYQVSLN		cleaved H-S@N-term; cleaved N-V@C-term	-0.000827758	1005.51	503.763	1005.51	503.764	2	9	1.1.1.2688.4	32.761	157597	33.0247
2	4	4	16.53	7.661	7.661	XP_015670852.1	PREDICTED: cationic trypsin-3-like [Protobothrops mucrosquamatus]			0	99	TLDNDIMLIK	Oxidation(M)@7		0.00186611	1190.62	596.319	1190.62	596.318	2	16	1.1.1.2737.6	34.7073	160238	34.8488
2	4	4	16.53	7.661	7.661	XP_015670852.1	PREDICTED: cationic trypsin-3-like [Protobothrops mucrosquamatus]			0	99	TLDNDIMLIK	Oxidation(M)@7		0.00186611	1190.62	596.319	1190.62	596.318	2	16	1.1.1.2741.5	34.8632	160238	34.8488
2	4	4	16.53	7.661	7.661	XP_015670852.1	PREDICTED: cationic trypsin-3-like [Protobothrops mucrosquamatus]			0	99	TLDNDIMLIK	Oxidation(M)@7; Methyl(K)@10		0.00094806	1204.64	603.326	1204.64	603.326	2	16	1.1.1.2747.5	35.103	232721	35.1682
2	4	4	16.53	7.661	7.661	XP_015670852.1	PREDICTED: cationic trypsin-3-like [Protobothrops mucrosquamatus]			0	99	TLDNDIMLIK	Oxidation(M)@7; Methyl(K)@10		0.00094806	1204.64	603.326	1204.64	603.326	2	14	1.1.1.2751.5	35.263	232721	35.1682
2	4	4	16.53	7.661	7.661	XP_015670852.1	PREDICTED: cationic trypsin-3-like [Protobothrops mucrosquamatus]			0	99	TLDNDIMLIK			0.00170735	1174.63	588.322	1174.63	588.321	2	13	1.1.1.2832.3	38.4659	179991	38.6552
2	4	4	16.53	7.661	7.661	XP_015670852.1	PREDICTED: cationic trypsin-3-like [Protobothrops mucrosquamatus]			0	99	TLDNDIMLIK			0.00170735	1174.63	588.322	1174.63	588.321	2	16	1.1.1.2836.2	38.6225	179991	38.6552
2	4	4	16.53	7.661	7.661	XP_015670852.1	PREDICTED: cationic trypsin-3-like [Protobothrops mucrosquamatus]			0	99	TLDNDIMLIK			0.00170735	1174.63	588.322	1174.63	588.321	2	16	1.1.1.2837.4	38.6673	179991	38.6552
2	4	4	16.53	7.661	7.661	XP_015670852.1	PREDICTED: cationic trypsin-3-like [Protobothrops mucrosquamatus]			0	99	TLDNDIMLIK			0.00170735	1174.63	588.322	1174.63	588.321	2	13	1.1.1.2841.2	38.8206	179991	38.6552
2	4	4	16.53	7.661	7.661	XP_015670852.1	PREDICTED: cationic trypsin-3-like [Protobothrops mucrosquamatus]			0	99	TLDNDIMLIK	Methyl(K)@10		0.00152184	1188.64	595.329	1188.64	595.328	2	15	1.1.1.2843.2	38.8993	302557	38.9719
2	4	4	16.53	7.661	7.661	XP_015670852.1	PREDICTED: cationic trypsin-3-like [Protobothrops mucrosquamatus]			0	99	TLDNDIMLIK	Methyl(K)@10		0.00152184	1188.64	595.329	1188.64	595.328	2	17	1.1.1.2844.3	38.9416	302557	38.9719
2	4	4	16.53	7.661	7.661	XP_015670852.1	PREDICTED: cationic trypsin-3-like [Protobothrops mucrosquamatus]			0	99	TLDNDIMLIK	Methyl(K)@10		0.00152184	1188.64	595.329	1188.64	595.328	2	15	1.1.1.2848.2	39.0969	302557	38.9719
2	4	4	16.53	7.661	7.661	XP_015670852.1	PREDICTED: cationic trypsin-3-like [Protobothrops mucrosquamatus]			0	99	TLDNDIMLIK	Delta:H(4)C(2)(K)@10		0.0018245	1202.66	602.337	1202.66	602.336	2	12	1.1.1.2848.3	39.0994	31389	39.0903
2	4	4	16.53	7.661	7.661	XP_015670852.1	PREDICTED: cationic trypsin-3-like [Protobothrops mucrosquamatus]			0	99	TLDNDIMLIK	Delta:H(4)C(2)(K)@10		0.00365555	1202.66	602.338	1202.66	602.336	2	13	1.1.1.2849.2	39.136	34886	39.1688
2	4	4	16.53	7.661	7.661	XP_015670852.1	PREDICTED: cationic trypsin-3-like [Protobothrops mucrosquamatus]			0	99	TLDNDIMLIK			0.000852858	1174.63	588.321	1174.63	588.321	2	8	1.1.1.2846.2	39.0182	179991	38.6552
2	4	4	16.53	7.661	7.661	XP_015670852.1	PREDICTED: cationic trypsin-3-like [Protobothrops mucrosquamatus]			0	99	TLDNDIMLIK	Methyl(K)@10		0.00139977	1188.64	595.329	1188.64	595.328	2	12	1.1.1.2853.2	39.2942	302557	38.9719
2	4	4	16.53	7.661	7.661	XP_015670852.1	PREDICTED: cationic trypsin-3-like [Protobothrops mucrosquamatus]			0	99	TLDNDIMLIK	Oxidation(M)@7; Methyl(K)@10		0.00094806	1204.64	603.326	1204.64	603.326	2	13	1.1.1.2746.4	35.0606	232721	35.1682
2	4	4	16.53	7.661	7.661	XP_015670852.1	PREDICTED: cationic trypsin-3-like [Protobothrops mucrosquamatus]			0	99	TLDNDIMLIK	Deamidated(N)@4; Methyl(K)@10		0.00175649	1189.63	595.821	1189.63	595.82	2	9	1.1.1.2833.3	38.5055	7987	38.4961
2	4	4	16.53	7.661	7.661	XP_015670852.1	PREDICTED: cationic trypsin-3-like [Protobothrops mucrosquamatus]			0	99	TLDNDIMLIK	Delta:H(4)C(2)(K)@10		0.0018245	1202.66	602.337	1202.66	602.336	2	9	1.1.1.2843.3	38.9018	31389	39.0903
2	4	4	16.53	7.661	7.661	XP_015670852.1	PREDICTED: cationic trypsin-3-like [Protobothrops mucrosquamatus]			0	98.79	TLDNDIMLIK	Methyl(K)@10		0.0131185	1188.66	595.335	1188.64	595.328	2	9	1.1.1.2864.4	39.737	10591	39.6445
2	4	4	16.53	7.661	7.661	XP_015670852.1	PREDICTED: cationic trypsin-3-like [Protobothrops mucrosquamatus]			0	89.81	TLDNDIMLIK	Oxidation(M)@7; Methyl(K)@10		0.00094806	1204.64	603.326	1204.64	603.326	2	11	1.1.1.2756.6	35.4655	232721	35.1682
2	4	4	16.53	7.661	7.661	XP_015670852.1	PREDICTED: cationic trypsin-3-like [Protobothrops mucrosquamatus]			0	59.87	TLDNDIMLIK	Oxidation(M)@7		0.00186611	1190.62	596.319	1190.62	596.318	2	9	1.1.1.2746.3	35.0581	160238	34.8488
2	4	4	16.53	7.661	7.661	XP_015670852.1	PREDICTED: cationic trypsin-3-like [Protobothrops mucrosquamatus]			0	43.49	TLDNDIMLIK	Methyl(K)@10		0.00152184	1188.64	595.329	1188.64	595.328	2	10	1.1.1.2839.4	38.7467	302557	38.9719
2	4	4	16.53	7.661	7.661	XP_015670852.1	PREDICTED: cationic trypsin-3-like [Protobothrops mucrosquamatus]			0	38.81	TLDNDIMLIK	Oxidation(M)@7		-0.00704499	1190.61	596.315	1190.62	596.318	2	6	1.1.1.2757.6	35.5056	3124	35.4882
2	4	4	16.53	7.661	7.661	XP_015670852.1	PREDICTED: cationic trypsin-3-like [Protobothrops mucrosquamatus]			0	38.81	TLDNDIMLIK	Delta:H(4)C(2)(K)@10		0.00365555	1202.66	602.338	1202.66	602.336	2	10	1.1.1.2853.3	39.2967	34886	39.1688
2	4	4	16.53	7.661	7.661	XP_015670852.1	PREDICTED: cationic trypsin-3-like [Protobothrops mucrosquamatus]			0	32.99	TLDNDIMLIK	Oxidation(M)@7		0.00784754	1190.63	596.322	1190.62	596.318	2	6	1.1.1.2756.5	35.463	31210	35.0483
2	4	4	16.53	7.661	7.661	XP_015670852.1	PREDICTED: cationic trypsin-3-like [Protobothrops mucrosquamatus]			0	31.5	TLDNDIMLIK	Methyl(K)@10		0.00762534	1188.65	595.332	1188.64	595.328	2	7	1.1.1.2869.3	39.9342	5912	39.9244
[truncated: 889 more rows]

## Sheet: Peak 2
N	Unused	Total	%Cov	%Cov(50)	%Cov(95)	Accession	Found in NCBI January PP search of peak 2 (Y/N)	Found in NCBI June MASCOT search (Y/N)	Found in UniProt June PP search (Y/N)	Name	Species	Peptides(95%)			Biological Processes	Molecular Function	PANTHER ID
[truncated: 52 more rows]

[truncated: 24 more sheets: P2 Peptides, Peak 3, P3 Peptides, Peak 4, P4 Peptides, Peak 4-5, P4-5 Peptides, Peak 5, P5 Peptides, Peak asterisk, Peak 6a-6c, P6a6c Peptides, Peak 7, P7 Peptides, Peak 8a-8b, P8a8b Peptides, Peak 9a, P9a Peptides, Peak 9b, P9b Peptides …]
