# Supplementary material for: The Venom of the Spine-Bellied Sea Snake (Hydrophis curtus): Proteome, Toxin Diversity and Intraspecific Variation
Source: Int J Mol Sci. 2017 Dec 12;18(12):2695. doi: 10.3390/ijms18122695 (PMC5751296; doi:10.3390/ijms18122695)
Supplement: Supplementary file 1 [file ijms-18-02695-s001.zip › Table_S5_UniProtKB_January_MASCOT.xlsx]

## Sheet: Info
Red =	Contaminant (eg keratin) or excluded protein
PP =	ProteinPilot

## Sheet: Peak 1
Database	Uniprot-serpentes 2017
Timestamp	22 Sep 2017 at 12:00:26 GMT
Type of search	MS/MS Ion Search
Enzyme	Trypsin
Fixed modifications	Carbamidomethyl (C)
Variable modifications	Deamidated (NQ),Oxidation (M)
Mass values	Monoisotopic
Protein mass	Unrestricted
Peptide mass tolerance	50 ppm
Fragment mass tolerance	0.1 Da
Max missed cleavages	2
Instrument type	Default
Number of queries	17409
Significance threshold p<	0.01691
Max. number of families	AUTO
Ions score or expect cut-off	-1
Preferred taxonomy	All entries
Show Percolator scores?	no
Filters:	Num. of significant unique sequences >= 2
Family	Member	Database	Accession	UniProt accession	Found in UniProt June MASCOT search of peak 1 (Y/N)	Found in UniProt January PP search (Y/N)	Found in NCBI January MASCOT search (Y/N)	Score	Mass	Num. of matches	Num. of significant matches	Num. of sequences	Num. of significant sequences	emPAI	Description
1	1	Uniprot-serpentes	3L23_HYDHA	Q8UW28	N	Y	Y	18068	10493	789	789	4	4	9.26	Alpha-elapitoxin-Lh2a OS=Hydrophis hardwickii PE=3 SV=1
2	1	Uniprot-serpentes	PA2A5_HYDHA	Q8UW31	N	Y	Y	13357	17787	612	612	7	7	12.1	Acidic phospholipase A2 57 OS=Hydrophis hardwickii PE=2 SV=1
3	2	Uniprot-serpentes	3S11_HYDCY	P25494	Y	N	Y	6909	7237	261	261	5	5	263.4	Short neurotoxin 1 OS=Hydrophis cyanocinctus PE=1 SV=1
4	1	Uniprot-serpentes	PA2B7_HYDHA	Q8UW30	N	Y	Y	1767	16923	52	52	4	4	3.37	Basic phospholipase A2 73 OS=Hydrophis hardwickii PE=2 SV=2
4	2	Uniprot-serpentes	PA2B0_HYDHA	Q8UW08	N	Y	Y	1452	16959	80	80	5	5	2.39	Basic phospholipase A2 OS=Hydrophis hardwickii PE=2 SV=1
7	1	Uniprot-serpentes	V8NYV8_OPHHA	V8NYV8	Y	Y	Y	418	241921	13	13	3	3	0.05	Keratin, type II cytoskeletal 1 (Fragment) OS=Ophiophagus hannah GN=KRT1 PE=3 SV=1

## Sheet: Peak 2
Database	Uniprot-serpentes 2017
Timestamp	22 Sep 2017 at 12:21:35 GMT
Type of search	MS/MS Ion Search
Enzyme	Trypsin
Fixed modifications	Carbamidomethyl (C)
Variable modifications	Deamidated (NQ),Oxidation (M)
Mass values	Monoisotopic
Protein mass	Unrestricted
Peptide mass tolerance	50 ppm
Fragment mass tolerance	0.1 Da
Max missed cleavages	2
Instrument type	Default
Number of queries	12702
Significance threshold p<	0.009349
Max. number of families	AUTO
Ions score or expect cut-off	-1
Preferred taxonomy	All entries
Show Percolator scores?	no
Filters:	Num. of significant unique sequences >= 2
Family	Member	Database	Accession	UniProt accession	Found in UniProt June MASCOT search of peak 2 (Y/N)	Found in UniProt January PP search (Y/N)	Found in NCBI January MASCOT search (Y/N)	Score	Mass	Num. of matches	Num. of significant matches	Num. of sequences	Num. of significant sequences	emPAI	Description
1	1	Uniprot-serpentes	3L23_HYDHA	Q8UW28	Y	Y	Y	2578	10493	123	123	4	4	14.13	Alpha-elapitoxin-Lh2a OS=Hydrophis hardwickii PE=3 SV=1
2	1	Uniprot-serpentes	PA2A5_HYDHA	Q8UW31	N	Y	Y	1219	17787	71	71	6	6	3.07	Acidic phospholipase A2 57 OS=Hydrophis hardwickii PE=2 SV=1
2	2	Uniprot-serpentes	PA2B7_HYDHA	Q8UW30	N	Y	Y	386	16923	16	16	7	7	6.15	Basic phospholipase A2 73 OS=Hydrophis hardwickii PE=2 SV=2
2	3	Uniprot-serpentes	PA2B0_HYDHA	Q8UW08	N	Y	Y	161	16959	7	7	5	5	2.39	Basic phospholipase A2 OS=Hydrophis hardwickii PE=2 SV=1
3	1	Uniprot-serpentes	3S11_HYDLA	P01437	Y	Y	Y	1040	7285	41	41	5	5	45.9	Short neurotoxin 1 OS=Hydrophis lapemoides PE=1 SV=1
4	1	Uniprot-serpentes	V8NYV8_OPHHA	V8NYV8	N	Y	Y	530	241921	17	17	7	7	0.13	Keratin, type II cytoskeletal 1 (Fragment) OS=Ophiophagus hannah GN=KRT1 PE=3 SV=1
7	1	Uniprot-serpentes	3L22_HYDHA	A3FM53	Y	N	N	123	11026	6	6	3	3	2.06	Long neurotoxin 2 OS=Hydrophis hardwickii PE=3 SV=1
9	2	Uniprot-serpentes	A0A1D8BAX5_PSEPP	A0A1D8BAX5	N	N	N	66	27353	2	2	2	2	0.36	Cysteine-rich secretory protein OS=Pseudechis papuanus GN=CRiSP1 PE=2 SV=1

## Sheet: Peak 3
Database	Uniprot-serpentes 2017
Timestamp	22 Sep 2017 at 12:45:05 GMT
Type of search	MS/MS Ion Search
Enzyme	Trypsin
Fixed modifications	Carbamidomethyl (C)
Variable modifications	Deamidated (NQ),Oxidation (M)
Mass values	Monoisotopic
Protein mass	Unrestricted
Peptide mass tolerance	50 ppm
Fragment mass tolerance	0.1 Da
Max missed cleavages	2
Instrument type	Default
Number of queries	18293
Significance threshold p<	0.01614
Max. number of families	AUTO
Ions score or expect cut-off	-1
Preferred taxonomy	All entries
Show Percolator scores?	no
Filters:	Num. of significant unique sequences >= 2
Family	Member	Database	Accession	UniProt accession	Found in UniProt June MASCOT search of peak 3 (Y/N)	Found in UniProt January PP search (Y/N)	Found in NCBI January MASCOT search (Y/N)	Score	Mass	Num. of matches	Num. of significant matches	Num. of sequences	Num. of significant sequences	emPAI	Description
1	1	Uniprot-serpentes	3L23_HYDHA	Q8UW28	Y	Y	Y	34004	10493	998	998	6	6	30.18	Alpha-elapitoxin-Lh2a OS=Hydrophis hardwickii PE=3 SV=1
3	1	Uniprot-serpentes	3L21_HYDHA	Q8UW29	Y	Y	Y	622	10838	17	17	4	4	2.8	Long neurotoxin 1 OS=Hydrophis hardwickii PE=3 SV=1
3	2	Uniprot-serpentes	3L22_HYDHA	A3FM53	Y	Y	Y	616	11026	19	19	4	4	2.75	Long neurotoxin 2 OS=Hydrophis hardwickii PE=3 SV=1
4	1	Uniprot-serpentes	PA2A5_HYDHA	Q8UW31	N	Y	Y	376	17787	13	13	5	5	1.83	Acidic phospholipase A2 57 OS=Hydrophis hardwickii PE=2 SV=1
4	2	Uniprot-serpentes	PA2B7_HYDHA	Q8UW30	Y	Y	Y	197	16923	4	4	3	3	0.93	Basic phospholipase A2 73 OS=Hydrophis hardwickii PE=2 SV=2
5	1	Uniprot-serpentes	3S11_HYDLA	P01437	Y	Y	Y	247	7285	7	7	4	4	5.96	Short neurotoxin 1 OS=Hydrophis lapemoides PE=1 SV=1

## Sheet: Peak 4a
Database	Uniprot-serpentes 2017
Timestamp	22 Sep 2017 at 13:07:26 GMT
Type of search	MS/MS Ion Search
Enzyme	Trypsin
Fixed modifications	Carbamidomethyl (C)
Variable modifications	Deamidated (NQ),Oxidation (M)
Mass values	Monoisotopic
Protein mass	Unrestricted
Peptide mass tolerance	50 ppm
Fragment mass tolerance	0.1 Da
Max missed cleavages	2
Instrument type	Default
Number of queries	15068
Significance threshold p<	0.02382
Max. number of families	AUTO
Ions score or expect cut-off	-1
Preferred taxonomy	All entries
Show Percolator scores?	no
Filters:	Num. of significant unique sequences >= 2
Family	Member	Database	Accession	UniProt accession	Found in UniProt June MASCOT search of peak 4 (Y/N)	Found in UniProt January PP search (Y/N)	Found in NCBI January MASCOT search (Y/N)	Score	Mass	Num. of matches	Num. of significant matches	Num. of sequences	Num. of significant sequences	emPAI	Description
1	1	Uniprot-serpentes	3L23_HYDHA	Q8UW28	Y	Y	Y	29134	10493	895	895	6	6	30.16	Alpha-elapitoxin-Lh2a OS=Hydrophis hardwickii PE=3 SV=1
2	1	Uniprot-serpentes	PA2B7_HYDHA	Q8UW30	Y	Y	Y	6813	16923	162	162	11	11	25.59	Basic phospholipase A2 73 OS=Hydrophis hardwickii PE=2 SV=2
2	2	Uniprot-serpentes	PA2B_HYDSC	P00610	N	N	Y	4263	14235	109	109	10	10	21.19	Basic phospholipase A2 OS=Hydrophis schistosus PE=1 SV=1	Not enough evidence to include ("unique" peptides are contained in PA2B7_HYDA)
2	3	Uniprot-serpentes	PA2B0_HYDHA	Q8UW08	Y	Y	Y	1199	16959	29	29	5	5	1.96	Basic phospholipase A2 OS=Hydrophis hardwickii PE=2 SV=1
2	4	Uniprot-serpentes	PA2A5_HYDHA	Q8UW31	N	Y	Y	1016	17787	46	46	6	6	2.48	Acidic phospholipase A2 57 OS=Hydrophis hardwickii PE=2 SV=1
4	1	Uniprot-serpentes	3L22_HYDHA	A3FM53	Y	Y	Y	794	11026	31	31	4	4	9.12	Long neurotoxin 2 OS=Hydrophis hardwickii PE=3 SV=1
4	2	Uniprot-serpentes	3L21_HYDHA	Q8UW29	Y	Y	Y	743	10838	28	28	4	4	4.31	Long neurotoxin 1 OS=Hydrophis hardwickii PE=3 SV=1
6	1	Uniprot-serpentes	3S11_HYDLA	P01437	Y	Y	Y	359	7285	10	10	4	4	5.96	Short neurotoxin 1 OS=Hydrophis lapemoides PE=1 SV=1
7	1	Uniprot-serpentes	V8NYV8_OPHHA	V8NYV8	Y	N	N	195	241921	7	7	5	5	0.1	Keratin, type II cytoskeletal 1 (Fragment) OS=Ophiophagus hannah GN=KRT1 PE=3 SV=1
8	1	Uniprot-serpentes	CRVP2_HYDHA	Q8UW11	Y	Y	Y	174	27377	8	8	2	2	0.31	Cysteine-rich venom protein 2 OS=Hydrophis hardwickii PE=2 SV=2
14	1	Uniprot-serpentes	VM39_DRYCN	F8RKV9	N	N	Y	60	70323	3	3	2	2	0.11	Zinc metalloproteinase-disintegrin-like MTP9 OS=Drysdalia coronoides PE=1 SV=1

## Sheet: Peak 4b
Database	Uniprot-serpentes 2017
Timestamp	22 Sep 2017 at 13:27:04 GMT
Type of search	MS/MS Ion Search
Enzyme	Trypsin
Fixed modifications	Carbamidomethyl (C)
Variable modifications	Deamidated (NQ),Oxidation (M)
Mass values	Monoisotopic
Protein mass	Unrestricted
Peptide mass tolerance	50 ppm
Fragment mass tolerance	0.1 Da
Max missed cleavages	2
Instrument type	Default
Number of queries	13865
Significance threshold p<	0.02034
Max. number of families	AUTO
Ions score or expect cut-off	-1
Preferred taxonomy	All entries
Show Percolator scores?	no
Filters:	Num. of significant unique sequences >= 2
Family	Member	Database	Accession	UniProt accession	Found in UniProt June MASCOT search of peaks 4 and 4-5 (Y/N)	Found in UniProt January PP search (Y/N)	Found in NCBI January MASCOT search (Y/N)	Score	Mass	Num. of matches	Num. of significant matches	Num. of sequences	Num. of significant sequences	emPAI	Description
1	1	Uniprot-serpentes	PA2B7_HYDHA	Q8UW30	Y	Y	Y	62974	16923	1360	1360	12	12	136.15	Basic phospholipase A2 73 OS=Hydrophis hardwickii PE=2 SV=2
1	2	Uniprot-serpentes	PA2B_HYDSC	P00610	N	N	Y	45407	14235	1017	1017	8	8	104.06	Basic phospholipase A2 OS=Hydrophis schistosus PE=1 SV=1	Not enough evidence to include ("unique" peptides are contained in PA2B7_HYDA)
1	3	Uniprot-serpentes	PA2B0_HYDHA	Q8UW08	Y	Y	Y	19418	16959	396	396	7	7	29.65	Basic phospholipase A2 OS=Hydrophis hardwickii PE=2 SV=1
1	4	Uniprot-serpentes	PA2A5_HYDHA	Q8UW31	Y	Y	Y	1630	17787	63	63	5	5	4.15	Acidic phospholipase A2 57 OS=Hydrophis hardwickii PE=2 SV=1
1	6	Uniprot-serpentes	R4FJZ9_9SAUR	R4FJZ9	Y	N	Y	169	17838	9	9	4	4	2.2	PLA2-Hop-15 OS=Hoplocephalus bungaroides PE=2 SV=1	Acidic
1	7	Uniprot-serpentes	D5MRQ5_PSERS	D5MRQ5	N	N	Y	107	17411	7	7	3	3	1.59	Phospholipase A2 enzyme OS=Pseudechis rossignolii GN=Pr-1 PE=2 SV=1	Acidic
1	8	Uniprot-serpentes	PA2N3_BUNFA	P14615	Y	N	Y	68	14214	3	3	2	2	0.79	Neutral phospholipase A2 3 OS=Bungarus fasciatus PE=1 SV=2
2	1	Uniprot-serpentes	3L23_HYDHA	Q8UW28	Y	Y	Y	19882	10493	651	651	5	5	31.92	Alpha-elapitoxin-Lh2a OS=Hydrophis hardwickii PE=3 SV=1
4	1	Uniprot-serpentes	3L21_HYDHA	Q8UW29	Y	Y	Y	802	10838	28	28	5	5	8.59	Long neurotoxin 1 OS=Hydrophis hardwickii PE=3 SV=1
5	1	Uniprot-serpentes	V8NYV8_OPHHA	V8NYV8	Y	Y	N	452	241921	14	14	4	4	0.07	Keratin, type II cytoskeletal 1 (Fragment) OS=Ophiophagus hannah GN=KRT1 PE=3 SV=1
6	1	Uniprot-serpentes	3S11_HYDHA	P68416	N	Y	Y	164	9552	6	6	3	3	2.6	Short neurotoxin 1 OS=Hydrophis hardwickii PE=1 SV=2
7	1	Uniprot-serpentes	CRVP2_HYDHA	Q8UW11	Y	N	Y	164	27377	8	8	2	2	0.36	Cysteine-rich venom protein 2 OS=Hydrophis hardwickii PE=2 SV=2

## Sheet: Peak 5a-5b
Database	Uniprot-serpentes 2017
Timestamp	22 Sep 2017 at 13:50:26 GMT
Type of search	MS/MS Ion Search
Enzyme	Trypsin
Fixed modifications	Carbamidomethyl (C)
Variable modifications	Deamidated (NQ),Oxidation (M)
Mass values	Monoisotopic
Protein mass	Unrestricted
Peptide mass tolerance	50 ppm
Fragment mass tolerance	0.1 Da
Max missed cleavages	2
Instrument type	Default
Number of queries	16110
Significance threshold p<	0.03206
Max. number of families	AUTO
Ions score or expect cut-off	-1
Preferred taxonomy	All entries
Show Percolator scores?	no
Filters:	Num. of significant unique sequences >= 2
Family	Member	Database	Accession	UniProt accession	Found in UniProt June MASCOT search of peak 5 (Y/N)	Found in UniProt January PP search (Y/N)	Found in NCBI January MASCOT search (Y/N)	Score	Mass	Num. of matches	Num. of significant matches	Num. of sequences	Num. of significant sequences	emPAI	Description
1	1	Uniprot-serpentes	PA2B0_HYDHA	Q8UW08	Y	Y	Y	56678	16959	1315	1315	10	10	62.75	Basic phospholipase A2 OS=Hydrophis hardwickii PE=2 SV=1
1	2	Uniprot-serpentes	PA2B7_HYDHA	Q8UW30	Y	Y	Y	30045	16923	691	691	8	8	30.3	Basic phospholipase A2 73 OS=Hydrophis hardwickii PE=2 SV=2
1	3	Uniprot-serpentes	PA2B_HYDSC	P00610	Y	N	Y	28226	14235	663	663	9	9	57.65	Basic phospholipase A2 OS=Hydrophis schistosus PE=1 SV=1
1	4	Uniprot-serpentes	PA2A5_HYDHA	Q8UW31	Y	Y	Y	2830	17787	72	72	7	7	5.5	Acidic phospholipase A2 57 OS=Hydrophis hardwickii PE=2 SV=1
1	6	Uniprot-serpentes	PA2B3_LATSE	P00612	N	N	N	2307	14032	54	54	3	3	2.26	Basic phospholipase A2 3 OS=Laticauda semifasciata PE=1 SV=1
1	9	Uniprot-serpentes	PA2PA_OXYMI	Q45Z42	Y	N	Y	590	17206	38	38	3	3	1.63	Basic phospholipase A2 paradoxin-like alpha chain OS=Oxyuranus microlepidotus PE=1 SV=1
1	12	Uniprot-serpentes	PA2BA_BUNFA	P14411	N	N	Y	66	15683	3	3	2	2	0.7	Basic phospholipase A2 10 (Fragment) OS=Bungarus fasciatus PE=1 SV=2
2	1	Uniprot-serpentes	3L23_HYDHA	Q8UW28	Y	Y	Y	14212	10493	497	497	4	4	21.31	Alpha-elapitoxin-Lh2a OS=Hydrophis hardwickii PE=3 SV=1
5	1	Uniprot-serpentes	3S11_HYDLA	P01437	Y	Y	Y	279	7285	8	8	4	4	14.62	Short neurotoxin 1 OS=Hydrophis lapemoides PE=1 SV=1
6	1	Uniprot-serpentes	3L21_HYDHA	Q8UW29	Y	Y	Y	263	10838	9	9	4	4	3.51	Long neurotoxin 1 OS=Hydrophis hardwickii PE=3 SV=1
11	1	Uniprot-serpentes	CRVP2_HYDHA	Q8UW11	Y	N	Y	84	27377	4	4	2	2	0.36	Cysteine-rich venom protein 2 OS=Hydrophis hardwickii PE=2 SV=2
12	1	Uniprot-serpentes	PA2B5_NOTSC	P00609	N	N	Y	77	14465	3	3	2	2	0.77	Basic phospholipase A2 notechis II-5 OS=Notechis scutatus scutatus PE=1 SV=1

## Sheet: Peak asterisk
Database	Uniprot-serpentes 2017
Timestamp	22 Sep 2017 at 14:15:50 GMT
Type of search	MS/MS Ion Search
Enzyme	Trypsin
Fixed modifications	Carbamidomethyl (C)
Variable modifications	Deamidated (NQ),Oxidation (M)
Mass values	Monoisotopic
Protein mass	Unrestricted
Peptide mass tolerance	50 ppm
Fragment mass tolerance	0.1 Da
Max missed cleavages	2
Instrument type	Default
Number of queries	17155
Significance threshold p<	0.01799
Max. number of families	AUTO
Ions score or expect cut-off	-1
Preferred taxonomy	All entries
Show Percolator scores?	no
Filters:	Num. of significant unique sequences >= 2
Family	Member	Database	Accession	UniProt accession	Found in UniProt June MASCOT search of peaks 6a-6c (Y/N)	Found in UniProt January PP search (Y/N)	Found in NCBI January MASCOT search (Y/N)	Score	Mass	Num. of matches	Num. of significant matches	Num. of sequences	Num. of significant sequences	emPAI	Description
1	1	Uniprot-serpentes	PA2A5_HYDHA	Q8UW31	Y	Y	Y	34633	17787	1375	1375	11	11	345.64	Acidic phospholipase A2 57 OS=Hydrophis hardwickii PE=2 SV=1
1	2	Uniprot-serpentes	PA2B0_HYDHA	Q8UW08	Y	Y	Y	11016	16959	382	382	7	7	22.98	Basic phospholipase A2 OS=Hydrophis hardwickii PE=2 SV=1
1	3	Uniprot-serpentes	PA2B7_HYDHA	Q8UW30	Y	Y	Y	5370	16923	171	171	9	9	30.29	Basic phospholipase A2 73 OS=Hydrophis hardwickii PE=2 SV=2
1	7	Uniprot-serpentes	R4G2S8_DENDV	R4G2S8	N	N	Y	3256	17740	247	247	5	5	4.14	PLA-2-Den-2 OS=Denisonia devisi PE=2 SV=1	Acidic
2	1	Uniprot-serpentes	3L23_HYDHA	Q8UW28	Y	Y	Y	10604	10493	364	364	4	4	21.31	Alpha-elapitoxin-Lh2a OS=Hydrophis hardwickii PE=3 SV=1
7	1	Uniprot-serpentes	3S11_HYDLA	P01437	Y	Y	Y	185	7285	4	4	4	4	8.02	Short neurotoxin 1 OS=Hydrophis lapemoides PE=1 SV=1
8	1	Uniprot-serpentes	V8NYV8_OPHHA	V8NYV8	N	Y	N	155	241921	5	5	2	2	0.05	Keratin, type II cytoskeletal 1 (Fragment) OS=Ophiophagus hannah GN=KRT1 PE=3 SV=1
12	1	Uniprot-serpentes	CRVP2_HYDHA	Q8UW11	N	Y	Y	67	27377	5	5	3	3	0.84	Cysteine-rich venom protein 2 OS=Hydrophis hardwickii PE=2 SV=2
19	1	Uniprot-serpentes	VM39_DRYCN	F8RKV9	N	N	Y	40	70323	2	2	2	2	0.33	Zinc metalloproteinase-disintegrin-like MTP9 OS=Drysdalia coronoides PE=1 SV=1

## Sheet: Peak 6a-6b
Database	Uniprot-serpentes 2017
Timestamp	22 Sep 2017 at 14:41:49 GMT
Type of search	MS/MS Ion Search
Enzyme	Trypsin
Fixed modifications	Carbamidomethyl (C)
Variable modifications	Deamidated (NQ),Oxidation (M)
Mass values	Monoisotopic
Protein mass	Unrestricted
Peptide mass tolerance	50 ppm
Fragment mass tolerance	0.1 Da
Max missed cleavages	2
Instrument type	Default
Number of queries	16306
Significance threshold p<	0.01589
Max. number of families	AUTO
Ions score or expect cut-off	-1
Preferred taxonomy	All entries
Show Percolator scores?	no
Filters:	Num. of significant unique sequences >= 2
Family	Member	Database	Accession	UniProt accession	Found in UniProt June MASCOT search of peaks 6a-6c (Y/N)	Found in UniProt January PP search (Y/N)	Found in NCBI January MASCOT search (Y/N)	Score	Mass	Num. of matches	Num. of significant matches	Num. of sequences	Num. of significant sequences	emPAI	Description
1	1	Uniprot-serpentes	PA2A5_HYDHA	Q8UW31	Y	Y	Y	53611	17787	1683	1683	11	11	698.3	Acidic phospholipase A2 57 OS=Hydrophis hardwickii PE=2 SV=1
1	6	Uniprot-serpentes	PA2B0_HYDHA	Q8UW08	Y	Y	Y	1934	16959	47	47	7	7	8.02	Basic phospholipase A2 OS=Hydrophis hardwickii PE=2 SV=1
1	7	Uniprot-serpentes	PA2B7_HYDHA	Q8UW30	Y	Y	Y	1006	16923	39	39	6	6	3.37	Basic phospholipase A2 73 OS=Hydrophis hardwickii PE=2 SV=2
1	9	Uniprot-serpentes	A0A194AT57_9SAUR	A0A194AT57	N	N	Y	354	16680	31	31	3	3	1.11	Phospholipase A2 6d OS=Micrurus tener PE=3 SV=1	Acidic
3	1	Uniprot-serpentes	3L23_HYDHA	Q8UW28	Y	Y	Y	317	10493	9	9	2	2	2.2	Alpha-elapitoxin-Lh2a OS=Hydrophis hardwickii PE=3 SV=1

## Sheet: Peak 7
Database	Uniprot-serpentes 2017
Timestamp	22 Sep 2017 at 15:09:32 GMT
Type of search	MS/MS Ion Search
Enzyme	Trypsin
Fixed modifications	Carbamidomethyl (C)
Variable modifications	Deamidated (NQ),Oxidation (M)
Mass values	Monoisotopic
Protein mass	Unrestricted
Peptide mass tolerance	50 ppm
Fragment mass tolerance	0.1 Da
Max missed cleavages	2
Instrument type	Default
Number of queries	16764
Significance threshold p<	0.01919
Max. number of families	AUTO
Ions score or expect cut-off	-1
Preferred taxonomy	All entries
Show Percolator scores?	no
Filters:	Num. of significant unique sequences >= 2
Family	Member	Database	Accession	UniProt accession	Found in UniProt June MASCOT search of peak 7 (Y/N)	Found in UniProt January PP search (Y/N)	Found in NCBI January MASCOT search (Y/N)	Score	Mass	Num. of matches	Num. of significant matches	Num. of sequences	Num. of significant sequences	emPAI	Description
1	1	Uniprot-serpentes	PA2A5_HYDHA	Q8UW31	Y	Y	Y	58652	17787	1777	1777	12	12	1113.93	Acidic phospholipase A2 57 OS=Hydrophis hardwickii PE=2 SV=1
1	2	Uniprot-serpentes	R4G2S8_DENDV	R4G2S8	Y	N	Y	3087	17740	234	234	5	5	9.37	PLA-2-Den-2 OS=Denisonia devisi PE=2 SV=1	Acidic
1	6	Uniprot-serpentes	PA2B7_HYDHA	Q8UW30	Y	Y	Y	679	16923	33	33	5	5	3.37	Basic phospholipase A2 73 OS=Hydrophis hardwickii PE=2 SV=2
1	7	Uniprot-serpentes	PA2B0_HYDHA	Q8UW08	Y	Y	Y	610	16959	17	17	5	5	3.33	Basic phospholipase A2 OS=Hydrophis hardwickii PE=2 SV=1
3	1	Uniprot-serpentes	3L23_HYDHA	Q8UW28	Y	Y	Y	502	10493	15	15	3	3	3.72	Alpha-elapitoxin-Lh2a OS=Hydrophis hardwickii PE=3 SV=1
4	1	Uniprot-serpentes	V8NYV8_OPHHA	V8NYV8	Y	N	N	153	241921	3	3	2	2	0.04	Keratin, type II cytoskeletal 1 (Fragment) OS=Ophiophagus hannah GN=KRT1 PE=3 SV=1
23	1	Uniprot-serpentes	3S11_HYDHA	P68416	N	N	Y	26	9552	2	2	2	2	1.35	Short neurotoxin 1 OS=Hydrophis hardwickii PE=1 SV=2

[truncated: 5 more sheets: Peak 8a-8b, Peak 9a, Peak 9b, Peak 10, Peak 11]
