# Supplementary material for: The Venom of the Spine-Bellied Sea Snake (Hydrophis curtus): Proteome, Toxin Diversity and Intraspecific Variation
Source: Int J Mol Sci. 2017 Dec 12;18(12):2695. doi: 10.3390/ijms18122695 (PMC5751296; doi:10.3390/ijms18122695)
Supplement: Supplementary file 1 [file ijms-18-02695-s001.zip › Table_S6_UniProtKB_June_MASCOT.xlsx]

## Sheet: Info
Red =	Contaminant (eg keratin) or excluded protein
PP =	ProteinPilot

## Sheet: Peak 1
Database	Uniprot-serpentes 2017
Timestamp	22 Sep 2017 at 11:25:45 GMT
Type of search	MS/MS Ion Search
Enzyme	Trypsin
Fixed modifications	Carbamidomethyl (C)
Variable modifications	Deamidated (NQ),Oxidation (M)
Mass values	Monoisotopic
Protein mass	Unrestricted
Peptide mass tolerance	50 ppm
Fragment mass tolerance	0.1 Da
Max missed cleavages	2
Instrument type	Default
Number of queries	14448
Significance threshold p<	0.02173
Max. number of families	AUTO
Ions score or expect cut-off	-1
Preferred taxonomy	All entries
Show Percolator scores?	no
Filters:	Num. of significant unique sequences >= 2
Family	Member	Database	Accession	UniProt accession	Found in UniProt January MASCOT search of peak 1 (Y/N)	Found in UniProt June PP search (Y/N)	Found in NCBI June MASCOT search (Y/N)	Score	Mass	Num. of matches	Num. of significant matches	Num. of sequences	Num. of significant sequences	emPAI	Description
1	2	Uniprot-serpentes	3S11_HYDCY	P25494	Y	N	N	4512	7237	166	166	5	5	150.37	Short neurotoxin 1 OS=Hydrophis cyanocinctus PE=1 SV=1
6	1	Uniprot-serpentes	V8NYV8_OPHHA	V8NYV8	Y	N	N	61	241921	3	3	3	3	0.05	Keratin, type II cytoskeletal 1 (Fragment) OS=Ophiophagus hannah GN=KRT1 PE=3 SV=1
10	1	Uniprot-serpentes	A0A0H4J512_9SAUR	A0A0H4J512	N	N	N	34	9684	2	2	2	2	1.33	Short chain alpha neurotoxin B.D OS=Micrurus browni PE=2 SV=1

## Sheet: Peak 2
Database	Uniprot-serpentes 2017
Timestamp	22 Sep 2017 at 11:48:28 GMT
Type of search	MS/MS Ion Search
Enzyme	Trypsin
Fixed modifications	Carbamidomethyl (C)
Variable modifications	Deamidated (NQ),Oxidation (M)
Mass values	Monoisotopic
Protein mass	Unrestricted
Peptide mass tolerance	50 ppm
Fragment mass tolerance	0.1 Da
Max missed cleavages	2
Instrument type	Default
Number of queries	13346
Significance threshold p<	0.001738
Max. number of families	AUTO
Ions score or expect cut-off	-1
Preferred taxonomy	All entries
Show Percolator scores?	no
Filters:	Num. of significant unique sequences >= 2
Family	Member	Database	Accession	UniProt accession	Found in UniProt January MASCOT search of peak 2 (Y/N)	Found in UniProt June PP search (Y/N)	Found in NCBI June MASCOT search (Y/N)	Score	Mass	Num. of matches	Num. of significant matches	Num. of sequences	Num. of significant sequences	emPAI	Description
1	1	Uniprot-serpentes	3S11_HYDLA	P01437	Y	Y	Y	980	7285	49	49	4	4	47.5	Short neurotoxin 1 OS=Hydrophis lapemoides PE=1 SV=1
2	1	Uniprot-serpentes	3L23_HYDHA	Q8UW28	Y	Y	Y	938	10493	33	33	3	3	2.96	Alpha-elapitoxin-Lh2a OS=Hydrophis hardwickii PE=3 SV=1
3	1	Uniprot-serpentes	3L22_HYDHA	A3FM53	Y	Y	Y	688	11026	26	26	4	4	4.23	Long neurotoxin 2 OS=Hydrophis hardwickii PE=3 SV=1

## Sheet: Peak 3
Database	Uniprot-serpentes 2017
Timestamp	22 Sep 2017 at 12:10:25 GMT
Type of search	MS/MS Ion Search
Enzyme	Trypsin
Fixed modifications	Carbamidomethyl (C)
Variable modifications	Deamidated (NQ),Oxidation (M)
Mass values	Monoisotopic
Protein mass	Unrestricted
Peptide mass tolerance	50 ppm
Fragment mass tolerance	0.1 Da
Max missed cleavages	2
Instrument type	Default
Number of queries	17162
Significance threshold p<	0.02466
Max. number of families	AUTO
Ions score or expect cut-off	-1
Preferred taxonomy	All entries
Show Percolator scores?	no
Filters:	Num. of significant unique sequences >= 2
Family	Member	Database	Accession	UniProt accession	Found in UniProt January MASCOT search of peak 3 (Y/N)	Found in UniProt June PP search (Y/N)	Found in NCBI June MASCOT search (Y/N)	Score	Mass	Num. of matches	Num. of significant matches	Num. of sequences	Num. of significant sequences	emPAI	Description
1	1	Uniprot-serpentes	3L23_HYDHA	Q8UW28	Y	Y	Y	34781	10493	881	881	7	7	21.15	Alpha-elapitoxin-Lh2a OS=Hydrophis hardwickii PE=3 SV=1
3	1	Uniprot-serpentes	3L21_HYDHA	Q8UW29	Y	Y	Y	1690	10838	45	45	4	4	6.43	Long neurotoxin 1 OS=Hydrophis hardwickii PE=3 SV=1
3	2	Uniprot-serpentes	3L22_HYDHA	A3FM53	Y	Y	Y	1383	11026	41	41	4	4	4.23	Long neurotoxin 2 OS=Hydrophis hardwickii PE=3 SV=1
4	1	Uniprot-serpentes	3S11_HYDLA	P01437	Y	Y	Y	441	7285	14	14	4	4	10.33	Short neurotoxin 1 OS=Hydrophis lapemoides PE=1 SV=1
8	1	Uniprot-serpentes	V8NYV8_OPHHA	V8NYV8	N	N	N	128	241921	4	4	2	2	0.05	Keratin, type II cytoskeletal 1 (Fragment) OS=Ophiophagus hannah GN=KRT1 PE=3 SV=1
10	1	Uniprot-serpentes	PA2B7_HYDHA	Q8UW30	Y	N	Y	75	16923	2	2	2	2	0.55	Basic phospholipase A2 73 OS=Hydrophis hardwickii PE=2 SV=2

## Sheet: Peak 4
Database	Uniprot-serpentes 2017
Timestamp	22 Sep 2017 at 12:34:03 GMT
Type of search	MS/MS Ion Search
Enzyme	Trypsin
Fixed modifications	Carbamidomethyl (C)
Variable modifications	Deamidated (NQ),Oxidation (M)
Mass values	Monoisotopic
Protein mass	Unrestricted
Peptide mass tolerance	50 ppm
Fragment mass tolerance	0.1 Da
Max missed cleavages	2
Instrument type	Default
Number of queries	16539
Significance threshold p<	0.03078
Max. number of families	AUTO
Ions score or expect cut-off	-1
Preferred taxonomy	All entries
Show Percolator scores?	no
Filters:	Num. of significant unique sequences >= 2
Family	Member	Database	Accession	UniProt accession	Found in UniProt January MASCOT search of peaks 4a and/or 4b (Y/N)	Found in UniProt June PP search (Y/N)	Found in NCBI June MASCOT search (Y/N)	Score	Mass	Num. of matches	Num. of significant matches	Num. of sequences	Num. of significant sequences	emPAI	Description
1	1	Uniprot-serpentes	PA2B7_HYDHA	Q8UW30	Y	Y	Y	61836	16923	1336	1336	14	14	122.07	Basic phospholipase A2 73 OS=Hydrophis hardwickii PE=2 SV=2
1	3	Uniprot-serpentes	PA2B0_HYDHA	Q8UW08	Y	Y	Y	18307	16959	318	318	7	7	7.79	Basic phospholipase A2 OS=Hydrophis hardwickii PE=2 SV=1
1	5	Uniprot-serpentes	PA2AA_AUSSU	Q9PUH4	N	N	Y	1069	17223	43	43	5	5	1.92	Acidic phospholipase A2 S5-32M OS=Austrelaps superbus PE=2 SV=1
1	7	Uniprot-serpentes	R4FJZ9_9SAUR	R4FJZ9	Y	N	Y	151	17838	9	9	4	4	1.29	PLA2-Hop-15 OS=Hoplocephalus bungaroides PE=2 SV=1	Acidic
2	1	Uniprot-serpentes	3L23_HYDHA	Q8UW28	Y	Y	Y	32255	10493	961	961	5	5	30.17	Alpha-elapitoxin-Lh2a OS=Hydrophis hardwickii PE=3 SV=1
4	1	Uniprot-serpentes	3L21_HYDHA	Q8UW29	Y	Y	Y	2335	10838	69	69	6	6	27.19	Long neurotoxin 1 OS=Hydrophis hardwickii PE=3 SV=1
4	2	Uniprot-serpentes	3L22_HYDHA	A3FM53	Y	Y	Y	1555	11026	52	52	5	5	9.12	Long neurotoxin 2 OS=Hydrophis hardwickii PE=3 SV=1
5	1	Uniprot-serpentes	V8NYV8_OPHHA	V8NYV8	Y	Y	N	455	241921	13	13	5	5	0.08	Keratin, type II cytoskeletal 1 (Fragment) OS=Ophiophagus hannah GN=KRT1 PE=3 SV=1
6	1	Uniprot-serpentes	3S11_HYDLA	P01437	Y	Y	Y	410	7285	13	13	4	4	10.31	Short neurotoxin 1 OS=Hydrophis lapemoides PE=1 SV=1
7	1	Uniprot-serpentes	CRVP2_HYDHA	Q8UW11	Y	Y	Y	359	27377	17	17	4	4	0.98	Cysteine-rich venom protein 2 OS=Hydrophis hardwickii PE=2 SV=2

## Sheet: Peak 4-5
Database	Uniprot-serpentes 2017
Timestamp	22 Sep 2017 at 12:58:51 GMT
Type of search	MS/MS Ion Search
Enzyme	Trypsin
Fixed modifications	Carbamidomethyl (C)
Variable modifications	Deamidated (NQ),Oxidation (M)
Mass values	Monoisotopic
Protein mass	Unrestricted
Peptide mass tolerance	50 ppm
Fragment mass tolerance	0.1 Da
Max missed cleavages	2
Instrument type	Default
Number of queries	16783
Significance threshold p<	0.04129
Max. number of families	AUTO
Ions score or expect cut-off	-1
Preferred taxonomy	All entries
Show Percolator scores?	no
Filters:	Num. of significant unique sequences >= 2
Family	Member	Database	Accession	UniProt accession	Found in UniProt January MASCOT search of peaks 4a, 4b and/or 5a-5b (Y/N)	Found in UniProt June PP search (Y/N)	Found in NCBI June MASCOT search (Y/N)	Score	Mass	Num. of matches	Num. of significant matches	Num. of sequences	Num. of significant sequences	emPAI	Description
1	1	Uniprot-serpentes	PA2B7_HYDHA	Q8UW30	Y	Y	Y	81547	16923	1530	1530	13	13	122.14	Basic phospholipase A2 73 OS=Hydrophis hardwickii PE=2 SV=2
1	2	Uniprot-serpentes	PA2B_HYDSC	P00610	Y	N	Y	59637	14235	1010	1010	11	11	79.85	Basic phospholipase A2 OS=Hydrophis schistosus PE=1 SV=1
1	3	Uniprot-serpentes	PA2B0_HYDHA	Q8UW08	Y	Y	Y	51249	16959	998	998	8	8	31.41	Basic phospholipase A2 OS=Hydrophis hardwickii PE=2 SV=1
1	4	Uniprot-serpentes	PA2AA_AUSSU	Q9PUH4	N	Y	Y	2254	17223	65	65	5	5	1.93	Acidic phospholipase A2 S5-32M OS=Austrelaps superbus PE=2 SV=1
1	5	Uniprot-serpentes	PA2A5_HYDHA	Q8UW31	Y	Y	Y	2190	17787	64	64	5	5	2.49	Acidic phospholipase A2 57 OS=Hydrophis hardwickii PE=2 SV=1
1	7	Uniprot-serpentes	R4FJZ9_9SAUR	R4FJZ9	Y	N	Y	275	17838	15	15	4	4	1.29	PLA2-Hop-15 OS=Hoplocephalus bungaroides PE=2 SV=1	Acidic
1	11	Uniprot-serpentes	PA2N3_BUNFA	P14615	Y	N	N	116	14214	6	6	2	2	0.68	Neutral phospholipase A2 3 OS=Bungarus fasciatus PE=1 SV=2
2	1	Uniprot-serpentes	3L23_HYDHA	Q8UW28	Y	Y	Y	22111	10493	669	669	5	5	21.11	Alpha-elapitoxin-Lh2a OS=Hydrophis hardwickii PE=3 SV=1
4	1	Uniprot-serpentes	3L21_HYDHA	Q8UW29	Y	Y	Y	2547	10838	66	66	6	6	38.38	Long neurotoxin 1 OS=Hydrophis hardwickii PE=3 SV=1
5	1	Uniprot-serpentes	V8NYV8_OPHHA	V8NYV8	Y	Y	Y	1356	241921	35	35	7	7	0.13	Keratin, type II cytoskeletal 1 (Fragment) OS=Ophiophagus hannah GN=KRT1 PE=3 SV=1
6	1	Uniprot-serpentes	3S11_HYDLA	P01437	Y	Y	Y	366	7285	9	9	4	4	5.96	Short neurotoxin 1 OS=Hydrophis lapemoides PE=1 SV=1
8	1	Uniprot-serpentes	CRVP2_HYDHA	Q8UW11	Y	Y	Y	193	27377	9	9	3	3	0.72	Cysteine-rich venom protein 2 OS=Hydrophis hardwickii PE=2 SV=2

## Sheet: Peak 5
Database	Uniprot-serpentes 2017
Timestamp	22 Sep 2017 at 13:20:04 GMT
Type of search	MS/MS Ion Search
Enzyme	Trypsin
Fixed modifications	Carbamidomethyl (C)
Variable modifications	Deamidated (NQ),Oxidation (M)
Mass values	Monoisotopic
Protein mass	Unrestricted
Peptide mass tolerance	50 ppm
Fragment mass tolerance	0.1 Da
Max missed cleavages	2
Instrument type	Default
Number of queries	13978
Significance threshold p<	0.0325
Max. number of families	AUTO
Ions score or expect cut-off	-1
Preferred taxonomy	All entries
Show Percolator scores?	no
Filters:	Num. of significant unique sequences >= 2
Family	Member	Database	Accession	UniProt accession	Found in UniProt January MASCOT search of peak 5a-5b (Y/N)	Found in UniProt June PP search (Y/N)	Found in NCBI June MASCOT search (Y/N)	Score	Mass	Num. of matches	Num. of significant matches	Num. of sequences	Num. of significant sequences	emPAI	Description
1	1	Uniprot-serpentes	PA2B0_HYDHA	Q8UW08	Y	Y	Y	70620	16959	1346	1346	11	11	118.79	Basic phospholipase A2 OS=Hydrophis hardwickii PE=2 SV=1
1	2	Uniprot-serpentes	PA2B7_HYDHA	Q8UW30	Y	Y	Y	46877	16923	911	911	9	9	20.43	Basic phospholipase A2 73 OS=Hydrophis hardwickii PE=2 SV=2
1	3	Uniprot-serpentes	PA2B_HYDSC	P00610	Y	N	Y	36860	14235	633	633	9	9	27.81	Basic phospholipase A2 OS=Hydrophis schistosus PE=1 SV=1
1	4	Uniprot-serpentes	PA2A5_HYDHA	Q8UW31	Y	Y	Y	3542	17787	79	79	6	6	2.49	Acidic phospholipase A2 57 OS=Hydrophis hardwickii PE=2 SV=1
1	8	Uniprot-serpentes	PA2PA_OXYMI	Q45Z42	Y	N	Y	918	17206	47	47	3	3	1.36	Basic phospholipase A2 paradoxin-like alpha chain OS=Oxyuranus microlepidotus PE=1 SV=1
1	9	Uniprot-serpentes	R4FJZ9_9SAUR	R4FJZ9	N	N	Y	322	17838	13	13	4	4	1.29	PLA2-Hop-15 OS=Hoplocephalus bungaroides PE=2 SV=1	Acidic
2	1	Uniprot-serpentes	3L23_HYDHA	Q8UW28	Y	Y	Y	15576	10493	481	481	4	4	10.12	Alpha-elapitoxin-Lh2a OS=Hydrophis hardwickii PE=3 SV=1
4	1	Uniprot-serpentes	V8NYV8_OPHHA	V8NYV8	N	Y	Y	558	241921	13	13	5	5	0.08	Keratin, type II cytoskeletal 1 (Fragment) OS=Ophiophagus hannah GN=KRT1 PE=3 SV=1
5	1	Uniprot-serpentes	VM39_DRYCN	F8RKV9	N	Y	Y	465	70323	18	18	3	3	1.45	Zinc metalloproteinase-disintegrin-like MTP9 OS=Drysdalia coronoides PE=1 SV=1
5	2	Uniprot-serpentes	VM34_DRYCN	F8RKW1	N	N	Y	151	70476	8	8	3	3	0.24	Zinc metalloproteinase-disintegrin-like MTP4 OS=Drysdalia coronoides PE=1 SV=1
6	1	Uniprot-serpentes	3L21_HYDHA	Q8UW29	Y	Y	Y	454	10838	13	13	4	4	2.8	Long neurotoxin 1 OS=Hydrophis hardwickii PE=3 SV=1
7	1	Uniprot-serpentes	3S11_HYDLA	P01437	Y	Y	Y	384	7285	10	10	4	4	5.97	Short neurotoxin 1 OS=Hydrophis lapemoides PE=1 SV=1
9	1	Uniprot-serpentes	CRVP2_HYDHA	Q8UW11	Y	N	Y	156	27377	7	7	4	4	0.72	Cysteine-rich venom protein 2 OS=Hydrophis hardwickii PE=2 SV=2
17	1	Uniprot-serpentes	A0A194AP65_9SAUR	A0A194AP65	N	N	Y	58	16626	3	3	2	2	0.94	Phospholipase A2 8h OS=Micrurus tener PE=3 SV=1	Acidic

## Sheet: Peak asterisk
Peak not present in June venoms

## Sheet: Peak 6a-6c
Database	Uniprot-serpentes 2017
Timestamp	22 Sep 2017 at 13:45:16 GMT
Type of search	MS/MS Ion Search
Enzyme	Trypsin
Fixed modifications	Carbamidomethyl (C)
Variable modifications	Deamidated (NQ),Oxidation (M)
Mass values	Monoisotopic
Protein mass	Unrestricted
Peptide mass tolerance	50 ppm
Fragment mass tolerance	0.1 Da
Max missed cleavages	2
Instrument type	Default
Number of queries	17070
Significance threshold p<	0.009156
Max. number of families	AUTO
Ions score or expect cut-off	-1
Preferred taxonomy	All entries
Show Percolator scores?	no
Filters:	Num. of significant unique sequences >= 2
Family	Member	Database	Accession	UniProt accession	Found in UniProt January MASCOT search of peak 6a-6b (Y/N)	Found in UniProt June PP search (Y/N)	Found in NCBI June MASCOT search (Y/N)	Score	Mass	Num. of matches	Num. of significant matches	Num. of sequences	Num. of significant sequences	emPAI	Description
1	1	Uniprot-serpentes	PA2A5_HYDHA	Q8UW31	Y	Y	Y	15505	17787	689	689	11	11	134.94	Acidic phospholipase A2 57 OS=Hydrophis hardwickii PE=2 SV=1
1	2	Uniprot-serpentes	PA2B0_HYDHA	Q8UW08	Y	Y	Y	2998	16959	95	95	6	6	10.52	Basic phospholipase A2 OS=Hydrophis hardwickii PE=2 SV=1
1	3	Uniprot-serpentes	PA2B7_HYDHA	Q8UW30	Y	Y	Y	1904	16923	58	58	7	7	8.15	Basic phospholipase A2 73 OS=Hydrophis hardwickii PE=2 SV=2
1	9	Uniprot-serpentes	PA2B1_ACAAN	P81236	N	N	Y	425	13646	14	14	2	2	0.83	Basic phospholipase A2 acanthin-1 OS=Acanthophis antarcticus PE=1 SV=1
1	13	Uniprot-serpentes	PA2BA_BUNFA	P14411	N	N	Y	55	15683	2	2	2	2	0.7	Basic phospholipase A2 10 (Fragment) OS=Bungarus fasciatus PE=1 SV=2
2	1	Uniprot-serpentes	3L23_HYDHA	Q8UW28	Y	Y	Y	508	10493	15	15	3	3	3.72	Alpha-elapitoxin-Lh2a OS=Hydrophis hardwickii PE=3 SV=1
3	1	Uniprot-serpentes	PA2B5_BUNCE	Q6SLM1	N	Y	Y	342	15672	42	42	2	2	0.7	Basic phospholipase A2 2 (Fragment) OS=Bungarus caeruleus PE=1 SV=1
4	1	Uniprot-serpentes	3S11_HYDLA	P01437	N	Y	Y	216	7285	8	8	4	4	14.62	Short neurotoxin 1 OS=Hydrophis lapemoides PE=1 SV=1

## Sheet: Peak 7
Database	Uniprot-serpentes 2017
Timestamp	22 Sep 2017 at 14:09:54 GMT
Type of search	MS/MS Ion Search
Enzyme	Trypsin
Fixed modifications	Carbamidomethyl (C)
Variable modifications	Deamidated (NQ),Oxidation (M)
Mass values	Monoisotopic
Protein mass	Unrestricted
Peptide mass tolerance	50 ppm
Fragment mass tolerance	0.1 Da
Max missed cleavages	2
Instrument type	Default
Number of queries	16018
Significance threshold p<	0.01952
Max. number of families	AUTO
Ions score or expect cut-off	-1
Preferred taxonomy	All entries
Show Percolator scores?	no
Filters:	Num. of significant unique sequences >= 2
Family	Member	Database	Accession	UniProt accession	Found in UniProt January MASCOT search of peak 7 (Y/N)	Found in UniProt June PP search (Y/N)	Found in NCBI June MASCOT search (Y/N)	Score	Mass	Num. of matches	Num. of significant matches	Num. of sequences	Num. of significant sequences	emPAI	Description
1	1	Uniprot-serpentes	PA2A5_HYDHA	Q8UW31	Y	Y	Y	49245	17787	1542	1542	12	12	698.68	Acidic phospholipase A2 57 OS=Hydrophis hardwickii PE=2 SV=1
1	2	Uniprot-serpentes	R4G2S8_DENDV	R4G2S8	Y	N	Y	2714	17740	202	202	4	4	5.5	PLA-2-Den-2 OS=Denisonia devisi PE=2 SV=1	Acidic
1	4	Uniprot-serpentes	PA2B7_HYDHA	Q8UW30	Y	Y	Y	2038	16923	60	60	8	8	10.7	Basic phospholipase A2 73 OS=Hydrophis hardwickii PE=2 SV=2
1	9	Uniprot-serpentes	PA2B0_HYDHA	Q8UW08	Y	Y	Y	814	16959	24	24	7	7	6.07	Basic phospholipase A2 OS=Hydrophis hardwickii PE=2 SV=1
1	10	Uniprot-serpentes	R4FIQ4_9SAUR	R4FIQ4	N	N	Y	362	17741	22	22	4	4	2.22	PLA2-Pse-8 OS=Pseudonaja modesta PE=2 SV=1	Acidic
1	13	Uniprot-serpentes	PA2BA_BUNFA	P14411	N	N	Y	59	15683	2	2	2	2	0.7	Basic phospholipase A2 10 (Fragment) OS=Bungarus fasciatus PE=1 SV=2
3	1	Uniprot-serpentes	3L23_HYDHA	Q8UW28	Y	Y	Y	615	10493	18	18	3	3	3.72	Alpha-elapitoxin-Lh2a OS=Hydrophis hardwickii PE=3 SV=1
5	1	Uniprot-serpentes	3S11_HYDLA	P01437	N	Y	Y	276	7285	8	8	4	4	14.62	Short neurotoxin 1 OS=Hydrophis lapemoides PE=1 SV=1
7	1	Uniprot-serpentes	V8NYV8_OPHHA	V8NYV8	Y	N	N	210	241921	4	4	2	2	0.04	Keratin, type II cytoskeletal 1 (Fragment) OS=Ophiophagus hannah GN=KRT1 PE=3 SV=1
12	1	Uniprot-serpentes	CRVP2_HYDHA	Q8UW11	N	N	Y	63	27377	5	5	2	2	0.36	Cysteine-rich venom protein 2 OS=Hydrophis hardwickii PE=2 SV=2

[truncated: 5 more sheets: Peak 8a-8b, Peak 9a, Peak 9b, Peak 10, Peak 11]
