# Supplementary material for: The Venom of the Spine-Bellied Sea Snake (Hydrophis curtus): Proteome, Toxin Diversity and Intraspecific Variation
Source: Int J Mol Sci. 2017 Dec 12;18(12):2695. doi: 10.3390/ijms18122695 (PMC5751296; doi:10.3390/ijms18122695)
Supplement: Supplementary file 1 [file ijms-18-02695-s001.zip › Table_S7_NCBI_January_MASCOT.xlsx]

## Sheet: Info
Red =	Contaminant (eg keratin) or excluded protein
PP =	ProteinPilot

## Sheet: Peak 1
Database	NCBI-serpentes 2017
Timestamp	23 Sep 2017 at 00:25:55 GMT
Type of search	MS/MS Ion Search
Enzyme	Trypsin
Fixed modifications	Carbamidomethyl (C)
Variable modifications	Deamidated (NQ),Oxidation (M)
Mass values	Monoisotopic
Protein mass	Unrestricted
Peptide mass tolerance	50 ppm
Fragment mass tolerance	0.1 Da
Max missed cleavages	2
Instrument type	Default
Number of queries	17409
Significance threshold p<	0.02102
Max. number of families	AUTO
Ions score or expect cut-off	-1
Preferred taxonomy	All entries
Show Percolator scores?	no
Filters:	Num. of significant unique sequences >= 2
Family	Member	Database	Accession	Found in NCBI June MASCOT search of peak 1 (Y/N)	Found in NCBI January PP search (Y/N)	Found in UniProt January MASCOT search (Y/N)	Score	Mass	Num. of matches	Num. of significant matches	Num. of sequences	Num. of significant sequences	emPAI	Description
1	1	NCBI-serpentes	sp|Q8UW28.1|3L23_HYDHA	N	Y	Y	17020	10493	785	785	4	4	9.26	RecName: Full=Alpha-elapitoxin-Lh2a; Short=Alpha-EPTX-Lh2a; AltName: Full=Long neurotoxin 3; Flags: Precursor
2	1	NCBI-serpentes	sp|Q8UW31.1|PA2A5_HYDHA	N	Y	Y	12411	17787	603	603	7	7	12.1	RecName: Full=Acidic phospholipase A2 57; Short=svPLA2; AltName: Full=Phosphatidylcholine 2-acylhydrolase; Flags: Precursor
3	2	NCBI-serpentes	sp|P25494.1|3S11_HYDCY	N	N	Y	6732	7237	262	262	5	5	263.4	RecName: Full=Short neurotoxin 1; AltName: Full=Hydrophitoxin a
4	1	NCBI-serpentes	sp|Q8UW30.2|PA2B7_HYDHA	N	Y	Y	1706	16923	50	50	4	4	3.37	RecName: Full=Basic phospholipase A2 73; Short=svPLA2; AltName: Full=Phosphatidylcholine 2-acylhydrolase; Flags: Precursor
4	2	NCBI-serpentes	sp|Q8UW08.1|PA2B0_HYDHA	N	Y	Y	1413	16959	79	79	5	5	2.39	RecName: Full=Basic phospholipase A2; Short=svPLA2; AltName: Full=Phosphatidylcholine 2-acylhydrolase; Flags: Precursor
6	1	NCBI-serpentes	ETE67131.1/V8NYV8	N	N	Y	385	241921	13	13	3	3	0.05	Keratin, type II cytoskeletal 1, partial [Ophiophagus hannah]
11	1	NCBI-serpentes	XP_013916926.1	N	N	N	154	63642	5	5	2	2	0.14	PREDICTED: keratin, type II cytoskeletal 5-like [Thamnophis sirtalis]

## Sheet: Peak 2
Database	NCBI-serpentes 2017
Timestamp	23 Sep 2017 at 01:00:57 GMT
Type of search	MS/MS Ion Search
Enzyme	Trypsin
Fixed modifications	Carbamidomethyl (C)
Variable modifications	Deamidated (NQ),Oxidation (M)
Mass values	Monoisotopic
Protein mass	Unrestricted
Peptide mass tolerance	50 ppm
Fragment mass tolerance	0.1 Da
Max missed cleavages	2
Instrument type	Default
Number of queries	12702
Significance threshold p<	0.001507
Max. number of families	AUTO
Ions score or expect cut-off	-1
Preferred taxonomy	All entries
Show Percolator scores?	no
Filters:	Num. of significant unique sequences >= 2
Family	Member	Database	Accession	Found in NCBI June MASCOT search of peak 2 (Y/N)	Found in NCBI January PP search (Y/N)	Found in UniProt January MASCOT search (Y/N)	Score	Mass	Num. of matches	Num. of significant matches	Num. of sequences	Num. of significant sequences	emPAI	Description
1	1	NCBI-serpentes	sp|Q8UW28.1|3L23_HYDHA	Y	Y	Y	1662	10493	86	86	4	4	14.13	RecName: Full=Alpha-elapitoxin-Lh2a; Short=Alpha-EPTX-Lh2a; AltName: Full=Long neurotoxin 3; Flags: Precursor
2	1	NCBI-serpentes	sp|P01437.1|3S11_HYDLA	Y	Y	Y	709	7285	31	31	5	5	14.62	RecName: Full=Short neurotoxin 1; AltName: Full=Neurotoxin A
3	1	NCBI-serpentes	sp|Q8UW31.1|PA2A5_HYDHA	N	Y	Y	640	17787	40	40	5	5	2.22	RecName: Full=Acidic phospholipase A2 57; Short=svPLA2; AltName: Full=Phosphatidylcholine 2-acylhydrolase; Flags: Precursor
3	2	NCBI-serpentes	sp|Q8UW30.2|PA2B7_HYDHA	N	Y	Y	260	16923	9	9	6	6	4.88	RecName: Full=Basic phospholipase A2 73; Short=svPLA2; AltName: Full=Phosphatidylcholine 2-acylhydrolase; Flags: Precursor
3	3	NCBI-serpentes	sp|Q8UW08.1|PA2B0_HYDHA	N	Y	Y	106	16959	5	5	4	4	1.66	RecName: Full=Basic phospholipase A2; Short=svPLA2; AltName: Full=Phosphatidylcholine 2-acylhydrolase; Flags: Precursor
4	1	NCBI-serpentes	ETE67131.1/V8NYV8	N	Y	Y	385	241921	13	13	5	5	0.09	Keratin, type II cytoskeletal 1, partial [Ophiophagus hannah]
4	4	NCBI-serpentes	XP_007439106.1	N	Y	N	217	81611	6	6	2	2	0.11	PREDICTED: keratin, type II cytoskeletal-like isoform X1 [Python bivittatus]
8	1	NCBI-serpentes	sp|Q3SB04.1|CRVP_NOTSC	N	N	N	67	27222	2	2	2	2	0.36	RecName: Full=Cysteine-rich venom protein pseudechetoxin-like; Short=CRVP; Flags: Precursor

## Sheet: Peak 3
Database	NCBI-serpentes 2017
Timestamp	23 Sep 2017 at 01:34:12 GMT
Type of search	MS/MS Ion Search
Enzyme	Trypsin
Fixed modifications	Carbamidomethyl (C)
Variable modifications	Deamidated (NQ),Oxidation (M)
Mass values	Monoisotopic
Protein mass	Unrestricted
Peptide mass tolerance	50 ppm
Fragment mass tolerance	0.1 Da
Max missed cleavages	2
Instrument type	Default
Number of queries	18293
Significance threshold p<	0.02148
Max. number of families	AUTO
Ions score or expect cut-off	-1
Preferred taxonomy	All entries
Show Percolator scores?	no
Filters:	Num. of significant unique sequences >= 2
Family	Member	Database	Accession	Found in NCBI June MASCOT search of peak 3 (Y/N)	Found in NCBI January PP search (Y/N)	Found in UniProt January MASCOT search (Y/N)	Score	Mass	Num. of matches	Num. of significant matches	Num. of sequences	Num. of significant sequences	emPAI	Description
1	1	NCBI-serpentes	sp|Q8UW28.1|3L23_HYDHA	Y	Y	Y	33000	10493	987	987	6	6	30.18	RecName: Full=Alpha-elapitoxin-Lh2a; Short=Alpha-EPTX-Lh2a; AltName: Full=Long neurotoxin 3; Flags: Precursor
3	1	NCBI-serpentes	sp|Q8UW29.1|3L21_HYDHA	Y	Y	Y	605	10838	18	18	4	4	4.31	RecName: Full=Long neurotoxin 1; Flags: Precursor
3	2	NCBI-serpentes	sp|A3FM53.1|3L22_HYDHA	Y	Y	Y	604	11026	19	19	4	4	2.75	RecName: Full=Long neurotoxin 2; Flags: Precursor
4	1	NCBI-serpentes	sp|Q8UW31.1|PA2A5_HYDHA	N	Y	Y	356	17787	13	13	5	5	1.83	RecName: Full=Acidic phospholipase A2 57; Short=svPLA2; AltName: Full=Phosphatidylcholine 2-acylhydrolase; Flags: Precursor
4	2	NCBI-serpentes	sp|Q8UW30.2|PA2B7_HYDHA	Y	Y	Y	192	16923	4	4	3	3	1.2	RecName: Full=Basic phospholipase A2 73; Short=svPLA2; AltName: Full=Phosphatidylcholine 2-acylhydrolase; Flags: Precursor
5	1	NCBI-serpentes	sp|P01437.1|3S11_HYDLA	Y	Y	Y	251	7285	7	7	4	4	5.96	RecName: Full=Short neurotoxin 1; AltName: Full=Neurotoxin A

## Sheet: Peak 4a
Database	NCBI-serpentes 2017
Timestamp	23 Sep 2017 at 02:08:41 GMT
Type of search	MS/MS Ion Search
Enzyme	Trypsin
Fixed modifications	Carbamidomethyl (C)
Variable modifications	Deamidated (NQ),Oxidation (M)
Mass values	Monoisotopic
Protein mass	Unrestricted
Peptide mass tolerance	50 ppm
Fragment mass tolerance	0.1 Da
Max missed cleavages	2
Instrument type	Default
Number of queries	15068
Significance threshold p<	0.025
Max. number of families	AUTO
Ions score or expect cut-off	-1
Preferred taxonomy	All entries
Show Percolator scores?	no
Filters:	Num. of significant unique sequences >= 2
Family	Member	Database	Accession	Found in NCBI June MASCOT search of peak 4 (Y/N)	Found in NCBI January PP search (Y/N)	Found in UniProt January MASCOT search (Y/N)	Score	Mass	Num. of matches	Num. of significant matches	Num. of sequences	Num. of significant sequences	emPAI	Description
1	1	NCBI-serpentes	sp|Q8UW28.1|3L23_HYDHA	Y	Y	Y	27405	10493	868	868	6	6	30.16	RecName: Full=Alpha-elapitoxin-Lh2a; Short=Alpha-EPTX-Lh2a; AltName: Full=Long neurotoxin 3; Flags: Precursor
2	1	NCBI-serpentes	sp|Q8UW30.2|PA2B7_HYDHA	Y	Y	Y	6481	16923	156	156	11	11	25.59	RecName: Full=Basic phospholipase A2 73; Short=svPLA2; AltName: Full=Phosphatidylcholine 2-acylhydrolase; Flags: Precursor
2	2	NCBI-serpentes	sp|P00610.1|PA2B_HYDSC	N	N	Y	4043	14235	105	105	10	10	21.19	RecName: Full=Basic phospholipase A2; Short=svPLA2; AltName: Full=Myotoxin; AltName: Full=Phosphatidylcholine 2-acylhydrolase; AltName: Full=Toxin VI-5; AltName: Full=Toxin VI:5b	Not enough evidence to include ("unique" peptides are contained in PA2B7_HYDA)
2	3	NCBI-serpentes	sp|Q8UW08.1|PA2B0_HYDHA	Y	Y	Y	1135	16959	27	27	5	5	1.96	RecName: Full=Basic phospholipase A2; Short=svPLA2; AltName: Full=Phosphatidylcholine 2-acylhydrolase; Flags: Precursor
2	4	NCBI-serpentes	sp|Q8UW31.1|PA2A5_HYDHA	N	Y	Y	889	17787	43	43	6	6	2.48	RecName: Full=Acidic phospholipase A2 57; Short=svPLA2; AltName: Full=Phosphatidylcholine 2-acylhydrolase; Flags: Precursor
4	1	NCBI-serpentes	sp|A3FM53.1|3L22_HYDHA	Y	Y	Y	722	11026	30	30	4	4	9.12	RecName: Full=Long neurotoxin 2; Flags: Precursor
4	2	NCBI-serpentes	sp|Q8UW29.1|3L21_HYDHA	Y	Y	Y	663	10838	26	26	4	4	4.31	RecName: Full=Long neurotoxin 1; Flags: Precursor
5	1	NCBI-serpentes	sp|P01437.1|3S11_HYDLA	Y	Y	Y	350	7285	8	8	4	4	5.96	RecName: Full=Short neurotoxin 1; AltName: Full=Neurotoxin A
8	1	NCBI-serpentes	sp|Q8UW11.2|CRVP2_HYDHA	Y	N	Y	166	27377	6	6	2	2	0.31	RecName: Full=Cysteine-rich venom protein 2; Short=CRVP; Flags: Precursor
13	1	NCBI-serpentes	sp|F8RKV9.1|VM39_DRYCN	N	N	Y	58	70323	3	3	2	2	0.11	RecName: Full=Zinc metalloproteinase-disintegrin-like MTP9; AltName: Full=Snake venom metalloproteinase; Short=SVMP; Flags: Precursor

## Sheet: Peak 4b
Database	NCBI-serpentes 2017
Timestamp	23 Sep 2017 at 02:39:59 GMT
Type of search	MS/MS Ion Search
Enzyme	Trypsin
Fixed modifications	Carbamidomethyl (C)
Variable modifications	Deamidated (NQ),Oxidation (M)
Mass values	Monoisotopic
Protein mass	Unrestricted
Peptide mass tolerance	50 ppm
Fragment mass tolerance	0.1 Da
Max missed cleavages	2
Instrument type	Default
Number of queries	13865
Significance threshold p<	0.0191
Max. number of families	AUTO
Ions score or expect cut-off	-1
Preferred taxonomy	All entries
Show Percolator scores?	no
Filters:	Num. of significant unique sequences >= 2
Family	Member	Database	Accession	Found in NCBI June MASCOT search of peaks 4 and 4-5 (Y/N)	Found in NCBI January PP search (Y/N)	Found in UniProt January MASCOT search (Y/N)	Score	Mass	Num. of matches	Num. of significant matches	Num. of sequences	Num. of significant sequences	emPAI	Description
1	1	NCBI-serpentes	sp|Q8UW30.2|PA2B7_HYDHA	Y	Y	Y	60193	16923	1344	1344	12	12	136.15	RecName: Full=Basic phospholipase A2 73; Short=svPLA2; AltName: Full=Phosphatidylcholine 2-acylhydrolase; Flags: Precursor
1	2	NCBI-serpentes	sp|P00610.1|PA2B_HYDSC	Y	N	Y	43271	14235	993	993	8	8	104.06	RecName: Full=Basic phospholipase A2; Short=svPLA2; AltName: Full=Myotoxin; AltName: Full=Phosphatidylcholine 2-acylhydrolase; AltName: Full=Toxin VI-5; AltName: Full=Toxin VI:5b	Not enough evidence to include ("unique" peptides are contained in PA2B7_HYDA)
1	3	NCBI-serpentes	sp|Q8UW08.1|PA2B0_HYDHA	Y	Y	Y	18650	16959	388	388	7	7	29.65	RecName: Full=Basic phospholipase A2; Short=svPLA2; AltName: Full=Phosphatidylcholine 2-acylhydrolase; Flags: Precursor
1	4	NCBI-serpentes	sp|Q8UW31.1|PA2A5_HYDHA	Y	Y	Y	1376	17787	61	61	5	5	4.15	RecName: Full=Acidic phospholipase A2 57; Short=svPLA2; AltName: Full=Phosphatidylcholine 2-acylhydrolase; Flags: Precursor
1	6	NCBI-serpentes	JAA74871.1/R4FJZ9	Y	N	Y	151	17838	9	9	4	4	2.2	PLA2-Hop-15 [Hoplocephalus bungaroides]
1	7	NCBI-serpentes	BAJ07178.1/D5MRQ5	N	N	Y	99	17411	7	7	3	3	1.59	phospholipase A2 enzyme [Pseudechis rossignolii]
1	8	NCBI-serpentes	sp|P14615.2|PA2N3_BUNFA	N	N	Y	60	14214	3	3	2	2	0.79	RecName: Full=Neutral phospholipase A2 3; Short=svPLA2; AltName: Full=Kbf III; AltName: Full=Kbf-3; AltName: Full=Phosphatidylcholine 2-acylhydrolase
2	1	NCBI-serpentes	sp|Q8UW28.1|3L23_HYDHA	Y	Y	Y	18345	10493	625	625	5	5	31.92	RecName: Full=Alpha-elapitoxin-Lh2a; Short=Alpha-EPTX-Lh2a; AltName: Full=Long neurotoxin 3; Flags: Precursor
4	1	NCBI-serpentes	sp|Q8UW29.1|3L21_HYDHA	Y	Y	Y	731	10838	26	26	4	4	5.58	RecName: Full=Long neurotoxin 1; Flags: Precursor
6	1	NCBI-serpentes	XP_007439106.1	N	Y	N	247	81611	6	6	2	2	0.11	PREDICTED: keratin, type II cytoskeletal-like isoform X1 [Python bivittatus]
7	1	NCBI-serpentes	sp|P68416.2|3S11_HYDHA	N	Y	Y	155	9552	6	6	3	3	4.21	RecName: Full=Short neurotoxin 1; AltName: Full=SN12; AltName: Full=Toxin 4; Flags: Precursor
8	1	NCBI-serpentes	sp|Q8UW11.2|CRVP2_HYDHA	Y	Y	Y	149	27377	7	7	2	2	0.36	RecName: Full=Cysteine-rich venom protein 2; Short=CRVP; Flags: Precursor

## Sheet: Peak 5a-5b
Database	NCBI-serpentes 2017
Timestamp	23 Sep 2017 at 03:15:38 GMT
Type of search	MS/MS Ion Search
Enzyme	Trypsin
Fixed modifications	Carbamidomethyl (C)
Variable modifications	Deamidated (NQ),Oxidation (M)
Mass values	Monoisotopic
Protein mass	Unrestricted
Peptide mass tolerance	50 ppm
Fragment mass tolerance	0.1 Da
Max missed cleavages	2
Instrument type	Default
Number of queries	16110
Significance threshold p<	0.02644
Max. number of families	AUTO
Ions score or expect cut-off	-1
Preferred taxonomy	All entries
Show Percolator scores?	no
Filters:	Num. of significant unique sequences >= 2
Family	Member	Database	Accession	Found in NCBI June MASCOT search of peak 5 (Y/N)	Found in NCBI January PP search (Y/N)	Found in UniProt January MASCOT search (Y/N)	Score	Mass	Num. of matches	Num. of significant matches	Num. of sequences	Num. of significant sequences	emPAI	Description
1	1	NCBI-serpentes	sp|Q8UW08.1|PA2B0_HYDHA	Y	Y	Y	53439	16959	1269	1269	10	10	62.75	RecName: Full=Basic phospholipase A2; Short=svPLA2; AltName: Full=Phosphatidylcholine 2-acylhydrolase; Flags: Precursor
1	2	NCBI-serpentes	AAL55556.1/Q8UW30	Y	Y	Y	28162	13999	651	651	9	9	82.91	phospholipase A2, partial [Hydrophis hardwickii]
1	3	NCBI-serpentes	sp|P00610.1|PA2B_HYDSC	Y	N	Y	26319	14235	623	623	8	8	42.85	RecName: Full=Basic phospholipase A2; Short=svPLA2; AltName: Full=Myotoxin; AltName: Full=Phosphatidylcholine 2-acylhydrolase; AltName: Full=Toxin VI-5; AltName: Full=Toxin VI:5b
1	4	NCBI-serpentes	sp|Q8UW31.1|PA2A5_HYDHA	Y	Y	Y	2477	17787	67	67	7	7	5.5	RecName: Full=Acidic phospholipase A2 57; Short=svPLA2; AltName: Full=Phosphatidylcholine 2-acylhydrolase; Flags: Precursor
1	8	NCBI-serpentes	sp|Q45Z42.1|PA2PA_OXYMI	Y	N	Y	411	17206	33	33	3	3	1.66	RecName: Full=Basic phospholipase A2 paradoxin-like alpha chain; Short=svPLA2; AltName: Full=PLA-4; AltName: Full=Phosphatidylcholine 2-acylhydrolase; Flags: Precursor
1	10	NCBI-serpentes	sp|P14411.2|PA2BA_BUNFA	N	N	Y	60	15683	3	3	2	2	0.7	RecName: Full=Basic phospholipase A2 10; Short=svPLA2; AltName: Full=KBf X; AltName: Full=KBf-10; AltName: Full=Phosphatidylcholine 2-acylhydrolase; Flags: Precursor
2	1	NCBI-serpentes	sp|Q8UW28.1|3L23_HYDHA	Y	Y	Y	12763	10493	454	454	4	4	21.31	RecName: Full=Alpha-elapitoxin-Lh2a; Short=Alpha-EPTX-Lh2a; AltName: Full=Long neurotoxin 3; Flags: Precursor
5	1	NCBI-serpentes	sp|P01437.1|3S11_HYDLA	Y	Y	Y	264	7285	8	8	4	4	14.62	RecName: Full=Short neurotoxin 1; AltName: Full=Neurotoxin A
6	1	NCBI-serpentes	sp|Q8UW29.1|3L21_HYDHA	Y	Y	Y	235	10838	9	9	4	4	3.51	RecName: Full=Long neurotoxin 1; Flags: Precursor
10	1	NCBI-serpentes	sp|Q8UW11.2|CRVP2_HYDHA	Y	N	Y	74	27377	4	4	2	2	0.36	RecName: Full=Cysteine-rich venom protein 2; Short=CRVP; Flags: Precursor
11	1	NCBI-serpentes	sp|P00609.1|PA2B5_NOTSC	N	N	Y	73	14465	3	3	2	2	0.77	RecName: Full=Basic phospholipase A2 notechis II-5; Short=svPLA2; AltName: Full=Phosphatidylcholine 2-acylhydrolase

## Sheet: Peak asterisk
Database	NCBI-serpentes 2017
Timestamp	23 Sep 2017 at 03:54:49 GMT
Type of search	MS/MS Ion Search
Enzyme	Trypsin
Fixed modifications	Carbamidomethyl (C)
Variable modifications	Deamidated (NQ),Oxidation (M)
Mass values	Monoisotopic
Protein mass	Unrestricted
Peptide mass tolerance	50 ppm
Fragment mass tolerance	0.1 Da
Max missed cleavages	2
Instrument type	Default
Number of queries	17155
Significance threshold p<	0.02445
Max. number of families	AUTO
Ions score or expect cut-off	-1
Preferred taxonomy	All entries
Show Percolator scores?	no
Filters:	Num. of significant unique sequences >= 2
Family	Member	Database	Accession	Found in NCBI June MASCOT search of peaks 6a-6c (Y/N)	Found in NCBI January PP search (Y/N)	Found in UniProt January MASCOT search (Y/N)	Score	Mass	Num. of matches	Num. of significant matches	Num. of sequences	Num. of significant sequences	emPAI	Description
1	1	NCBI-serpentes	sp|Q8UW31.1|PA2A5_HYDHA	Y	Y	Y	32629	17787	1353	1353	11	11	345.64	RecName: Full=Acidic phospholipase A2 57; Short=svPLA2; AltName: Full=Phosphatidylcholine 2-acylhydrolase; Flags: Precursor
1	2	NCBI-serpentes	sp|Q8UW08.1|PA2B0_HYDHA	Y	Y	Y	10790	16959	373	373	7	7	22.98	RecName: Full=Basic phospholipase A2; Short=svPLA2; AltName: Full=Phosphatidylcholine 2-acylhydrolase; Flags: Precursor
1	3	NCBI-serpentes	sp|Q8UW30.2|PA2B7_HYDHA	Y	Y	Y	5132	16923	169	169	9	9	61.43	RecName: Full=Basic phospholipase A2 73; Short=svPLA2; AltName: Full=Phosphatidylcholine 2-acylhydrolase; Flags: Precursor
1	6	NCBI-serpentes	JAA74725.1/R4G2S8	N	N	Y	2920	17740	236	236	5	5	4.14	PLA-2-Den-2 [Denisonia devisi]
2	1	NCBI-serpentes	sp|Q8UW28.1|3L23_HYDHA	Y	Y	Y	10392	10493	351	351	4	4	21.31	RecName: Full=Alpha-elapitoxin-Lh2a; Short=Alpha-EPTX-Lh2a; AltName: Full=Long neurotoxin 3; Flags: Precursor
6	1	NCBI-serpentes	sp|P01437.1|3S11_HYDLA	Y	Y	Y	183	7285	5	5	4	4	14.62	RecName: Full=Short neurotoxin 1; AltName: Full=Neurotoxin A
11	1	NCBI-serpentes	sp|Q8UW11.2|CRVP2_HYDHA	N	Y	Y	65	27377	4	4	3	3	0.84	RecName: Full=Cysteine-rich venom protein 2; Short=CRVP; Flags: Precursor
22	1	NCBI-serpentes	sp|F8RKV9.1|VM39_DRYCN	N	N	Y	38	70323	2	2	2	2	0.13	RecName: Full=Zinc metalloproteinase-disintegrin-like MTP9; AltName: Full=Snake venom metalloproteinase; Short=SVMP; Flags: Precursor

## Sheet: Peak 6a-6b
Database	NCBI-serpentes 2017
Timestamp	23 Sep 2017 at 04:32:34 GMT
Type of search	MS/MS Ion Search
Enzyme	Trypsin
Fixed modifications	Carbamidomethyl (C)
Variable modifications	Deamidated (NQ),Oxidation (M)
Mass values	Monoisotopic
Protein mass	Unrestricted
Peptide mass tolerance	50 ppm
Fragment mass tolerance	0.1 Da
Max missed cleavages	2
Instrument type	Default
Number of queries	16306
Significance threshold p<	0.02234
Max. number of families	AUTO
Ions score or expect cut-off	-1
Preferred taxonomy	All entries
Show Percolator scores?	no
Filters:	Num. of significant unique sequences >= 2
Family	Member	Database	Accession	Found in NCBI June MASCOT search of peaks 6a-6c (Y/N)	Found in NCBI January PP search (Y/N)	Found in UniProt January MASCOT search (Y/N)	Score	Mass	Num. of matches	Num. of significant matches	Num. of sequences	Num. of significant sequences	emPAI	Description
1	1	NCBI-serpentes	sp|Q8UW31.1|PA2A5_HYDHA	Y	Y	Y	51617	17787	1667	1667	11	11	698.3	RecName: Full=Acidic phospholipase A2 57; Short=svPLA2; AltName: Full=Phosphatidylcholine 2-acylhydrolase; Flags: Precursor
1	5	NCBI-serpentes	sp|Q8UW08.1|PA2B0_HYDHA	Y	Y	Y	1893	16959	47	47	7	7	8.02	RecName: Full=Basic phospholipase A2; Short=svPLA2; AltName: Full=Phosphatidylcholine 2-acylhydrolase; Flags: Precursor
1	7	NCBI-serpentes	sp|Q8UW30.2|PA2B7_HYDHA	Y	Y	Y	909	16923	35	35	6	6	4.88	RecName: Full=Basic phospholipase A2 73; Short=svPLA2; AltName: Full=Phosphatidylcholine 2-acylhydrolase; Flags: Precursor
1	9	NCBI-serpentes	JAS05116.1/A0A194AT57	N	N	Y	338	16709	29	29	3	3	1.1	Phospholipase A2 6f [Micrurus tener]
3	1	NCBI-serpentes	sp|Q8UW28.1|3L23_HYDHA	Y	Y	Y	293	10493	9	9	2	2	2.2	RecName: Full=Alpha-elapitoxin-Lh2a; Short=Alpha-EPTX-Lh2a; AltName: Full=Long neurotoxin 3; Flags: Precursor

## Sheet: Peak 7
Database	NCBI-serpentes 2017
Timestamp	23 Sep 2017 at 05:11:53 GMT
Type of search	MS/MS Ion Search
Enzyme	Trypsin
Fixed modifications	Carbamidomethyl (C)
Variable modifications	Deamidated (NQ),Oxidation (M)
Mass values	Monoisotopic
Protein mass	Unrestricted
Peptide mass tolerance	50 ppm
Fragment mass tolerance	0.1 Da
Max missed cleavages	2
Instrument type	Default
Number of queries	16764
Significance threshold p<	0.02608
Max. number of families	AUTO
Ions score or expect cut-off	-1
Preferred taxonomy	All entries
Show Percolator scores?	no
Filters:	Num. of significant unique sequences >= 2
Family	Member	Database	Accession	Found in NCBI June MASCOT search of peak 7 (Y/N)	Found in NCBI January PP search (Y/N)	Found in UniProt January MASCOT search (Y/N)	Score	Mass	Num. of matches	Num. of significant matches	Num. of sequences	Num. of significant sequences	emPAI	Description
1	1	NCBI-serpentes	sp|Q8UW31.1|PA2A5_HYDHA	Y	Y	Y	56129	17787	1773	1773	12	12	881.42	RecName: Full=Acidic phospholipase A2 57; Short=svPLA2; AltName: Full=Phosphatidylcholine 2-acylhydrolase; Flags: Precursor
1	2	NCBI-serpentes	JAA74725.1/R4G2S8	Y	N	Y	2720	17740	218	218	5	5	5.5	PLA-2-Den-2 [Denisonia devisi]
1	6	NCBI-serpentes	sp|Q8UW30.2|PA2B7_HYDHA	Y	Y	Y	597	16923	29	29	5	5	4.88	RecName: Full=Basic phospholipase A2 73; Short=svPLA2; AltName: Full=Phosphatidylcholine 2-acylhydrolase; Flags: Precursor
1	7	NCBI-serpentes	sp|Q8UW08.1|PA2B0_HYDHA	Y	Y	Y	587	16959	17	17	5	5	3.33	RecName: Full=Basic phospholipase A2; Short=svPLA2; AltName: Full=Phosphatidylcholine 2-acylhydrolase; Flags: Precursor
3	1	NCBI-serpentes	sp|Q8UW28.1|3L23_HYDHA	Y	Y	Y	476	10493	15	15	3	3	3.72	RecName: Full=Alpha-elapitoxin-Lh2a; Short=Alpha-EPTX-Lh2a; AltName: Full=Long neurotoxin 3; Flags: Precursor
6	1	NCBI-serpentes	XP_013924216.1	N	N	N	110	32020	5	5	2	2	0.48	PREDICTED: trypsin-like [Thamnophis sirtalis]
19	1	NCBI-serpentes	sp|P68416.2|3S11_HYDHA	N	N	Y	29	9552	2	2	2	2	2	RecName: Full=Short neurotoxin 1; AltName: Full=SN12; AltName: Full=Toxin 4; Flags: Precursor

[truncated: 5 more sheets: Peak 8a-8b, Peak 9a, Peak 9b, Peak 10, Peak 11]
