# Supplementary material for: The Venom of the Spine-Bellied Sea Snake (Hydrophis curtus): Proteome, Toxin Diversity and Intraspecific Variation
Source: Int J Mol Sci. 2017 Dec 12;18(12):2695. doi: 10.3390/ijms18122695 (PMC5751296; doi:10.3390/ijms18122695)
Supplement: Supplementary file 1 [file ijms-18-02695-s001.zip › Table_S8_NCBI_June_MASCOT.xlsx]

## Sheet: Info
Red =	Contaminant (eg keratin) or excluded protein
PP =	ProteinPilot

## Sheet: Peak 1
Database	NCBI-serpentes 2017
Timestamp	23 Sep 2017 at 09:23:20 GMT
Type of search	MS/MS Ion Search
Enzyme	Trypsin
Fixed modifications	Carbamidomethyl (C)
Variable modifications	Deamidated (NQ),Oxidation (M)
Mass values	Monoisotopic
Protein mass	Unrestricted
Peptide mass tolerance	50 ppm
Fragment mass tolerance	0.1 Da
Max missed cleavages	2
Instrument type	Default
Number of queries	14448
Significance threshold p<	0.00596
Max. number of families	AUTO
Ions score or expect cut-off	-1
Preferred taxonomy	All entries
Show Percolator scores?	no
Filters:	Num. of significant unique sequences >= 2
Family	Member	Database	Accession	Found in NCBI January MASCOT search of peak 1 (Y/N)	Found in NCBI June PP search (Y/N)	Found in UniProt June MASCOT search (Y/N)	Score	Mass	Num. of matches	Num. of significant matches	Num. of sequences	Num. of significant sequences	emPAI	Description
1	1	NCBI-serpentes	sp|P01437.1|3S11_HYDLA	N	N	N	6181	7285	433	433	4	4	139.83	RecName: Full=Short neurotoxin 1; AltName: Full=Neurotoxin A

## Sheet: Peak 2
Database	NCBI-serpentes 2017
Timestamp	23 Sep 2017 at 09:57:40 GMT
Type of search	MS/MS Ion Search
Enzyme	Trypsin
Fixed modifications	Carbamidomethyl (C)
Variable modifications	Deamidated (NQ),Oxidation (M)
Mass values	Monoisotopic
Protein mass	Unrestricted
Peptide mass tolerance	50 ppm
Fragment mass tolerance	0.1 Da
Max missed cleavages	2
Instrument type	Default
Number of queries	13346
Significance threshold p<	0.006506
Max. number of families	AUTO
Ions score or expect cut-off	-1
Preferred taxonomy	All entries
Show Percolator scores?	no
Filters:	Num. of significant unique sequences >= 2
Family	Member	Database	Accession	Found in NCBI January MASCOT search of peak 2 (Y/N)	Found in NCBI June PP search (Y/N)	Found in UniProt June MASCOT search (Y/N)	Score	Mass	Num. of matches	Num. of significant matches	Num. of sequences	Num. of significant sequences	emPAI	Description
1	1	NCBI-serpentes	sp|P01437.1|3S11_HYDLA	Y	Y	Y	1212	7285	59	59	5	5	77.8	RecName: Full=Short neurotoxin 1; AltName: Full=Neurotoxin A
2	1	NCBI-serpentes	sp|Q8UW28.1|3L23_HYDHA	Y	Y	Y	1066	10493	37	37	3	3	2.96	RecName: Full=Alpha-elapitoxin-Lh2a; Short=Alpha-EPTX-Lh2a; AltName: Full=Long neurotoxin 3; Flags: Precursor
3	1	NCBI-serpentes	sp|A3FM53.1|3L22_HYDHA	N	Y	Y	763	11026	27	27	4	4	4.23	RecName: Full=Long neurotoxin 2; Flags: Precursor
5	3	NCBI-serpentes	AOS50880.1/A0A1D8BAX5	N	N	N	105	27353	4	4	2	2	0.31	cysteine-rich secretory protein [Pseudechis papuanus]

## Sheet: Peak 3
Database	NCBI-serpentes 2017
Timestamp	23 Sep 2017 at 10:29:12 GMT
Type of search	MS/MS Ion Search
Enzyme	Trypsin
Fixed modifications	Carbamidomethyl (C)
Variable modifications	Deamidated (NQ),Oxidation (M)
Mass values	Monoisotopic
Protein mass	Unrestricted
Peptide mass tolerance	50 ppm
Fragment mass tolerance	0.1 Da
Max missed cleavages	2
Instrument type	Default
Number of queries	17162
Significance threshold p<	0.02257
Max. number of families	AUTO
Ions score or expect cut-off	-1
Preferred taxonomy	All entries
Show Percolator scores?	no
Filters:	Num. of significant unique sequences >= 2
Family	Member	Database	Accession	Found in NCBI January MASCOT search of peak 3 (Y/N)	Found in NCBI June PP search (Y/N)	Found in UniProt June MASCOT search (Y/N)	Score	Mass	Num. of matches	Num. of significant matches	Num. of sequences	Num. of significant sequences	emPAI	Description
1	1	NCBI-serpentes	sp|Q8UW28.1|3L23_HYDHA	Y	Y	Y	32572	10493	876	876	7	7	21.15	RecName: Full=Alpha-elapitoxin-Lh2a; Short=Alpha-EPTX-Lh2a; AltName: Full=Long neurotoxin 3; Flags: Precursor
3	1	NCBI-serpentes	sp|Q8UW29.1|3L21_HYDHA	Y	Y	Y	1568	10838	45	45	4	4	6.43	RecName: Full=Long neurotoxin 1; Flags: Precursor
3	2	NCBI-serpentes	sp|A3FM53.1|3L22_HYDHA	Y	Y	Y	1231	11026	40	40	4	4	4.23	RecName: Full=Long neurotoxin 2; Flags: Precursor
4	1	NCBI-serpentes	sp|P01437.1|3S11_HYDLA	Y	Y	Y	425	7285	14	14	4	4	10.33	RecName: Full=Short neurotoxin 1; AltName: Full=Neurotoxin A
10	1	NCBI-serpentes	sp|Q8UW30.2|PA2B7_HYDHA	Y	N	Y	72	16923	2	2	2	2	0.55	RecName: Full=Basic phospholipase A2 73; Short=svPLA2; AltName: Full=Phosphatidylcholine 2-acylhydrolase; Flags: Precursor

## Sheet: Peak 4
Database	NCBI-serpentes 2017
Timestamp	23 Sep 2017 at 11:06:47 GMT
Type of search	MS/MS Ion Search
Enzyme	Trypsin
Fixed modifications	Carbamidomethyl (C)
Variable modifications	Deamidated (NQ),Oxidation (M)
Mass values	Monoisotopic
Protein mass	Unrestricted
Peptide mass tolerance	50 ppm
Fragment mass tolerance	0.1 Da
Max missed cleavages	2
Instrument type	Default
Number of queries	16539
Significance threshold p<	0.02372
Max. number of families	AUTO
Ions score or expect cut-off	-1
Preferred taxonomy	All entries
Show Percolator scores?	no
Filters:	Num. of significant unique sequences >= 2
Family	Member	Database	Accession	Found in NCBI January MASCOT search of peaks 4a and/or 4b (Y/N)	Found in NCBI June PP search (Y/N)	Found in UniProt June MASCOT search (Y/N)	Score	Mass	Num. of matches	Num. of significant matches	Num. of sequences	Num. of significant sequences	emPAI	Description
1	1	NCBI-serpentes	sp|Q8UW30.2|PA2B7_HYDHA	Y	Y	Y	58035	16923	1314	1314	14	14	122.07	RecName: Full=Basic phospholipase A2 73; Short=svPLA2; AltName: Full=Phosphatidylcholine 2-acylhydrolase; Flags: Precursor
1	3	NCBI-serpentes	sp|Q8UW08.1|PA2B0_HYDHA	Y	Y	Y	17510	16959	315	315	7	7	6.07	RecName: Full=Basic phospholipase A2; Short=svPLA2; AltName: Full=Phosphatidylcholine 2-acylhydrolase; Flags: Precursor
1	5	NCBI-serpentes	sp|Q9PUH4.1|PA2AA_AUSSU	N	N	Y	837	17223	40	40	5	5	1.92	RecName: Full=Acidic phospholipase A2 S5-32M; Short=svPLA2; AltName: Full=ASPLA10; AltName: Full=Phosphatidylcholine 2-acylhydrolase; Flags: Precursor
1	7	NCBI-serpentes	JAA74871.1/R4FJZ9	Y	N	Y	131	17838	8	8	4	4	1.29	PLA2-Hop-15 [Hoplocephalus bungaroides]
2	1	NCBI-serpentes	sp|Q8UW28.1|3L23_HYDHA	Y	Y	Y	29174	10493	932	932	5	5	21.1	RecName: Full=Alpha-elapitoxin-Lh2a; Short=Alpha-EPTX-Lh2a; AltName: Full=Long neurotoxin 3; Flags: Precursor
4	1	NCBI-serpentes	sp|Q8UW29.1|3L21_HYDHA	Y	Y	Y	2067	10838	64	64	6	6	13.46	RecName: Full=Long neurotoxin 1; Flags: Precursor
4	2	NCBI-serpentes	sp|A3FM53.1|3L22_HYDHA	Y	Y	Y	1368	11026	49	49	5	5	9.12	RecName: Full=Long neurotoxin 2; Flags: Precursor
6	1	NCBI-serpentes	sp|P01437.1|3S11_HYDLA	Y	Y	Y	389	7285	13	13	4	4	10.31	RecName: Full=Short neurotoxin 1; AltName: Full=Neurotoxin A
7	1	NCBI-serpentes	sp|Q8UW11.2|CRVP2_HYDHA	Y	Y	Y	294	27377	14	14	4	4	0.72	RecName: Full=Cysteine-rich venom protein 2; Short=CRVP; Flags: Precursor

## Sheet: Peak 4-5
Database	NCBI-serpentes 2017
Timestamp	23 Sep 2017 at 11:44:59 GMT
Type of search	MS/MS Ion Search
Enzyme	Trypsin
Fixed modifications	Carbamidomethyl (C)
Variable modifications	Deamidated (NQ),Oxidation (M)
Mass values	Monoisotopic
Protein mass	Unrestricted
Peptide mass tolerance	50 ppm
Fragment mass tolerance	0.1 Da
Max missed cleavages	2
Instrument type	Default
Number of queries	16783
Significance threshold p<	0.02376
Max. number of families	AUTO
Ions score or expect cut-off	-1
Preferred taxonomy	All entries
Show Percolator scores?	no
Filters:	Num. of significant unique sequences >= 2
Family	Member	Database	Accession	Found in NCBI January MASCOT search of peaks 4a, 4b and/or 5a-5b (Y/N)	Found in NCBI June PP search (Y/N)	Found in UniProt June MASCOT search (Y/N)	Score	Mass	Num. of matches	Num. of significant matches	Num. of sequences	Num. of significant sequences	emPAI	Description
1	1	NCBI-serpentes	sp|Q8UW30.2|PA2B7_HYDHA	Y	Y	Y	75388	16923	1491	1491	13	13	122.14	RecName: Full=Basic phospholipase A2 73; Short=svPLA2; AltName: Full=Phosphatidylcholine 2-acylhydrolase; Flags: Precursor
1	2	NCBI-serpentes	sp|P00610.1|PA2B_HYDSC	Y	N	Y	55472	14235	990	990	11	11	61.44	RecName: Full=Basic phospholipase A2; Short=svPLA2; AltName: Full=Myotoxin; AltName: Full=Phosphatidylcholine 2-acylhydrolase; AltName: Full=Toxin VI-5; AltName: Full=Toxin VI:5b
1	3	NCBI-serpentes	sp|Q8UW08.1|PA2B0_HYDHA	Y	Y	Y	47113	16959	963	963	8	8	31.41	RecName: Full=Basic phospholipase A2; Short=svPLA2; AltName: Full=Phosphatidylcholine 2-acylhydrolase; Flags: Precursor
1	4	NCBI-serpentes	sp|Q9PUH4.1|PA2AA_AUSSU	N	N	Y	1825	17223	62	62	5	5	1.93	RecName: Full=Acidic phospholipase A2 S5-32M; Short=svPLA2; AltName: Full=ASPLA10; AltName: Full=Phosphatidylcholine 2-acylhydrolase; Flags: Precursor
1	5	NCBI-serpentes	sp|Q8UW31.1|PA2A5_HYDHA	Y	Y	Y	1782	17787	59	59	5	5	2.49	RecName: Full=Acidic phospholipase A2 57; Short=svPLA2; AltName: Full=Phosphatidylcholine 2-acylhydrolase; Flags: Precursor
1	7	NCBI-serpentes	JAA74871.1/R4FJZ9	Y	N	Y	214	17838	13	13	4	4	1.29	PLA2-Hop-15 [Hoplocephalus bungaroides]
2	1	NCBI-serpentes	sp|Q8UW28.1|3L23_HYDHA	Y	Y	Y	19110	10493	635	635	4	4	10.11	RecName: Full=Alpha-elapitoxin-Lh2a; Short=Alpha-EPTX-Lh2a; AltName: Full=Long neurotoxin 3; Flags: Precursor
4	1	NCBI-serpentes	sp|Q8UW29.1|3L21_HYDHA	Y	Y	Y	2249	10838	63	63	6	6	27.2	RecName: Full=Long neurotoxin 1; Flags: Precursor
5	1	NCBI-serpentes	ETE67131.1/V8NYV8	N	Y	Y	1131	241921	30	30	6	6	0.12	Keratin, type II cytoskeletal 1, partial [Ophiophagus hannah]
5	3	NCBI-serpentes	XP_013916926.1	N	N	N	444	63642	16	16	4	4	0.27	PREDICTED: keratin, type II cytoskeletal 5-like [Thamnophis sirtalis]
6	1	NCBI-serpentes	sp|P01437.1|3S11_HYDLA	Y	Y	Y	332	7285	9	9	4	4	5.96	RecName: Full=Short neurotoxin 1; AltName: Full=Neurotoxin A
7	1	NCBI-serpentes	sp|Q8UW11.2|CRVP2_HYDHA	Y	Y	Y	154	27377	8	8	2	2	0.5	RecName: Full=Cysteine-rich venom protein 2; Short=CRVP; Flags: Precursor

## Sheet: Peak 5
Database	NCBI-serpentes 2017
Timestamp	23 Sep 2017 at 12:18:45 GMT
Type of search	MS/MS Ion Search
Enzyme	Trypsin
Fixed modifications	Carbamidomethyl (C)
Variable modifications	Deamidated (NQ),Oxidation (M)
Mass values	Monoisotopic
Protein mass	Unrestricted
Peptide mass tolerance	50 ppm
Fragment mass tolerance	0.1 Da
Max missed cleavages	2
Instrument type	Default
Number of queries	13978
Significance threshold p<	0.03413
Max. number of families	AUTO
Ions score or expect cut-off	-1
Preferred taxonomy	All entries
Show Percolator scores?	no
Filters:	Num. of significant unique sequences >= 2
Family	Member	Database	Accession	Found in NCBI January MASCOT search of peak 5a-5b (Y/N)	Found in NCBI June PP search (Y/N)	Found in UniProt June MASCOT search (Y/N)	Score	Mass	Num. of matches	Num. of significant matches	Num. of sequences	Num. of significant sequences	emPAI	Description
1	1	NCBI-serpentes	sp|Q8UW08.1|PA2B0_HYDHA	Y	Y	Y	68676	16959	1335	1335	11	11	118.79	RecName: Full=Basic phospholipase A2; Short=svPLA2; AltName: Full=Phosphatidylcholine 2-acylhydrolase; Flags: Precursor
1	2	NCBI-serpentes	AAL55556.1/Q8UW30	Y	Y	Y	45462	13999	905	905	10	10	50.28	phospholipase A2, partial [Hydrophis hardwickii]
1	3	NCBI-serpentes	sp|P00610.1|PA2B_HYDSC	Y	N	Y	35873	14235	631	631	9	9	27.81	RecName: Full=Basic phospholipase A2; Short=svPLA2; AltName: Full=Myotoxin; AltName: Full=Phosphatidylcholine 2-acylhydrolase; AltName: Full=Toxin VI-5; AltName: Full=Toxin VI:5b
1	4	NCBI-serpentes	sp|Q8UW31.1|PA2A5_HYDHA	Y	Y	Y	3239	17787	78	78	6	6	2.49	RecName: Full=Acidic phospholipase A2 57; Short=svPLA2; AltName: Full=Phosphatidylcholine 2-acylhydrolase; Flags: Precursor
1	8	NCBI-serpentes	sp|Q45Z42.1|PA2PA_OXYMI	Y	N	Y	711	17206	45	45	3	3	1.39	RecName: Full=Basic phospholipase A2 paradoxin-like alpha chain; Short=svPLA2; AltName: Full=PLA-4; AltName: Full=Phosphatidylcholine 2-acylhydrolase; Flags: Precursor
1	9	NCBI-serpentes	JAA74871.1/R4FJZ9	N	N	Y	294	17838	13	13	4	4	1.29	PLA2-Hop-15 [Hoplocephalus bungaroides]
2	1	NCBI-serpentes	sp|Q8UW28.1|3L23_HYDHA	Y	Y	Y	14703	10493	474	474	4	4	10.12	RecName: Full=Alpha-elapitoxin-Lh2a; Short=Alpha-EPTX-Lh2a; AltName: Full=Long neurotoxin 3; Flags: Precursor
4	1	NCBI-serpentes	ETE67131.1/V8NYV8	N	Y	Y	504	241921	13	13	5	5	0.08	Keratin, type II cytoskeletal 1, partial [Ophiophagus hannah]
4	2	NCBI-serpentes	XP_013916926.1	N	N	N	271	63642	8	8	3	3	0.19	PREDICTED: keratin, type II cytoskeletal 5-like [Thamnophis sirtalis]
5	1	NCBI-serpentes	sp|Q8UW29.1|3L21_HYDHA	Y	Y	Y	428	10838	13	13	4	4	2.8	RecName: Full=Long neurotoxin 1; Flags: Precursor
6	1	NCBI-serpentes	sp|F8RKV9.1|VM39_DRYCN	N	Y	Y	405	70323	18	18	3	3	0.46	RecName: Full=Zinc metalloproteinase-disintegrin-like MTP9; AltName: Full=Snake venom metalloproteinase; Short=SVMP; Flags: Precursor
6	2	NCBI-serpentes	sp|F8RKW1.1|VM34_DRYCN	N	N	Y	125	70476	7	7	3	3	0.17	RecName: Full=Zinc metalloproteinase-disintegrin-like MTP4; AltName: Full=Snake venom metalloproteinase; Short=SVMP; Flags: Precursor
7	1	NCBI-serpentes	sp|P01437.1|3S11_HYDLA	Y	Y	Y	377	7285	10	10	4	4	5.97	RecName: Full=Short neurotoxin 1; AltName: Full=Neurotoxin A
10	1	NCBI-serpentes	sp|Q8UW11.2|CRVP2_HYDHA	Y	N	Y	133	27377	7	7	4	4	0.72	RecName: Full=Cysteine-rich venom protein 2; Short=CRVP; Flags: Precursor
15	1	NCBI-serpentes	JAS05104.1/A0A194AP65	N	N	Y	56	16626	3	3	2	2	0.95	Phospholipase A2 8h [Micrurus tener]

## Sheet: Peak asterisk
Peak not present in June venoms

## Sheet: Peak 6a-6c
Database	NCBI-serpentes 2017
Timestamp	23 Sep 2017 at 12:57:07 GMT
Type of search	MS/MS Ion Search
Enzyme	Trypsin
Fixed modifications	Carbamidomethyl (C)
Variable modifications	Deamidated (NQ),Oxidation (M)
Mass values	Monoisotopic
Protein mass	Unrestricted
Peptide mass tolerance	50 ppm
Fragment mass tolerance	0.1 Da
Max missed cleavages	2
Instrument type	Default
Number of queries	17070
Significance threshold p<	0.0134
Max. number of families	AUTO
Ions score or expect cut-off	-1
Preferred taxonomy	All entries
Show Percolator scores?	no
Filters:	Num. of significant unique sequences >= 2
Family	Member	Database	Accession	Found in NCBI January MASCOT search of peak 6a-6b (Y/N)	Found in NCBI June PP search (Y/N)	Found in UniProt June MASCOT search (Y/N)	Score	Mass	Num. of matches	Num. of significant matches	Num. of sequences	Num. of significant sequences	emPAI	Description
1	1	NCBI-serpentes	sp|Q8UW31.1|PA2A5_HYDHA	Y	Y	Y	14858	17787	675	675	11	11	106.58	RecName: Full=Acidic phospholipase A2 57; Short=svPLA2; AltName: Full=Phosphatidylcholine 2-acylhydrolase; Flags: Precursor
1	2	NCBI-serpentes	sp|Q8UW08.1|PA2B0_HYDHA	Y	Y	Y	2921	16959	92	92	6	6	10.52	RecName: Full=Basic phospholipase A2; Short=svPLA2; AltName: Full=Phosphatidylcholine 2-acylhydrolase; Flags: Precursor
1	3	NCBI-serpentes	sp|Q8UW30.2|PA2B7_HYDHA	Y	Y	Y	1829	13999	56	56	7	7	13.26	RecName: Full=Basic phospholipase A2 73; Short=svPLA2; AltName: Full=Phosphatidylcholine 2-acylhydrolase; Flags: Precursor
1	9	NCBI-serpentes	sp|P81236.1|PA2B1_ACAAN	N	N	Y	404	13646	13	13	2	2	0.83	RecName: Full=Basic phospholipase A2 acanthin-1; Short=svPLA2; AltName: Full=Acanthin I; AltName: Full=Phosphatidylcholine 2-acylhydrolase
1	13	NCBI-serpentes	sp|P14411.2|PA2BA_BUNFA	N	N	Y	54	15683	2	2	2	2	0.7	RecName: Full=Basic phospholipase A2 10; Short=svPLA2; AltName: Full=KBf X; AltName: Full=KBf-10; AltName: Full=Phosphatidylcholine 2-acylhydrolase; Flags: Precursor
2	1	NCBI-serpentes	sp|Q8UW28.1|3L23_HYDHA	Y	Y	Y	482	10493	14	14	3	3	3.72	RecName: Full=Alpha-elapitoxin-Lh2a; Short=Alpha-EPTX-Lh2a; AltName: Full=Long neurotoxin 3; Flags: Precursor
3	1	NCBI-serpentes	sp|Q6SLM1.1|PA2B5_BUNCE	N	Y	Y	368	15672	41	41	2	2	0.82	RecName: Full=Basic phospholipase A2 2; Short=svPLA2; AltName: Full=Phosphatidylcholine 2-acylhydrolase; Flags: Precursor
4	1	NCBI-serpentes	sp|P01437.1|3S11_HYDLA	N	Y	Y	226	7285	8	8	4	4	14.62	RecName: Full=Short neurotoxin 1; AltName: Full=Neurotoxin A

## Sheet: Peak 7
Database	NCBI-serpentes 2017
Timestamp	23 Sep 2017 at 13:34:30 GMT
Type of search	MS/MS Ion Search
Enzyme	Trypsin
Fixed modifications	Carbamidomethyl (C)
Variable modifications	Deamidated (NQ),Oxidation (M)
Mass values	Monoisotopic
Protein mass	Unrestricted
Peptide mass tolerance	50 ppm
Fragment mass tolerance	0.1 Da
Max missed cleavages	2
Instrument type	Default
Number of queries	16018
Significance threshold p<	0.02673
Max. number of families	AUTO
Ions score or expect cut-off	-1
Preferred taxonomy	All entries
Show Percolator scores?	no
Filters:	Num. of significant unique sequences >= 2
Family	Member	Database	Accession	Found in NCBI January MASCOT search of peak 7 (Y/N)	Found in NCBI June PP search (Y/N)	Found in UniProt June MASCOT search (Y/N)	Score	Mass	Num. of matches	Num. of significant matches	Num. of sequences	Num. of significant sequences	emPAI	Description
1	1	NCBI-serpentes	sp|Q8UW31.1|PA2A5_HYDHA	Y	Y	Y	47763	17787	1535	1535	12	12	698.68	RecName: Full=Acidic phospholipase A2 57; Short=svPLA2; AltName: Full=Phosphatidylcholine 2-acylhydrolase; Flags: Precursor
1	2	NCBI-serpentes	JAA74725.1/R4G2S8	Y	N	Y	2369	17740	187	187	4	4	5.5	PLA-2-Den-2 [Denisonia devisi]
1	3	NCBI-serpentes	sp|Q8UW30.2|PA2B7_HYDHA	Y	Y	Y	1937	16923	59	59	8	8	18.17	RecName: Full=Basic phospholipase A2 73; Short=svPLA2; AltName: Full=Phosphatidylcholine 2-acylhydrolase; Flags: Precursor
1	8	NCBI-serpentes	sp|Q8UW08.1|PA2B0_HYDHA	Y	Y	Y	785	16959	22	22	7	7	6.07	RecName: Full=Basic phospholipase A2; Short=svPLA2; AltName: Full=Phosphatidylcholine 2-acylhydrolase; Flags: Precursor
1	10	NCBI-serpentes	JAA74902.1/R4FIQ4	N	N	Y	319	17741	20	20	4	4	2.22	PLA2-Pse-8 [Pseudonaja modesta]
1	12	NCBI-serpentes	sp|P14411.2|PA2BA_BUNFA	N	N	Y	56	15683	2	2	2	2	0.7	RecName: Full=Basic phospholipase A2 10; Short=svPLA2; AltName: Full=KBf X; AltName: Full=KBf-10; AltName: Full=Phosphatidylcholine 2-acylhydrolase; Flags: Precursor
3	1	NCBI-serpentes	sp|Q8UW28.1|3L23_HYDHA	Y	Y	Y	592	10493	18	18	3	3	3.72	RecName: Full=Alpha-elapitoxin-Lh2a; Short=Alpha-EPTX-Lh2a; AltName: Full=Long neurotoxin 3; Flags: Precursor
4	1	NCBI-serpentes	sp|P01437.1|3S11_HYDLA	N	Y	Y	287	7285	8	8	4	4	14.62	RecName: Full=Short neurotoxin 1; AltName: Full=Neurotoxin A
12	1	NCBI-serpentes	sp|Q8UW11.2|CRVP2_HYDHA	N	N	Y	61	27377	5	5	2	2	0.36	RecName: Full=Cysteine-rich venom protein 2; Short=CRVP; Flags: Precursor

[truncated: 5 more sheets: Peak 8a-8b, Peak 9a, Peak 9b, Peak 10, Peak 11]
